# Supplementary material for: Perigone Lobe Transcriptome Analysis Provides Insights into Rafflesia cantleyi Flower Development
Source: PLoS One. 2016 Dec 15;11(12):e0167958. doi: 10.1371/journal.pone.0167958 (PMC5158018; doi:10.1371/journal.pone.0167958)
Supplement: S1 Table — (XLSX) [file pone.0167958.s002.xlsx]

## Sheet: Sheet1
Name	Abbreviation	Locus	5' - Forward primer	5' - Reverse primer	FPKM
Actin	ACT	Locus_4940_Transcript_1/1_Confidence_1.000_Length_1361	CTCCTTCATGTCGCGCACTA	GTCTTGATCTGGCTGGGAGG	1591
Adenocylhomocysteinase	AHCY	Locus_11_Transcript_1/1_Confidence_1.000_Length_1643	GAAGTTGCCAGATCCTGCGT	TCTCCCCTTGATCCTCCGAA	4925
Chitinase	CHI	Locus_50_Transcript_4/5_Confidence_0.533_Length_1529	ACGCAGTGAGAGGAGCTTAT	AAGGTGTTGTTGTCGGGCA	2225
Ethylene responsive transcription factor	ERF	Locus_879_Transcript_1/1_Confidence_1.000_Length_1539	ACTCGAAGCCTGCTGTTTCC	AGCGAGAAATCGTCATCGTG	868.334
MYB transcription factor	MYB	Locus_313_Transcript_1/1_Confidence_1.000_Length_627	TCCAGATACGGAGCCATGC	TTGGGGATATGGGTGAGCAG	53.56
Selenium-binding protein	SBP	Locus_161_Transcript_2/2_Confidence_0.750_Length_1799:5-1799	GAGAAGCGGATGAGCACAGA	GGACCAAACATGGCCTCCAG	110
Thaumatin-like protein	TLP	Locus_1424_Transcript_1/1_Confidence_1.000_Length_1545	GCGCTACTCCTGCAACTCTT	CCCCTTGTGGGGAAACAGAG	821
Glutamate dehydrogenase	GDH	Locus_266_Transcript_3/3_Confidence_0.500_Length_827	TGGCAAGTCCATCAAGGGTT	TAATGTCGCTGACGGCTGTT	105
Sucrose synthase	SUS	Locus_1948_Transcript_1/1_Confidence_1.000_Length_650	CGAAGCCATGAACAGCGGAT	CTCCGTTATGCGGGTCGATG	6.2
