# Supplementary material for: Perigone Lobe Transcriptome Analysis Provides Insights into Rafflesia cantleyi Flower Development
Source: PLoS One. 2016 Dec 15;11(12):e0167958. doi: 10.1371/journal.pone.0167958 (PMC5158018; doi:10.1371/journal.pone.0167958)
Supplement: S2 Table — (XLSX) [file pone.0167958.s003.xlsx]

## Sheet: Non-redundant database
Transcript name	% Identity	E value	Accession number	Putative ID	Organism
Locus_1_Transcript_1/2_Confidence_1.000_Length_2583	71.2482	0	XP_002532101	oligopeptide transporter, putative	Ricinus communis
Locus_1_Transcript_2/2_Confidence_1.000_Length_2496	74.269	0	XP_002532101	oligopeptide transporter, putative	Ricinus communis
Locus_2_Transcript_1/1_Confidence_1.000_Length_1357	76.8374	0	XP_002278300	PREDICTED: cytochrome P450 83B1	Vitis vinifera
Locus_3_Transcript_1/1_Confidence_1.000_Length_1973	52.8029	1e-136	XP_002314928	predicted protein	Populus trichocarpa
Locus_4_Transcript_1/1_Confidence_1.000_Length_685	40	3e-24	XP_002512876	CASP-like protein RCOM_1446020	Ricinus communis
Locus_5_Transcript_1/2_Confidence_1.000_Length_1879	68.1818	0	XP_002329170	acyl:coa ligase acetate-coa synthetase-like protein	Populus trichocarpa
Locus_5_Transcript_2/2_Confidence_1.000_Length_1879	68.1818	0	XP_002329170	acyl:coa ligase acetate-coa synthetase-like protein	Populus trichocarpa
Locus_6_Transcript_1/3_Confidence_0.333_Length_1180	94.5946	1e-55	XP_003588337	Ribosomal protein S10	Medicago truncatula
Locus_6_Transcript_2/3_Confidence_0.778_Length_6560	86.0104	4e-95	XP_003588355	Mitochondrial protein, putative	Medicago truncatula
Locus_6_Transcript_3/3_Confidence_0.778_Length_8040	86.0104	4e-95	XP_003588355	Mitochondrial protein, putative	Medicago truncatula
Locus_7_Transcript_1/2_Confidence_1.000_Length_7920	54.2529	1e-125	XP_003614388	hypothetical protein MTR_5g051050, partial	Medicago truncatula
Locus_7_Transcript_2/2_Confidence_1.000_Length_7920	54.2529	1e-125	XP_003614388	hypothetical protein MTR_5g051050, partial	Medicago truncatula
Locus_8_Transcript_1/5_Confidence_0.625_Length_4859	40.1823	0	XP_002516769	ATP binding protein, putative	Ricinus communis
Locus_8_Transcript_2/5_Confidence_0.625_Length_4760	39.5496	0	XP_002516769	ATP binding protein, putative	Ricinus communis
Locus_8_Transcript_3/5_Confidence_0.625_Length_4915	41.2256	1e-169	XP_002516769	ATP binding protein, putative	Ricinus communis
Locus_8_Transcript_4/5_Confidence_0.688_Length_4937	39.4628	0	XP_002516769	ATP binding protein, putative	Ricinus communis
Locus_8_Transcript_5/5_Confidence_0.625_Length_4927	40.1061	0	XP_002516769	ATP binding protein, putative	Ricinus communis
Locus_9_Transcript_1/1_Confidence_1.000_Length_1517	68.9922	1e-151	ABK96132	unknown	Populus trichocarpa
Locus_10_Transcript_1/1_Confidence_1.000_Length_1287	59.3583	1e-56	XP_002322206	predicted protein	Populus trichocarpa
Locus_11_Transcript_1/1_Confidence_1.000_Length_1643	84.5361	0	XP_002266154	PREDICTED: adenosylhomocysteinase isoform 1	Vitis vinifera
Locus_12_Transcript_1/5_Confidence_0.429_Length_938	69.1358	1e-38	XP_002278057	PREDICTED: 8-hydroxyquercetin 8-O-methyltransferase	Vitis vinifera
Locus_12_Transcript_2/5_Confidence_0.571_Length_1380	71.7391	1e-116	XP_002274019	PREDICTED: 8-hydroxyquercetin 8-O-methyltransferase isoform 1	Vitis vinifera
Locus_12_Transcript_3/5_Confidence_0.643_Length_1459	71.1268	1e-143	XP_002274019	PREDICTED: 8-hydroxyquercetin 8-O-methyltransferase isoform 1	Vitis vinifera
Locus_12_Transcript_4/5_Confidence_0.643_Length_1516	71.4801	1e-142	XP_002274019	PREDICTED: 8-hydroxyquercetin 8-O-methyltransferase isoform 1	Vitis vinifera
Locus_12_Transcript_5/5_Confidence_0.643_Length_1459	70.7746	1e-144	XP_002274019	PREDICTED: 8-hydroxyquercetin 8-O-methyltransferase isoform 1	Vitis vinifera
Locus_13_Transcript_1/7_Confidence_0.500_Length_1403	70.3704	1e-130	XP_002317046	predicted protein	Populus trichocarpa
Locus_13_Transcript_2/7_Confidence_0.500_Length_1536	56.6879	1e-103	XP_002448382	hypothetical protein SORBIDRAFT_06g026350	Sorghum bicolor
Locus_13_Transcript_3/7_Confidence_0.500_Length_1327	66.763	1e-135	XP_002317046	predicted protein	Populus trichocarpa
Locus_13_Transcript_4/7_Confidence_0.500_Length_1403	70.8995	1e-129	XP_002317046	predicted protein	Populus trichocarpa
Locus_13_Transcript_5/7_Confidence_0.333_Length_756	70.6186	5e-78	XP_002317046	predicted protein	Populus trichocarpa
Locus_13_Transcript_6/7_Confidence_0.167_Length_623	62.5	7e-55	XP_002317046	predicted protein	Populus trichocarpa
Locus_13_Transcript_7/7_Confidence_0.500_Length_1403	70.3704	1e-130	XP_002317046	predicted protein	Populus trichocarpa
Locus_14_Transcript_1/2_Confidence_1.000_Length_573	68.125	9e-58	XP_003528593	PREDICTED: crt homolog 1-like	Glycine max
Locus_14_Transcript_2/2_Confidence_1.000_Length_589	77.3585	3e-41	XP_003528593	PREDICTED: crt homolog 1-like	Glycine max
Locus_16_Transcript_1/1_Confidence_1.000_Length_580	76.8707	5e-57	NP_001242083	uncharacterized protein LOC100778548	Glycine max
Locus_17_Transcript_1/2_Confidence_1.000_Length_1906	57.2368	1e-142	XP_002526872	conserved hypothetical protein	Ricinus communis
Locus_17_Transcript_2/2_Confidence_1.000_Length_1787	56.9845	1e-139	XP_002526872	conserved hypothetical protein	Ricinus communis
Locus_18_Transcript_1/1_Confidence_1.000_Length_698	97.8571	2e-70	NP_001078516	histone H3	Arabidopsis thaliana
Locus_19_Transcript_1/1_Confidence_1.000_Length_5100	67.8771	1e-122	YP_003587235	ribosomal protein S4	Citrullus lanatus
Locus_20_Transcript_1/3_Confidence_0.667_Length_1988	88.1481	0	XP_002523396	pyruvate kinase, putative	Ricinus communis
Locus_20_Transcript_2/3_Confidence_0.833_Length_2427	87.6777	0	XP_002523396	pyruvate kinase, putative	Ricinus communis
Locus_20_Transcript_3/3_Confidence_0.667_Length_1900	86.5613	0	XP_002523396	pyruvate kinase, putative	Ricinus communis
Locus_21_Transcript_1/4_Confidence_0.625_Length_2924	55.3097	0	XP_002513402	yth domain-containing protein, putative	Ricinus communis
Locus_21_Transcript_2/4_Confidence_0.625_Length_2925	55.2283	0	XP_002513402	yth domain-containing protein, putative	Ricinus communis
Locus_21_Transcript_3/4_Confidence_0.500_Length_3149	62.0811	0	XP_002513402	yth domain-containing protein, putative	Ricinus communis
Locus_21_Transcript_4/4_Confidence_0.500_Length_3057	55.1674	0	XP_002513402	yth domain-containing protein, putative	Ricinus communis
Locus_22_Transcript_1/1_Confidence_1.000_Length_614	80	8e-61	XP_002525439	Inhibitor of growth protein, putative	Ricinus communis
Locus_23_Transcript_1/1_Confidence_1.000_Length_423	85.7143	1e-53	XP_002330522	predicted protein	Populus trichocarpa
Locus_24_Transcript_1/6_Confidence_0.533_Length_1171	47.9339	3e-37	XP_002531205	conserved hypothetical protein	Ricinus communis
Locus_24_Transcript_2/6_Confidence_0.533_Length_1117	48.4536	5e-31	XP_002531205	conserved hypothetical protein	Ricinus communis
Locus_24_Transcript_4/6_Confidence_0.600_Length_1164	52.0661	6e-45	XP_002531205	conserved hypothetical protein	Ricinus communis
Locus_24_Transcript_5/6_Confidence_0.600_Length_1187	52.0661	1e-42	XP_002531205	conserved hypothetical protein	Ricinus communis
Locus_24_Transcript_6/6_Confidence_0.600_Length_1198	52.0661	1e-41	XP_002531205	conserved hypothetical protein	Ricinus communis
Locus_25_Transcript_1/5_Confidence_0.455_Length_609	69.4444	8e-39	XP_002866959	MRG family protein	Arabidopsis lyrata subsp. lyrata
Locus_25_Transcript_2/5_Confidence_0.455_Length_576	47.0588	4e-43	XP_002524929	chromatin binding protein, putative	Ricinus communis
Locus_25_Transcript_3/5_Confidence_0.364_Length_527	49.0909	3e-43	XP_002524929	chromatin binding protein, putative	Ricinus communis
Locus_25_Transcript_4/5_Confidence_0.455_Length_541	56.9832	2e-51	XP_002524929	chromatin binding protein, putative	Ricinus communis
Locus_25_Transcript_5/5_Confidence_0.545_Length_590	47.0588	2e-46	XP_002524929	chromatin binding protein, putative	Ricinus communis
Locus_27_Transcript_1/1_Confidence_1.000_Length_840	32.0611	8e-07	XP_003583547	PREDICTED: soluble scavenger receptor cysteine-rich domain-containing protein SSC5D-like	Bos taurus
Locus_28_Transcript_1/1_Confidence_1.000_Length_2460	76.4302	1e-179	XP_002281720	PREDICTED: formin-like protein 6-like	Vitis vinifera
Locus_29_Transcript_1/1_Confidence_1.000_Length_378	65.1163	1e-23	XP_002266145	PREDICTED: uncharacterized protein LOC100248394	Vitis vinifera
Locus_30_Transcript_1/1_Confidence_1.000_Length_472	87.9121	9e-41	XP_002960587	hypothetical protein SELMODRAFT_227221	Selaginella moellendorffii
Locus_31_Transcript_1/3_Confidence_0.667_Length_1560	87.3418	1e-155	XP_002268097	PREDICTED: fructokinase-2	Vitis vinifera
Locus_31_Transcript_2/3_Confidence_0.667_Length_2308	85.3403	2e-89	CBI36689	unnamed protein product	Vitis vinifera
Locus_31_Transcript_3/3_Confidence_0.667_Length_1872	87.3418	1e-154	XP_002268097	PREDICTED: fructokinase-2	Vitis vinifera
Locus_32_Transcript_1/2_Confidence_1.000_Length_740	47.619	3e-33	XP_002513126	DNA binding protein, putative	Ricinus communis
Locus_32_Transcript_2/2_Confidence_1.000_Length_1066	48.8215	5e-71	XP_002513126	DNA binding protein, putative	Ricinus communis
Locus_33_Transcript_1/1_Confidence_1.000_Length_1044	64.4295	2e-97	XP_002325478	predicted protein	Populus trichocarpa
Locus_34_Transcript_1/1_Confidence_1.000_Length_997	73.3333	1e-115	XP_002282278	PREDICTED: eukaryotic translation initiation factor 3 subunit G-B	Vitis vinifera
Locus_35_Transcript_1/1_Confidence_1.000_Length_405	75.5906	2e-51	CAN77935	hypothetical protein VITISV_033628	Vitis vinifera
Locus_36_Transcript_1/8_Confidence_0.267_Length_633	56.25	3e-11	XP_002528846	conserved hypothetical protein	Ricinus communis
Locus_36_Transcript_2/8_Confidence_0.333_Length_2709	72.9017	0	XP_002528846	conserved hypothetical protein	Ricinus communis
Locus_36_Transcript_3/8_Confidence_0.400_Length_1418	63.7681	1e-120	XP_002528846	conserved hypothetical protein	Ricinus communis
Locus_36_Transcript_4/8_Confidence_0.333_Length_1065	67.2065	2e-91	XP_002528846	conserved hypothetical protein	Ricinus communis
Locus_36_Transcript_5/8_Confidence_0.467_Length_2899	70.3176	0	XP_002528846	conserved hypothetical protein	Ricinus communis
Locus_36_Transcript_6/8_Confidence_0.467_Length_3014	67.5448	0	XP_002528846	conserved hypothetical protein	Ricinus communis
Locus_36_Transcript_7/8_Confidence_0.267_Length_703	58.9744	4e-16	XP_002528846	conserved hypothetical protein	Ricinus communis
Locus_36_Transcript_8/8_Confidence_0.467_Length_2903	70.2851	0	XP_002528846	conserved hypothetical protein	Ricinus communis
Locus_37_Transcript_1/2_Confidence_1.000_Length_2636	78.6951	0	XP_002513649	heat shock protein, putative	Ricinus communis
Locus_37_Transcript_2/2_Confidence_1.000_Length_2636	78.6951	0	XP_002513649	heat shock protein, putative	Ricinus communis
Locus_38_Transcript_1/1_Confidence_1.000_Length_671	87.8924	1e-119	ACJ11724	glutamine synthase	Gossypium hirsutum
Locus_39_Transcript_1/3_Confidence_0.333_Length_878	61.0063	3e-47	ACC86142	heat shock protein 17.5	Malus x domestica
Locus_39_Transcript_2/3_Confidence_0.667_Length_1010	61.0063	4e-47	ACC86142	heat shock protein 17.5	Malus x domestica
Locus_39_Transcript_3/3_Confidence_0.667_Length_1026	61.0063	4e-47	ACC86142	heat shock protein 17.5	Malus x domestica
Locus_40_Transcript_1/1_Confidence_1.000_Length_685	53.6145	8e-46	XP_002313573	predicted protein	Populus trichocarpa
Locus_41_Transcript_1/10_Confidence_0.536_Length_2038	65.1316	1e-96	AAF43953	Strong similarity to an unknown protein from Arabidopsis thaliana gb|AL049171.1	Arabidopsis thaliana
Locus_41_Transcript_2/10_Confidence_0.500_Length_2040	73.1544	1e-114	XP_002330499	predicted protein	Populus trichocarpa
Locus_41_Transcript_3/10_Confidence_0.500_Length_2111	61.236	1e-109	XP_002330499	predicted protein	Populus trichocarpa
Locus_41_Transcript_4/10_Confidence_0.536_Length_2118	73.1544	1e-109	XP_002330499	predicted protein	Populus trichocarpa
Locus_41_Transcript_5/10_Confidence_0.429_Length_1668	78.8136	9e-51	XP_002330499	predicted protein	Populus trichocarpa
Locus_41_Transcript_6/10_Confidence_0.464_Length_1318	73.1544	1e-114	XP_002330499	predicted protein	Populus trichocarpa
Locus_41_Transcript_8/10_Confidence_0.500_Length_2142	73.1544	1e-98	XP_002330499	predicted protein	Populus trichocarpa
Locus_41_Transcript_9/10_Confidence_0.357_Length_1326	73.1544	1e-118	XP_002330499	predicted protein	Populus trichocarpa
Locus_41_Transcript_10/10_Confidence_0.500_Length_2024	73.1544	1e-114	XP_002330499	predicted protein	Populus trichocarpa
Locus_42_Transcript_1/1_Confidence_1.000_Length_618	90.7767	1e-108	XP_002518872	ATP-dependent transporter, putative	Ricinus communis
Locus_43_Transcript_1/4_Confidence_0.375_Length_1322	78.3333	2e-19	XP_002278336	PREDICTED: WUSCHEL-related homeobox 1	Vitis vinifera
Locus_43_Transcript_2/4_Confidence_0.500_Length_1143	78.3333	1e-19	XP_002278336	PREDICTED: WUSCHEL-related homeobox 1	Vitis vinifera
Locus_43_Transcript_3/4_Confidence_0.500_Length_1149	78.3333	1e-19	XP_002278336	PREDICTED: WUSCHEL-related homeobox 1	Vitis vinifera
Locus_43_Transcript_4/4_Confidence_0.375_Length_1427	70.5882	1e-19	ACA64093	MAEWEST protein	Petunia x hybrida
Locus_44_Transcript_1/1_Confidence_1.000_Length_1589	75.75	0	ACD43082	purple acid phosphatase	Glycine max
Locus_45_Transcript_1/1_Confidence_1.000_Length_1441	43.5135	5e-65	XP_002321060	predicted protein	Populus trichocarpa
Locus_46_Transcript_1/3_Confidence_0.778_Length_3981	75.1634	1e-49	CAA27743	URF-1	Citrullus lanatus
Locus_46_Transcript_3/3_Confidence_0.778_Length_5825	96	8e-61	XP_003588285	NADH-ubiquinone oxidoreductase chain	Medicago truncatula
Locus_47_Transcript_1/1_Confidence_1.000_Length_736	37.5	9e-19	CBI24668	unnamed protein product	Vitis vinifera
Locus_48_Transcript_1/1_Confidence_1.000_Length_1138	56.9921	1e-123	XP_002523895	pentatricopeptide repeat-containing protein, putative	Ricinus communis
Locus_49_Transcript_1/1_Confidence_1.000_Length_1294	57.2152	1e-118	XP_002519053	glutaredoxin, grx, putative	Ricinus communis
Locus_50_Transcript_1/5_Confidence_0.733_Length_1529	58.498	3e-76	XP_002523521	chitinase, putative	Ricinus communis
Locus_50_Transcript_2/5_Confidence_0.667_Length_1383	55.5256	1e-109	XP_002523521	chitinase, putative	Ricinus communis
Locus_50_Transcript_3/5_Confidence_0.600_Length_1383	56.0647	1e-111	XP_002523521	chitinase, putative	Ricinus communis
Locus_50_Transcript_4/5_Confidence_0.533_Length_1529	57.3123	3e-75	XP_002523521	chitinase, putative	Ricinus communis
Locus_50_Transcript_5/5_Confidence_0.667_Length_1529	57.7075	4e-75	XP_002523521	chitinase, putative	Ricinus communis
Locus_51_Transcript_1/2_Confidence_1.000_Length_659	40.8451	2e-33	XP_002509832	protein binding protein, putative	Ricinus communis
Locus_51_Transcript_2/2_Confidence_1.000_Length_659	39.7196	7e-33	XP_002509832	protein binding protein, putative	Ricinus communis
Locus_52_Transcript_1/1_Confidence_1.000_Length_2538	62.1212	0	XP_002306141	predicted protein	Populus trichocarpa
Locus_53_Transcript_1/2_Confidence_1.000_Length_1301	74.8571	1e-154	XP_002328525	predicted protein	Populus trichocarpa
Locus_53_Transcript_2/2_Confidence_1.000_Length_1293	74.6398	1e-152	XP_002328525	predicted protein	Populus trichocarpa
Locus_54_Transcript_1/4_Confidence_0.500_Length_1187	58.5774	1e-79	XP_002322608	predicted protein	Populus trichocarpa
Locus_54_Transcript_2/4_Confidence_0.700_Length_1164	51.9856	9e-77	XP_002307959	predicted protein	Populus trichocarpa
Locus_54_Transcript_3/4_Confidence_0.600_Length_1186	55.1095	6e-82	XP_002307959	predicted protein	Populus trichocarpa
Locus_54_Transcript_4/4_Confidence_0.700_Length_1276	53.0744	5e-88	XP_002307959	predicted protein	Populus trichocarpa
Locus_55_Transcript_1/7_Confidence_0.579_Length_2040	72.4014	1e-122	AEK21796	fructokinase	Dimocarpus longan
Locus_55_Transcript_2/7_Confidence_0.474_Length_2041	76.6038	1e-124	XP_002318851	predicted protein	Populus trichocarpa
Locus_55_Transcript_3/7_Confidence_0.526_Length_2076	77.8378	3e-73	XP_002321869	predicted protein	Populus trichocarpa
Locus_55_Transcript_4/7_Confidence_0.368_Length_1668	75.2852	1e-105	XP_002318851	predicted protein	Populus trichocarpa
Locus_55_Transcript_5/7_Confidence_0.526_Length_2418	75.0958	1e-104	XP_002318851	predicted protein	Populus trichocarpa
Locus_55_Transcript_6/7_Confidence_0.316_Length_1164	48.7179	2e-20	CAN77047	hypothetical protein VITISV_035258	Vitis vinifera
Locus_55_Transcript_7/7_Confidence_0.474_Length_1943	75.1572	1e-129	XP_002318851	predicted protein	Populus trichocarpa
Locus_56_Transcript_1/1_Confidence_1.000_Length_1685	85	1e-136	BAD90701	plasma membrane intrinsic protein 2;5	Mimosa pudica
Locus_58_Transcript_1/2_Confidence_1.000_Length_1094	88.2716	1e-122	ADD79961	14-3-3 family protein	Dimocarpus longan
Locus_58_Transcript_2/2_Confidence_1.000_Length_1026	91.4062	1e-127	ADD79961	14-3-3 family protein	Dimocarpus longan
Locus_60_Transcript_1/2_Confidence_1.000_Length_1930	63.6364	0	XP_002510165	skip-2, putative	Ricinus communis
Locus_60_Transcript_2/2_Confidence_1.000_Length_1816	63.6364	0	XP_002510165	skip-2, putative	Ricinus communis
Locus_61_Transcript_1/2_Confidence_1.000_Length_954	61.9883	4e-55	XP_002530486	ARF GTPase activator, putative	Ricinus communis
Locus_61_Transcript_2/2_Confidence_1.000_Length_1086	49.3023	2e-47	XP_002530486	ARF GTPase activator, putative	Ricinus communis
Locus_62_Transcript_1/2_Confidence_1.000_Length_6659	74.7082	1e-104	YP_004237253	Sec-independent protein translocase, partial (mitochondrion)	Ricinus communis
Locus_62_Transcript_2/2_Confidence_1.000_Length_6659	74.3191	1e-103	YP_004237253	Sec-independent protein translocase, partial (mitochondrion)	Ricinus communis
Locus_63_Transcript_1/1_Confidence_1.000_Length_1181	61	1e-62	XP_002521523	dolichyl glycosyltransferase, putative	Ricinus communis
Locus_64_Transcript_1/1_Confidence_1.000_Length_1056	64.8148	2e-82	2VO4	Chain A, glutathione transferase	Glycine max
Locus_65_Transcript_1/1_Confidence_1.000_Length_978	92.1986	1e-152	XP_003532549	PREDICTED: uncharacterized protein LOC100802148	Glycine max
Locus_66_Transcript_1/1_Confidence_1.000_Length_756	90.1235	1e-128	XP_002518900	serine/threonine protein kinase, putative	Ricinus communis
Locus_67_Transcript_1/3_Confidence_0.333_Length_1118	84.2491	1e-135	AAK73854	hydroxymethylglutaryl coenzyme A synthase	Hevea brasiliensis
Locus_67_Transcript_2/3_Confidence_0.667_Length_1790	81.0573	0	XP_002509692	hydroxymethylglutaryl-CoA synthase, putative	Ricinus communis
Locus_67_Transcript_3/3_Confidence_0.667_Length_1790	81.0573	0	XP_002509692	hydroxymethylglutaryl-CoA synthase, putative	Ricinus communis
Locus_68_Transcript_1/1_Confidence_1.000_Length_1268	86.9347	0	XP_002522255	trehalose-6-phosphate synthase, putative	Ricinus communis
Locus_69_Transcript_1/1_Confidence_1.000_Length_642	81.6092	1e-34	XP_002310359	predicted protein	Populus trichocarpa
Locus_70_Transcript_1/2_Confidence_1.000_Length_1245	86.0104	0	XP_002513352	phosphoglycerate kinase, putative	Ricinus communis
Locus_70_Transcript_2/2_Confidence_1.000_Length_1243	86.6864	0	XP_002513352	phosphoglycerate kinase, putative	Ricinus communis
Locus_71_Transcript_1/2_Confidence_1.000_Length_486	73.3333	9e-10	XP_002322766	predicted protein	Populus trichocarpa
Locus_71_Transcript_2/2_Confidence_1.000_Length_486	73.3333	9e-10	XP_002322766	predicted protein	Populus trichocarpa
Locus_72_Transcript_1/1_Confidence_1.000_Length_435	44.0367	2e-18	XP_002300355	predicted protein	Populus trichocarpa
Locus_73_Transcript_1/1_Confidence_1.000_Length_227	69.2308	5e-19	XP_002529043	conserved hypothetical protein	Ricinus communis
Locus_74_Transcript_1/2_Confidence_1.000_Length_1254	28.3654	1e-07	XP_002315543	predicted protein	Populus trichocarpa
Locus_74_Transcript_2/2_Confidence_1.000_Length_1156	28.3654	9e-08	XP_002315543	predicted protein	Populus trichocarpa
Locus_75_Transcript_1/2_Confidence_1.000_Length_2033	71.0487	0	XP_002512412	acyl-CoA binding protein, putative	Ricinus communis
Locus_75_Transcript_2/2_Confidence_1.000_Length_2033	71.0487	0	XP_002512412	acyl-CoA binding protein, putative	Ricinus communis
Locus_76_Transcript_1/1_Confidence_1.000_Length_1040	46.8401	2e-58	XP_002526395	heat shock protein 70 (HSP70)-interacting protein, putative	Ricinus communis
Locus_77_Transcript_1/1_Confidence_1.000_Length_2657	77.7368	0	XP_002314209	endoplasmic reticulum	Populus trichocarpa
Locus_78_Transcript_1/5_Confidence_0.333_Length_866	94.5946	2e-78	XP_001764055	predicted protein	Physcomitrella patens subsp. patens
Locus_78_Transcript_2/5_Confidence_0.417_Length_883	94.5946	2e-78	XP_001764055	predicted protein	Physcomitrella patens subsp. patens
Locus_78_Transcript_3/5_Confidence_0.250_Length_957	94.5946	3e-78	XP_001764055	predicted protein	Physcomitrella patens subsp. patens
Locus_78_Transcript_4/5_Confidence_0.667_Length_1064	94.5946	3e-78	XP_001764055	predicted protein	Physcomitrella patens subsp. patens
Locus_78_Transcript_5/5_Confidence_0.583_Length_1028	94.5946	3e-78	XP_001764055	predicted protein	Physcomitrella patens subsp. patens
Locus_79_Transcript_1/1_Confidence_1.000_Length_1612	86.6469	1e-165	XP_002298594	predicted protein	Populus trichocarpa
Locus_80_Transcript_1/4_Confidence_0.556_Length_2631	54.7455	0	XP_002306424	predicted protein	Populus trichocarpa
Locus_80_Transcript_2/4_Confidence_0.556_Length_2797	52.4517	0	XP_002306424	predicted protein	Populus trichocarpa
Locus_80_Transcript_3/4_Confidence_0.667_Length_2727	54.6703	0	XP_002306424	predicted protein	Populus trichocarpa
Locus_80_Transcript_4/4_Confidence_0.556_Length_2644	54.8476	0	XP_002306424	predicted protein	Populus trichocarpa
Locus_81_Transcript_1/5_Confidence_0.583_Length_1940	75.1256	1e-164	XP_002521423	Rotenone-insensitive NADH-ubiquinone oxidoreductase, mitochondrial precursor, putative	Ricinus communis
Locus_81_Transcript_2/5_Confidence_0.667_Length_1999	82.2064	1e-130	XP_002521423	Rotenone-insensitive NADH-ubiquinone oxidoreductase, mitochondrial precursor, putative	Ricinus communis
Locus_81_Transcript_3/5_Confidence_0.667_Length_1998	82.2064	1e-130	XP_002521423	Rotenone-insensitive NADH-ubiquinone oxidoreductase, mitochondrial precursor, putative	Ricinus communis
Locus_81_Transcript_4/5_Confidence_0.500_Length_1877	71.3311	0	XP_002521423	Rotenone-insensitive NADH-ubiquinone oxidoreductase, mitochondrial precursor, putative	Ricinus communis
Locus_81_Transcript_5/5_Confidence_0.500_Length_1766	76.1384	0	XP_002521423	Rotenone-insensitive NADH-ubiquinone oxidoreductase, mitochondrial precursor, putative	Ricinus communis
Locus_82_Transcript_1/1_Confidence_1.000_Length_1298	43.2277	1e-56	XP_002269071	PREDICTED: uncharacterized protein LOC100251842 isoform 1	Vitis vinifera
Locus_83_Transcript_1/4_Confidence_0.444_Length_619	48.3444	1e-24	XP_002306050	predicted protein	Populus trichocarpa
Locus_83_Transcript_3/4_Confidence_0.667_Length_810	50.9934	4e-33	XP_002330923	predicted protein	Populus trichocarpa
Locus_83_Transcript_4/4_Confidence_0.556_Length_661	50.9934	2e-33	XP_002330923	predicted protein	Populus trichocarpa
Locus_84_Transcript_1/1_Confidence_1.000_Length_1221	83.1606	0	XP_002516526	malic enzyme, putative	Ricinus communis
Locus_85_Transcript_1/1_Confidence_1.000_Length_375	82.2581	1e-56	XP_002299533	predicted protein	Populus trichocarpa
Locus_86_Transcript_1/1_Confidence_1.000_Length_1913	72.8988	0	XP_002301809	predicted protein	Populus trichocarpa
Locus_87_Transcript_1/2_Confidence_1.000_Length_460	44.4444	2e-13	XP_002392460	hypothetical protein MPER_07958	Moniliophthora perniciosa FA553
Locus_87_Transcript_2/2_Confidence_1.000_Length_460	44.4444	2e-13	XP_002392460	hypothetical protein MPER_07958	Moniliophthora perniciosa FA553
Locus_88_Transcript_1/2_Confidence_1.000_Length_1277	29.646	3e-14	XP_002312219	predicted protein	Populus trichocarpa
Locus_88_Transcript_2/2_Confidence_1.000_Length_1250	30.8756	2e-15	XP_002312219	predicted protein	Populus trichocarpa
Locus_89_Transcript_1/1_Confidence_1.000_Length_827	45.1282	1e-37	XP_002522751	RNA-binding protein, putative	Ricinus communis
Locus_90_Transcript_1/3_Confidence_0.500_Length_2982	81.3651	0	XP_002524184	aconitase, putative	Ricinus communis
Locus_90_Transcript_2/3_Confidence_0.500_Length_866	86.8613	7e-65	XP_003540302	PREDICTED: aconitate hydratase, cytoplasmic-like	Glycine max
Locus_90_Transcript_3/3_Confidence_0.667_Length_3081	84.2904	0	XP_002524184	aconitase, putative	Ricinus communis
Locus_91_Transcript_1/1_Confidence_1.000_Length_504	44.8485	8e-32	XP_002309781	predicted protein	Populus trichocarpa
Locus_92_Transcript_1/1_Confidence_1.000_Length_267	89.8551	6e-30	XP_002312629	predicted protein	Populus trichocarpa
Locus_93_Transcript_1/1_Confidence_1.000_Length_1408	77.8013	0	XP_002515389	Eukaryotic translation initiation factor 3 subunit, putative	Ricinus communis
Locus_94_Transcript_1/1_Confidence_1.000_Length_499	66.1017	5e-63	XP_002319771	predicted protein	Populus trichocarpa
Locus_95_Transcript_1/3_Confidence_0.667_Length_1708	98.6737	0	XP_001777816	predicted protein	Physcomitrella patens subsp. patens
Locus_95_Transcript_2/3_Confidence_0.500_Length_1593	98.6737	0	XP_001777816	predicted protein	Physcomitrella patens subsp. patens
Locus_95_Transcript_3/3_Confidence_0.667_Length_1709	98.6737	0	XP_001777816	predicted protein	Physcomitrella patens subsp. patens
Locus_96_Transcript_1/1_Confidence_1.000_Length_1364	83.9207	0	XP_002319130	predicted protein	Populus trichocarpa
Locus_97_Transcript_1/2_Confidence_1.000_Length_2386	73.5849	0	XP_002309985	predicted protein	Populus trichocarpa
Locus_97_Transcript_2/2_Confidence_1.000_Length_2386	73.5849	0	XP_002309985	predicted protein	Populus trichocarpa
Locus_98_Transcript_1/3_Confidence_0.714_Length_1825	28.2192	7e-17	XP_002516857	conserved hypothetical protein	Ricinus communis
Locus_98_Transcript_2/3_Confidence_0.714_Length_1825	28.2192	7e-17	XP_002516857	conserved hypothetical protein	Ricinus communis
Locus_98_Transcript_3/3_Confidence_0.714_Length_1825	28.2192	7e-17	XP_002516857	conserved hypothetical protein	Ricinus communis
Locus_99_Transcript_1/1_Confidence_1.000_Length_1143	33.6245	6e-26	CBI26772	unnamed protein product	Vitis vinifera
Locus_100_Transcript_1/1_Confidence_1.000_Length_365	72.8814	2e-40	XP_003591881	Inter-alpha-trypsin inhibitor heavy chain H3	Medicago truncatula
Locus_101_Transcript_1/1_Confidence_1.000_Length_2250	51.8828	1e-132	XP_002308359	predicted protein	Populus trichocarpa
Locus_102_Transcript_1/2_Confidence_1.000_Length_2978	64.8	0	XP_002313128	predicted protein	Populus trichocarpa
Locus_102_Transcript_2/2_Confidence_1.000_Length_2952	63.0119	0	XP_002282447	PREDICTED: E3 ubiquitin-protein ligase MARCH6	Vitis vinifera
Locus_103_Transcript_1/1_Confidence_1.000_Length_541	36.7742	1e-14	NP_196950	tRNA pseudouridine synthase B	Arabidopsis thaliana
Locus_104_Transcript_1/1_Confidence_1.000_Length_2061	50.9174	1e-119	XP_002525302	conserved hypothetical protein	Ricinus communis
Locus_105_Transcript_1/1_Confidence_1.000_Length_2035	52.1036	1e-148	XP_002513664	DELLA protein GAI, putative	Ricinus communis
Locus_106_Transcript_1/4_Confidence_0.333_Length_383	38.5714	2e-06	XP_002527963	transcription factor, putative	Ricinus communis
Locus_106_Transcript_2/4_Confidence_0.778_Length_1835	42.2819	5e-90	XP_002527963	transcription factor, putative	Ricinus communis
Locus_106_Transcript_3/4_Confidence_0.222_Length_443	68.75	3e-06	XP_002527963	transcription factor, putative	Ricinus communis
Locus_106_Transcript_4/4_Confidence_0.667_Length_1655	49.0956	1e-101	XP_002527963	transcription factor, putative	Ricinus communis
Locus_107_Transcript_1/2_Confidence_1.000_Length_798	46.9194	1e-35	XP_002519252	Flowering time control protein FCA, putative	Ricinus communis
Locus_107_Transcript_2/2_Confidence_1.000_Length_1269	47.1963	6e-37	XP_002519252	Flowering time control protein FCA, putative	Ricinus communis
Locus_108_Transcript_1/4_Confidence_0.500_Length_2338	69.9074	0	XP_002264960	PREDICTED: uncharacterized protein LOC100248981	Vitis vinifera
Locus_108_Transcript_2/4_Confidence_0.500_Length_2323	69.9074	0	XP_002264960	PREDICTED: uncharacterized protein LOC100248981	Vitis vinifera
Locus_108_Transcript_3/4_Confidence_0.600_Length_2799	69.9074	0	XP_002264960	PREDICTED: uncharacterized protein LOC100248981	Vitis vinifera
Locus_108_Transcript_4/4_Confidence_0.400_Length_2264	69.9074	0	XP_002264960	PREDICTED: uncharacterized protein LOC100248981	Vitis vinifera
Locus_109_Transcript_1/1_Confidence_1.000_Length_738	82.0408	1e-117	XP_002312104	predicted protein	Populus trichocarpa
Locus_110_Transcript_1/1_Confidence_1.000_Length_455	57.5758	2e-24	XP_002524232	Protein YIPF1, putative	Ricinus communis
Locus_111_Transcript_1/4_Confidence_0.750_Length_2344	74.8299	0	XP_002307605	sulfate/bicarbonate/oxalate exchanger and transporter sat-1	Populus trichocarpa
Locus_111_Transcript_2/4_Confidence_0.250_Length_940	74.3421	2e-61	XP_003554265	PREDICTED: sulfate transporter 3.1-like	Glycine max
Locus_111_Transcript_3/4_Confidence_0.625_Length_2237	73.2899	0	XP_003632327	PREDICTED: sulfate transporter 3.1-like	Vitis vinifera
Locus_111_Transcript_4/4_Confidence_0.625_Length_2213	74.2574	0	XP_003632327	PREDICTED: sulfate transporter 3.1-like	Vitis vinifera
Locus_112_Transcript_1/2_Confidence_1.000_Length_1826	77.3879	0	XP_002524685	NADH dehydrogenase, putative	Ricinus communis
Locus_112_Transcript_2/2_Confidence_1.000_Length_1763	78.6749	0	XP_002524685	NADH dehydrogenase, putative	Ricinus communis
Locus_113_Transcript_1/1_Confidence_1.000_Length_1756	81.3278	0	XP_002275970	PREDICTED: 6-phosphogluconate dehydrogenase, decarboxylating-like	Vitis vinifera
Locus_114_Transcript_1/1_Confidence_1.000_Length_957	62.0087	5e-75	XP_003635631	PREDICTED: DEAD-box ATP-dependent RNA helicase 38-like, partial	Vitis vinifera
Locus_115_Transcript_1/1_Confidence_1.000_Length_490	70.6349	2e-43	XP_002511204	Conserved oligomeric Golgi complex component, putative	Ricinus communis
Locus_116_Transcript_1/1_Confidence_1.000_Length_798	62.7451	4e-48	AEY75246	ammonium transporter	Malus hupehensis
Locus_117_Transcript_1/1_Confidence_1.000_Length_363	70.0855	1e-37	XP_002320388	predicted protein	Populus trichocarpa
Locus_118_Transcript_1/1_Confidence_1.000_Length_581	68.3761	1e-47	XP_002525147	cysteine protease, putative	Ricinus communis
Locus_119_Transcript_1/1_Confidence_1.000_Length_655	79.2453	7e-41	XP_002510217	sterol carrier, putative	Ricinus communis
Locus_120_Transcript_1/4_Confidence_0.700_Length_886	71.3415	2e-85	XP_002321633	predicted protein	Populus trichocarpa
Locus_120_Transcript_2/4_Confidence_0.600_Length_765	64.7059	3e-90	XP_002321633	predicted protein	Populus trichocarpa
Locus_120_Transcript_3/4_Confidence_0.700_Length_906	54.6358	9e-84	XP_002321633	predicted protein	Populus trichocarpa
Locus_120_Transcript_4/4_Confidence_0.700_Length_906	54.6358	2e-83	XP_002321633	predicted protein	Populus trichocarpa
Locus_121_Transcript_1/4_Confidence_0.500_Length_636	77.7251	9e-91	XP_002517085	40S ribosomal protein S3a, putative	Ricinus communis
Locus_121_Transcript_2/4_Confidence_0.700_Length_681	84.3602	1e-102	XP_002517085	40S ribosomal protein S3a, putative	Ricinus communis
Locus_121_Transcript_3/4_Confidence_0.500_Length_681	84.3602	1e-102	XP_002517085	40S ribosomal protein S3a, putative	Ricinus communis
Locus_121_Transcript_4/4_Confidence_0.600_Length_681	84.3602	1e-102	XP_002517085	40S ribosomal protein S3a, putative	Ricinus communis
Locus_122_Transcript_1/1_Confidence_1.000_Length_715	72.549	2e-57	XP_002321344	predicted protein	Populus trichocarpa
Locus_123_Transcript_1/1_Confidence_1.000_Length_664	74.0741	2e-65	XP_002514273	peroxiredoxin, putative	Ricinus communis
Locus_124_Transcript_1/4_Confidence_0.667_Length_1111	58.5271	7e-80	XP_003544353	PREDICTED: expansin-A13-like	Glycine max
Locus_124_Transcript_2/4_Confidence_0.667_Length_1169	58.75	7e-89	XP_003544353	PREDICTED: expansin-A13-like	Glycine max
Locus_124_Transcript_3/4_Confidence_0.556_Length_1088	58.9744	3e-76	XP_003544353	PREDICTED: expansin-A13-like	Glycine max
Locus_124_Transcript_4/4_Confidence_0.667_Length_1174	63.1783	7e-94	XP_003544353	PREDICTED: expansin-A13-like	Glycine max
Locus_125_Transcript_1/3_Confidence_0.667_Length_1645	39.3593	7e-69	CBI15164	unnamed protein product	Vitis vinifera
Locus_125_Transcript_2/3_Confidence_0.667_Length_1643	40.9742	8e-60	CBI15164	unnamed protein product	Vitis vinifera
Locus_125_Transcript_3/3_Confidence_0.667_Length_1802	40.9742	9e-60	CBI15164	unnamed protein product	Vitis vinifera
Locus_126_Transcript_1/2_Confidence_1.000_Length_1629	37.1365	1e-72	CAN65806	hypothetical protein VITISV_015630	Vitis vinifera
Locus_126_Transcript_2/2_Confidence_1.000_Length_1535	40.2299	2e-52	XP_002518395	Aspartic proteinase Asp1 precursor, putative	Ricinus communis
Locus_127_Transcript_1/2_Confidence_1.000_Length_957	62.3529	4e-23	2GO5	Chain 6, Structure Of Signal Recognition Particle Receptor (Sr) In Complex With Signal Recognition Particle (Srp) And Ribosome Nascent Chain Complex_x0001_pdb|2J37|6 Chain 6, Model Of Mammalian Srp Bound To 80s Rncs_x0001_dbj|BAJ98186.1| predicted protein	Hordeum vulgare subsp. vulgare
Locus_127_Transcript_2/2_Confidence_1.000_Length_848	65.0485	6e-29	2GO5	Chain 6, Structure Of Signal Recognition Particle Receptor (Sr) In Complex With Signal Recognition Particle (Srp) And Ribosome Nascent Chain Complex_x0001_pdb|2J37|6 Chain 6, Model Of Mammalian Srp Bound To 80s Rncs_x0001_dbj|BAJ98186.1| predicted protein	Hordeum vulgare subsp. vulgare
Locus_128_Transcript_1/1_Confidence_1.000_Length_926	82.4786	1e-109	XP_002521898	transporter, putative	Ricinus communis
Locus_129_Transcript_1/1_Confidence_1.000_Length_940	42.6934	2e-56	XP_002509888	transcription factor, putative	Ricinus communis
Locus_130_Transcript_1/2_Confidence_0.750_Length_846	76.699	3e-88	XP_002882831	hypothetical protein ARALYDRAFT_478749	Arabidopsis lyrata subsp. lyrata
Locus_130_Transcript_2/2_Confidence_0.750_Length_942	76.699	4e-88	XP_002882831	hypothetical protein ARALYDRAFT_478749	Arabidopsis lyrata subsp. lyrata
Locus_131_Transcript_1/2_Confidence_1.000_Length_1414	73.5294	0	CBI18226	unnamed protein product	Vitis vinifera
Locus_131_Transcript_2/2_Confidence_1.000_Length_1387	72.5806	1e-180	XP_002893943	predicted protein	Arabidopsis lyrata subsp. lyrata
Locus_132_Transcript_1/6_Confidence_0.615_Length_1443	64.2412	1e-175	XP_002510674	protein binding protein, putative	Ricinus communis
Locus_132_Transcript_2/6_Confidence_0.462_Length_802	75.9615	9e-93	XP_002510674	protein binding protein, putative	Ricinus communis
Locus_132_Transcript_3/6_Confidence_0.385_Length_752	80.6452	2e-88	XP_002510674	protein binding protein, putative	Ricinus communis
Locus_132_Transcript_4/6_Confidence_0.615_Length_1498	70.303	1e-168	XP_002510674	protein binding protein, putative	Ricinus communis
Locus_132_Transcript_5/6_Confidence_0.308_Length_769	72.8972	3e-40	XP_002510674	protein binding protein, putative	Ricinus communis
Locus_132_Transcript_6/6_Confidence_0.615_Length_1362	68.0617	1e-180	XP_002510674	protein binding protein, putative	Ricinus communis
Locus_133_Transcript_1/1_Confidence_1.000_Length_1885	90.2482	0	XP_002527736	heat shock protein, putative	Ricinus communis
Locus_134_Transcript_1/1_Confidence_1.000_Length_1257	72.3529	1e-139	XP_002533372	cysteinyl-tRNA synthetase, putative	Ricinus communis
Locus_135_Transcript_1/1_Confidence_1.000_Length_249	58.6957	1e-07	XP_002526073	conserved hypothetical protein	Ricinus communis
Locus_136_Transcript_2/18_Confidence_1.000_Length_307	62.1951	2e-21	XP_003626418	Pseudouridylate synthase-like protein	Medicago truncatula
Locus_136_Transcript_5/18_Confidence_1.000_Length_276	70.3297	3e-27	XP_002516978	triacylglycerol lipase, putative	Ricinus communis
Locus_136_Transcript_9/18_Confidence_0.306_Length_5478	83.1625	0	CAN67925	hypothetical protein VITISV_021168	Vitis vinifera
Locus_136_Transcript_10/18_Confidence_0.177_Length_3710	88.4298	0	CAN67925	hypothetical protein VITISV_021168	Vitis vinifera
Locus_136_Transcript_11/18_Confidence_0.113_Length_614	85.9813	1e-45	EEC83399	hypothetical protein OsI_28838	Oryza sativa Indica Group
Locus_136_Transcript_12/18_Confidence_0.032_Length_525	81.0345	1e-22	XP_003611390	Glutamate dehydrogenase	Medicago truncatula
Locus_136_Transcript_13/18_Confidence_0.339_Length_5484	83.1625	0	CAN67925	hypothetical protein VITISV_021168	Vitis vinifera
Locus_136_Transcript_14/18_Confidence_0.032_Length_721	37.7483	2e-21	XP_002264553	PREDICTED: putative invertase inhibitor	Vitis vinifera
Locus_136_Transcript_15/18_Confidence_0.097_Length_701	83.4395	1e-86	XP_002321781	predicted protein	Populus trichocarpa
Locus_136_Transcript_16/18_Confidence_0.403_Length_5337	83.1625	0	CAN67925	hypothetical protein VITISV_021168	Vitis vinifera
Locus_136_Transcript_18/18_Confidence_0.194_Length_3946	86.2617	0	CAN67925	hypothetical protein VITISV_021168	Vitis vinifera
Locus_137_Transcript_1/3_Confidence_0.667_Length_1939	74.1071	1e-163	XP_002309906	predicted protein	Populus trichocarpa
Locus_137_Transcript_2/3_Confidence_0.667_Length_1854	62.8	1e-180	XP_002517239	Pectinesterase-2 precursor, putative	Ricinus communis
Locus_137_Transcript_3/3_Confidence_0.667_Length_1854	63	1e-180	XP_002517239	Pectinesterase-2 precursor, putative	Ricinus communis
Locus_138_Transcript_1/1_Confidence_1.000_Length_753	54.5	8e-45	XP_002509740	cleavage and polyadenylation specificity factor, putative	Ricinus communis
Locus_141_Transcript_1/5_Confidence_0.333_Length_520	49.0566	3e-08	BAC23028	hydroxyproline-rich glycoprotein	Solanum tuberosum
Locus_141_Transcript_2/5_Confidence_0.400_Length_556	73.8095	7e-12	BAC23028	hydroxyproline-rich glycoprotein	Solanum tuberosum
Locus_141_Transcript_3/5_Confidence_0.267_Length_722	37.3737	1e-08	CAN78649	hypothetical protein VITISV_036363	Vitis vinifera
Locus_141_Transcript_4/5_Confidence_0.467_Length_666	49.0566	6e-08	BAC23028	hydroxyproline-rich glycoprotein	Solanum tuberosum
Locus_141_Transcript_5/5_Confidence_0.467_Length_541	49.0566	3e-08	BAC23028	hydroxyproline-rich glycoprotein	Solanum tuberosum
Locus_142_Transcript_1/2_Confidence_1.000_Length_1538	68.7793	1e-156	XP_002524218	Speckle-type POZ protein, putative	Ricinus communis
Locus_142_Transcript_2/2_Confidence_1.000_Length_1499	70.9443	1e-159	XP_002524218	Speckle-type POZ protein, putative	Ricinus communis
Locus_143_Transcript_1/1_Confidence_1.000_Length_1304	67.8191	1e-142	XP_002518553	ATP binding protein, putative	Ricinus communis
Locus_144_Transcript_5/14_Confidence_0.083_Length_355	82.2581	8e-21	ACJ85121	unknown	Medicago truncatula
Locus_144_Transcript_6/14_Confidence_0.333_Length_1557	57.3077	8e-70	XP_002323610	predicted protein	Populus trichocarpa
Locus_144_Transcript_7/14_Confidence_0.083_Length_1059	63.9706	6e-41	XP_002323610	predicted protein	Populus trichocarpa
Locus_144_Transcript_8/14_Confidence_0.292_Length_1519	63.0435	5e-58	XP_002526668	ferritin, plant, putative	Ricinus communis
Locus_144_Transcript_9/14_Confidence_0.292_Length_1519	63.2353	2e-67	XP_002323610	predicted protein	Populus trichocarpa
Locus_144_Transcript_10/14_Confidence_0.292_Length_1512	63.0435	5e-58	XP_002526668	ferritin, plant, putative	Ricinus communis
Locus_144_Transcript_11/14_Confidence_0.292_Length_1512	64	2e-58	XP_002881713	ATFER4	Arabidopsis lyrata subsp. lyrata
Locus_144_Transcript_12/14_Confidence_0.292_Length_1414	63.0435	4e-58	XP_002526668	ferritin, plant, putative	Ricinus communis
Locus_144_Transcript_13/14_Confidence_0.083_Length_920	64	1e-52	ABD66597	iron-binding protein	Pyrus pyrifolia
Locus_144_Transcript_14/14_Confidence_0.292_Length_1414	63.2353	1e-72	XP_002323610	predicted protein	Populus trichocarpa
Locus_145_Transcript_1/1_Confidence_1.000_Length_251	54.321	2e-14	XP_003595735	Ubiquitin carboxyl-terminal hydrolase	Medicago truncatula
Locus_146_Transcript_1/2_Confidence_1.000_Length_663	73.1343	2e-20	CAA66149	PKF1	Fagus sylvatica
Locus_146_Transcript_2/2_Confidence_1.000_Length_712	76.5957	1e-78	CAC09580	protein kinase (PK)	Fagus sylvatica
Locus_147_Transcript_1/1_Confidence_1.000_Length_993	63.4783	1e-104	XP_002516857	conserved hypothetical protein	Ricinus communis
Locus_148_Transcript_1/1_Confidence_1.000_Length_1875	60.8108	0	XP_002511066	calnexin, putative	Ricinus communis
Locus_149_Transcript_1/2_Confidence_1.000_Length_847	37.3134	7e-24	XP_002515247	conserved hypothetical protein	Ricinus communis
Locus_149_Transcript_2/2_Confidence_1.000_Length_733	39.6694	3e-13	XP_002515247	conserved hypothetical protein	Ricinus communis
Locus_150_Transcript_1/1_Confidence_1.000_Length_1741	89.8129	0	XP_002284346	PREDICTED: UDP-glucose 6-dehydrogenase	Vitis vinifera
Locus_151_Transcript_1/2_Confidence_1.000_Length_1182	80	1e-148	XP_002514510	Succinyl-CoA ligase	Ricinus communis
Locus_151_Transcript_2/2_Confidence_1.000_Length_1011	61.791	1e-100	XP_002514510	Succinyl-CoA ligase	Ricinus communis
Locus_152_Transcript_1/7_Confidence_0.625_Length_2308	89.5105	0	XP_002302034	predicted protein	Populus trichocarpa
Locus_152_Transcript_2/7_Confidence_0.625_Length_1740	75.8355	1e-167	XP_002302034	predicted protein	Populus trichocarpa
Locus_152_Transcript_3/7_Confidence_0.688_Length_2408	50.1502	1e-149	CAN61875	hypothetical protein VITISV_001729	Vitis vinifera
Locus_152_Transcript_4/7_Confidence_0.625_Length_2304	73.444	0	XP_002302034	predicted protein	Populus trichocarpa
Locus_152_Transcript_5/7_Confidence_0.125_Length_838	57.4713	8e-19	XP_002306864	predicted protein	Populus trichocarpa
Locus_152_Transcript_6/7_Confidence_0.625_Length_2332	89.0688	0	XP_002302034	predicted protein	Populus trichocarpa
Locus_152_Transcript_7/7_Confidence_0.625_Length_2229	77.4617	0	XP_002302034	predicted protein	Populus trichocarpa
Locus_153_Transcript_1/1_Confidence_1.000_Length_1591	80.1325	0	XP_002532324	oxysterol binding protein, putative	Ricinus communis
Locus_154_Transcript_1/2_Confidence_1.000_Length_1799	77.7778	0	XP_002298672	predicted protein	Populus trichocarpa
Locus_154_Transcript_2/2_Confidence_1.000_Length_960	77.4775	4e-44	XP_002328915	predicted protein	Populus trichocarpa
Locus_155_Transcript_1/1_Confidence_1.000_Length_1068	62.1538	1e-106	XP_002513432	conserved hypothetical protein	Ricinus communis
Locus_156_Transcript_1/1_Confidence_1.000_Length_944	79.5775	1e-129	XP_002526944	succinate dehydrogenase, putative	Ricinus communis
Locus_157_Transcript_3/3_Confidence_0.667_Length_906	73.3945	3e-85	NP_001241531	uncharacterized protein LOC100789483	Glycine max
Locus_159_Transcript_1/2_Confidence_1.000_Length_1030	94.4	6e-67	XP_002521906	nucleic acid binding protein, putative	Ricinus communis
Locus_159_Transcript_2/2_Confidence_1.000_Length_897	85.8896	4e-77	XP_002311555	predicted protein	Populus trichocarpa
Locus_160_Transcript_1/1_Confidence_1.000_Length_461	91.4474	7e-73	XP_002516412	protein with unknown function	Ricinus communis
Locus_161_Transcript_1/1_Confidence_1.000_Length_563	67.0213	4e-30	EEC75241	hypothetical protein OsI_11539	Oryza sativa Indica Group
Locus_162_Transcript_1/1_Confidence_1.000_Length_501	92.8	3e-64	AAG40371	AT4g27960	Arabidopsis thaliana
Locus_163_Transcript_1/1_Confidence_1.000_Length_2172	76.4805	0	Q0GZS3	UDP-sugar pyrophospharylase	Arabidopsis thaliana
Locus_165_Transcript_1/1_Confidence_1.000_Length_1284	69.6809	1e-140	XP_002518248	Poly(rC)-binding protein, putative	Ricinus communis
Locus_167_Transcript_1/1_Confidence_1.000_Length_465	73.5484	2e-63	XP_003519722	PREDICTED: uncharacterized protein LOC100782199	Glycine max
Locus_168_Transcript_1/5_Confidence_0.643_Length_1819	75	0	XP_002510944	Beta-fructofuranosidase, soluble isoenzyme I precursor, putative	Ricinus communis
Locus_168_Transcript_2/5_Confidence_0.643_Length_1868	72.3197	0	XP_002510944	Beta-fructofuranosidase, soluble isoenzyme I precursor, putative	Ricinus communis
Locus_168_Transcript_3/5_Confidence_0.643_Length_1799	70.0197	0	XP_002510944	Beta-fructofuranosidase, soluble isoenzyme I precursor, putative	Ricinus communis
Locus_168_Transcript_4/5_Confidence_0.714_Length_1963	73.0849	0	XP_002510944	Beta-fructofuranosidase, soluble isoenzyme I precursor, putative	Ricinus communis
Locus_168_Transcript_5/5_Confidence_0.714_Length_1859	72.7451	0	XP_002510944	Beta-fructofuranosidase, soluble isoenzyme I precursor, putative	Ricinus communis
Locus_169_Transcript_1/1_Confidence_1.000_Length_201	83.3333	2e-23	XP_002525341	acyl-CoA oxidase, putative	Ricinus communis
Locus_170_Transcript_1/1_Confidence_1.000_Length_299	84.6939	6e-41	XP_002525341	acyl-CoA oxidase, putative	Ricinus communis
Locus_171_Transcript_1/3_Confidence_0.667_Length_1112	72	1e-55	CBI23102	unnamed protein product	Vitis vinifera
Locus_171_Transcript_2/3_Confidence_0.667_Length_1223	49.8113	8e-61	XP_002874209	hypothetical protein ARALYDRAFT_489321	Arabidopsis lyrata subsp. lyrata
Locus_171_Transcript_3/3_Confidence_0.667_Length_1223	72	1e-55	CBI23102	unnamed protein product	Vitis vinifera
Locus_172_Transcript_1/1_Confidence_1.000_Length_714	72.549	3e-63	XP_002320386	methyl binding domain protein	Populus trichocarpa
Locus_173_Transcript_1/5_Confidence_0.500_Length_1096	65.7895	1e-114	XP_003522717	PREDICTED: monoglyceride lipase-like	Glycine max
Locus_173_Transcript_2/5_Confidence_0.500_Length_1096	65.4971	1e-113	XP_003522717	PREDICTED: monoglyceride lipase-like	Glycine max
Locus_173_Transcript_3/5_Confidence_0.500_Length_1190	70.4	5e-82	XP_003603637	Monoglyceride lipase	Medicago truncatula
Locus_173_Transcript_4/5_Confidence_0.500_Length_1163	56.6667	1e-105	XP_003603637	Monoglyceride lipase	Medicago truncatula
Locus_173_Transcript_5/5_Confidence_0.500_Length_1163	56.25	1e-104	XP_003603637	Monoglyceride lipase	Medicago truncatula
Locus_174_Transcript_1/1_Confidence_1.000_Length_297	68.75	1e-11	XP_002269540	PREDICTED: LRR receptor-like serine/threonine-protein kinase ERL2-like	Vitis vinifera
Locus_175_Transcript_1/1_Confidence_1.000_Length_411	65.4867	9e-36	XP_002265199	PREDICTED: NADH dehydrogenase	Vitis vinifera
Locus_177_Transcript_1/5_Confidence_0.500_Length_993	52.8846	4e-27	XP_002272597	PREDICTED: double-stranded RNA-binding protein 4-like	Vitis vinifera
Locus_177_Transcript_2/5_Confidence_0.667_Length_1185	52.8846	1e-24	XP_002272597	PREDICTED: double-stranded RNA-binding protein 4-like	Vitis vinifera
Locus_177_Transcript_3/5_Confidence_0.250_Length_670	51.3274	7e-22	XP_002272597	PREDICTED: double-stranded RNA-binding protein 4-like	Vitis vinifera
Locus_177_Transcript_5/5_Confidence_0.667_Length_1084	52.8846	9e-25	XP_002272597	PREDICTED: double-stranded RNA-binding protein 4-like	Vitis vinifera
Locus_178_Transcript_1/2_Confidence_1.000_Length_1000	75.3036	1e-103	XP_002303216	predicted protein	Populus trichocarpa
Locus_178_Transcript_2/2_Confidence_1.000_Length_703	71.8519	2e-50	XP_002303216	predicted protein	Populus trichocarpa
Locus_179_Transcript_1/3_Confidence_0.714_Length_2540	73.5457	0	XP_002314377	predicted protein	Populus trichocarpa
Locus_179_Transcript_2/3_Confidence_0.714_Length_2540	73.6842	0	XP_002314377	predicted protein	Populus trichocarpa
Locus_179_Transcript_3/3_Confidence_0.714_Length_2540	73.6842	0	XP_002314377	predicted protein	Populus trichocarpa
Locus_180_Transcript_1/6_Confidence_0.562_Length_2554	83.8961	0	XP_002525709	5-methyltetrahydropteroyltriglutamate--homocysteine methyltransferase, putative	Ricinus communis
Locus_180_Transcript_2/6_Confidence_0.688_Length_2609	83.6957	0	XP_002525709	5-methyltetrahydropteroyltriglutamate--homocysteine methyltransferase, putative	Ricinus communis
Locus_180_Transcript_3/6_Confidence_0.688_Length_2612	83.6957	0	XP_002525709	5-methyltetrahydropteroyltriglutamate--homocysteine methyltransferase, putative	Ricinus communis
Locus_180_Transcript_4/6_Confidence_0.562_Length_2530	84.7769	0	XP_002525709	5-methyltetrahydropteroyltriglutamate--homocysteine methyltransferase, putative	Ricinus communis
Locus_180_Transcript_5/6_Confidence_0.562_Length_2530	84.7769	0	XP_002525709	5-methyltetrahydropteroyltriglutamate--homocysteine methyltransferase, putative	Ricinus communis
Locus_180_Transcript_6/6_Confidence_0.562_Length_2530	84.7769	0	XP_002525709	5-methyltetrahydropteroyltriglutamate--homocysteine methyltransferase, putative	Ricinus communis
Locus_181_Transcript_1/1_Confidence_1.000_Length_510	66.8639	5e-60	XP_002516428	valacyclovir hydrolase, putative	Ricinus communis
Locus_182_Transcript_1/1_Confidence_1.000_Length_273	84.6154	9e-47	CBI20950	unnamed protein product	Vitis vinifera
Locus_183_Transcript_1/3_Confidence_0.800_Length_1487	57.6419	4e-60	XP_002314514	predicted protein	Populus trichocarpa
Locus_183_Transcript_2/3_Confidence_0.800_Length_1530	70.4403	6e-56	XP_002518211	conserved hypothetical protein	Ricinus communis
Locus_183_Transcript_3/3_Confidence_0.600_Length_1352	71.7391	6e-67	XP_002314514	predicted protein	Populus trichocarpa
Locus_184_Transcript_1/1_Confidence_1.000_Length_318	54.1667	2e-20	XP_002529024	protein binding protein, putative	Ricinus communis
Locus_185_Transcript_1/1_Confidence_1.000_Length_1186	55.8974	1e-111	XP_002532813	Bipolar kinesin KRP-130, putative	Ricinus communis
Locus_186_Transcript_1/1_Confidence_1.000_Length_507	77.9661	6e-48	XP_002534014	conserved hypothetical protein	Ricinus communis
Locus_187_Transcript_1/1_Confidence_1.000_Length_417	65.625	1e-26	XP_002532732	RNA binding protein, putative	Ricinus communis
Locus_188_Transcript_1/2_Confidence_1.000_Length_2420	56.9378	1e-146	XP_002312416	predicted protein	Populus trichocarpa
Locus_188_Transcript_2/2_Confidence_1.000_Length_2314	49.581	1e-152	XP_002312416	predicted protein	Populus trichocarpa
Locus_189_Transcript_1/5_Confidence_0.667_Length_1466	58.481	1e-129	XP_002510630	multicopper oxidase, putative	Ricinus communis
Locus_189_Transcript_2/5_Confidence_0.750_Length_1511	56.3415	1e-127	XP_002510630	multicopper oxidase, putative	Ricinus communis
Locus_189_Transcript_3/5_Confidence_0.667_Length_1461	61.0294	1e-129	XP_002510630	multicopper oxidase, putative	Ricinus communis
Locus_189_Transcript_4/5_Confidence_0.667_Length_1459	64.7239	1e-129	XP_002510630	multicopper oxidase, putative	Ricinus communis
Locus_189_Transcript_5/5_Confidence_0.667_Length_1361	64.1667	1e-134	XP_002510630	multicopper oxidase, putative	Ricinus communis
Locus_190_Transcript_1/1_Confidence_1.000_Length_1599	80.3235	1e-169	XP_002297881	predicted protein	Populus trichocarpa
Locus_191_Transcript_1/3_Confidence_0.571_Length_685	77.193	9e-75	XP_002308167	predicted protein	Populus trichocarpa
Locus_191_Transcript_2/3_Confidence_0.714_Length_1298	70.1449	1e-131	XP_002308167	predicted protein	Populus trichocarpa
Locus_191_Transcript_3/3_Confidence_0.714_Length_1298	70.4348	1e-131	XP_002308167	predicted protein	Populus trichocarpa
Locus_192_Transcript_1/5_Confidence_0.600_Length_1504	85.1852	6e-18	NP_191202	uncharacterized protein	Arabidopsis thaliana
Locus_192_Transcript_2/5_Confidence_0.600_Length_1445	68.9655	2e-27	AFC01199	eukaryotic translation initiation factor	Ammopiptanthus mongolicus
Locus_192_Transcript_3/5_Confidence_0.700_Length_1418	85.1852	6e-18	NP_191202	uncharacterized protein	Arabidopsis thaliana
Locus_192_Transcript_4/5_Confidence_0.500_Length_1285	68.9655	2e-27	AFC01199	eukaryotic translation initiation factor	Ammopiptanthus mongolicus
Locus_192_Transcript_5/5_Confidence_0.500_Length_1256	68.9655	2e-27	AFC01199	eukaryotic translation initiation factor	Ammopiptanthus mongolicus
Locus_193_Transcript_1/1_Confidence_1.000_Length_1030	86.9318	8e-79	BAF95941	SEPALLATA1 homolog	Citrus unshiu
Locus_194_Transcript_1/1_Confidence_1.000_Length_827	38.9078	5e-39	XP_002518058	conserved hypothetical protein	Ricinus communis
Locus_195_Transcript_1/1_Confidence_1.000_Length_1883	74.7681	0	XP_002263479	PREDICTED: aldehyde dehydrogenase family 2 member B4, mitochondrial	Vitis vinifera
Locus_196_Transcript_1/3_Confidence_0.714_Length_1716	83.908	0	XP_002509568	amino acid transporter, putative	Ricinus communis
Locus_196_Transcript_2/3_Confidence_0.714_Length_1575	83.7529	0	XP_002509568	amino acid transporter, putative	Ricinus communis
Locus_196_Transcript_3/3_Confidence_0.714_Length_1575	83.7529	0	XP_002509568	amino acid transporter, putative	Ricinus communis
Locus_197_Transcript_1/4_Confidence_0.500_Length_1211	82.6087	1e-147	XP_002302349	predicted protein	Populus trichocarpa
Locus_197_Transcript_2/4_Confidence_0.750_Length_2697	72.0506	0	XP_002302349	predicted protein	Populus trichocarpa
Locus_197_Transcript_3/4_Confidence_0.750_Length_2708	76.5957	0	XP_002302349	predicted protein	Populus trichocarpa
Locus_197_Transcript_4/4_Confidence_0.625_Length_2565	76.7964	0	XP_002302349	predicted protein	Populus trichocarpa
Locus_198_Transcript_1/7_Confidence_0.500_Length_2116	79.3537	0	XP_002512785	acetyl-CoA synthetase, putative	Ricinus communis
Locus_198_Transcript_2/7_Confidence_0.222_Length_1319	75.2688	1e-168	XP_002512785	acetyl-CoA synthetase, putative	Ricinus communis
Locus_198_Transcript_3/7_Confidence_0.500_Length_2128	77.9116	0	XP_002512785	acetyl-CoA synthetase, putative	Ricinus communis
Locus_198_Transcript_4/7_Confidence_0.556_Length_2103	77.2512	0	XP_002512785	acetyl-CoA synthetase, putative	Ricinus communis
Locus_198_Transcript_5/7_Confidence_0.500_Length_2022	80.6931	0	XP_002512785	acetyl-CoA synthetase, putative	Ricinus communis
Locus_198_Transcript_6/7_Confidence_0.556_Length_2022	80.8581	0	XP_002512785	acetyl-CoA synthetase, putative	Ricinus communis
Locus_198_Transcript_7/7_Confidence_0.556_Length_2022	80.6931	0	XP_002512785	acetyl-CoA synthetase, putative	Ricinus communis
Locus_199_Transcript_1/2_Confidence_1.000_Length_2770	96.1538	3e-64	YP_002608337	NADH dehydrogenase subunit 5	Vitis vinifera
Locus_199_Transcript_2/2_Confidence_1.000_Length_2660	96.1538	2e-64	YP_002608337	NADH dehydrogenase subunit 5	Vitis vinifera
Locus_200_Transcript_1/1_Confidence_1.000_Length_411	80	3e-49	XP_002319079	predicted protein	Populus trichocarpa
Locus_203_Transcript_1/1_Confidence_1.000_Length_1295	74.7159	1e-151	XP_003623305	Proliferation-associated protein 2G4	Medicago truncatula
Locus_204_Transcript_1/2_Confidence_1.000_Length_1267	68.5131	1e-129	XP_002314611	predicted protein	Populus trichocarpa
Locus_204_Transcript_2/2_Confidence_1.000_Length_719	65.5914	3e-71	XP_002314611	predicted protein	Populus trichocarpa
Locus_205_Transcript_1/1_Confidence_1.000_Length_948	72.2222	1e-114	XP_002529504	coatomer alpha subunit, putative	Ricinus communis
Locus_206_Transcript_1/1_Confidence_1.000_Length_493	75	1e-69	CBI27289	unnamed protein product	Vitis vinifera
Locus_207_Transcript_1/1_Confidence_1.000_Length_2558	36.8024	1e-102	XP_002525143	conserved hypothetical protein	Ricinus communis
Locus_208_Transcript_2/3_Confidence_0.667_Length_512	40.2597	1e-06	XP_003548283	PREDICTED: uncharacterized protein LOC100809057	Glycine max
Locus_209_Transcript_1/5_Confidence_0.692_Length_605	59.3583	2e-59	XP_003548283	PREDICTED: uncharacterized protein LOC100809057	Glycine max
Locus_209_Transcript_2/5_Confidence_0.692_Length_802	57.8947	4e-49	XP_002305035	predicted protein	Populus trichocarpa
Locus_209_Transcript_3/5_Confidence_0.692_Length_793	47.4359	5e-48	XP_002305035	predicted protein	Populus trichocarpa
Locus_209_Transcript_4/5_Confidence_0.692_Length_823	46.988	5e-49	XP_002305035	predicted protein	Populus trichocarpa
Locus_209_Transcript_5/5_Confidence_0.692_Length_724	57.8947	2e-53	XP_002305035	predicted protein	Populus trichocarpa
Locus_210_Transcript_1/1_Confidence_1.000_Length_527	71.3287	2e-48	XP_002268311	PREDICTED: dynamin-2B	Vitis vinifera
Locus_211_Transcript_1/2_Confidence_1.000_Length_683	33.4802	2e-21	ABK95511	unknown	Populus trichocarpa
Locus_211_Transcript_2/2_Confidence_1.000_Length_611	37.4384	1e-25	ABK95511	unknown	Populus trichocarpa
Locus_212_Transcript_1/1_Confidence_1.000_Length_346	58.2677	2e-34	XP_002523697	metal ion binding protein, putative	Ricinus communis
Locus_213_Transcript_1/1_Confidence_1.000_Length_382	55	1e-20	XP_002327759	predicted protein	Populus trichocarpa
Locus_214_Transcript_1/1_Confidence_1.000_Length_772	70.9402	1e-94	XP_002518363	DNA binding protein, putative	Ricinus communis
Locus_215_Transcript_1/1_Confidence_1.000_Length_657	86.3014	1e-72	XP_002527925	60S ribosomal protein L27a, putative	Ricinus communis
Locus_216_Transcript_1/4_Confidence_0.667_Length_1823	59.0164	1e-170	ABK95559	unknown	Populus trichocarpa
Locus_216_Transcript_2/4_Confidence_0.667_Length_1859	60.8775	1e-177	XP_002521371	dihydrolipoamide acetyltransferase component of pyruvate dehydrogenase, putative	Ricinus communis
Locus_216_Transcript_3/4_Confidence_0.667_Length_1868	59.1985	1e-173	ABK95559	unknown	Populus trichocarpa
Locus_216_Transcript_4/4_Confidence_0.667_Length_1832	59.3807	1e-173	ABK95559	unknown	Populus trichocarpa
Locus_217_Transcript_1/3_Confidence_0.750_Length_2096	66.4395	0	XP_002530337	Beta-fructofuranosidase, insoluble isoenzyme 3 precursor, putative	Ricinus communis
Locus_217_Transcript_2/3_Confidence_0.750_Length_2018	70.3971	0	XP_002530337	Beta-fructofuranosidase, insoluble isoenzyme 3 precursor, putative	Ricinus communis
Locus_217_Transcript_3/3_Confidence_0.750_Length_2015	69.6429	0	XP_002530337	Beta-fructofuranosidase, insoluble isoenzyme 3 precursor, putative	Ricinus communis
Locus_218_Transcript_1/1_Confidence_1.000_Length_498	49.5413	8e-13	XP_002304148	predicted protein	Populus trichocarpa
Locus_219_Transcript_1/2_Confidence_1.000_Length_1745	66.5992	0	XP_002272074	PREDICTED: uncharacterized protein LOC100266758	Vitis vinifera
Locus_219_Transcript_2/2_Confidence_1.000_Length_1745	66.5992	0	XP_002272074	PREDICTED: uncharacterized protein LOC100266758	Vitis vinifera
Locus_220_Transcript_1/2_Confidence_1.000_Length_733	76.6355	1e-90	XP_002526864	eukaryotic translation initiation factor 3f, eif3f, putative	Ricinus communis
Locus_220_Transcript_2/2_Confidence_1.000_Length_724	75.2336	8e-87	XP_002526864	eukaryotic translation initiation factor 3f, eif3f, putative	Ricinus communis
Locus_221_Transcript_1/1_Confidence_1.000_Length_850	53.6232	2e-54	XP_002881612	AMMECR1 family	Arabidopsis lyrata subsp. lyrata
Locus_222_Transcript_1/2_Confidence_1.000_Length_552	64.9573	5e-36	AAB71417	glycine-rich RNA-binding protein PsGRBP	Pisum sativum
Locus_222_Transcript_2/2_Confidence_1.000_Length_483	51.2821	7e-22	AAB71417	glycine-rich RNA-binding protein PsGRBP	Pisum sativum
Locus_224_Transcript_1/1_Confidence_1.000_Length_876	84.8	1e-124	XP_002527407	Endosomal P24A protein precursor, putative	Ricinus communis
Locus_225_Transcript_1/1_Confidence_1.000_Length_659	60.7692	3e-37	XP_002319327	predicted protein	Populus trichocarpa
Locus_226_Transcript_1/1_Confidence_1.000_Length_1539	67.1154	0	XP_002324461	predicted protein	Populus trichocarpa
Locus_227_Transcript_1/5_Confidence_0.583_Length_1557	62.1891	1e-114	XP_002526868	Exostosin-2, putative	Ricinus communis
Locus_227_Transcript_2/5_Confidence_0.500_Length_1611	62.249	1e-118	CBI25511	unnamed protein product	Vitis vinifera
Locus_227_Transcript_3/5_Confidence_0.667_Length_1654	61.3333	1e-126	XP_002526868	Exostosin-2, putative	Ricinus communis
Locus_227_Transcript_4/5_Confidence_0.500_Length_1495	68.0851	1e-107	XP_002526868	Exostosin-2, putative	Ricinus communis
Locus_227_Transcript_5/5_Confidence_0.500_Length_1528	69.0691	1e-131	XP_002526868	Exostosin-2, putative	Ricinus communis
Locus_228_Transcript_1/1_Confidence_1.000_Length_1914	54.0084	1e-130	XP_002529225	Cysteine protease ATG4B, putative	Ricinus communis
Locus_230_Transcript_1/1_Confidence_1.000_Length_529	86.9565	1e-14	BAL02986	class III homeodomain-leucine zipper protein, partial	Gnetum parvifolium
Locus_231_Transcript_1/4_Confidence_0.667_Length_1988	70.9251	0	ABJ91228	CBL-interacting protein kinase 22	Populus trichocarpa
Locus_231_Transcript_2/4_Confidence_0.667_Length_1944	70.9251	0	ABJ91228	CBL-interacting protein kinase 22	Populus trichocarpa
Locus_231_Transcript_3/4_Confidence_0.667_Length_1944	70.9251	0	ABJ91228	CBL-interacting protein kinase 22	Populus trichocarpa
Locus_231_Transcript_4/4_Confidence_0.667_Length_1944	70.9251	0	ABJ91228	CBL-interacting protein kinase 22	Populus trichocarpa
Locus_232_Transcript_1/9_Confidence_0.565_Length_1712	70.1987	3e-53	XP_002521739	auxin:hydrogen symporter, putative	Ricinus communis
Locus_232_Transcript_2/9_Confidence_0.609_Length_2404	61.5925	1e-139	XP_002521739	auxin:hydrogen symporter, putative	Ricinus communis
Locus_232_Transcript_3/9_Confidence_0.522_Length_2399	61.5925	1e-139	XP_002521739	auxin:hydrogen symporter, putative	Ricinus communis
Locus_232_Transcript_4/9_Confidence_0.609_Length_2502	57.4194	1e-134	XP_002521739	auxin:hydrogen symporter, putative	Ricinus communis
Locus_232_Transcript_5/9_Confidence_0.609_Length_2491	61.5925	1e-139	XP_002521739	auxin:hydrogen symporter, putative	Ricinus communis
Locus_232_Transcript_6/9_Confidence_0.652_Length_2558	61.5925	1e-139	XP_002521739	auxin:hydrogen symporter, putative	Ricinus communis
Locus_232_Transcript_7/9_Confidence_0.609_Length_2616	59.5361	1e-134	XP_002521739	auxin:hydrogen symporter, putative	Ricinus communis
Locus_232_Transcript_8/9_Confidence_0.609_Length_3665	61.5925	1e-139	XP_002521739	auxin:hydrogen symporter, putative	Ricinus communis
Locus_232_Transcript_9/9_Confidence_0.609_Length_2497	61.5925	1e-139	XP_002521739	auxin:hydrogen symporter, putative	Ricinus communis
Locus_234_Transcript_1/1_Confidence_1.000_Length_2226	66.7153	0	XP_002280870	PREDICTED: probable inactive serine/threonine-protein kinase scy1 isoform 1	Vitis vinifera
Locus_236_Transcript_1/4_Confidence_0.600_Length_1026	60.1562	3e-31	XP_002516147	conserved hypothetical protein	Ricinus communis
Locus_236_Transcript_2/4_Confidence_0.600_Length_1010	60.1562	3e-31	XP_002516147	conserved hypothetical protein	Ricinus communis
Locus_236_Transcript_3/4_Confidence_0.700_Length_1204	60.1562	4e-31	XP_002516147	conserved hypothetical protein	Ricinus communis
Locus_236_Transcript_4/4_Confidence_0.700_Length_1111	60.1562	3e-31	XP_002516147	conserved hypothetical protein	Ricinus communis
Locus_237_Transcript_1/1_Confidence_1.000_Length_1577	61.9687	1e-148	XP_002534212	chaperone protein DNAj, putative	Ricinus communis
Locus_238_Transcript_1/3_Confidence_0.571_Length_1460	46.7105	6e-27	XP_002516516	conserved hypothetical protein	Ricinus communis
Locus_238_Transcript_2/3_Confidence_0.714_Length_1532	46.7105	6e-27	XP_002516516	conserved hypothetical protein	Ricinus communis
Locus_238_Transcript_3/3_Confidence_0.571_Length_797	31.5436	4e-10	XP_003591208	U4/U6.U5 tri-snRNP-associated protein	Medicago truncatula
Locus_239_Transcript_1/2_Confidence_1.000_Length_1131	73.1884	1e-115	XP_002312786	porin/voltage-dependent anion-selective channel protein	Populus trichocarpa
Locus_239_Transcript_2/2_Confidence_1.000_Length_1068	68.4783	1e-103	XP_002312786	porin/voltage-dependent anion-selective channel protein	Populus trichocarpa
Locus_240_Transcript_1/1_Confidence_1.000_Length_1169	60.8333	1e-119	XP_002300351	predicted protein	Populus trichocarpa
Locus_241_Transcript_1/2_Confidence_1.000_Length_444	85.3211	9e-63	CAC84545	dicarboxylate/tricarboxylate carrier	Nicotiana tabacum
Locus_241_Transcript_2/2_Confidence_1.000_Length_445	89.3204	5e-63	CAC12820	mitochondrial 2-oxoglutarate/malate carrier protein	Nicotiana tabacum
Locus_242_Transcript_1/1_Confidence_1.000_Length_659	33.4559	4e-23	XP_003631178	PREDICTED: LOW QUALITY PROTEIN: 1-phosphatidylinositol-3-phosphate 5-kinase-like	Vitis vinifera
Locus_243_Transcript_1/2_Confidence_1.000_Length_530	83.9416	6e-65	XP_002519934	reticulon3-A3, putative	Ricinus communis
Locus_243_Transcript_2/2_Confidence_1.000_Length_685	81.6092	7e-38	BAH19600	AT2G35610	Arabidopsis thaliana
Locus_244_Transcript_1/2_Confidence_1.000_Length_3890	89.6552	5e-06	XP_002333502	predicted protein	Populus trichocarpa
Locus_244_Transcript_2/2_Confidence_1.000_Length_2956	75.6757	3e-25	YP_173482	hypothetical protein NitaMp145	Nicotiana tabacum
Locus_245_Transcript_1/1_Confidence_1.000_Length_910	72.5275	5e-32	BAJ34557	unnamed protein product	Thellungiella halophila
Locus_246_Transcript_1/2_Confidence_1.000_Length_485	76.6129	2e-45	XP_002277619	PREDICTED: DNA-binding protein SMUBP-2-like	Vitis vinifera
Locus_246_Transcript_2/2_Confidence_1.000_Length_490	76	7e-44	XP_002277619	PREDICTED: DNA-binding protein SMUBP-2-like	Vitis vinifera
Locus_247_Transcript_1/6_Confidence_0.667_Length_1696	53.3917	1e-137	XP_002314912	predicted protein	Populus trichocarpa
Locus_247_Transcript_2/6_Confidence_0.667_Length_1696	53.3917	1e-137	XP_002314912	predicted protein	Populus trichocarpa
Locus_247_Transcript_3/6_Confidence_0.667_Length_1696	53.3917	1e-137	XP_002314912	predicted protein	Populus trichocarpa
Locus_247_Transcript_4/6_Confidence_0.667_Length_1698	53.3917	1e-137	XP_002314912	predicted protein	Populus trichocarpa
Locus_247_Transcript_5/6_Confidence_0.667_Length_1696	53.3917	1e-136	XP_002314912	predicted protein	Populus trichocarpa
Locus_247_Transcript_6/6_Confidence_0.667_Length_1696	53.3917	1e-137	XP_002314912	predicted protein	Populus trichocarpa
Locus_248_Transcript_1/1_Confidence_1.000_Length_1148	76.9231	6e-95	XP_002524574	auxilin, putative	Ricinus communis
Locus_249_Transcript_1/1_Confidence_1.000_Length_825	33.1307	2e-30	XP_002311806	hypothetical protein POPTRDRAFT_766749	Populus trichocarpa
Locus_250_Transcript_1/3_Confidence_0.714_Length_1056	39.7004	5e-42	XP_002329543	predicted protein	Populus trichocarpa
Locus_250_Transcript_2/3_Confidence_0.714_Length_1040	39.5833	2e-46	XP_002329543	predicted protein	Populus trichocarpa
Locus_250_Transcript_3/3_Confidence_0.714_Length_1025	39.939	1e-46	XP_002329543	predicted protein	Populus trichocarpa
Locus_251_Transcript_1/1_Confidence_1.000_Length_1859	64.2623	2e-84	XP_003619161	ATPase subunit	Medicago truncatula
Locus_252_Transcript_1/1_Confidence_1.000_Length_1575	65.1163	1e-133	XP_002523792	catalytic, putative	Ricinus communis
Locus_253_Transcript_1/1_Confidence_1.000_Length_694	54.3011	6e-43	XP_002298038	predicted protein	Populus trichocarpa
Locus_254_Transcript_1/1_Confidence_1.000_Length_419	78.0702	9e-49	XP_002313124	predicted protein	Populus trichocarpa
Locus_255_Transcript_1/1_Confidence_1.000_Length_450	66.443	1e-50	XP_002516618	pentatricopeptide repeat-containing protein, putative	Ricinus communis
Locus_256_Transcript_1/7_Confidence_0.667_Length_2828	80.6878	0	XP_002522927	beta-galactosidase, putative	Ricinus communis
Locus_256_Transcript_2/7_Confidence_0.444_Length_1766	63.1206	0	XP_002310540	predicted protein	Populus trichocarpa
Locus_256_Transcript_3/7_Confidence_0.667_Length_2895	80.4233	0	XP_002522927	beta-galactosidase, putative	Ricinus communis
Locus_256_Transcript_4/7_Confidence_0.667_Length_2895	80.6878	0	XP_002522927	beta-galactosidase, putative	Ricinus communis
Locus_256_Transcript_5/7_Confidence_0.667_Length_2892	80.6878	0	XP_002522927	beta-galactosidase, putative	Ricinus communis
Locus_256_Transcript_6/7_Confidence_0.667_Length_2895	80.4749	0	XP_002522927	beta-galactosidase, putative	Ricinus communis
Locus_256_Transcript_7/7_Confidence_0.667_Length_2895	80.6878	0	XP_002522927	beta-galactosidase, putative	Ricinus communis
Locus_257_Transcript_1/1_Confidence_1.000_Length_536	85.3933	3e-84	XP_002514206	arginyl-tRNA synthetase, putative	Ricinus communis
Locus_259_Transcript_1/3_Confidence_0.714_Length_859	76.8116	3e-66	XP_002321781	predicted protein	Populus trichocarpa
Locus_259_Transcript_2/3_Confidence_0.714_Length_871	76.8116	3e-66	XP_002321781	predicted protein	Populus trichocarpa
Locus_259_Transcript_3/3_Confidence_0.429_Length_827	75.7396	2e-71	XP_002321781	predicted protein	Populus trichocarpa
Locus_260_Transcript_1/1_Confidence_1.000_Length_959	79.6117	3e-94	XP_002515438	Stromal cell-derived factor 2 precursor, putative	Ricinus communis
Locus_261_Transcript_1/1_Confidence_1.000_Length_1436	53.2468	1e-116	XP_002521485	vesicle docking protein P115, putative	Ricinus communis
Locus_262_Transcript_1/1_Confidence_1.000_Length_1828	77.7015	0	XP_002513877	sulfate transporter, putative	Ricinus communis
Locus_263_Transcript_1/1_Confidence_1.000_Length_888	29.7561	5e-12	XP_003548427	PREDICTED: uncharacterized protein LOC100802678	Glycine max
Locus_264_Transcript_1/1_Confidence_1.000_Length_1654	41.0926	2e-68	XP_002526489	eukaryotic translation initiation factor 4g, putative	Ricinus communis
Locus_265_Transcript_1/3_Confidence_0.714_Length_1033	42.7746	2e-23	XP_002308286	predicted protein	Populus trichocarpa
Locus_265_Transcript_2/3_Confidence_0.714_Length_1034	87.5	6e-21	XP_003625515	AP-4 complex subunit sigma-1	Medicago truncatula
Locus_265_Transcript_3/3_Confidence_0.714_Length_1034	87.5	6e-21	XP_003625515	AP-4 complex subunit sigma-1	Medicago truncatula
Locus_266_Transcript_1/1_Confidence_1.000_Length_232	84.4156	3e-30	XP_002305110	predicted protein	Populus trichocarpa
Locus_267_Transcript_1/1_Confidence_1.000_Length_279	85.8696	2e-43	XP_002523738	protein binding protein, putative	Ricinus communis
Locus_268_Transcript_1/2_Confidence_1.000_Length_3202	90.4255	1e-45	XP_003588351	Maturase	Medicago truncatula
Locus_268_Transcript_2/2_Confidence_1.000_Length_3106	90.4255	1e-45	XP_003588351	Maturase	Medicago truncatula
Locus_269_Transcript_2/17_Confidence_1.000_Length_676	77.4648	1e-21	XP_002535243	conserved hypothetical protein	Ricinus communis
Locus_269_Transcript_8/17_Confidence_0.327_Length_2707	50.2959	2e-38	YP_173358	orf297a	Nicotiana tabacum
Locus_269_Transcript_9/17_Confidence_0.236_Length_4039	81.4503	0	YP_004237259	cytochrome c biogenesis FN (mitochondrion)	Ricinus communis
Locus_269_Transcript_11/17_Confidence_0.309_Length_2150	93.4783	2e-17	XP_003588337	Ribosomal protein S10	Medicago truncatula
Locus_269_Transcript_12/17_Confidence_0.036_Length_3177	72.404	0	XP_002535312	60S ribosomal protein L16, putative	Ricinus communis
Locus_269_Transcript_13/17_Confidence_0.236_Length_3425	74.0331	2e-63	XP_002535340	Mitochondrial 60S ribosomal protein L5, putative	Ricinus communis
Locus_269_Transcript_15/17_Confidence_0.255_Length_2377	72.3404	6e-10	XP_002535432	conserved hypothetical protein	Ricinus communis
Locus_269_Transcript_16/17_Confidence_0.309_Length_2724	88.8889	3e-74	XP_003588326	ATP synthase subunit alpha	Medicago truncatula
Locus_270_Transcript_1/1_Confidence_1.000_Length_1995	60.0297	0	XP_002518853	transferase, putative	Ricinus communis
Locus_271_Transcript_1/1_Confidence_1.000_Length_3791	55.9194	0	XP_002331460	predicted protein	Populus trichocarpa
Locus_272_Transcript_1/1_Confidence_1.000_Length_1020	61.1814	7e-73	XP_003542187	PREDICTED: DAZ-associated protein 1-like	Glycine max
Locus_273_Transcript_1/1_Confidence_1.000_Length_463	97.4026	6e-83	XP_002513951	Phospho-2-dehydro-3-deoxyheptonate aldolase 1, chloroplast precursor, putative	Ricinus communis
Locus_274_Transcript_1/5_Confidence_0.333_Length_644	94.0299	3e-57	XP_002519895	BRASSINOSTEROID INSENSITIVE 1-associated receptor kinase 1 precursor, putative	Ricinus communis
Locus_274_Transcript_2/5_Confidence_0.444_Length_1729	76.2846	0	XP_002519895	BRASSINOSTEROID INSENSITIVE 1-associated receptor kinase 1 precursor, putative	Ricinus communis
Locus_274_Transcript_3/5_Confidence_0.444_Length_1624	81.9533	0	XP_002519895	BRASSINOSTEROID INSENSITIVE 1-associated receptor kinase 1 precursor, putative	Ricinus communis
Locus_274_Transcript_4/5_Confidence_0.333_Length_942	93.2642	1e-100	XP_002519895	BRASSINOSTEROID INSENSITIVE 1-associated receptor kinase 1 precursor, putative	Ricinus communis
Locus_274_Transcript_5/5_Confidence_0.333_Length_541	86.2319	2e-62	XP_002519895	BRASSINOSTEROID INSENSITIVE 1-associated receptor kinase 1 precursor, putative	Ricinus communis
Locus_275_Transcript_1/1_Confidence_1.000_Length_2367	51.278	1e-168	XP_002511193	Exocyst complex component, putative	Ricinus communis
Locus_276_Transcript_1/1_Confidence_1.000_Length_1910	77.1372	0	XP_003631663	PREDICTED: 3-ketoacyl-CoA synthase 4-like	Vitis vinifera
Locus_277_Transcript_1/2_Confidence_1.000_Length_1721	56.2842	1e-111	XP_002300357	predicted protein	Populus trichocarpa
Locus_277_Transcript_2/2_Confidence_1.000_Length_1808	56.2842	1e-111	XP_002300357	predicted protein	Populus trichocarpa
Locus_278_Transcript_1/1_Confidence_1.000_Length_464	27.0833	2e-10	XP_002515357	hypothetical protein RCOM_0919310	Ricinus communis
Locus_279_Transcript_1/1_Confidence_1.000_Length_662	29.6296	7e-11	XP_002319800	predicted protein	Populus trichocarpa
Locus_280_Transcript_1/1_Confidence_1.000_Length_1301	72.4466	1e-164	XP_002317562	predicted protein	Populus trichocarpa
Locus_281_Transcript_1/1_Confidence_1.000_Length_2031	80.7619	0	XP_002512485	importin alpha, putative	Ricinus communis
Locus_282_Transcript_1/1_Confidence_1.000_Length_1100	64.2586	3e-97	XP_003546810	PREDICTED: 3-mercaptopyruvate sulfurtransferase-like	Glycine max
Locus_283_Transcript_1/1_Confidence_1.000_Length_693	73.2143	2e-68	XP_002329261	predicted protein	Populus trichocarpa
Locus_284_Transcript_1/3_Confidence_0.714_Length_860	58.4746	2e-25	XP_002512070	RNA binding protein, putative	Ricinus communis
Locus_284_Transcript_2/3_Confidence_0.571_Length_805	49.4505	7e-52	XP_002315001	predicted protein	Populus trichocarpa
Locus_284_Transcript_3/3_Confidence_0.571_Length_877	47.3684	6e-51	XP_002315001	predicted protein	Populus trichocarpa
Locus_285_Transcript_1/3_Confidence_0.714_Length_2255	41.2308	1e-109	CBI16113	unnamed protein product	Vitis vinifera
Locus_285_Transcript_2/3_Confidence_0.714_Length_2300	41.6283	1e-110	CBI16113	unnamed protein product	Vitis vinifera
Locus_285_Transcript_3/3_Confidence_0.714_Length_2300	41.6283	1e-110	CBI16113	unnamed protein product	Vitis vinifera
Locus_286_Transcript_1/1_Confidence_1.000_Length_395	81.6794	1e-56	XP_002889887	CYP51G1	Arabidopsis lyrata subsp. lyrata
Locus_287_Transcript_1/2_Confidence_1.000_Length_617	82.7586	7e-63	XP_002517623	conserved hypothetical protein	Ricinus communis
Locus_287_Transcript_2/2_Confidence_1.000_Length_600	80.5195	4e-54	XP_002517623	conserved hypothetical protein	Ricinus communis
Locus_288_Transcript_1/1_Confidence_1.000_Length_797	27.7311	1e-13	XP_002322004	predicted protein	Populus trichocarpa
Locus_289_Transcript_1/1_Confidence_1.000_Length_1834	55.8882	1e-148	XP_002512998	UDP-glucosyltransferase, putative	Ricinus communis
Locus_290_Transcript_1/2_Confidence_1.000_Length_520	76.7442	1e-39	XP_002314715	predicted protein	Populus trichocarpa
Locus_290_Transcript_2/2_Confidence_1.000_Length_519	64.0244	2e-47	XP_002517205	leucine rich repeat-containing protein, putative	Ricinus communis
Locus_291_Transcript_1/4_Confidence_0.700_Length_2352	62.9121	1e-115	XP_002517204	ATP binding protein, putative	Ricinus communis
Locus_291_Transcript_2/4_Confidence_0.700_Length_2352	62.9121	1e-115	XP_002517204	ATP binding protein, putative	Ricinus communis
Locus_291_Transcript_3/4_Confidence_0.700_Length_2352	62.9121	1e-115	XP_002517204	ATP binding protein, putative	Ricinus communis
Locus_291_Transcript_4/4_Confidence_0.700_Length_2352	62.9121	1e-115	XP_002517204	ATP binding protein, putative	Ricinus communis
Locus_292_Transcript_1/1_Confidence_1.000_Length_1211	52.0833	1e-101	XP_002309282	f-box family protein	Populus trichocarpa
Locus_293_Transcript_1/1_Confidence_1.000_Length_2645	80.3618	0	CBI23029	unnamed protein product	Vitis vinifera
Locus_294_Transcript_1/3_Confidence_0.714_Length_854	69.7068	1e-113	XP_003616392	Pyridoxal kinase	Medicago truncatula
Locus_294_Transcript_2/3_Confidence_0.714_Length_977	79.4788	1e-137	XP_003616392	Pyridoxal kinase	Medicago truncatula
Locus_294_Transcript_3/3_Confidence_0.714_Length_977	79.4788	1e-137	XP_003616392	Pyridoxal kinase	Medicago truncatula
Locus_295_Transcript_1/3_Confidence_0.667_Length_871	53.1915	3e-15	XP_003519972	PREDICTED: uncharacterized protein LOC100799512	Glycine max
Locus_295_Transcript_2/3_Confidence_0.667_Length_978	30.8772	2e-16	XP_003519972	PREDICTED: uncharacterized protein LOC100799512	Glycine max
Locus_295_Transcript_3/3_Confidence_0.500_Length_825	31.5789	1e-17	XP_003519972	PREDICTED: uncharacterized protein LOC100799512	Glycine max
Locus_296_Transcript_1/2_Confidence_1.000_Length_2837	64.5161	1e-137	XP_002324974	predicted protein	Populus trichocarpa
Locus_297_Transcript_1/1_Confidence_1.000_Length_1032	78.355	2e-90	XP_002313013	predicted protein	Populus trichocarpa
Locus_298_Transcript_1/1_Confidence_1.000_Length_709	32.716	6e-10	XP_002510934	21 kDa protein precursor, putative	Ricinus communis
Locus_299_Transcript_1/4_Confidence_0.600_Length_2044	50.6066	1e-140	XP_002521706	plant ubiquilin, putative	Ricinus communis
Locus_299_Transcript_2/4_Confidence_0.600_Length_1927	52.0499	1e-142	XP_002521706	plant ubiquilin, putative	Ricinus communis
Locus_299_Transcript_3/4_Confidence_0.700_Length_1966	52.9412	1e-146	XP_002521706	plant ubiquilin, putative	Ricinus communis
Locus_299_Transcript_4/4_Confidence_0.700_Length_1966	52.9412	1e-146	XP_002521706	plant ubiquilin, putative	Ricinus communis
Locus_300_Transcript_1/5_Confidence_0.545_Length_842	67.7885	7e-72	NP_001235850	MYB transcription factor MYB181	Glycine max
Locus_300_Transcript_2/5_Confidence_0.182_Length_744	49.6063	8e-23	NP_001235850	MYB transcription factor MYB181	Glycine max
Locus_300_Transcript_3/5_Confidence_0.545_Length_984	55.1181	6e-65	NP_001235850	MYB transcription factor MYB181	Glycine max
Locus_300_Transcript_4/5_Confidence_0.545_Length_973	92.1348	1e-41	ACB12237	MYB-like protein NON1	Petunia x hybrida
Locus_300_Transcript_5/5_Confidence_0.545_Length_846	67.7885	7e-72	NP_001235850	MYB transcription factor MYB181	Glycine max
Locus_301_Transcript_1/2_Confidence_1.000_Length_1441	64.4156	1e-114	XP_002311660	magnesium transporter	Populus trichocarpa
Locus_301_Transcript_2/2_Confidence_1.000_Length_1348	71.4689	1e-123	XP_002311660	magnesium transporter	Populus trichocarpa
Locus_302_Transcript_1/5_Confidence_0.636_Length_2231	71.1765	1e-132	XP_002517324	l-aspartate oxidase, putative	Ricinus communis
Locus_302_Transcript_2/5_Confidence_0.636_Length_2057	73.5816	0	XP_002298525	predicted protein	Populus trichocarpa
Locus_302_Transcript_4/5_Confidence_0.364_Length_1460	71.1765	1e-132	XP_002517324	l-aspartate oxidase, putative	Ricinus communis
Locus_302_Transcript_5/5_Confidence_0.636_Length_2223	71.1765	1e-132	XP_002517324	l-aspartate oxidase, putative	Ricinus communis
Locus_303_Transcript_1/1_Confidence_1.000_Length_1474	83.3811	1e-167	XP_002309616	predicted protein	Populus trichocarpa
Locus_305_Transcript_1/2_Confidence_1.000_Length_602	85.5422	4e-47	XP_002528830	60S ribosomal protein L14, putative	Ricinus communis
Locus_305_Transcript_2/2_Confidence_1.000_Length_602	85.5422	4e-47	XP_002528830	60S ribosomal protein L14, putative	Ricinus communis
Locus_306_Transcript_1/1_Confidence_1.000_Length_1337	42.5414	6e-30	XP_002530253	dead box ATP-dependent RNA helicase, putative	Ricinus communis
Locus_307_Transcript_1/1_Confidence_1.000_Length_834	77.1739	3e-76	XP_003528346	PREDICTED: 3-isopropylmalate dehydratase small subunit-like	Glycine max
Locus_308_Transcript_1/1_Confidence_1.000_Length_612	78.3505	7e-36	ABO32774	MYB transcription factor MYB35	Medicago truncatula
Locus_309_Transcript_1/1_Confidence_1.000_Length_760	43.4146	8e-34	XP_002334703	predicted protein	Populus trichocarpa
Locus_310_Transcript_1/1_Confidence_1.000_Length_418	89.2086	6e-62	XP_002309001	autoinhibited calcium ATPase	Populus trichocarpa
Locus_311_Transcript_1/1_Confidence_1.000_Length_311	63.8554	2e-20	XP_002324868	predicted protein	Populus trichocarpa
Locus_312_Transcript_1/1_Confidence_1.000_Length_379	34.4828	5e-07	XP_002514591	zinc finger protein, putative	Ricinus communis
Locus_313_Transcript_1/1_Confidence_1.000_Length_1723	68.3841	0	XP_002326950	predicted protein	Populus trichocarpa
Locus_314_Transcript_1/1_Confidence_1.000_Length_1036	61.9205	1e-105	XP_002331053	predicted protein	Populus trichocarpa
Locus_315_Transcript_1/3_Confidence_0.600_Length_865	74.375	3e-63	XP_002325003	predicted protein	Populus trichocarpa
Locus_315_Transcript_3/3_Confidence_0.400_Length_1826	59.3182	1e-137	XP_002325003	predicted protein	Populus trichocarpa
Locus_316_Transcript_1/1_Confidence_1.000_Length_497	55.1724	4e-29	XP_002529156	nucleolar RNA-associated protein, putative	Ricinus communis
Locus_317_Transcript_1/1_Confidence_1.000_Length_808	74.359	5e-61	XP_002280647	PREDICTED: 17.9 kDa class II heat shock protein isoform 1	Vitis vinifera
Locus_318_Transcript_1/1_Confidence_1.000_Length_309	84.4444	3e-38	NP_001242744	uncharacterized protein LOC100776662	Glycine max
Locus_320_Transcript_1/1_Confidence_1.000_Length_461	67.5676	7e-38	XP_002521798	Patellin-5, putative	Ricinus communis
Locus_321_Transcript_1/1_Confidence_1.000_Length_504	43.1818	1e-18	XP_002299335	predicted protein	Populus trichocarpa
Locus_322_Transcript_1/1_Confidence_1.000_Length_1740	75.4569	1e-170	XP_002307204	predicted protein	Populus trichocarpa
Locus_323_Transcript_1/1_Confidence_1.000_Length_1312	61.1732	1e-130	XP_002527122	oxidoreductase, putative	Ricinus communis
Locus_324_Transcript_1/1_Confidence_1.000_Length_966	65.6716	4e-93	XP_002306180	predicted protein	Populus trichocarpa
Locus_325_Transcript_1/1_Confidence_1.000_Length_590	32.9032	8e-07	XP_002276861	PREDICTED: protein MOS2-like	Vitis vinifera
Locus_326_Transcript_1/2_Confidence_1.000_Length_1555	63.8235	1e-124	XP_002526765	Makorin-1, putative	Ricinus communis
Locus_326_Transcript_2/2_Confidence_1.000_Length_1622	63.6605	1e-138	XP_002526765	Makorin-1, putative	Ricinus communis
Locus_327_Transcript_1/1_Confidence_1.000_Length_2162	74.4604	0	XP_002510732	hmg-CoA reductase, putative	Ricinus communis
Locus_328_Transcript_1/4_Confidence_0.400_Length_1380	64.0777	3e-69	XP_002526174	Peroxidase 43 precursor, putative	Ricinus communis
Locus_328_Transcript_2/4_Confidence_0.700_Length_1749	48.8127	3e-85	CAE54309	peroxidase	Gossypium hirsutum
Locus_328_Transcript_3/4_Confidence_0.600_Length_2050	64.0316	4e-85	CAE54309	peroxidase	Gossypium hirsutum
Locus_328_Transcript_4/4_Confidence_0.600_Length_1563	60.2524	1e-100	CAE54309	peroxidase	Gossypium hirsutum
Locus_329_Transcript_1/1_Confidence_1.000_Length_1273	78.3019	0	XP_002324028	predicted protein	Populus trichocarpa
Locus_330_Transcript_1/1_Confidence_1.000_Length_1479	75.9414	0	XP_002511491	galactosyltransferase, putative	Ricinus communis
Locus_331_Transcript_1/2_Confidence_1.000_Length_1072	56.6038	3e-94	XP_002263819	PREDICTED: uncharacterized protein At1g32220, chloroplastic	Vitis vinifera
Locus_331_Transcript_2/2_Confidence_1.000_Length_992	64.0693	6e-94	XP_002263819	PREDICTED: uncharacterized protein At1g32220, chloroplastic	Vitis vinifera
Locus_332_Transcript_1/1_Confidence_1.000_Length_1489	96.0465	0	XP_003592284	Tubulin beta chain	Medicago truncatula
Locus_333_Transcript_1/2_Confidence_1.000_Length_1493	75.25	1e-170	XP_003524685	PREDICTED: casein kinase II subunit alpha-2-like	Glycine max
Locus_333_Transcript_2/2_Confidence_1.000_Length_1298	66.568	1e-121	EEE59976	hypothetical protein OsJ_12682	Oryza sativa Japonica Group
Locus_334_Transcript_1/1_Confidence_1.000_Length_1583	53.1022	1e-141	XP_002305124	predicted protein	Populus trichocarpa
Locus_335_Transcript_1/1_Confidence_1.000_Length_1599	61.0667	1e-128	XP_002528705	kinase, putative	Ricinus communis
Locus_336_Transcript_1/1_Confidence_1.000_Length_582	52.9915	2e-25	XP_002512262	Pre-rRNA-processing protein TSR2, putative	Ricinus communis
Locus_337_Transcript_1/5_Confidence_0.538_Length_1793	62.8099	1e-72	XP_002265897	PREDICTED: shikimate kinase, chloroplastic	Vitis vinifera
Locus_337_Transcript_2/5_Confidence_0.462_Length_855	59.4595	6e-26	CAN80290	hypothetical protein VITISV_016550	Vitis vinifera
Locus_337_Transcript_3/5_Confidence_0.538_Length_1733	62.8099	1e-72	XP_002265897	PREDICTED: shikimate kinase, chloroplastic	Vitis vinifera
Locus_337_Transcript_4/5_Confidence_0.538_Length_1793	62.8099	2e-72	XP_002265897	PREDICTED: shikimate kinase, chloroplastic	Vitis vinifera
Locus_337_Transcript_5/5_Confidence_0.538_Length_1733	62.8099	2e-72	XP_002265897	PREDICTED: shikimate kinase, chloroplastic	Vitis vinifera
Locus_339_Transcript_1/2_Confidence_1.000_Length_1675	60.7767	1e-168	XP_002323636	predicted protein	Populus trichocarpa
Locus_339_Transcript_2/2_Confidence_1.000_Length_1675	60.7767	1e-168	XP_002323636	predicted protein	Populus trichocarpa
Locus_340_Transcript_1/1_Confidence_1.000_Length_362	80.3279	2e-21	XP_002515071	60S acidic ribosomal protein P1, putative	Ricinus communis
Locus_341_Transcript_1/2_Confidence_1.000_Length_903	74.5704	1e-118	XP_002305796	predicted protein	Populus trichocarpa
Locus_341_Transcript_2/2_Confidence_1.000_Length_842	67.4157	1e-101	XP_002305796	predicted protein	Populus trichocarpa
Locus_342_Transcript_1/1_Confidence_1.000_Length_828	65.9722	3e-46	XP_002298580	predicted protein	Populus trichocarpa
Locus_343_Transcript_1/1_Confidence_1.000_Length_387	91.4062	4e-64	XP_002513485	xanthine dehydrogenase, putative	Ricinus communis
Locus_345_Transcript_1/1_Confidence_1.000_Length_1093	58.9888	1e-112	XP_002521472	conserved hypothetical protein	Ricinus communis
Locus_346_Transcript_1/2_Confidence_1.000_Length_1175	97.0588	1e-161	XP_002276643	PREDICTED: tubulin gamma-1 chain	Vitis vinifera
Locus_346_Transcript_2/2_Confidence_1.000_Length_1068	96.7532	1e-167	XP_002276643	PREDICTED: tubulin gamma-1 chain	Vitis vinifera
Locus_349_Transcript_1/2_Confidence_1.000_Length_1123	48.1928	9e-74	XP_002265691	PREDICTED: uncharacterized protein LOC100245237	Vitis vinifera
Locus_349_Transcript_2/2_Confidence_1.000_Length_869	48.0519	2e-46	CBI19999	unnamed protein product	Vitis vinifera
Locus_350_Transcript_1/1_Confidence_1.000_Length_1360	48.9011	9e-85	XP_002316306	predicted protein	Populus trichocarpa
Locus_351_Transcript_1/3_Confidence_0.714_Length_1313	55.5556	7e-63	XP_002519276	gibberellin 2-oxidase, putative	Ricinus communis
Locus_351_Transcript_2/3_Confidence_0.714_Length_1219	61.2903	4e-67	XP_002519276	gibberellin 2-oxidase, putative	Ricinus communis
Locus_351_Transcript_3/3_Confidence_0.714_Length_1219	61.2903	4e-67	XP_002519276	gibberellin 2-oxidase, putative	Ricinus communis
Locus_352_Transcript_1/1_Confidence_1.000_Length_569	54.2857	4e-43	CBI24703	unnamed protein product	Vitis vinifera
Locus_353_Transcript_1/1_Confidence_1.000_Length_572	84.8276	3e-64	XP_002518733	polyadenylate-binding protein, putative	Ricinus communis
Locus_354_Transcript_1/1_Confidence_1.000_Length_426	80.1418	1e-61	XP_002305261	predicted protein	Populus trichocarpa
Locus_355_Transcript_1/1_Confidence_1.000_Length_2430	67.4107	0	CBI36047	unnamed protein product	Vitis vinifera
Locus_356_Transcript_1/5_Confidence_0.500_Length_1303	75.3943	1e-140	XP_002267920	PREDICTED: cysteine desulfurase 2, chloroplastic	Vitis vinifera
Locus_356_Transcript_2/5_Confidence_0.200_Length_565	85.9649	2e-21	XP_002314018	predicted protein	Populus trichocarpa
Locus_356_Transcript_3/5_Confidence_0.500_Length_1306	75.3943	1e-140	XP_002267920	PREDICTED: cysteine desulfurase 2, chloroplastic	Vitis vinifera
Locus_356_Transcript_4/5_Confidence_0.200_Length_431	75	1e-25	XP_002267920	PREDICTED: cysteine desulfurase 2, chloroplastic	Vitis vinifera
Locus_356_Transcript_5/5_Confidence_0.400_Length_1356	75.067	1e-169	XP_002523229	cysteine desulfurylase, putative	Ricinus communis
Locus_357_Transcript_1/1_Confidence_1.000_Length_1350	71.9745	1e-130	XP_002320858	predicted protein	Populus trichocarpa
Locus_359_Transcript_1/1_Confidence_1.000_Length_2321	81.0976	0	XP_003610287	Heat-shock protein	Medicago truncatula
Locus_360_Transcript_1/1_Confidence_1.000_Length_753	74.3961	1e-81	XP_002521202	translation initiation factor 2b, delta subunit, putative	Ricinus communis
Locus_363_Transcript_1/1_Confidence_1.000_Length_643	76.699	6e-86	XP_002509430	Protein SIS1, putative	Ricinus communis
Locus_364_Transcript_1/2_Confidence_1.000_Length_1620	71.8163	0	XP_002323872	predicted protein	Populus trichocarpa
Locus_364_Transcript_2/2_Confidence_1.000_Length_1608	72.4211	0	XP_002323872	predicted protein	Populus trichocarpa
Locus_365_Transcript_1/4_Confidence_0.444_Length_1324	49.8861	1e-116	XP_002521107	catalytic, putative	Ricinus communis
Locus_365_Transcript_2/4_Confidence_0.444_Length_802	42	2e-37	XP_002301778	predicted protein	Populus trichocarpa
Locus_365_Transcript_3/4_Confidence_0.444_Length_1258	47.3804	1e-106	XP_002521107	catalytic, putative	Ricinus communis
Locus_365_Transcript_4/4_Confidence_0.444_Length_868	43.29	2e-46	XP_002521107	catalytic, putative	Ricinus communis
Locus_366_Transcript_1/1_Confidence_1.000_Length_412	44.3182	2e-07	XP_002331146	predicted protein	Populus trichocarpa
Locus_368_Transcript_1/1_Confidence_1.000_Length_812	76.0563	1e-89	ACF06617	40S ribosomal protein S8	Elaeis guineensis
Locus_369_Transcript_1/1_Confidence_1.000_Length_545	71.6667	3e-71	XP_002512509	conserved hypothetical protein	Ricinus communis
Locus_371_Transcript_1/3_Confidence_0.500_Length_350	84.6154	3e-40	XP_002281532	PREDICTED: FUL-like protein isoform 2	Vitis vinifera
Locus_371_Transcript_2/3_Confidence_0.833_Length_700	75.4545	2e-35	XP_002281532	PREDICTED: FUL-like protein isoform 2	Vitis vinifera
Locus_371_Transcript_3/3_Confidence_0.667_Length_415	78.169	2e-52	XP_002281532	PREDICTED: FUL-like protein isoform 2	Vitis vinifera
Locus_372_Transcript_1/1_Confidence_1.000_Length_1475	40.0621	1e-54	XP_002320131	predicted protein	Populus trichocarpa
Locus_373_Transcript_1/3_Confidence_0.714_Length_1309	53.4783	3e-56	CAN67573	hypothetical protein VITISV_012458	Vitis vinifera
Locus_373_Transcript_3/3_Confidence_0.714_Length_1387	53.4783	3e-56	CAN67573	hypothetical protein VITISV_012458	Vitis vinifera
Locus_374_Transcript_1/3_Confidence_0.667_Length_1111	56.25	4e-56	XP_002532047	conserved hypothetical protein	Ricinus communis
Locus_374_Transcript_2/3_Confidence_0.667_Length_1020	57.4359	1e-54	XP_002280684	PREDICTED: uncharacterized protein LOC100259371	Vitis vinifera
Locus_374_Transcript_3/3_Confidence_0.667_Length_1020	56.9231	4e-54	XP_002280684	PREDICTED: uncharacterized protein LOC100259371	Vitis vinifera
Locus_375_Transcript_1/1_Confidence_1.000_Length_282	85.5263	7e-30	XP_002534151	RNA 3' terminal phosphate cyclase, putative	Ricinus communis
Locus_376_Transcript_1/2_Confidence_1.000_Length_754	48.5944	2e-55	XP_002308122	predicted protein	Populus trichocarpa
Locus_376_Transcript_2/2_Confidence_1.000_Length_754	48.5944	2e-55	XP_002308122	predicted protein	Populus trichocarpa
Locus_378_Transcript_1/1_Confidence_1.000_Length_520	85.9649	2e-82	AAC28500	Similar to glucose-6-phosphate/phosphate-translocator (GPT) gb|AF020814 from Pisum sativum	Arabidopsis thaliana
Locus_379_Transcript_1/1_Confidence_1.000_Length_506	73.2283	2e-49	XP_002519304	signal recognition particle 19 kD protein, putative	Ricinus communis
Locus_380_Transcript_1/1_Confidence_1.000_Length_1823	77.0202	1e-175	XP_002307145	hypothetical protein POPTRDRAFT_760228	Populus trichocarpa
Locus_381_Transcript_2/2_Confidence_1.000_Length_5776	86.4151	1e-134	CAA92273	cytochrome oxidase subunit 3	Magnolia grandiflora
Locus_382_Transcript_2/2_Confidence_1.000_Length_290	46.1538	4e-09	XP_002273446	PREDICTED: malonyl-CoA-acyl carrier protein transacylase, mitochondrial	Vitis vinifera
Locus_383_Transcript_1/7_Confidence_0.684_Length_1097	78.9474	9e-82	XP_002313221	predicted protein	Populus trichocarpa
Locus_383_Transcript_2/7_Confidence_0.684_Length_1113	63	2e-70	AEF13163	malonyl coenzyme A acyl carrier protein transacylase	Haematococcus pluvialis
Locus_383_Transcript_3/7_Confidence_0.684_Length_1098	50.2646	3e-75	AEF13163	malonyl coenzyme A acyl carrier protein transacylase	Haematococcus pluvialis
Locus_383_Transcript_4/7_Confidence_0.684_Length_1097	63	6e-71	AEF13163	malonyl coenzyme A acyl carrier protein transacylase	Haematococcus pluvialis
Locus_383_Transcript_5/7_Confidence_0.684_Length_1097	57.8947	3e-72	AEF13163	malonyl coenzyme A acyl carrier protein transacylase	Haematococcus pluvialis
Locus_383_Transcript_6/7_Confidence_0.684_Length_842	79.4355	1e-113	XP_002313221	predicted protein	Populus trichocarpa
Locus_383_Transcript_7/7_Confidence_0.684_Length_1027	57.8947	3e-75	AEF13163	malonyl coenzyme A acyl carrier protein transacylase	Haematococcus pluvialis
Locus_384_Transcript_1/2_Confidence_1.000_Length_1001	70.5706	1e-135	XP_002519195	AMP dependent ligase, putative	Ricinus communis
Locus_384_Transcript_2/2_Confidence_1.000_Length_917	77.0492	1e-140	XP_002519195	AMP dependent ligase, putative	Ricinus communis
Locus_385_Transcript_1/1_Confidence_1.000_Length_253	68.4211	1e-05	XP_002331044	predicted protein	Populus trichocarpa
Locus_386_Transcript_1/1_Confidence_1.000_Length_2277	78.6127	0	XP_002511831	dead box ATP-dependent RNA helicase, putative	Ricinus communis
Locus_387_Transcript_1/2_Confidence_1.000_Length_1898	73.6842	0	XP_002304377	predicted protein	Populus trichocarpa
Locus_387_Transcript_2/2_Confidence_1.000_Length_1898	73.6842	0	XP_002304377	predicted protein	Populus trichocarpa
Locus_388_Transcript_1/1_Confidence_1.000_Length_1256	85.4599	1e-165	XP_002266909	PREDICTED: eukaryotic translation initiation factor 3 subunit H	Vitis vinifera
Locus_389_Transcript_1/7_Confidence_0.588_Length_2933	81.0013	0	XP_002511391	Pantothenate kinase, putative	Ricinus communis
Locus_389_Transcript_2/7_Confidence_0.647_Length_3009	77.562	0	XP_002511391	Pantothenate kinase, putative	Ricinus communis
Locus_389_Transcript_3/7_Confidence_0.588_Length_2835	77.4805	0	XP_002511391	Pantothenate kinase, putative	Ricinus communis
Locus_389_Transcript_4/7_Confidence_0.647_Length_2603	82.9436	0	XP_002511391	Pantothenate kinase, putative	Ricinus communis
Locus_389_Transcript_5/7_Confidence_0.294_Length_1677	81.3853	0	XP_002511391	Pantothenate kinase, putative	Ricinus communis
Locus_389_Transcript_6/7_Confidence_0.647_Length_3168	82.483	0	XP_002511391	Pantothenate kinase, putative	Ricinus communis
Locus_389_Transcript_7/7_Confidence_0.647_Length_2919	80.1561	0	XP_002511391	Pantothenate kinase, putative	Ricinus communis
Locus_392_Transcript_1/1_Confidence_1.000_Length_1209	55.3134	1e-100	XP_002309040	predicted protein	Populus trichocarpa
Locus_393_Transcript_3/3_Confidence_0.667_Length_369	69.6429	4e-17	CBI34108	unnamed protein product	Vitis vinifera
Locus_394_Transcript_1/1_Confidence_1.000_Length_1002	44.898	4e-45	XP_002526440	rRNA-processing protein EBP2, putative	Ricinus communis
Locus_395_Transcript_1/1_Confidence_1.000_Length_1088	75.7085	1e-108	XP_002307569	predicted protein	Populus trichocarpa
Locus_396_Transcript_1/4_Confidence_0.500_Length_928	73.2143	2e-93	XP_002317490	predicted protein	Populus trichocarpa
Locus_396_Transcript_2/4_Confidence_0.625_Length_1066	84.8889	1e-114	XP_002317490	predicted protein	Populus trichocarpa
Locus_396_Transcript_3/4_Confidence_0.625_Length_1022	87.069	1e-111	XP_002317490	predicted protein	Populus trichocarpa
Locus_396_Transcript_4/4_Confidence_0.625_Length_1024	84.8889	1e-114	XP_002317490	predicted protein	Populus trichocarpa
Locus_397_Transcript_1/1_Confidence_1.000_Length_721	72.5806	7e-45	XP_002298474	predicted protein	Populus trichocarpa
Locus_399_Transcript_1/2_Confidence_1.000_Length_1056	70.7031	1e-96	XP_002528924	Chaperone protein dnaJ, putative	Ricinus communis
Locus_399_Transcript_2/2_Confidence_1.000_Length_956	69.6629	5e-75	XP_002528924	Chaperone protein dnaJ, putative	Ricinus communis
Locus_400_Transcript_1/1_Confidence_1.000_Length_892	39.6887	8e-43	XP_002280395	PREDICTED: receptor-like protein kinase HSL1-like	Vitis vinifera
Locus_401_Transcript_1/1_Confidence_1.000_Length_855	75.4386	9e-14	XP_003518034	PREDICTED: acidic leucine-rich nuclear phosphoprotein 32-related protein-like	Glycine max
Locus_402_Transcript_1/1_Confidence_1.000_Length_367	87.5	5e-07	AAV74186	metallothionein-like protein	Gossypium hirsutum
Locus_403_Transcript_1/1_Confidence_1.000_Length_1107	42.1725	2e-50	CBI17664	unnamed protein product	Vitis vinifera
Locus_404_Transcript_1/1_Confidence_1.000_Length_560	72.1925	1e-68	XP_002520562	ubiquitin specific protease 39 and snrnp assembly factor, putative	Ricinus communis
Locus_405_Transcript_1/1_Confidence_1.000_Length_1499	95.5814	0	P33629	Tubulin alpha chain	Prunus dulcis
Locus_406_Transcript_1/1_Confidence_1.000_Length_252	91.5663	5e-36	XP_002331832	predicted protein	Populus trichocarpa
Locus_407_Transcript_1/1_Confidence_1.000_Length_1378	50.7216	1e-121	XP_002300359	predicted protein	Populus trichocarpa
Locus_408_Transcript_1/1_Confidence_1.000_Length_1318	63.7195	1e-104	XP_002322760	predicted protein	Populus trichocarpa
Locus_409_Transcript_1/2_Confidence_1.000_Length_2345	50.9091	1e-141	XP_002283338	PREDICTED: cytochrome P450 98A2	Vitis vinifera
Locus_409_Transcript_2/2_Confidence_1.000_Length_2256	44.4795	1e-125	XP_002283338	PREDICTED: cytochrome P450 98A2	Vitis vinifera
Locus_410_Transcript_1/1_Confidence_1.000_Length_1332	86.1183	0	XP_002280234	PREDICTED: T-complex protein 1 subunit delta	Vitis vinifera
Locus_411_Transcript_1/1_Confidence_1.000_Length_1110	75.6364	1e-121	ABK94761	unknown	Populus trichocarpa
Locus_412_Transcript_2/11_Confidence_0.594_Length_4958	55.2372	0	XP_002515003	multidrug resistance-associated protein 2, 6 (mrp2, 6), abc-transoprter, putative	Ricinus communis
Locus_412_Transcript_3/11_Confidence_0.594_Length_4957	59.7279	0	XP_002515003	multidrug resistance-associated protein 2, 6 (mrp2, 6), abc-transoprter, putative	Ricinus communis
Locus_412_Transcript_4/11_Confidence_0.625_Length_5043	56.6337	0	XP_002515003	multidrug resistance-associated protein 2, 6 (mrp2, 6), abc-transoprter, putative	Ricinus communis
Locus_412_Transcript_5/11_Confidence_0.625_Length_5059	58.522	0	XP_002515003	multidrug resistance-associated protein 2, 6 (mrp2, 6), abc-transoprter, putative	Ricinus communis
Locus_412_Transcript_6/11_Confidence_0.375_Length_1813	70.6468	1e-156	XP_002315633	multidrug resistance protein ABC transporter family	Populus trichocarpa
Locus_412_Transcript_7/11_Confidence_0.625_Length_5050	59.7959	0	XP_002515003	multidrug resistance-associated protein 2, 6 (mrp2, 6), abc-transoprter, putative	Ricinus communis
Locus_412_Transcript_8/11_Confidence_0.281_Length_987	70.068	9e-48	XP_002315633	multidrug resistance protein ABC transporter family	Populus trichocarpa
Locus_412_Transcript_9/11_Confidence_0.625_Length_5029	58.9142	0	XP_002515003	multidrug resistance-associated protein 2, 6 (mrp2, 6), abc-transoprter, putative	Ricinus communis
Locus_412_Transcript_10/11_Confidence_0.375_Length_4314	58.4475	0	XP_002515003	multidrug resistance-associated protein 2, 6 (mrp2, 6), abc-transoprter, putative	Ricinus communis
Locus_412_Transcript_11/11_Confidence_0.625_Length_4963	59.7959	0	XP_002515003	multidrug resistance-associated protein 2, 6 (mrp2, 6), abc-transoprter, putative	Ricinus communis
Locus_413_Transcript_1/7_Confidence_0.471_Length_942	81.6901	2e-40	ABK95363	unknown	Populus trichocarpa
Locus_413_Transcript_2/7_Confidence_0.294_Length_721	82	8e-43	XP_003631819	PREDICTED: cation transport regulator-like protein 2 isoform 2	Vitis vinifera
Locus_413_Transcript_3/7_Confidence_0.471_Length_686	62	4e-58	ABK95363	unknown	Populus trichocarpa
Locus_413_Transcript_4/7_Confidence_0.471_Length_917	62	7e-58	ABK95363	unknown	Populus trichocarpa
Locus_413_Transcript_5/7_Confidence_0.471_Length_718	62	4e-58	ABK95363	unknown	Populus trichocarpa
Locus_413_Transcript_6/7_Confidence_0.412_Length_855	81.6901	1e-57	ABK95363	unknown	Populus trichocarpa
Locus_413_Transcript_7/7_Confidence_0.471_Length_848	62	6e-58	ABK95363	unknown	Populus trichocarpa
Locus_414_Transcript_1/3_Confidence_0.714_Length_2302	68.9552	1e-130	XP_002534787	Protein sufD, putative	Ricinus communis
Locus_414_Transcript_2/3_Confidence_0.714_Length_2301	68.9552	1e-130	XP_002534787	Protein sufD, putative	Ricinus communis
Locus_414_Transcript_3/3_Confidence_0.714_Length_2302	68.9552	1e-130	XP_002534787	Protein sufD, putative	Ricinus communis
Locus_415_Transcript_1/1_Confidence_1.000_Length_1037	82.3741	1e-129	XP_002268645	PREDICTED: 60S acidic ribosomal protein P0	Vitis vinifera
Locus_416_Transcript_1/2_Confidence_1.000_Length_1842	62.5806	1e-148	XP_002518444	WRKY transcription factor, putative	Ricinus communis
Locus_416_Transcript_2/2_Confidence_1.000_Length_1825	65.8537	1e-145	XP_002518444	WRKY transcription factor, putative	Ricinus communis
Locus_417_Transcript_1/1_Confidence_1.000_Length_626	82.8283	2e-43	XP_002302848	predicted protein	Populus trichocarpa
Locus_418_Transcript_1/3_Confidence_0.714_Length_2258	50.9554	5e-33	CBI19890	unnamed protein product	Vitis vinifera
Locus_418_Transcript_2/3_Confidence_0.714_Length_2337	50.9554	6e-33	CBI19890	unnamed protein product	Vitis vinifera
Locus_418_Transcript_3/3_Confidence_0.714_Length_2267	50.9554	5e-33	CBI19890	unnamed protein product	Vitis vinifera
Locus_419_Transcript_1/2_Confidence_1.000_Length_2288	82.2252	0	XP_002528189	coatomer beta subunit, putative	Ricinus communis
Locus_419_Transcript_2/2_Confidence_1.000_Length_2268	85.8491	0	XP_002528189	coatomer beta subunit, putative	Ricinus communis
Locus_420_Transcript_1/1_Confidence_1.000_Length_1544	68.1736	0	XP_002528477	big map kinase/bmk, putative	Ricinus communis
Locus_421_Transcript_1/1_Confidence_1.000_Length_1041	50.9972	1e-86	XP_002523666	conserved hypothetical protein	Ricinus communis
Locus_422_Transcript_1/1_Confidence_1.000_Length_410	33.908	5e-12	XP_002297869	predicted protein	Populus trichocarpa
Locus_424_Transcript_1/2_Confidence_1.000_Length_2335	52.3224	0	XP_002534079	conserved hypothetical protein	Ricinus communis
Locus_424_Transcript_2/2_Confidence_1.000_Length_2241	54.0962	0	XP_002534079	conserved hypothetical protein	Ricinus communis
Locus_425_Transcript_1/5_Confidence_0.714_Length_2876	70.7521	1e-149	XP_002305695	predicted protein	Populus trichocarpa
Locus_425_Transcript_2/5_Confidence_0.714_Length_3036	66.9291	1e-145	XP_002305695	predicted protein	Populus trichocarpa
Locus_425_Transcript_3/5_Confidence_0.714_Length_2970	70.7521	1e-149	XP_002305695	predicted protein	Populus trichocarpa
Locus_425_Transcript_4/5_Confidence_0.429_Length_2021	71.3514	1e-156	XP_002305695	predicted protein	Populus trichocarpa
Locus_425_Transcript_5/5_Confidence_0.714_Length_2970	70.7521	1e-149	XP_002305695	predicted protein	Populus trichocarpa
Locus_426_Transcript_1/1_Confidence_1.000_Length_799	77.3196	1e-85	XP_002330566	predicted protein	Populus trichocarpa
Locus_427_Transcript_1/1_Confidence_1.000_Length_1353	87.4055	0	XP_002320625	predicted protein	Populus trichocarpa
Locus_429_Transcript_1/1_Confidence_1.000_Length_756	85.7143	8e-90	XP_002515889	chmp1, putative	Ricinus communis
Locus_430_Transcript_1/1_Confidence_1.000_Length_5287	68	2e-07	YP_004222832	ATPase subunit 4	Vigna radiata
Locus_431_Transcript_1/3_Confidence_0.667_Length_900	58.4795	9e-50	XP_002299562	predicted protein	Populus trichocarpa
Locus_431_Transcript_2/3_Confidence_0.667_Length_900	63.8655	3e-44	XP_002299562	predicted protein	Populus trichocarpa
Locus_431_Transcript_3/3_Confidence_0.667_Length_899	58.4795	9e-50	XP_002299562	predicted protein	Populus trichocarpa
Locus_432_Transcript_1/8_Confidence_0.458_Length_3295	76.3636	0	XP_002307762	predicted protein	Populus trichocarpa
Locus_432_Transcript_2/8_Confidence_0.667_Length_3643	76.3636	0	XP_002307762	predicted protein	Populus trichocarpa
Locus_432_Transcript_3/8_Confidence_0.667_Length_3667	76.3636	0	XP_002307762	predicted protein	Populus trichocarpa
Locus_432_Transcript_4/8_Confidence_0.667_Length_3739	76.3636	0	XP_002307762	predicted protein	Populus trichocarpa
Locus_432_Transcript_5/8_Confidence_0.667_Length_3653	76.3636	0	XP_002307762	predicted protein	Populus trichocarpa
Locus_432_Transcript_6/8_Confidence_0.667_Length_3738	76.3636	0	XP_002307762	predicted protein	Populus trichocarpa
Locus_432_Transcript_7/8_Confidence_0.667_Length_3802	76.513	0	XP_002307762	predicted protein	Populus trichocarpa
Locus_432_Transcript_8/8_Confidence_0.667_Length_3732	76.3636	0	XP_002307762	predicted protein	Populus trichocarpa
Locus_434_Transcript_1/1_Confidence_1.000_Length_703	61.3734	2e-78	XP_002516163	NAD dependent epimerase/dehydratase, putative	Ricinus communis
Locus_435_Transcript_1/1_Confidence_1.000_Length_404	58.3333	2e-35	XP_002518041	conserved hypothetical protein	Ricinus communis
Locus_436_Transcript_1/3_Confidence_0.714_Length_1076	79.5987	1e-136	XP_002311906	predicted protein	Populus trichocarpa
Locus_436_Transcript_2/3_Confidence_0.571_Length_1086	83.908	1e-132	XP_002311906	predicted protein	Populus trichocarpa
Locus_436_Transcript_3/3_Confidence_0.571_Length_1067	80.4054	1e-137	XP_002311906	predicted protein	Populus trichocarpa
Locus_438_Transcript_1/1_Confidence_1.000_Length_1665	77.13	0	XP_002518733	polyadenylate-binding protein, putative	Ricinus communis
Locus_440_Transcript_1/1_Confidence_1.000_Length_1462	73.2334	0	XP_002515700	huntingtin interacting protein, putative	Ricinus communis
Locus_441_Transcript_1/1_Confidence_1.000_Length_1502	50.8671	3e-91	XP_002319509	predicted protein	Populus trichocarpa
Locus_442_Transcript_1/1_Confidence_1.000_Length_1177	52.6814	6e-85	XP_002320515	histone acetyltransferase complex component	Populus trichocarpa
Locus_443_Transcript_1/1_Confidence_1.000_Length_645	60.7477	2e-59	XP_002527367	something about silencing protein sas10, putative	Ricinus communis
Locus_444_Transcript_1/2_Confidence_1.000_Length_1407	56.2929	1e-145	AEF32084	ent-kaurene oxidase	Castanea mollissima
Locus_444_Transcript_2/2_Confidence_1.000_Length_996	61.1765	5e-55	XP_003637273	Ent-kaurene oxidase	Medicago truncatula
Locus_445_Transcript_1/1_Confidence_1.000_Length_864	72.6316	1e-117	XP_002524857	catalytic, putative	Ricinus communis
Locus_446_Transcript_1/2_Confidence_1.000_Length_2006	78.1469	0	XP_002328161	predicted protein	Populus trichocarpa
Locus_446_Transcript_2/2_Confidence_1.000_Length_2006	78.3217	0	XP_002328161	predicted protein	Populus trichocarpa
Locus_447_Transcript_1/1_Confidence_1.000_Length_1811	47.6891	1e-108	XP_002262606	PREDICTED: probable ADP-ribosylation factor GTPase-activating protein AGD6	Vitis vinifera
Locus_448_Transcript_1/5_Confidence_0.588_Length_6409	93.1889	1e-172	YP_005090430	nad7 gene product (mitochondrion)	Boea hygrometrica
Locus_448_Transcript_2/5_Confidence_0.706_Length_6409	92.5697	1e-171	YP_717100	NADH dehydrogenase subunit 7	Brassica napus
Locus_448_Transcript_5/5_Confidence_0.706_Length_6409	93.808	1e-174	YP_005090430	nad7 gene product (mitochondrion)	Boea hygrometrica
Locus_449_Transcript_1/1_Confidence_1.000_Length_581	59.7561	2e-49	XP_002326120	predicted protein	Populus trichocarpa
Locus_450_Transcript_1/1_Confidence_1.000_Length_290	78.2609	2e-13	XP_002330449	predicted protein	Populus trichocarpa
Locus_451_Transcript_1/2_Confidence_1.000_Length_681	84.141	1e-110	XP_002276985	PREDICTED: DDB1- and CUL4-associated factor 13	Vitis vinifera
Locus_451_Transcript_2/2_Confidence_1.000_Length_681	84.141	1e-110	XP_002276985	PREDICTED: DDB1- and CUL4-associated factor 13	Vitis vinifera
Locus_452_Transcript_1/1_Confidence_1.000_Length_264	91.1765	2e-09	XP_003544166	PREDICTED: LOW QUALITY PROTEIN: DDB1- and CUL4-associated factor 13-like	Glycine max
Locus_453_Transcript_1/1_Confidence_1.000_Length_606	69.3548	6e-66	XP_002316924	predicted protein	Populus trichocarpa
Locus_454_Transcript_1/1_Confidence_1.000_Length_344	73.4513	1e-44	XP_002316924	predicted protein	Populus trichocarpa
Locus_455_Transcript_1/4_Confidence_0.667_Length_1496	74.4828	1e-124	ACJ11750	lactoylglutathione lyase	Gossypium hirsutum
Locus_455_Transcript_2/4_Confidence_0.667_Length_1121	74.4828	1e-123	ACJ11750	lactoylglutathione lyase	Gossypium hirsutum
Locus_455_Transcript_3/4_Confidence_0.667_Length_1487	74.4828	1e-123	ACJ11750	lactoylglutathione lyase	Gossypium hirsutum
Locus_455_Transcript_4/4_Confidence_0.667_Length_1487	74.4828	1e-122	ACJ11750	lactoylglutathione lyase	Gossypium hirsutum
Locus_456_Transcript_1/1_Confidence_1.000_Length_1939	70.1923	0	XP_002273026	PREDICTED: MLO-like protein 5-like	Vitis vinifera
Locus_457_Transcript_1/3_Confidence_0.714_Length_1654	71.1297	0	XP_002520778	Multiple inositol polyphosphate phosphatase 1 precursor, putative	Ricinus communis
Locus_457_Transcript_2/3_Confidence_0.714_Length_1654	71.3389	0	XP_002520778	Multiple inositol polyphosphate phosphatase 1 precursor, putative	Ricinus communis
Locus_457_Transcript_3/3_Confidence_0.714_Length_1654	71.3389	0	XP_002520778	Multiple inositol polyphosphate phosphatase 1 precursor, putative	Ricinus communis
Locus_458_Transcript_1/3_Confidence_0.714_Length_1070	60	1e-112	XP_002532784	pentatricopeptide repeat-containing protein, putative	Ricinus communis
Locus_458_Transcript_2/3_Confidence_0.714_Length_1183	63.4006	1e-128	XP_002532784	pentatricopeptide repeat-containing protein, putative	Ricinus communis
Locus_458_Transcript_3/3_Confidence_0.714_Length_1183	63.4006	1e-129	XP_002532784	pentatricopeptide repeat-containing protein, putative	Ricinus communis
Locus_459_Transcript_1/6_Confidence_0.667_Length_1780	70.1807	1e-174	XP_002321888	predicted protein	Populus trichocarpa
Locus_459_Transcript_2/6_Confidence_0.667_Length_1778	67.426	1e-174	XP_002321888	predicted protein	Populus trichocarpa
Locus_459_Transcript_3/6_Confidence_0.533_Length_1741	72	1e-174	XP_002279420	PREDICTED: probable methyltransferase PMT15-like	Vitis vinifera
Locus_459_Transcript_4/6_Confidence_0.533_Length_1670	74.1772	1e-179	XP_002279420	PREDICTED: probable methyltransferase PMT15-like	Vitis vinifera
Locus_459_Transcript_5/6_Confidence_0.400_Length_2035	64.0187	0	XP_002510829	ATP binding protein, putative	Ricinus communis
Locus_459_Transcript_6/6_Confidence_0.533_Length_1670	74.1772	1e-179	XP_002279420	PREDICTED: probable methyltransferase PMT15-like	Vitis vinifera
Locus_460_Transcript_1/2_Confidence_1.000_Length_667	81.6514	1e-46	CBI16680	unnamed protein product	Vitis vinifera
Locus_460_Transcript_2/2_Confidence_1.000_Length_603	80.8	4e-53	CBI16680	unnamed protein product	Vitis vinifera
Locus_461_Transcript_1/1_Confidence_1.000_Length_633	76.1905	4e-90	XP_003523121	PREDICTED: probable pectate lyase 22-like	Glycine max
Locus_462_Transcript_1/1_Confidence_1.000_Length_623	65.942	1e-46	NP_001044017	Os01g0706500	Oryza sativa Japonica Group
Locus_463_Transcript_1/1_Confidence_1.000_Length_898	76.5	3e-88	XP_002311374	predicted protein	Populus trichocarpa
Locus_464_Transcript_1/1_Confidence_1.000_Length_295	56.3107	5e-24	XP_002511975	conserved hypothetical protein	Ricinus communis
Locus_465_Transcript_1/1_Confidence_1.000_Length_368	82.1429	4e-49	XP_002302733	predicted protein	Populus trichocarpa
Locus_466_Transcript_1/1_Confidence_1.000_Length_930	67.9104	9e-93	XP_002271267	PREDICTED: uncharacterized protein LOC100249100	Vitis vinifera
Locus_467_Transcript_1/1_Confidence_1.000_Length_492	72.5352	6e-51	XP_002531150	skp1, putative	Ricinus communis
Locus_470_Transcript_1/1_Confidence_1.000_Length_1439	53.4005	2e-99	XP_002329255	predicted protein	Populus trichocarpa
Locus_471_Transcript_1/2_Confidence_1.000_Length_2700	77.3657	0	XP_002516399	protein transport protein sec23, putative	Ricinus communis
Locus_471_Transcript_2/2_Confidence_1.000_Length_2700	77.3657	0	XP_002516399	protein transport protein sec23, putative	Ricinus communis
Locus_472_Transcript_1/2_Confidence_1.000_Length_890	71.5976	1e-68	XP_002525943	U3 small nucleolar ribonucleoprotein protein IMP3, putative	Ricinus communis
Locus_472_Transcript_2/2_Confidence_1.000_Length_869	71.5976	1e-68	XP_002525943	U3 small nucleolar ribonucleoprotein protein IMP3, putative	Ricinus communis
Locus_473_Transcript_1/1_Confidence_1.000_Length_282	50.5376	5e-18	XP_002519482	molybdopterin-binding, putative	Ricinus communis
Locus_474_Transcript_1/1_Confidence_1.000_Length_1072	53.6517	1e-103	XP_002301386	predicted protein	Populus trichocarpa
Locus_475_Transcript_1/3_Confidence_0.667_Length_1248	35.3659	1e-28	XP_002306824	histone H1	Populus trichocarpa
Locus_475_Transcript_2/3_Confidence_0.833_Length_1388	40.3614	4e-20	Q9M5W4	Histone H1	Arabidopsis thaliana
Locus_475_Transcript_3/3_Confidence_0.667_Length_1248	35.3659	1e-28	XP_002306824	histone H1	Populus trichocarpa
Locus_476_Transcript_1/1_Confidence_1.000_Length_936	87.8261	1e-114	ADN33986	40S ribosomal protein s2	Cucumis melo subsp. melo
Locus_477_Transcript_1/1_Confidence_1.000_Length_2287	56.2399	0	XP_002267714	PREDICTED: protein MEI2-like 4-like	Vitis vinifera
Locus_478_Transcript_1/2_Confidence_1.000_Length_962	76.4331	4e-66	NP_001234977	uncharacterized protein LOC100499970	Glycine max
Locus_478_Transcript_2/2_Confidence_1.000_Length_962	76.4331	3e-66	NP_001234977	uncharacterized protein LOC100499970	Glycine max
Locus_479_Transcript_1/1_Confidence_1.000_Length_594	60.4938	1e-17	XP_002516330	expressed protein, putative	Ricinus communis
Locus_480_Transcript_1/5_Confidence_0.538_Length_1733	53.0233	1e-116	XP_003536899	PREDICTED: uncharacterized protein LOC100802371	Glycine max
Locus_480_Transcript_2/5_Confidence_0.615_Length_1751	52.2936	1e-115	XP_003536899	PREDICTED: uncharacterized protein LOC100802371	Glycine max
Locus_480_Transcript_3/5_Confidence_0.538_Length_1832	49.2441	1e-112	XP_003536899	PREDICTED: uncharacterized protein LOC100802371	Glycine max
Locus_480_Transcript_4/5_Confidence_0.538_Length_1718	53.6471	1e-118	XP_003536899	PREDICTED: uncharacterized protein LOC100802371	Glycine max
Locus_480_Transcript_5/5_Confidence_0.462_Length_1718	53.6471	1e-118	XP_003536899	PREDICTED: uncharacterized protein LOC100802371	Glycine max
Locus_481_Transcript_1/1_Confidence_1.000_Length_1057	68.3258	9e-90	XP_002305935	predicted protein	Populus trichocarpa
Locus_482_Transcript_1/2_Confidence_1.000_Length_1643	87.9464	1e-108	XP_003537656	PREDICTED: DNA-directed RNA polymerase II subunit RPB1-like	Glycine max
Locus_482_Transcript_2/2_Confidence_1.000_Length_1622	87.9464	1e-108	XP_003537656	PREDICTED: DNA-directed RNA polymerase II subunit RPB1-like	Glycine max
Locus_484_Transcript_1/1_Confidence_1.000_Length_1918	73.7705	0	XP_002297667	predicted protein	Populus trichocarpa
Locus_485_Transcript_1/3_Confidence_0.429_Length_805	66.2791	2e-78	XP_002519386	o-linked n-acetylglucosamine transferase, ogt, putative	Ricinus communis
Locus_485_Transcript_2/3_Confidence_0.714_Length_969	59.1549	2e-80	XP_002519386	o-linked n-acetylglucosamine transferase, ogt, putative	Ricinus communis
Locus_485_Transcript_3/3_Confidence_0.714_Length_863	65	2e-90	XP_002519386	o-linked n-acetylglucosamine transferase, ogt, putative	Ricinus communis
Locus_486_Transcript_1/1_Confidence_1.000_Length_504	40.2174	2e-11	XP_002305214	predicted protein	Populus trichocarpa
Locus_487_Transcript_1/1_Confidence_1.000_Length_524	60.1124	9e-50	XP_002306407	predicted protein	Populus trichocarpa
Locus_488_Transcript_1/1_Confidence_1.000_Length_2591	74.7596	0	XP_002323132	predicted protein	Populus trichocarpa
Locus_489_Transcript_1/1_Confidence_1.000_Length_1893	46.2214	1e-111	XP_002521158	conserved hypothetical protein	Ricinus communis
Locus_490_Transcript_1/4_Confidence_0.556_Length_1491	49.1525	9e-37	XP_002310256	predicted protein	Populus trichocarpa
Locus_490_Transcript_2/4_Confidence_0.667_Length_1495	43.7262	2e-50	XP_002310256	predicted protein	Populus trichocarpa
Locus_490_Transcript_4/4_Confidence_0.667_Length_1576	43.7262	2e-50	XP_002310256	predicted protein	Populus trichocarpa
Locus_492_Transcript_1/1_Confidence_1.000_Length_1278	66.5888	1e-154	XP_002521987	protein binding protein, putative	Ricinus communis
Locus_493_Transcript_1/1_Confidence_1.000_Length_827	83.7004	1e-113	XP_002526391	nucleic acid binding protein, putative	Ricinus communis
Locus_494_Transcript_1/1_Confidence_1.000_Length_403	84.4828	6e-22	CBI25619	unnamed protein product	Vitis vinifera
Locus_495_Transcript_1/7_Confidence_0.294_Length_1729	74.1935	4e-09	XP_002314950	predicted protein	Populus trichocarpa
Locus_495_Transcript_2/7_Confidence_0.294_Length_1690	74.1935	4e-09	XP_002314950	predicted protein	Populus trichocarpa
Locus_495_Transcript_3/7_Confidence_0.353_Length_3606	70.1225	0	XP_002519230	phytochrome B, putative	Ricinus communis
Locus_495_Transcript_4/7_Confidence_0.294_Length_3559	69.7695	0	XP_002519230	phytochrome B, putative	Ricinus communis
Locus_495_Transcript_5/7_Confidence_0.294_Length_1858	74.1935	4e-09	XP_002314950	predicted protein	Populus trichocarpa
Locus_495_Transcript_6/7_Confidence_0.294_Length_3732	70.255	0	XP_002519230	phytochrome B, putative	Ricinus communis
Locus_495_Transcript_7/7_Confidence_0.294_Length_3559	69.7695	0	XP_002519230	phytochrome B, putative	Ricinus communis
Locus_496_Transcript_1/9_Confidence_0.524_Length_2318	54.0909	0	XP_002511896	ferric-chelate reductase, putative	Ricinus communis
Locus_496_Transcript_2/9_Confidence_0.476_Length_1990	51.25	8e-86	XP_002511896	ferric-chelate reductase, putative	Ricinus communis
Locus_496_Transcript_3/9_Confidence_0.429_Length_2171	50.7599	0	XP_002511896	ferric-chelate reductase, putative	Ricinus communis
Locus_496_Transcript_4/9_Confidence_0.476_Length_2337	56.8898	0	XP_002511896	ferric-chelate reductase, putative	Ricinus communis
Locus_496_Transcript_5/9_Confidence_0.238_Length_1679	55.711	1e-131	XP_002320814	predicted protein	Populus trichocarpa
Locus_496_Transcript_6/9_Confidence_0.381_Length_1112	51.9313	4e-63	XP_002511896	ferric-chelate reductase, putative	Ricinus communis
Locus_496_Transcript_7/9_Confidence_0.524_Length_2529	56.8898	1e-163	XP_002511896	ferric-chelate reductase, putative	Ricinus communis
Locus_496_Transcript_8/9_Confidence_0.571_Length_2698	56.7647	1e-107	XP_002511896	ferric-chelate reductase, putative	Ricinus communis
Locus_496_Transcript_9/9_Confidence_0.524_Length_2318	54.0909	0	XP_002511896	ferric-chelate reductase, putative	Ricinus communis
Locus_497_Transcript_1/1_Confidence_1.000_Length_278	82.4176	4e-38	XP_003595339	U6 snRNA-associated Sm-like protein LSm1	Medicago truncatula
Locus_498_Transcript_1/1_Confidence_1.000_Length_989	49.0854	9e-88	XP_002276957	PREDICTED: uncharacterized protein LOC100244334	Vitis vinifera
Locus_499_Transcript_1/3_Confidence_0.667_Length_1788	86.9215	0	ABK95302	unknown	Populus trichocarpa
Locus_499_Transcript_2/3_Confidence_0.667_Length_1780	86.7203	0	ABK95302	unknown	Populus trichocarpa
Locus_499_Transcript_3/3_Confidence_0.667_Length_1780	86.9215	0	ABK95302	unknown	Populus trichocarpa
Locus_500_Transcript_1/1_Confidence_1.000_Length_355	66.6667	3e-09	XP_003568071	PREDICTED: profilin-2/4-like	Brachypodium distachyon
Locus_501_Transcript_1/1_Confidence_1.000_Length_297	80.6122	1e-40	XP_002513391	peptidyl-prolyl cis-trans isomerase, putative	Ricinus communis
Locus_502_Transcript_1/3_Confidence_0.667_Length_2075	36.5854	9e-97	XP_002510115	transcription initiation factor, putative	Ricinus communis
Locus_502_Transcript_2/3_Confidence_0.333_Length_547	37.0079	2e-09	XP_003549383	PREDICTED: uncharacterized protein LOC100783067	Glycine max
Locus_502_Transcript_3/3_Confidence_0.667_Length_2122	37.8213	1e-107	XP_002510115	transcription initiation factor, putative	Ricinus communis
Locus_503_Transcript_1/2_Confidence_1.000_Length_611	46.0784	1e-12	XP_002327327	predicted protein	Populus trichocarpa
Locus_503_Transcript_2/2_Confidence_1.000_Length_555	46.0784	1e-12	XP_002327327	predicted protein	Populus trichocarpa
Locus_504_Transcript_1/2_Confidence_1.000_Length_1648	52.9032	1e-135	XP_002303638	predicted protein	Populus trichocarpa
Locus_504_Transcript_2/2_Confidence_1.000_Length_1648	52.6882	1e-134	XP_002303638	predicted protein	Populus trichocarpa
Locus_505_Transcript_1/1_Confidence_1.000_Length_1146	71.4286	1e-113	XP_002322893	transcription factor DP, E2 dimerization partner protein	Populus trichocarpa
Locus_506_Transcript_1/7_Confidence_0.571_Length_1419	71.2401	1e-151	XP_002327118	predicted protein	Populus trichocarpa
Locus_506_Transcript_2/7_Confidence_0.571_Length_1514	70.5036	1e-144	AAX99411	patatin-like protein	Gossypium hirsutum
Locus_506_Transcript_3/7_Confidence_0.143_Length_431	76.2712	3e-16	XP_002327121	predicted protein	Populus trichocarpa
Locus_506_Transcript_4/7_Confidence_0.429_Length_873	64.0884	5e-60	AAX99411	patatin-like protein	Gossypium hirsutum
Locus_506_Transcript_5/7_Confidence_0.214_Length_610	30.303	6e-06	EHH58654	hypothetical protein EGM_08557, partial	Macaca fascicularis
Locus_506_Transcript_6/7_Confidence_0.214_Length_1037	74.5283	3e-86	XP_002327118	predicted protein	Populus trichocarpa
Locus_506_Transcript_7/7_Confidence_0.571_Length_1386	71.2401	1e-151	XP_002327118	predicted protein	Populus trichocarpa
Locus_507_Transcript_1/1_Confidence_1.000_Length_526	49.2537	2e-34	XP_002314710	predicted protein	Populus trichocarpa
Locus_509_Transcript_1/4_Confidence_0.600_Length_1203	63.7363	1e-132	XP_002320856	predicted protein	Populus trichocarpa
Locus_509_Transcript_2/4_Confidence_0.600_Length_1183	60.4775	1e-132	XP_002320856	predicted protein	Populus trichocarpa
Locus_509_Transcript_3/4_Confidence_0.600_Length_843	63.587	3e-65	XP_002320856	predicted protein	Populus trichocarpa
Locus_509_Transcript_4/4_Confidence_0.600_Length_1198	61.8037	1e-138	XP_002320856	predicted protein	Populus trichocarpa
Locus_510_Transcript_1/2_Confidence_1.000_Length_2593	51.8272	1e-158	XP_002311044	predicted protein	Populus trichocarpa
Locus_510_Transcript_2/2_Confidence_1.000_Length_2505	51.8272	1e-158	XP_002311044	predicted protein	Populus trichocarpa
Locus_511_Transcript_1/1_Confidence_1.000_Length_760	74.6032	1e-112	CBI40874	unnamed protein product	Vitis vinifera
Locus_512_Transcript_1/2_Confidence_1.000_Length_1025	75.8755	1e-107	XP_002534687	NADH-ubiquinone oxidoreductase chain, putative	Ricinus communis
Locus_512_Transcript_2/2_Confidence_1.000_Length_1025	75.0973	1e-105	XP_002534687	NADH-ubiquinone oxidoreductase chain, putative	Ricinus communis
Locus_513_Transcript_1/1_Confidence_1.000_Length_1636	95.3684	0	NP_001241126	uncharacterized protein LOC100798372	Glycine max
Locus_514_Transcript_1/2_Confidence_1.000_Length_2676	81.7073	0	XP_002874909	ATCUL1	Arabidopsis lyrata subsp. lyrata
Locus_514_Transcript_2/2_Confidence_1.000_Length_2235	79.8165	1e-152	XP_002509617	conserved hypothetical protein	Ricinus communis
Locus_515_Transcript_1/1_Confidence_1.000_Length_367	72.5	2e-46	XP_002305228	predicted protein	Populus trichocarpa
Locus_516_Transcript_1/10_Confidence_0.552_Length_3484	45.2153	1e-92	XP_002524598	transcription factor, putative	Ricinus communis
Locus_516_Transcript_3/10_Confidence_0.310_Length_2155	39.1892	9e-25	XP_002320535	predicted protein	Populus trichocarpa
Locus_516_Transcript_4/10_Confidence_0.552_Length_3660	45.2153	1e-92	XP_002524598	transcription factor, putative	Ricinus communis
Locus_516_Transcript_5/10_Confidence_0.552_Length_3668	45.2153	1e-92	XP_002524598	transcription factor, putative	Ricinus communis
Locus_516_Transcript_6/10_Confidence_0.517_Length_3460	45.2153	1e-92	XP_002524598	transcription factor, putative	Ricinus communis
Locus_516_Transcript_7/10_Confidence_0.552_Length_3739	45.2915	5e-97	XP_002524598	transcription factor, putative	Ricinus communis
Locus_516_Transcript_8/10_Confidence_0.552_Length_3655	45.933	1e-92	XP_002524598	transcription factor, putative	Ricinus communis
Locus_516_Transcript_9/10_Confidence_0.552_Length_3656	45.2153	1e-92	XP_002524598	transcription factor, putative	Ricinus communis
Locus_516_Transcript_10/10_Confidence_0.552_Length_3655	45.2153	1e-92	XP_002524598	transcription factor, putative	Ricinus communis
Locus_517_Transcript_1/1_Confidence_1.000_Length_492	67.8571	6e-59	XP_002519172	conserved hypothetical protein	Ricinus communis
Locus_519_Transcript_1/1_Confidence_1.000_Length_1040	68.0297	1e-110	XP_002526229	conserved hypothetical protein	Ricinus communis
Locus_520_Transcript_1/1_Confidence_1.000_Length_839	87.3913	1e-110	XP_002527995	proteasome subunit beta type 6,9, putative	Ricinus communis
Locus_521_Transcript_1/2_Confidence_1.000_Length_2596	72.482	0	XP_003555823	PREDICTED: protease 2-like	Glycine max
Locus_521_Transcript_2/2_Confidence_1.000_Length_2495	72.3502	0	XP_003555823	PREDICTED: protease 2-like	Glycine max
Locus_522_Transcript_1/1_Confidence_1.000_Length_897	69.0678	4e-85	XP_003545019	PREDICTED: probable 26S proteasome non-ATPase regulatory subunit 3-like	Glycine max
Locus_523_Transcript_1/1_Confidence_1.000_Length_566	55.4795	9e-42	Q8S911	Chalcone-flavonone isomerase	Ipomoea batatas
Locus_524_Transcript_1/1_Confidence_1.000_Length_1104	75.4386	1e-121	XP_002312340	predicted protein	Populus trichocarpa
Locus_525_Transcript_1/1_Confidence_1.000_Length_1756	67.3504	0	XP_002325965	predicted protein	Populus trichocarpa
Locus_528_Transcript_1/1_Confidence_1.000_Length_558	96.063	4e-65	XP_002282071	PREDICTED: LOW QUALITY PROTEIN: ubiquitin-60S ribosomal protein L40	Vitis vinifera
Locus_529_Transcript_1/1_Confidence_1.000_Length_1190	58.6207	3e-37	XP_002512945	Ocs element-binding factor, putative	Ricinus communis
Locus_530_Transcript_1/5_Confidence_0.636_Length_2433	71.8615	1e-162	XP_002303683	predicted protein	Populus trichocarpa
Locus_530_Transcript_3/5_Confidence_0.545_Length_1883	51.4238	1e-158	XP_002303683	predicted protein	Populus trichocarpa
Locus_530_Transcript_4/5_Confidence_0.636_Length_2411	51.8946	1e-163	XP_002303683	predicted protein	Populus trichocarpa
Locus_530_Transcript_5/5_Confidence_0.636_Length_2327	54.4041	1e-167	XP_002303683	predicted protein	Populus trichocarpa
Locus_531_Transcript_1/1_Confidence_1.000_Length_6286	78.9809	7e-62	YP_004237275	ATPase subunit 8 (mitochondrion)	Ricinus communis
Locus_532_Transcript_1/2_Confidence_1.000_Length_804	86.0963	1e-84	XP_002517490	40S ribosomal protein S9, putative	Ricinus communis
Locus_532_Transcript_2/2_Confidence_1.000_Length_792	86.0963	1e-84	XP_002517490	40S ribosomal protein S9, putative	Ricinus communis
Locus_533_Transcript_1/1_Confidence_1.000_Length_1052	65.407	1e-137	XP_002315827	predicted protein	Populus trichocarpa
Locus_534_Transcript_1/6_Confidence_0.368_Length_743	34.7059	3e-28	XP_002319735	f-box family protein	Populus trichocarpa
Locus_534_Transcript_2/6_Confidence_0.368_Length_878	63.0137	3e-27	XP_002530951	conserved hypothetical protein	Ricinus communis
Locus_534_Transcript_3/6_Confidence_0.368_Length_753	40.1747	1e-31	XP_002319735	f-box family protein	Populus trichocarpa
Locus_534_Transcript_4/6_Confidence_0.474_Length_1040	53.0612	1e-31	XP_002530951	conserved hypothetical protein	Ricinus communis
Locus_534_Transcript_5/6_Confidence_0.526_Length_912	48.3871	3e-29	XP_002530951	conserved hypothetical protein	Ricinus communis
Locus_534_Transcript_6/6_Confidence_0.526_Length_922	53.0201	2e-32	XP_002530951	conserved hypothetical protein	Ricinus communis
Locus_535_Transcript_1/1_Confidence_1.000_Length_856	64.0625	5e-70	XP_002283884	PREDICTED: transmembrane emp24 domain-containing protein bai isoform 1	Vitis vinifera
Locus_536_Transcript_1/1_Confidence_1.000_Length_274	94.382	1e-41	BAK04464	predicted protein	Hordeum vulgare subsp. vulgare
Locus_537_Transcript_1/1_Confidence_1.000_Length_1215	37.8238	6e-21	XP_002277144	PREDICTED: nuclear pore complex protein Nup98-Nup96-like isoform 1	Vitis vinifera
Locus_538_Transcript_1/2_Confidence_1.000_Length_2389	70.8955	0	XP_002513496	calcium-dependent protein kinase, putative	Ricinus communis
Locus_538_Transcript_2/2_Confidence_1.000_Length_2341	70.8955	0	XP_002513496	calcium-dependent protein kinase, putative	Ricinus communis
Locus_539_Transcript_1/1_Confidence_1.000_Length_248	58.4906	2e-10	CBI15010	unnamed protein product	Vitis vinifera
Locus_540_Transcript_1/2_Confidence_1.000_Length_639	80.2198	3e-43	XP_002305173	predicted protein	Populus trichocarpa
Locus_540_Transcript_2/2_Confidence_1.000_Length_922	76.4479	1e-128	XP_002305173	predicted protein	Populus trichocarpa
Locus_541_Transcript_1/2_Confidence_1.000_Length_1049	88	1e-118	XP_002532689	ATP synthase subunit d, putative	Ricinus communis
Locus_541_Transcript_2/2_Confidence_1.000_Length_1049	88	1e-118	XP_002532689	ATP synthase subunit d, putative	Ricinus communis
Locus_542_Transcript_1/3_Confidence_0.400_Length_584	33.0357	1e-07	XP_003524774	PREDICTED: E3 ubiquitin-protein ligase SINA-like 10-like	Glycine max
Locus_542_Transcript_2/3_Confidence_0.600_Length_1549	46.3668	2e-68	XP_002532642	ubiquitin-protein ligase, putative	Ricinus communis
Locus_542_Transcript_3/3_Confidence_0.400_Length_1602	48.8479	2e-56	XP_002532642	ubiquitin-protein ligase, putative	Ricinus communis
Locus_543_Transcript_1/1_Confidence_1.000_Length_1166	75.4448	1e-122	XP_003608692	hypothetical protein MTR_4g100740	Medicago truncatula
Locus_544_Transcript_1/1_Confidence_1.000_Length_1055	79.7721	1e-164	XP_002533184	Phosphoribosylformylglycinamidine synthase, putative	Ricinus communis
Locus_545_Transcript_1/3_Confidence_0.667_Length_915	63.871	9e-44	XP_002329328	predicted protein	Populus trichocarpa
Locus_545_Transcript_2/3_Confidence_0.667_Length_2197	87.8277	0	XP_002516750	chaperonin containing t-complex protein 1, zeta subunit, tcpz, putative	Ricinus communis
Locus_545_Transcript_3/3_Confidence_0.667_Length_2201	87.8277	0	XP_002516750	chaperonin containing t-complex protein 1, zeta subunit, tcpz, putative	Ricinus communis
Locus_546_Transcript_1/3_Confidence_0.500_Length_2092	78.7879	0	XP_002521350	Phosphatidylcholine: Diacylglycerol Acyltransferase	Ricinus communis
Locus_546_Transcript_2/3_Confidence_0.667_Length_2211	75.9036	0	XP_002521350	Phosphatidylcholine: Diacylglycerol Acyltransferase	Ricinus communis
Locus_546_Transcript_3/3_Confidence_0.667_Length_2104	79.2424	0	XP_002521350	Phosphatidylcholine: Diacylglycerol Acyltransferase	Ricinus communis
Locus_547_Transcript_1/2_Confidence_1.000_Length_894	52.9412	7e-26	XP_002299315	predicted protein	Populus trichocarpa
Locus_547_Transcript_2/2_Confidence_1.000_Length_811	50.7937	4e-26	XP_002299315	predicted protein	Populus trichocarpa
Locus_548_Transcript_1/1_Confidence_1.000_Length_642	69.2913	3e-42	XP_002328690	predicted protein	Populus trichocarpa
Locus_549_Transcript_1/2_Confidence_1.000_Length_1357	78.7879	1e-151	ACW83060	glycosyltransferase family GT8 protein	Populus deltoides
Locus_551_Transcript_1/3_Confidence_0.571_Length_803	69.7987	8e-86	BAK61859	mechanosensitive ion channel domain-containing protein	Citrus unshiu
Locus_551_Transcript_2/3_Confidence_0.571_Length_726	69.3966	5e-92	BAK61859	mechanosensitive ion channel domain-containing protein	Citrus unshiu
Locus_551_Transcript_3/3_Confidence_0.714_Length_726	69.3966	5e-92	BAK61859	mechanosensitive ion channel domain-containing protein	Citrus unshiu
Locus_552_Transcript_1/1_Confidence_1.000_Length_570	65.8228	4e-21	XP_002532866	conserved hypothetical protein	Ricinus communis
Locus_553_Transcript_1/1_Confidence_1.000_Length_843	91.5058	1e-143	XP_002270703	PREDICTED: catalase isozyme 1 isoform 1	Vitis vinifera
Locus_554_Transcript_1/1_Confidence_1.000_Length_1192	74.3094	1e-153	XP_002267014	PREDICTED: uncharacterized protein LOC100242745	Vitis vinifera
Locus_555_Transcript_1/1_Confidence_1.000_Length_596	73.913	6e-80	XP_002275612	PREDICTED: uncharacterized protein LOC100260107	Vitis vinifera
Locus_556_Transcript_1/1_Confidence_1.000_Length_557	89.2562	4e-54	XP_002303254	predicted protein	Populus trichocarpa
Locus_558_Transcript_1/1_Confidence_1.000_Length_2064	74.8954	1e-101	XP_002329603	SET domain protein	Populus trichocarpa
Locus_560_Transcript_1/1_Confidence_1.000_Length_1941	67.2131	9e-84	XP_002524267	DAG protein, chloroplast precursor, putative	Ricinus communis
Locus_561_Transcript_1/2_Confidence_1.000_Length_1418	54.5631	1e-132	XP_002533753	transcription factor, putative	Ricinus communis
Locus_561_Transcript_2/2_Confidence_1.000_Length_1419	63	1e-123	XP_002299867	GRAS family transcription factor	Populus trichocarpa
Locus_563_Transcript_1/2_Confidence_1.000_Length_1475	32.7511	2e-18	XP_003524518	PREDICTED: uncharacterized protein LOC100813817	Glycine max
Locus_563_Transcript_2/2_Confidence_1.000_Length_1354	30.531	5e-13	XP_003524518	PREDICTED: uncharacterized protein LOC100813817	Glycine max
Locus_564_Transcript_3/12_Confidence_0.389_Length_1726	60.8889	1e-151	XP_002319761	flavonoid 3'-hydroxylase	Populus trichocarpa
Locus_564_Transcript_4/12_Confidence_0.500_Length_1924	60.4211	1e-157	XP_002319761	flavonoid 3'-hydroxylase	Populus trichocarpa
Locus_564_Transcript_5/12_Confidence_0.389_Length_1726	60.2222	1e-148	XP_002319761	flavonoid 3'-hydroxylase	Populus trichocarpa
Locus_564_Transcript_6/12_Confidence_0.417_Length_1726	60.2222	1e-149	XP_002319761	flavonoid 3'-hydroxylase	Populus trichocarpa
Locus_564_Transcript_7/12_Confidence_0.472_Length_1726	60.2222	1e-148	XP_002319761	flavonoid 3'-hydroxylase	Populus trichocarpa
Locus_564_Transcript_8/12_Confidence_0.222_Length_1012	58.5106	1e-23	ACM62746	flavonoid 3'-hydroxylase	Garcinia mangostana
Locus_564_Transcript_9/12_Confidence_0.500_Length_1726	60.2222	1e-148	XP_002319761	flavonoid 3'-hydroxylase	Populus trichocarpa
Locus_564_Transcript_10/12_Confidence_0.500_Length_1924	60.2105	1e-156	XP_002319761	flavonoid 3'-hydroxylase	Populus trichocarpa
Locus_564_Transcript_11/12_Confidence_0.500_Length_1726	59.7778	1e-147	XP_002319761	flavonoid 3'-hydroxylase	Populus trichocarpa
Locus_564_Transcript_12/12_Confidence_0.472_Length_1726	60.2222	1e-148	XP_002319761	flavonoid 3'-hydroxylase	Populus trichocarpa
Locus_565_Transcript_1/1_Confidence_1.000_Length_1950	74.6855	0	XP_002520608	sugar transporter, putative	Ricinus communis
Locus_566_Transcript_1/1_Confidence_1.000_Length_430	56.6434	4e-37	XP_002524205	kinase, putative	Ricinus communis
Locus_567_Transcript_1/1_Confidence_1.000_Length_246	80.303	4e-26	XP_002278878	PREDICTED: BUD13 homolog	Vitis vinifera
Locus_569_Transcript_1/1_Confidence_1.000_Length_1184	74.1047	1e-159	XP_002516686	Protein dom-3, putative	Ricinus communis
Locus_570_Transcript_1/1_Confidence_1.000_Length_1848	69.2939	0	XP_002285784	PREDICTED: probable pectin methyltransferase QUA2	Vitis vinifera
Locus_571_Transcript_1/1_Confidence_1.000_Length_980	72.3502	9e-80	XP_002305359	predicted protein	Populus trichocarpa
Locus_572_Transcript_1/1_Confidence_1.000_Length_397	50	4e-22	XP_002306332	predicted protein	Populus trichocarpa
Locus_573_Transcript_1/7_Confidence_0.412_Length_511	84.7222	4e-32	XP_002308989	predicted protein	Populus trichocarpa
Locus_573_Transcript_2/7_Confidence_0.294_Length_450	47.3684	5e-08	CBI40130	unnamed protein product	Vitis vinifera
Locus_573_Transcript_3/7_Confidence_0.294_Length_567	37.2093	5e-14	XP_002325228	predicted protein	Populus trichocarpa
Locus_573_Transcript_4/7_Confidence_0.353_Length_823	66.9492	1e-42	CBI40130	unnamed protein product	Vitis vinifera
Locus_573_Transcript_5/7_Confidence_0.294_Length_456	47.3684	5e-08	CBI40130	unnamed protein product	Vitis vinifera
Locus_573_Transcript_6/7_Confidence_0.353_Length_734	81.3333	2e-32	XP_002308989	predicted protein	Populus trichocarpa
Locus_573_Transcript_7/7_Confidence_0.412_Length_693	67.4419	2e-47	XP_002325228	predicted protein	Populus trichocarpa
Locus_574_Transcript_1/1_Confidence_1.000_Length_825	81.25	3e-90	XP_002300382	predicted protein	Populus trichocarpa
Locus_575_Transcript_1/1_Confidence_1.000_Length_1285	37.8205	5e-42	XP_002318413	predicted protein	Populus trichocarpa
Locus_576_Transcript_1/1_Confidence_1.000_Length_277	75	6e-17	XP_002265266	PREDICTED: cytochrome c	Vitis vinifera
Locus_577_Transcript_1/2_Confidence_1.000_Length_691	41.7178	1e-21	XP_002521503	conserved hypothetical protein	Ricinus communis
Locus_577_Transcript_2/2_Confidence_1.000_Length_691	41.1043	2e-21	XP_002521503	conserved hypothetical protein	Ricinus communis
Locus_578_Transcript_1/2_Confidence_1.000_Length_718	68.9076	2e-40	CAN71575	hypothetical protein VITISV_037193	Vitis vinifera
Locus_578_Transcript_2/2_Confidence_1.000_Length_718	68.9076	2e-40	CAN71575	hypothetical protein VITISV_037193	Vitis vinifera
Locus_579_Transcript_1/2_Confidence_1.000_Length_1401	76.3948	1e-102	XP_002326748	predicted protein	Populus trichocarpa
Locus_579_Transcript_2/2_Confidence_1.000_Length_1131	76.5886	1e-139	XP_002518990	Xyloglucan endotransglucosylase/hydrolase protein 2 precursor, putative	Ricinus communis
Locus_580_Transcript_1/3_Confidence_0.667_Length_1034	68.7097	1e-112	XP_002527012	mitochondrial carrier protein, putative	Ricinus communis
Locus_580_Transcript_2/3_Confidence_0.667_Length_749	75.1479	6e-66	XP_002527012	mitochondrial carrier protein, putative	Ricinus communis
Locus_580_Transcript_3/3_Confidence_0.667_Length_1043	68.5897	1e-113	XP_002527012	mitochondrial carrier protein, putative	Ricinus communis
Locus_581_Transcript_1/1_Confidence_1.000_Length_1641	82.3276	0	XP_002323491	predicted protein	Populus trichocarpa
Locus_582_Transcript_1/1_Confidence_1.000_Length_762	61.753	7e-91	XP_002511545	aldose-1-epimerase, putative	Ricinus communis
Locus_583_Transcript_1/1_Confidence_1.000_Length_1075	73.7452	1e-104	XP_002525923	60S ribosomal protein L7a, putative	Ricinus communis
Locus_584_Transcript_1/2_Confidence_1.000_Length_1655	81.0219	0	XP_002515428	DNA-directed RNA polymerase subunit, putative	Ricinus communis
Locus_584_Transcript_2/2_Confidence_1.000_Length_1583	84.7328	0	XP_002515428	DNA-directed RNA polymerase subunit, putative	Ricinus communis
Locus_585_Transcript_1/1_Confidence_1.000_Length_920	68.3761	5e-86	XP_002531791	bax inhibitor, putative	Ricinus communis
Locus_586_Transcript_1/1_Confidence_1.000_Length_336	85.0575	2e-37	XP_003555018	PREDICTED: abhydrolase domain-containing protein FAM108C1-like	Glycine max
Locus_588_Transcript_1/1_Confidence_1.000_Length_1085	82.1012	1e-126	XP_002522423	sur2 hydroxylase/desaturase, putative	Ricinus communis
Locus_590_Transcript_1/1_Confidence_1.000_Length_1344	65.859	1e-160	XP_002521110	GTP-binding protein-plant, putative	Ricinus communis
Locus_591_Transcript_1/1_Confidence_1.000_Length_325	84.1121	2e-46	CBI20465	unnamed protein product	Vitis vinifera
Locus_592_Transcript_1/1_Confidence_1.000_Length_394	74.7126	5e-32	XP_002520816	conserved hypothetical protein	Ricinus communis
Locus_593_Transcript_1/1_Confidence_1.000_Length_740	75.7991	1e-100	XP_002300840	hypothetical protein POPTRDRAFT_551164	Populus trichocarpa
Locus_594_Transcript_1/3_Confidence_0.667_Length_1526	83.6676	0	XP_002526167	alcohol dehydrogenase, putative	Ricinus communis
Locus_594_Transcript_2/3_Confidence_0.667_Length_1573	84.5528	0	XP_002526167	alcohol dehydrogenase, putative	Ricinus communis
Locus_594_Transcript_3/3_Confidence_0.667_Length_1526	83.6676	0	XP_002526167	alcohol dehydrogenase, putative	Ricinus communis
Locus_595_Transcript_1/1_Confidence_1.000_Length_575	36.4055	2e-22	XP_002305724	predicted protein	Populus trichocarpa
Locus_596_Transcript_1/1_Confidence_1.000_Length_718	72.5806	2e-40	XP_002518016	Peroxidase 47 precursor, putative	Ricinus communis
Locus_597_Transcript_1/1_Confidence_1.000_Length_1195	59.9388	1e-111	XP_002513578	heat shock protein binding protein, putative	Ricinus communis
Locus_598_Transcript_1/1_Confidence_1.000_Length_1045	60.9827	1e-116	XP_003521227	PREDICTED: probable indole-3-acetic acid-amido synthetase GH3.6-like	Glycine max
Locus_599_Transcript_1/1_Confidence_1.000_Length_627	86.7925	6e-51	XP_002526282	phosphopentothenoylcysteine decarboxylase, putative	Ricinus communis
Locus_600_Transcript_1/1_Confidence_1.000_Length_295	56.8182	3e-09	XP_002874108	hypothetical protein ARALYDRAFT_489157	Arabidopsis lyrata subsp. lyrata
Locus_601_Transcript_1/1_Confidence_1.000_Length_644	79.4737	3e-86	XP_002526812	ATP binding protein, putative	Ricinus communis
Locus_602_Transcript_1/1_Confidence_1.000_Length_1232	69.6875	1e-127	AAY23354	3-ketoacyl-CoA reductase 1	Gossypium hirsutum
Locus_603_Transcript_1/1_Confidence_1.000_Length_1896	77.1963	0	XP_002512965	vacuolar proton atpase, putative	Ricinus communis
Locus_604_Transcript_1/3_Confidence_0.714_Length_8315	57.9235	1e-120	AAS15054	DNA-directed DNA polymerase	Daucus carota
Locus_604_Transcript_2/3_Confidence_0.714_Length_7098	57.9235	1e-120	AAS15054	DNA-directed DNA polymerase	Daucus carota
Locus_604_Transcript_3/3_Confidence_0.714_Length_8315	57.9235	1e-120	AAS15054	DNA-directed DNA polymerase	Daucus carota
Locus_606_Transcript_1/2_Confidence_1.000_Length_1453	75.5474	1e-113	XP_002532053	RNA-binding protein, putative	Ricinus communis
Locus_606_Transcript_2/2_Confidence_1.000_Length_1380	75.5474	1e-113	XP_002532053	RNA-binding protein, putative	Ricinus communis
Locus_610_Transcript_1/1_Confidence_1.000_Length_2335	84.5417	0	AAO25581	cellulose synthase	Populus tremuloides
Locus_611_Transcript_1/1_Confidence_1.000_Length_971	83.7209	1e-103	XP_002969983	hypothetical protein SELMODRAFT_231406	Selaginella moellendorffii
Locus_612_Transcript_1/2_Confidence_1.000_Length_1564	74.5308	1e-164	XP_002513487	lysophosphatidic acid acyltransferase, putative	Ricinus communis
Locus_612_Transcript_2/2_Confidence_1.000_Length_1564	74.5308	1e-164	XP_002513487	lysophosphatidic acid acyltransferase, putative	Ricinus communis
Locus_613_Transcript_1/1_Confidence_1.000_Length_1264	30.5011	1e-32	XP_002533810	nuclear receptor binding set domain containing protein 1, nsd, putative	Ricinus communis
Locus_614_Transcript_1/1_Confidence_1.000_Length_1924	64.3312	0	XP_002525229	Glycosyltransferase QUASIMODO1, putative	Ricinus communis
Locus_615_Transcript_1/1_Confidence_1.000_Length_638	91.9811	1e-108	XP_002267099	PREDICTED: calcium-dependent protein kinase 16	Vitis vinifera
Locus_616_Transcript_1/3_Confidence_0.600_Length_1610	64.8649	1e-180	XP_002277149	PREDICTED: DUF246 domain-containing protein At1g04910	Vitis vinifera
Locus_616_Transcript_2/3_Confidence_0.600_Length_1821	76.3033	0	NP_181334	O-fucosyltransferase-like protein	Arabidopsis thaliana
Locus_616_Transcript_3/3_Confidence_0.600_Length_2029	64.9728	0	XP_002277149	PREDICTED: DUF246 domain-containing protein At1g04910	Vitis vinifera
Locus_617_Transcript_1/1_Confidence_1.000_Length_401	60.5505	6e-29	XP_002531309	conserved hypothetical protein	Ricinus communis
Locus_618_Transcript_1/3_Confidence_0.714_Length_2832	94.7712	1e-161	YP_004237258	NADH dehydrogenase subunit 2 (mitochondrion)	Ricinus communis
Locus_618_Transcript_2/3_Confidence_0.571_Length_4590	86.9416	1e-131	CAN64512	hypothetical protein VITISV_004351	Vitis vinifera
Locus_618_Transcript_3/3_Confidence_0.571_Length_3311	94.8413	1e-130	YP_004237258	NADH dehydrogenase subunit 2 (mitochondrion)	Ricinus communis
Locus_619_Transcript_1/1_Confidence_1.000_Length_420	85.0877	3e-49	XP_002511964	Protein CASP, putative	Ricinus communis
Locus_620_Transcript_1/1_Confidence_1.000_Length_614	53.5484	2e-39	XP_002530287	Protein SUA5, putative	Ricinus communis
Locus_621_Transcript_1/5_Confidence_0.636_Length_1692	70.2273	1e-173	XP_002272701	PREDICTED: aminomethyltransferase, mitochondrial	Vitis vinifera
Locus_621_Transcript_2/5_Confidence_0.182_Length_867	81.1111	4e-82	CBI23225	unnamed protein product	Vitis vinifera
Locus_621_Transcript_3/5_Confidence_0.636_Length_1593	75.7353	1e-178	XP_002272701	PREDICTED: aminomethyltransferase, mitochondrial	Vitis vinifera
Locus_621_Transcript_4/5_Confidence_0.455_Length_1596	75.7353	1e-179	XP_002272701	PREDICTED: aminomethyltransferase, mitochondrial	Vitis vinifera
Locus_621_Transcript_5/5_Confidence_0.636_Length_1596	75.7353	1e-178	XP_002272701	PREDICTED: aminomethyltransferase, mitochondrial	Vitis vinifera
Locus_622_Transcript_1/1_Confidence_1.000_Length_1027	76.7528	1e-126	XP_002264600	PREDICTED: protein COBRA	Vitis vinifera
Locus_623_Transcript_1/1_Confidence_1.000_Length_311	83.7838	4e-28	XP_002516012	Cytochrome c-type biogenesis protein cycL precursor, putative	Ricinus communis
Locus_624_Transcript_1/6_Confidence_0.625_Length_1199	62.449	5e-78	XP_002263156	PREDICTED: dnaJ protein homolog	Vitis vinifera
Locus_624_Transcript_2/6_Confidence_0.375_Length_1117	62.449	5e-78	XP_002263156	PREDICTED: dnaJ protein homolog	Vitis vinifera
Locus_624_Transcript_3/6_Confidence_0.438_Length_1685	62.6794	1e-144	XP_002514419	Chaperone protein dnaJ, putative	Ricinus communis
Locus_624_Transcript_4/6_Confidence_0.438_Length_1730	60.2247	1e-145	XP_002514419	Chaperone protein dnaJ, putative	Ricinus communis
Locus_624_Transcript_5/6_Confidence_0.438_Length_1730	58.8764	1e-140	XP_002514419	Chaperone protein dnaJ, putative	Ricinus communis
Locus_624_Transcript_6/6_Confidence_0.438_Length_1649	62.6794	1e-144	XP_002514419	Chaperone protein dnaJ, putative	Ricinus communis
Locus_625_Transcript_1/3_Confidence_0.400_Length_795	31.3953	4e-10	XP_002300955	predicted protein	Populus trichocarpa
Locus_625_Transcript_3/3_Confidence_0.600_Length_1090	31.4433	3e-12	XP_002520266	conserved hypothetical protein	Ricinus communis
Locus_626_Transcript_1/1_Confidence_1.000_Length_960	72.4265	1e-120	XP_002267621	PREDICTED: uncharacterized protein LOC100258355	Vitis vinifera
Locus_627_Transcript_1/4_Confidence_0.600_Length_1918	62.9032	1e-125	BAJ53112	JHL07K02.2	Jatropha curcas
Locus_627_Transcript_2/4_Confidence_0.600_Length_1896	62.973	1e-124	BAJ53112	JHL07K02.2	Jatropha curcas
Locus_627_Transcript_4/4_Confidence_0.600_Length_1892	62.9032	1e-125	BAJ53112	JHL07K02.2	Jatropha curcas
Locus_628_Transcript_1/2_Confidence_1.000_Length_1693	50.7692	3e-51	XP_002302884	predicted protein	Populus trichocarpa
Locus_628_Transcript_2/2_Confidence_1.000_Length_1629	32.2993	2e-51	XP_002302884	predicted protein	Populus trichocarpa
Locus_629_Transcript_1/1_Confidence_1.000_Length_1418	82.2715	1e-177	XP_002517816	tRNA-dihydrouridine synthase A, putative	Ricinus communis
Locus_630_Transcript_1/1_Confidence_1.000_Length_491	81.5951	5e-80	XP_003526745	PREDICTED: alpha-1,3-mannosyl-glycoprotein 2-beta-N-acetylglucosaminyltransferase-like	Glycine max
Locus_631_Transcript_1/2_Confidence_1.000_Length_770	36.4754	2e-27	CBI19029	unnamed protein product	Vitis vinifera
Locus_631_Transcript_2/2_Confidence_1.000_Length_747	64.1026	6e-16	XP_002306631	predicted protein	Populus trichocarpa
Locus_632_Transcript_1/1_Confidence_1.000_Length_1256	53.7313	1e-98	XP_002303525	predicted protein	Populus trichocarpa
Locus_633_Transcript_1/1_Confidence_1.000_Length_501	49.1071	7e-22	XP_002316261	predicted protein	Populus trichocarpa
Locus_634_Transcript_1/1_Confidence_1.000_Length_2080	46.1789	1e-128	XP_002276380	PREDICTED: protein ETHYLENE INSENSITIVE 3-like	Vitis vinifera
Locus_636_Transcript_1/1_Confidence_1.000_Length_1103	82.3308	1e-126	XP_002531646	formate-tetrahydrofolate ligase, putative	Ricinus communis
Locus_637_Transcript_1/1_Confidence_1.000_Length_821	88.4393	2e-86	AAK83073	putative cytosolic NADP-malic enzyme	Flaveria pringlei
Locus_638_Transcript_1/2_Confidence_1.000_Length_1036	85.2564	1e-131	XP_002298337	predicted protein	Populus trichocarpa
Locus_638_Transcript_2/2_Confidence_1.000_Length_1026	84.2912	1e-137	XP_002298337	predicted protein	Populus trichocarpa
Locus_639_Transcript_1/1_Confidence_1.000_Length_1441	80.9412	0	XP_002512011	enolase, putative	Ricinus communis
Locus_640_Transcript_1/4_Confidence_0.700_Length_2993	51.2563	7e-36	XP_003610227	Ycf68	Medicago truncatula
Locus_640_Transcript_2/4_Confidence_0.300_Length_2421	41.0959	2e-10	CAN75440	hypothetical protein VITISV_007304	Vitis vinifera
Locus_640_Transcript_3/4_Confidence_0.700_Length_3716	51.2563	9e-36	XP_003610227	Ycf68	Medicago truncatula
Locus_641_Transcript_1/3_Confidence_0.667_Length_737	73.4694	2e-82	XP_002509740	cleavage and polyadenylation specificity factor, putative	Ricinus communis
Locus_641_Transcript_2/3_Confidence_0.667_Length_697	74.2268	4e-84	XP_002509740	cleavage and polyadenylation specificity factor, putative	Ricinus communis
Locus_641_Transcript_3/3_Confidence_0.667_Length_731	74.2268	5e-84	XP_002509740	cleavage and polyadenylation specificity factor, putative	Ricinus communis
Locus_643_Transcript_2/2_Confidence_1.000_Length_390	55.7377	1e-11	XP_002326740	predicted protein	Populus trichocarpa
Locus_644_Transcript_1/1_Confidence_1.000_Length_520	39.2638	6e-15	XP_002299516	predicted protein	Populus trichocarpa
Locus_645_Transcript_1/1_Confidence_1.000_Length_1319	45.0766	2e-89	XP_002315807	predicted protein	Populus trichocarpa
Locus_646_Transcript_1/1_Confidence_1.000_Length_1784	75.9596	0	XP_002532529	eukaryotic peptide chain release factor GTP-binding subunit, putative	Ricinus communis
Locus_648_Transcript_1/1_Confidence_1.000_Length_470	87.037	2e-19	XP_002510735	transcription factor, putative	Ricinus communis
Locus_649_Transcript_1/1_Confidence_1.000_Length_266	67.8161	6e-32	XP_003635394	PREDICTED: putative pentatricopeptide repeat-containing protein At5g65820-like	Vitis vinifera
Locus_650_Transcript_1/1_Confidence_1.000_Length_281	92.2222	3e-43	XP_003634616	PREDICTED: uncharacterized protein LOC100852521	Vitis vinifera
Locus_652_Transcript_1/1_Confidence_1.000_Length_707	75.2212	2e-95	XP_002328382	predicted protein	Populus trichocarpa
Locus_653_Transcript_1/1_Confidence_1.000_Length_958	90.0344	1e-149	XP_002519520	isocitrate dehydrogenase, putative	Ricinus communis
Locus_654_Transcript_1/1_Confidence_1.000_Length_744	53.8462	2e-65	XP_002518506	pentatricopeptide repeat-containing protein, putative	Ricinus communis
Locus_655_Transcript_1/1_Confidence_1.000_Length_1127	67.5768	1e-105	XP_002309398	predicted protein	Populus trichocarpa
Locus_656_Transcript_1/2_Confidence_1.000_Length_1695	59.2593	2e-65	XP_002533058	protein with unknown function	Ricinus communis
Locus_656_Transcript_2/2_Confidence_1.000_Length_1049	59.2593	8e-66	XP_002533058	protein with unknown function	Ricinus communis
Locus_657_Transcript_1/2_Confidence_1.000_Length_1193	59.8592	3e-90	XP_002516033	conserved hypothetical protein	Ricinus communis
Locus_657_Transcript_2/2_Confidence_1.000_Length_1120	66.2162	8e-78	XP_002516033	conserved hypothetical protein	Ricinus communis
Locus_658_Transcript_1/2_Confidence_1.000_Length_1199	56.25	2e-19	CBI24009	unnamed protein product	Vitis vinifera
Locus_658_Transcript_2/2_Confidence_1.000_Length_1197	56.25	2e-19	CBI24009	unnamed protein product	Vitis vinifera
Locus_660_Transcript_1/1_Confidence_1.000_Length_1138	86.6906	1e-133	XP_002301864	predicted protein	Populus trichocarpa
Locus_661_Transcript_1/1_Confidence_1.000_Length_340	84.9558	3e-54	XP_002522880	catalytic, putative	Ricinus communis
Locus_662_Transcript_1/1_Confidence_1.000_Length_1217	67.128	1e-103	XP_002311183	predicted protein	Populus trichocarpa
Locus_664_Transcript_1/1_Confidence_1.000_Length_817	28.2895	1e-08	XP_002510809	conserved hypothetical protein	Ricinus communis
Locus_665_Transcript_1/2_Confidence_1.000_Length_1187	66.9291	1e-44	XP_002271288	PREDICTED: NADH dehydrogenase	Vitis vinifera
Locus_665_Transcript_2/2_Confidence_1.000_Length_1071	66.9291	9e-45	XP_002271288	PREDICTED: NADH dehydrogenase	Vitis vinifera
Locus_666_Transcript_1/1_Confidence_1.000_Length_255	73.5849	7e-15	XP_002509716	conserved hypothetical protein	Ricinus communis
Locus_667_Transcript_1/3_Confidence_0.714_Length_2608	56.6265	1e-165	XP_002521270	conserved hypothetical protein	Ricinus communis
Locus_667_Transcript_2/3_Confidence_0.714_Length_2635	52.9412	1e-164	XP_002521270	conserved hypothetical protein	Ricinus communis
Locus_667_Transcript_3/3_Confidence_0.714_Length_2514	48.3607	1e-170	XP_002521270	conserved hypothetical protein	Ricinus communis
Locus_669_Transcript_1/2_Confidence_1.000_Length_1072	69.8113	1e-108	XP_002518467	Vacuolar protein sorting protein, putative	Ricinus communis
Locus_669_Transcript_2/2_Confidence_1.000_Length_673	77.6978	3e-55	XP_002315405	predicted protein	Populus trichocarpa
Locus_670_Transcript_1/1_Confidence_1.000_Length_247	80	1e-12	XP_003632922	PREDICTED: protein brittle-1, chloroplastic/amyloplastic isoform 2	Vitis vinifera
Locus_671_Transcript_1/3_Confidence_0.600_Length_1121	49.1279	4e-82	XP_002280395	PREDICTED: receptor-like protein kinase HSL1-like	Vitis vinifera
Locus_671_Transcript_2/3_Confidence_0.600_Length_1019	52.2293	6e-79	XP_002324453	predicted protein	Populus trichocarpa
Locus_671_Transcript_3/3_Confidence_0.400_Length_1225	48.9362	2e-80	XP_002280395	PREDICTED: receptor-like protein kinase HSL1-like	Vitis vinifera
Locus_672_Transcript_1/1_Confidence_1.000_Length_476	72.2222	3e-38	XP_002281739	PREDICTED: 50S ribosomal protein L17	Vitis vinifera
Locus_674_Transcript_1/1_Confidence_1.000_Length_1485	60.3774	1e-151	XP_002529848	DNA repair and recombination protein RAD26, putative	Ricinus communis
Locus_676_Transcript_1/2_Confidence_1.000_Length_541	82.4176	8e-34	XP_002521968	serine/threonine protein phosphatase, putative	Ricinus communis
Locus_676_Transcript_2/2_Confidence_1.000_Length_1589	87.7612	1e-170	XP_002521968	serine/threonine protein phosphatase, putative	Ricinus communis
Locus_677_Transcript_1/1_Confidence_1.000_Length_874	54.5455	1e-11	XP_002311516	high mobility group family	Populus trichocarpa
Locus_678_Transcript_1/1_Confidence_1.000_Length_293	51.2821	1e-20	XP_002273967	PREDICTED: uncharacterized protein LOC100267683	Vitis vinifera
Locus_679_Transcript_1/1_Confidence_1.000_Length_208	82	9e-17	XP_002330628	predicted protein	Populus trichocarpa
Locus_680_Transcript_1/1_Confidence_1.000_Length_243	86.0759	1e-35	XP_003631985	PREDICTED: uncharacterized protein LOC100854837	Vitis vinifera
Locus_681_Transcript_1/1_Confidence_1.000_Length_596	77.8443	5e-73	XP_002282495	PREDICTED: bifunctional monodehydroascorbate reductase and carbonic anhydrase nectarin-3-like	Vitis vinifera
Locus_683_Transcript_1/3_Confidence_0.750_Length_2156	92.3345	0	XP_002523783	Vacuolar protein sorting-associated protein VPS4, putative	Ricinus communis
Locus_683_Transcript_2/3_Confidence_0.750_Length_2092	90.7193	0	XP_002523783	Vacuolar protein sorting-associated protein VPS4, putative	Ricinus communis
Locus_683_Transcript_3/3_Confidence_0.750_Length_2070	90.7193	0	XP_002523783	Vacuolar protein sorting-associated protein VPS4, putative	Ricinus communis
Locus_684_Transcript_1/1_Confidence_1.000_Length_2014	64.2173	0	XP_002309350	predicted protein	Populus trichocarpa
Locus_685_Transcript_1/2_Confidence_1.000_Length_2102	65.1064	0	XP_002525505	histidyl-tRNA synthetase, putative	Ricinus communis
Locus_685_Transcript_2/2_Confidence_1.000_Length_2102	65.1064	0	XP_002525505	histidyl-tRNA synthetase, putative	Ricinus communis
Locus_686_Transcript_1/1_Confidence_1.000_Length_370	73.1707	1e-31	XP_002330439	predicted protein	Populus trichocarpa
Locus_688_Transcript_1/1_Confidence_1.000_Length_843	54.0881	2e-41	XP_002516957	ring finger protein, putative	Ricinus communis
Locus_689_Transcript_1/1_Confidence_1.000_Length_2715	67.2055	0	XP_002311485	predicted protein	Populus trichocarpa
Locus_690_Transcript_1/1_Confidence_1.000_Length_991	47.6923	4e-31	XP_002315766	predicted protein	Populus trichocarpa
Locus_691_Transcript_1/1_Confidence_1.000_Length_592	61.215	1e-57	XP_002522485	pattern formation protein, putative	Ricinus communis
Locus_692_Transcript_1/1_Confidence_1.000_Length_660	89.5105	3e-68	XP_002300225	predicted protein	Populus trichocarpa
Locus_693_Transcript_1/1_Confidence_1.000_Length_3078	86.8421	4e-77	YP_002608372	orf333	Vitis vinifera
Locus_694_Transcript_1/1_Confidence_1.000_Length_1488	61.4396	1e-125	XP_002513279	Protein regulator of cytokinesis, putative	Ricinus communis
Locus_695_Transcript_1/1_Confidence_1.000_Length_1115	88.1402	0	XP_003633992	PREDICTED: exportin-1 isoform 3	Vitis vinifera
Locus_696_Transcript_1/1_Confidence_1.000_Length_1636	50.6053	1e-104	CBI24384	unnamed protein product	Vitis vinifera
Locus_697_Transcript_1/1_Confidence_1.000_Length_332	55.1724	3e-23	XP_002529647	conserved hypothetical protein	Ricinus communis
Locus_698_Transcript_1/4_Confidence_0.600_Length_719	66	3e-27	XP_002513139	oligopeptidase B, putative	Ricinus communis
Locus_698_Transcript_2/4_Confidence_0.600_Length_667	78.1609	7e-35	XP_003555823	PREDICTED: protease 2-like	Glycine max
Locus_698_Transcript_3/4_Confidence_0.600_Length_841	76	9e-16	XP_003555823	PREDICTED: protease 2-like	Glycine max
Locus_698_Transcript_4/4_Confidence_0.600_Length_667	77.6471	3e-33	XP_003555823	PREDICTED: protease 2-like	Glycine max
Locus_699_Transcript_1/2_Confidence_1.000_Length_1571	81.1364	0	XP_002299428	predicted protein	Populus trichocarpa
Locus_699_Transcript_2/2_Confidence_1.000_Length_1572	81.1364	0	XP_002299428	predicted protein	Populus trichocarpa
Locus_700_Transcript_1/2_Confidence_1.000_Length_1004	69.7761	1e-103	XP_002299546	predicted protein	Populus trichocarpa
Locus_700_Transcript_2/2_Confidence_1.000_Length_1005	69.7761	1e-103	XP_002299546	predicted protein	Populus trichocarpa
Locus_701_Transcript_1/2_Confidence_1.000_Length_721	70.4036	2e-84	XP_002313007	predicted protein	Populus trichocarpa
Locus_701_Transcript_2/2_Confidence_1.000_Length_721	70.4036	2e-84	XP_002313007	predicted protein	Populus trichocarpa
Locus_702_Transcript_1/1_Confidence_1.000_Length_232	76.9231	3e-23	XP_002510304	conserved hypothetical protein	Ricinus communis
Locus_704_Transcript_1/1_Confidence_1.000_Length_268	52.9412	3e-06	XP_003578091	PREDICTED: UBX domain-containing protein 6-like	Brachypodium distachyon
Locus_705_Transcript_1/1_Confidence_1.000_Length_518	69.0058	2e-61	XP_002527538	receptor protein kinase, putative	Ricinus communis
Locus_706_Transcript_1/1_Confidence_1.000_Length_490	38.75	2e-24	XP_002527538	receptor protein kinase, putative	Ricinus communis
Locus_707_Transcript_1/2_Confidence_1.000_Length_527	62.7451	2e-44	XP_002511815	conserved hypothetical protein	Ricinus communis
Locus_707_Transcript_2/2_Confidence_1.000_Length_527	63.3333	9e-45	XP_003552371	PREDICTED: uncharacterized protein LOC100794759	Glycine max
Locus_709_Transcript_1/1_Confidence_1.000_Length_1660	89.1566	0	XP_002326407	predicted protein	Populus trichocarpa
Locus_710_Transcript_1/1_Confidence_1.000_Length_354	50	3e-18	XP_002306703	SET domain protein	Populus trichocarpa
Locus_711_Transcript_1/2_Confidence_1.000_Length_803	86.5169	1e-144	XP_002307480	predicted protein	Populus trichocarpa
Locus_711_Transcript_2/2_Confidence_1.000_Length_907	85.9589	1e-156	XP_002307480	predicted protein	Populus trichocarpa
Locus_712_Transcript_1/3_Confidence_0.714_Length_956	36.6782	2e-49	XP_002518847	n-rich protein, putative	Ricinus communis
Locus_712_Transcript_2/3_Confidence_0.714_Length_957	36.6782	2e-49	XP_002518847	n-rich protein, putative	Ricinus communis
Locus_712_Transcript_3/3_Confidence_0.286_Length_766	38.5135	7e-39	XP_002518847	n-rich protein, putative	Ricinus communis
Locus_713_Transcript_1/3_Confidence_0.714_Length_2449	57.2939	1e-149	XP_002280683	PREDICTED: pentatricopeptide repeat-containing protein At5g59600-like	Vitis vinifera
Locus_713_Transcript_2/3_Confidence_0.714_Length_2523	57.5258	1e-155	XP_002280683	PREDICTED: pentatricopeptide repeat-containing protein At5g59600-like	Vitis vinifera
Locus_713_Transcript_3/3_Confidence_0.714_Length_2449	57.2939	1e-149	XP_002280683	PREDICTED: pentatricopeptide repeat-containing protein At5g59600-like	Vitis vinifera
Locus_714_Transcript_1/2_Confidence_1.000_Length_952	36.6972	2e-08	XP_002523404	rubisco subunit binding-protein beta subunit, rubb, putative	Ricinus communis
Locus_714_Transcript_2/2_Confidence_1.000_Length_905	41.3793	6e-08	XP_002523404	rubisco subunit binding-protein beta subunit, rubb, putative	Ricinus communis
Locus_715_Transcript_1/1_Confidence_1.000_Length_1091	36.7893	4e-41	XP_002316898	predicted protein	Populus trichocarpa
Locus_716_Transcript_1/1_Confidence_1.000_Length_403	74.5763	1e-48	XP_002533336	pentatricopeptide repeat-containing protein, putative	Ricinus communis
Locus_717_Transcript_1/1_Confidence_1.000_Length_5711	93.4837	0	XP_003588331	NADH-ubiquinone oxidoreductase chain	Medicago truncatula
Locus_718_Transcript_1/1_Confidence_1.000_Length_354	75.9494	4e-32	CBI22419	unnamed protein product	Vitis vinifera
Locus_719_Transcript_1/1_Confidence_1.000_Length_801	51.6588	1e-45	XP_002526295	conserved hypothetical protein	Ricinus communis
Locus_722_Transcript_1/1_Confidence_1.000_Length_766	87.7778	1e-80	AAO73433	vacuolar membrane ATPase subunit c''	Citrus limon
Locus_723_Transcript_1/2_Confidence_1.000_Length_1326	67.7419	4e-64	XP_002514165	protein with unknown function	Ricinus communis
Locus_723_Transcript_2/2_Confidence_1.000_Length_1326	67.7419	4e-64	XP_002514165	protein with unknown function	Ricinus communis
Locus_724_Transcript_1/1_Confidence_1.000_Length_1140	55.0136	3e-99	XP_002527822	Squamous cell carcinoma antigen recognized by T-cells, putative	Ricinus communis
Locus_727_Transcript_1/1_Confidence_1.000_Length_370	56.8627	2e-22	XP_003546565	PREDICTED: regulator of nonsense transcripts 2-like	Glycine max
Locus_728_Transcript_1/1_Confidence_1.000_Length_1010	88.9251	1e-153	CAN82835	hypothetical protein VITISV_030870	Vitis vinifera
Locus_729_Transcript_1/1_Confidence_1.000_Length_413	56.7568	2e-16	XP_002523900	conserved hypothetical protein	Ricinus communis
Locus_730_Transcript_1/1_Confidence_1.000_Length_948	57.9439	4e-98	XP_002308310	predicted protein	Populus trichocarpa
Locus_731_Transcript_1/3_Confidence_0.571_Length_546	79.4521	5e-63	XP_002510468	Transcription initiation factor IIF subunit beta, putative	Ricinus communis
Locus_731_Transcript_2/3_Confidence_0.571_Length_537	79.4521	4e-63	BAJ53176	JHL18I08.10	Jatropha curcas
Locus_731_Transcript_3/3_Confidence_0.571_Length_546	79.4521	4e-63	BAJ53176	JHL18I08.10	Jatropha curcas
Locus_732_Transcript_1/1_Confidence_1.000_Length_479	86.1635	4e-76	CBJ20736	hypothetical protein	Beta vulgaris subsp. maritima
Locus_733_Transcript_1/1_Confidence_1.000_Length_569	48.2759	6e-11	XP_002526755	hypothetical protein RCOM_0092510	Ricinus communis
Locus_734_Transcript_1/1_Confidence_1.000_Length_733	44.7154	2e-46	XP_002521024	conserved hypothetical protein	Ricinus communis
Locus_735_Transcript_1/1_Confidence_1.000_Length_1192	72.524	1e-130	XP_002534282	receptor protein kinase, putative	Ricinus communis
Locus_736_Transcript_1/1_Confidence_1.000_Length_580	50.5618	2e-45	XP_002524067	conserved hypothetical protein	Ricinus communis
Locus_737_Transcript_1/3_Confidence_0.714_Length_4989	67.245	0	XP_002527332	ATP-binding cassette transporter, putative	Ricinus communis
Locus_737_Transcript_2/3_Confidence_0.429_Length_1494	72.8571	1e-154	CAN77690	hypothetical protein VITISV_022715	Vitis vinifera
Locus_737_Transcript_3/3_Confidence_0.714_Length_4967	67.245	0	XP_002527332	ATP-binding cassette transporter, putative	Ricinus communis
Locus_738_Transcript_1/1_Confidence_1.000_Length_497	78.2353	1e-68	XP_002514541	uridine cytidine kinase I, putative	Ricinus communis
Locus_739_Transcript_1/1_Confidence_1.000_Length_1489	78.7149	0	XP_003519663	PREDICTED: heat shock protein 90-like	Glycine max
Locus_741_Transcript_1/4_Confidence_0.286_Length_717	93.2584	5e-43	ADC68260	neutral/alkaline invertase 2	Hevea brasiliensis
Locus_741_Transcript_2/4_Confidence_0.571_Length_2065	90.2386	0	ABA08442	neutral/alkaline invertase	Manihot esculenta
Locus_741_Transcript_3/4_Confidence_0.571_Length_2152	90.3399	0	ABA08442	neutral/alkaline invertase	Manihot esculenta
Locus_741_Transcript_4/4_Confidence_0.571_Length_2140	90.3399	0	ABA08442	neutral/alkaline invertase	Manihot esculenta
Locus_742_Transcript_1/1_Confidence_1.000_Length_1197	86.5435	0	XP_002511396	ataxia telangiectasia mutated, putative	Ricinus communis
Locus_743_Transcript_1/1_Confidence_1.000_Length_1707	73.7603	0	XP_002310288	coniferylaldehyde 5- hydroxylase	Populus trichocarpa
Locus_744_Transcript_1/1_Confidence_1.000_Length_749	86.2348	1e-117	XP_002515343	Coatomer subunit beta, putative	Ricinus communis
Locus_745_Transcript_1/1_Confidence_1.000_Length_273	56.6667	9e-12	XP_002522300	exonuclease, putative	Ricinus communis
Locus_746_Transcript_1/1_Confidence_1.000_Length_329	63.3028	8e-32	XP_002303906	predicted protein	Populus trichocarpa
Locus_747_Transcript_1/1_Confidence_1.000_Length_228	71.875	2e-19	NP_001148662	LOC100282278	Sorghum bicolor
Locus_750_Transcript_1/2_Confidence_1.000_Length_1763	80.4651	0	XP_002518136	3-ketoacyl-CoA thiolase B, putative	Ricinus communis
Locus_750_Transcript_2/2_Confidence_1.000_Length_1663	79.2208	0	XP_002518136	3-ketoacyl-CoA thiolase B, putative	Ricinus communis
Locus_751_Transcript_1/1_Confidence_1.000_Length_776	47.619	4e-33	XP_002308307	predicted protein	Populus trichocarpa
Locus_753_Transcript_1/2_Confidence_1.000_Length_1615	54.1667	1e-124	XP_002515393	zinc finger protein, putative	Ricinus communis
Locus_753_Transcript_2/2_Confidence_1.000_Length_1554	50.9514	1e-106	XP_002515393	zinc finger protein, putative	Ricinus communis
Locus_754_Transcript_1/1_Confidence_1.000_Length_270	49.1228	7e-07	XP_002315541	predicted protein	Populus trichocarpa
Locus_756_Transcript_1/2_Confidence_1.000_Length_1395	81.768	9e-80	NP_001237248	uncharacterized protein LOC100305570	Glycine max
Locus_756_Transcript_2/2_Confidence_1.000_Length_1371	77.3481	6e-73	NP_001237248	uncharacterized protein LOC100305570	Glycine max
Locus_757_Transcript_1/1_Confidence_1.000_Length_653	50.9091	6e-39	XP_002534787	Protein sufD, putative	Ricinus communis
Locus_758_Transcript_1/1_Confidence_1.000_Length_637	72.4832	2e-59	XP_002521748	conserved hypothetical protein	Ricinus communis
Locus_759_Transcript_1/1_Confidence_1.000_Length_1388	45.7778	3e-39	XP_002330534	predicted protein	Populus trichocarpa
Locus_760_Transcript_1/1_Confidence_1.000_Length_918	35.8974	1e-41	XP_002333972	predicted protein	Populus trichocarpa
Locus_761_Transcript_1/1_Confidence_1.000_Length_1702	76.0626	0	XP_002266641	PREDICTED: uncharacterized protein LOC100250497	Vitis vinifera
Locus_762_Transcript_1/1_Confidence_1.000_Length_672	52.2167	3e-48	CBI36687	unnamed protein product	Vitis vinifera
Locus_763_Transcript_1/2_Confidence_1.000_Length_1295	33.9726	9e-42	XP_002510946	conserved hypothetical protein	Ricinus communis
Locus_763_Transcript_2/2_Confidence_1.000_Length_1295	33.9726	9e-42	XP_002510946	conserved hypothetical protein	Ricinus communis
Locus_764_Transcript_1/1_Confidence_1.000_Length_880	39.5	1e-20	XP_002306584	predicted protein	Populus trichocarpa
Locus_765_Transcript_1/1_Confidence_1.000_Length_1667	47.4394	6e-82	XP_002330275	predicted protein	Populus trichocarpa
Locus_768_Transcript_1/1_Confidence_1.000_Length_881	67.0498	1e-102	XP_002308901	predicted protein	Populus trichocarpa
Locus_769_Transcript_1/1_Confidence_1.000_Length_1320	39.7516	2e-47	XP_002314139	predicted protein	Populus trichocarpa
Locus_770_Transcript_1/1_Confidence_1.000_Length_561	53.7313	8e-14	XP_002516091	conserved hypothetical protein	Ricinus communis
Locus_771_Transcript_1/1_Confidence_1.000_Length_484	84.375	5e-74	CBI18194	unnamed protein product	Vitis vinifera
Locus_772_Transcript_1/3_Confidence_0.714_Length_2377	58.871	0	XP_002265189	PREDICTED: protein WAX2-like	Vitis vinifera
Locus_772_Transcript_2/3_Confidence_0.714_Length_2505	58.0699	0	XP_002320584	predicted protein	Populus trichocarpa
Locus_772_Transcript_3/3_Confidence_0.714_Length_2288	58.5484	0	XP_002320584	predicted protein	Populus trichocarpa
Locus_773_Transcript_1/1_Confidence_1.000_Length_927	97.0464	1e-138	XP_002299121	predicted protein	Populus trichocarpa
Locus_774_Transcript_1/1_Confidence_1.000_Length_864	75	3e-75	XP_002298591	predicted protein	Populus trichocarpa
Locus_775_Transcript_1/1_Confidence_1.000_Length_1380	58.2569	1e-138	XP_002524769	pentatricopeptide repeat-containing protein, putative	Ricinus communis
Locus_776_Transcript_1/1_Confidence_1.000_Length_445	50.5155	1e-17	XP_002511879	conserved hypothetical protein	Ricinus communis
Locus_777_Transcript_1/2_Confidence_1.000_Length_1243	91.8919	5e-72	NP_001240931	uncharacterized protein LOC100799108	Glycine max
Locus_777_Transcript_2/2_Confidence_1.000_Length_1154	91.8919	4e-72	NP_001240931	uncharacterized protein LOC100799108	Glycine max
Locus_778_Transcript_1/2_Confidence_1.000_Length_1708	73.8562	0	XP_002268724	PREDICTED: phytochrome C	Vitis vinifera
Locus_778_Transcript_2/2_Confidence_1.000_Length_1701	73.8562	0	XP_002268724	PREDICTED: phytochrome C	Vitis vinifera
Locus_779_Transcript_1/1_Confidence_1.000_Length_459	38.4615	3e-13	XP_002532518	Xyloglucan galactosyltransferase KATAMARI1, putative	Ricinus communis
Locus_780_Transcript_1/1_Confidence_1.000_Length_907	74.0891	3e-98	XP_002523768	ATP-dependent Clp protease proteolytic subunit, putative	Ricinus communis
Locus_782_Transcript_1/1_Confidence_1.000_Length_817	36.3636	6e-26	XP_002326499	predicted protein	Populus trichocarpa
Locus_783_Transcript_1/1_Confidence_1.000_Length_337	79.6117	1e-41	XP_002530612	serine-threonine protein kinase, plant-type, putative	Ricinus communis
Locus_784_Transcript_1/1_Confidence_1.000_Length_856	51.0373	8e-53	XP_002325430	predicted protein	Populus trichocarpa
Locus_785_Transcript_1/1_Confidence_1.000_Length_688	79.9127	1e-111	XP_002530135	conserved hypothetical protein	Ricinus communis
Locus_786_Transcript_1/2_Confidence_1.000_Length_1005	77.7778	1e-113	XP_002518692	conserved hypothetical protein	Ricinus communis
Locus_786_Transcript_2/2_Confidence_1.000_Length_1006	84.3284	1e-108	XP_002518692	conserved hypothetical protein	Ricinus communis
Locus_787_Transcript_1/1_Confidence_1.000_Length_411	78.5047	1e-45	XP_003540213	PREDICTED: bifunctional polymyxin resistance protein ArnA-like	Glycine max
Locus_788_Transcript_1/1_Confidence_1.000_Length_1340	40.1261	3e-72	XP_002325171	predicted protein	Populus trichocarpa
Locus_789_Transcript_1/2_Confidence_1.000_Length_1650	78.8707	0	XP_002280519	PREDICTED: ETO1-like protein 1-like	Vitis vinifera
Locus_789_Transcript_2/2_Confidence_1.000_Length_1650	78.8707	0	XP_002280519	PREDICTED: ETO1-like protein 1-like	Vitis vinifera
Locus_790_Transcript_1/1_Confidence_1.000_Length_763	62.6667	4e-50	XP_002284578	PREDICTED: MLP-like protein 34	Vitis vinifera
Locus_791_Transcript_1/1_Confidence_1.000_Length_753	73.4104	8e-71	XP_002307560	predicted protein	Populus trichocarpa
Locus_792_Transcript_1/1_Confidence_1.000_Length_2496	79.7203	0	XP_002517207	protein binding protein, putative	Ricinus communis
Locus_793_Transcript_1/1_Confidence_1.000_Length_1518	77.9793	1e-171	XP_002511249	26S proteasome non-atpase regulatory subunit, putative	Ricinus communis
Locus_794_Transcript_1/2_Confidence_1.000_Length_710	39.4366	6e-23	XP_002327105	predicted protein	Populus trichocarpa
Locus_794_Transcript_2/2_Confidence_1.000_Length_710	39.4366	4e-23	XP_002327105	predicted protein	Populus trichocarpa
Locus_795_Transcript_1/2_Confidence_1.000_Length_1254	64.4928	5e-92	XP_002531577	protein binding protein, putative	Ricinus communis
Locus_795_Transcript_2/2_Confidence_1.000_Length_1160	64.4928	5e-92	XP_002531577	protein binding protein, putative	Ricinus communis
Locus_796_Transcript_1/1_Confidence_1.000_Length_310	86.3636	2e-25	ABK94182	unknown	Populus trichocarpa
Locus_797_Transcript_1/1_Confidence_1.000_Length_2968	70.1367	0	XP_002264666	PREDICTED: leucyl-tRNA synthetase, cytoplasmic-like	Vitis vinifera
Locus_798_Transcript_1/2_Confidence_1.000_Length_1705	73.5786	1e-156	XP_002512624	conserved hypothetical protein	Ricinus communis
Locus_798_Transcript_2/2_Confidence_1.000_Length_1682	72.1053	1e-162	XP_002512624	conserved hypothetical protein	Ricinus communis
Locus_799_Transcript_1/1_Confidence_1.000_Length_2153	43.0851	1e-132	XP_002513683	conserved hypothetical protein	Ricinus communis
Locus_801_Transcript_1/1_Confidence_1.000_Length_210	56.3636	7e-07	XP_002511282	conserved hypothetical protein	Ricinus communis
Locus_802_Transcript_1/1_Confidence_1.000_Length_320	79.7101	9e-23	XP_003540274	PREDICTED: E3 ubiquitin-protein ligase RHF2A-like	Glycine max
Locus_803_Transcript_1/1_Confidence_1.000_Length_562	74.1935	4e-60	XP_002320258	predicted protein	Populus trichocarpa
Locus_804_Transcript_1/1_Confidence_1.000_Length_519	92.4419	3e-86	XP_003546083	PREDICTED: cullin-4-like	Glycine max
Locus_805_Transcript_1/1_Confidence_1.000_Length_566	72.1311	1e-47	ABA40451	unknown	Solanum tuberosum
Locus_806_Transcript_1/1_Confidence_1.000_Length_1162	77.7778	1e-160	XP_002521125	transferase, transferring glycosyl groups, putative	Ricinus communis
Locus_807_Transcript_1/2_Confidence_1.000_Length_633	51.938	8e-25	XP_002516734	conserved hypothetical protein	Ricinus communis
Locus_807_Transcript_2/2_Confidence_1.000_Length_289	66.6667	4e-09	XP_002329341	predicted protein	Populus trichocarpa
Locus_808_Transcript_1/1_Confidence_1.000_Length_521	84.8837	2e-78	XP_002305003	predicted protein	Populus trichocarpa
Locus_809_Transcript_1/2_Confidence_1.000_Length_1015	79.822	1e-161	XP_002331196	predicted protein	Populus trichocarpa
Locus_809_Transcript_2/2_Confidence_1.000_Length_1015	79.822	1e-161	XP_002331196	predicted protein	Populus trichocarpa
Locus_810_Transcript_1/1_Confidence_1.000_Length_593	63.7681	2e-45	XP_002524079	Phosphatidylglycerol/phosphatidylinositol transfer protein precursor, putative	Ricinus communis
Locus_811_Transcript_1/1_Confidence_1.000_Length_460	65	3e-44	NP_175685	lysophospholipase 2	Arabidopsis thaliana
Locus_812_Transcript_1/2_Confidence_1.000_Length_1602	71.1359	0	XP_002328263	predicted protein	Populus trichocarpa
Locus_812_Transcript_2/2_Confidence_1.000_Length_1602	71.1359	0	XP_002328263	predicted protein	Populus trichocarpa
Locus_813_Transcript_1/1_Confidence_1.000_Length_959	77.3504	2e-99	XP_002311006	predicted protein	Populus trichocarpa
Locus_814_Transcript_1/1_Confidence_1.000_Length_688	62.4506	9e-76	XP_003539853	PREDICTED: large subunit GTPase 1 homolog	Glycine max
Locus_815_Transcript_1/1_Confidence_1.000_Length_424	62.2642	5e-12	AAP83138	lipoxygenase	Nicotiana attenuata
Locus_817_Transcript_1/1_Confidence_1.000_Length_689	51.9337	1e-38	XP_002523895	pentatricopeptide repeat-containing protein, putative	Ricinus communis
Locus_818_Transcript_1/1_Confidence_1.000_Length_795	48.1818	7e-20	CAN64020	hypothetical protein VITISV_008811	Vitis vinifera
Locus_819_Transcript_1/3_Confidence_0.714_Length_1698	80.8743	0	XP_002530478	conserved hypothetical protein	Ricinus communis
Locus_819_Transcript_2/3_Confidence_0.714_Length_1698	80.8743	0	XP_002530478	conserved hypothetical protein	Ricinus communis
Locus_819_Transcript_3/3_Confidence_0.714_Length_1698	80.8743	0	XP_002530478	conserved hypothetical protein	Ricinus communis
Locus_821_Transcript_1/2_Confidence_1.000_Length_1382	22.449	4e-10	XP_003532432	PREDICTED: uncharacterized protein LOC100778046	Glycine max
Locus_821_Transcript_2/2_Confidence_1.000_Length_1370	21.8638	1e-09	XP_002303631	predicted protein	Populus trichocarpa
Locus_822_Transcript_1/2_Confidence_1.000_Length_2500	67.7922	0	XP_002528199	Heat shock 70 kDa protein, putative	Ricinus communis
Locus_822_Transcript_2/2_Confidence_1.000_Length_2500	67.7922	0	XP_002528199	Heat shock 70 kDa protein, putative	Ricinus communis
Locus_824_Transcript_1/1_Confidence_1.000_Length_649	62.5571	4e-62	XP_002265679	PREDICTED: uncharacterized glycosyl hydrolase Rv2006/MT2062	Vitis vinifera
Locus_825_Transcript_1/1_Confidence_1.000_Length_1550	80.7018	0	XP_002520198	pyruvate dehydrogenase, putative	Ricinus communis
Locus_826_Transcript_1/1_Confidence_1.000_Length_924	58.3333	3e-72	XP_002528658	conserved hypothetical protein	Ricinus communis
Locus_827_Transcript_1/1_Confidence_1.000_Length_278	71.7391	2e-32	XP_002330430	predicted protein	Populus trichocarpa
Locus_828_Transcript_1/1_Confidence_1.000_Length_230	92.1053	2e-34	XP_003558946	PREDICTED: endoribonuclease Dicer homolog 1-like	Brachypodium distachyon
Locus_830_Transcript_1/1_Confidence_1.000_Length_1575	68.0352	1e-118	XP_002510396	DNA-3-methyladenine glycosylase, putative	Ricinus communis
Locus_831_Transcript_1/1_Confidence_1.000_Length_1324	58.371	1e-137	XP_002513189	arginine/serine rich splicing factor sf4/14, putative	Ricinus communis
Locus_832_Transcript_1/1_Confidence_1.000_Length_877	62.4183	1e-105	XP_002328156	predicted protein	Populus trichocarpa
Locus_833_Transcript_1/1_Confidence_1.000_Length_1402	81.2821	1e-180	XP_002516566	aspartate aminotransferase, putative	Ricinus communis
Locus_834_Transcript_1/4_Confidence_0.556_Length_1875	51.8841	3e-98	XP_002519153	conserved hypothetical protein	Ricinus communis
Locus_834_Transcript_2/4_Confidence_0.667_Length_1882	46.9008	1e-104	XP_002519153	conserved hypothetical protein	Ricinus communis
Locus_834_Transcript_3/4_Confidence_0.556_Length_1964	47.7011	2e-87	XP_003529254	PREDICTED: uncharacterized protein LOC100789403	Glycine max
Locus_834_Transcript_4/4_Confidence_0.667_Length_1885	46.9008	1e-104	XP_002519153	conserved hypothetical protein	Ricinus communis
Locus_836_Transcript_1/1_Confidence_1.000_Length_414	79.1304	3e-43	ABK23224	unknown	Picea sitchensis
Locus_837_Transcript_1/1_Confidence_1.000_Length_840	83.0065	5e-72	XP_002516464	NADH-plastoquinone oxidoreductase, putative	Ricinus communis
Locus_838_Transcript_1/4_Confidence_0.700_Length_2720	64.9852	1e-123	XP_002275642	PREDICTED: glucan endo-1,3-beta-glucosidase 14-like	Vitis vinifera
Locus_838_Transcript_2/4_Confidence_0.700_Length_2741	64.9852	1e-123	XP_002275642	PREDICTED: glucan endo-1,3-beta-glucosidase 14-like	Vitis vinifera
Locus_838_Transcript_3/4_Confidence_0.500_Length_2645	65.7492	1e-123	XP_002523810	Glucan endo-1,3-beta-glucosidase precursor, putative	Ricinus communis
Locus_838_Transcript_4/4_Confidence_0.500_Length_2542	65.7492	1e-123	XP_002523810	Glucan endo-1,3-beta-glucosidase precursor, putative	Ricinus communis
Locus_839_Transcript_1/1_Confidence_1.000_Length_1281	83.0986	0	XP_002522568	ketol-acid reductoisomerase, chloroplast precursor, putative	Ricinus communis
Locus_840_Transcript_1/1_Confidence_1.000_Length_1637	69.2144	0	XP_002516950	multidrug resistance pump, putative	Ricinus communis
Locus_841_Transcript_1/2_Confidence_1.000_Length_929	70.5882	6e-50	XP_002323356	predicted protein	Populus trichocarpa
Locus_841_Transcript_2/2_Confidence_1.000_Length_856	67.2727	3e-57	XP_002323356	predicted protein	Populus trichocarpa
Locus_842_Transcript_1/1_Confidence_1.000_Length_600	52.1053	5e-49	XP_002324037	predicted protein	Populus trichocarpa
Locus_843_Transcript_1/1_Confidence_1.000_Length_1175	83.7037	1e-135	XP_002530880	lysyl-tRNA synthetase, putative	Ricinus communis
Locus_844_Transcript_1/1_Confidence_1.000_Length_512	59.6491	8e-48	XP_002306675	predicted protein	Populus trichocarpa
Locus_845_Transcript_1/2_Confidence_1.000_Length_451	80.5825	1e-43	XP_003517057	PREDICTED: LOB domain-containing protein 18-like	Glycine max
Locus_845_Transcript_2/2_Confidence_1.000_Length_505	90.099	1e-47	XP_002511730	LOB domain-containing protein, putative	Ricinus communis
Locus_846_Transcript_1/2_Confidence_1.000_Length_1014	84.7458	4e-54	BAH10646	Prephenate dehydratase	Hevea brasiliensis
Locus_846_Transcript_2/2_Confidence_1.000_Length_969	80.2198	6e-34	XP_002282017	PREDICTED: arogenate dehydratase/prephenate dehydratase 2, chloroplastic-like	Vitis vinifera
Locus_847_Transcript_1/1_Confidence_1.000_Length_267	86.3636	2e-35	XP_002271895	PREDICTED: uncharacterized protein LOC100256232	Vitis vinifera
Locus_848_Transcript_1/1_Confidence_1.000_Length_287	63.1579	3e-17	CAN79213	hypothetical protein VITISV_025939	Vitis vinifera
Locus_850_Transcript_1/1_Confidence_1.000_Length_1357	67.8445	1e-104	XP_002326199	predicted protein	Populus trichocarpa
Locus_851_Transcript_1/1_Confidence_1.000_Length_742	74.1627	2e-83	XP_002522015	conserved hypothetical protein	Ricinus communis
Locus_852_Transcript_1/1_Confidence_1.000_Length_1176	69.6429	1e-134	XP_002314518	ammonium transporter	Populus trichocarpa
Locus_853_Transcript_1/1_Confidence_1.000_Length_347	57.6923	3e-14	ABK95002	unknown	Populus trichocarpa
Locus_854_Transcript_1/1_Confidence_1.000_Length_1063	39.2857	5e-35	XP_002891949	hypothetical protein ARALYDRAFT_892793	Arabidopsis lyrata subsp. lyrata
Locus_855_Transcript_1/1_Confidence_1.000_Length_704	91.4062	8e-69	XP_003634303	PREDICTED: eukaryotic translation initiation factor 5A-2-like	Vitis vinifera
Locus_857_Transcript_1/1_Confidence_1.000_Length_3973	87.4359	0	YP_004237271	apocytochrome b (mitochondrion)	Ricinus communis
Locus_858_Transcript_1/1_Confidence_1.000_Length_572	44.0476	2e-26	XP_002332635	predicted protein	Populus trichocarpa
Locus_859_Transcript_1/1_Confidence_1.000_Length_422	91.1392	2e-37	BAF36296	hypothetical protein	Ipomoea trifida
Locus_861_Transcript_1/1_Confidence_1.000_Length_1653	45.4237	3e-55	CBI16489	unnamed protein product	Vitis vinifera
Locus_862_Transcript_1/1_Confidence_1.000_Length_838	78.777	1e-117	ADV16376	enoyl-ACP reductase 1	Helianthus annuus
Locus_863_Transcript_1/1_Confidence_1.000_Length_2452	77.7018	0	XP_002531134	alanyl-tRNA synthetase, putative	Ricinus communis
Locus_864_Transcript_1/1_Confidence_1.000_Length_588	52.8497	1e-49	XP_002274841	PREDICTED: angio-associated migratory cell protein	Vitis vinifera
Locus_865_Transcript_1/9_Confidence_0.550_Length_1272	63.745	5e-79	XP_002513909	conserved hypothetical protein	Ricinus communis
Locus_865_Transcript_2/9_Confidence_0.500_Length_1200	56.1111	5e-72	XP_002307384	predicted protein	Populus trichocarpa
Locus_865_Transcript_3/9_Confidence_0.500_Length_1193	61.1607	2e-73	XP_002513909	conserved hypothetical protein	Ricinus communis
Locus_865_Transcript_4/9_Confidence_0.550_Length_1282	53.5826	2e-77	XP_002513909	conserved hypothetical protein	Ricinus communis
Locus_865_Transcript_5/9_Confidence_0.600_Length_1290	59.0244	7e-78	XP_002513909	conserved hypothetical protein	Ricinus communis
Locus_865_Transcript_6/9_Confidence_0.400_Length_1360	62.0087	5e-68	XP_002513909	conserved hypothetical protein	Ricinus communis
Locus_865_Transcript_7/9_Confidence_0.600_Length_1216	57.7703	4e-81	XP_002513909	conserved hypothetical protein	Ricinus communis
Locus_865_Transcript_8/9_Confidence_0.200_Length_513	52.3077	7e-07	ACJ85311	unknown	Medicago truncatula
Locus_865_Transcript_9/9_Confidence_0.550_Length_1207	58.1081	1e-81	XP_002513909	conserved hypothetical protein	Ricinus communis
Locus_866_Transcript_1/1_Confidence_1.000_Length_511	70.6667	7e-60	XP_002297976	inner membrane protein	Populus trichocarpa
Locus_867_Transcript_1/1_Confidence_1.000_Length_670	53.6145	2e-31	XP_002519031	conserved hypothetical protein	Ricinus communis
Locus_868_Transcript_1/1_Confidence_1.000_Length_1173	65.8602	1e-148	XP_003537196	PREDICTED: vacuolar amino acid transporter 1-like	Glycine max
Locus_869_Transcript_1/2_Confidence_1.000_Length_713	69.1983	5e-85	XP_002298305	hypothetical protein POPTRDRAFT_172231	Populus trichocarpa
Locus_869_Transcript_2/2_Confidence_1.000_Length_713	69.1983	5e-85	XP_002298305	hypothetical protein POPTRDRAFT_172231	Populus trichocarpa
Locus_870_Transcript_1/2_Confidence_1.000_Length_847	43.8095	2e-38	XP_002521277	conserved hypothetical protein	Ricinus communis
Locus_870_Transcript_2/2_Confidence_1.000_Length_839	43.8095	2e-38	XP_002521277	conserved hypothetical protein	Ricinus communis
Locus_871_Transcript_1/1_Confidence_1.000_Length_207	72.0588	2e-22	ABX45927	xanthine dehydrogenase	Cornus mas
Locus_872_Transcript_1/1_Confidence_1.000_Length_393	78.4615	3e-55	XP_002513485	xanthine dehydrogenase, putative	Ricinus communis
Locus_873_Transcript_1/3_Confidence_0.833_Length_1449	83.8596	1e-139	XP_002282422	PREDICTED: mannose-1-phosphate guanylyltransferase 1 isoform 1	Vitis vinifera
Locus_873_Transcript_2/3_Confidence_0.667_Length_1390	82.9268	1e-166	ACN38266	GDP-D-mannose pyrophosphorylase	Actinidia latifolia
Locus_873_Transcript_3/3_Confidence_0.667_Length_1289	85.9649	1e-171	XP_002282422	PREDICTED: mannose-1-phosphate guanylyltransferase 1 isoform 1	Vitis vinifera
Locus_874_Transcript_1/1_Confidence_1.000_Length_1036	45.4545	2e-50	XP_002531778	Plasminogen activator inhibitor 1 RNA-binding protein, putative	Ricinus communis
Locus_875_Transcript_1/1_Confidence_1.000_Length_415	85.4369	2e-44	XP_002326270	predicted protein	Populus trichocarpa
Locus_876_Transcript_1/1_Confidence_1.000_Length_326	92.5926	7e-50	XP_002327916	predicted protein	Populus trichocarpa
Locus_877_Transcript_1/1_Confidence_1.000_Length_215	69.0141	2e-20	XP_002532763	dynamin, putative	Ricinus communis
Locus_878_Transcript_1/1_Confidence_1.000_Length_732	47.4265	2e-53	XP_002270499	PREDICTED: pre-rRNA-processing protein TSR1 homolog	Vitis vinifera
Locus_879_Transcript_1/1_Confidence_1.000_Length_1539	47.7387	6e-75	XP_002533237	Ethylene-responsive transcription factor, putative	Ricinus communis
Locus_880_Transcript_1/1_Confidence_1.000_Length_486	60.7595	5e-24	XP_002883836	hypothetical protein ARALYDRAFT_480347	Arabidopsis lyrata subsp. lyrata
Locus_881_Transcript_1/2_Confidence_1.000_Length_1082	67.3797	6e-73	XP_002534177	conserved hypothetical protein	Ricinus communis
Locus_881_Transcript_2/2_Confidence_1.000_Length_1025	67.3797	5e-73	XP_002534177	conserved hypothetical protein	Ricinus communis
Locus_882_Transcript_1/1_Confidence_1.000_Length_583	97.4194	4e-84	XP_002301451	predicted protein	Populus trichocarpa
Locus_883_Transcript_1/1_Confidence_1.000_Length_948	44.3262	1e-48	XP_002528666	Protein CPR-5, putative	Ricinus communis
Locus_884_Transcript_1/1_Confidence_1.000_Length_538	63.3987	2e-47	ABA08443	sucrose transporter type 4	Manihot esculenta
Locus_885_Transcript_1/1_Confidence_1.000_Length_312	89.2157	6e-51	XP_002516256	beta-galactosidase, putative	Ricinus communis
Locus_886_Transcript_1/1_Confidence_1.000_Length_1159	86.0104	0	XP_002298707	predicted protein	Populus trichocarpa
Locus_888_Transcript_1/1_Confidence_1.000_Length_599	73.1429	2e-75	XP_002524704	nucleoside transporter, putative	Ricinus communis
Locus_889_Transcript_1/3_Confidence_0.500_Length_1836	40.4467	1e-118	XP_002327994	predicted protein	Populus trichocarpa
Locus_889_Transcript_2/3_Confidence_0.500_Length_1028	44.6735	6e-55	XP_002309785	predicted protein	Populus trichocarpa
Locus_889_Transcript_3/3_Confidence_0.667_Length_1840	42.1583	1e-124	XP_002327994	predicted protein	Populus trichocarpa
Locus_890_Transcript_1/1_Confidence_1.000_Length_1083	72.5714	1e-144	XP_002313809	polyol transporter	Populus trichocarpa
Locus_891_Transcript_1/3_Confidence_0.667_Length_2060	53.5963	1e-111	XP_002298808	global transcription factor group	Populus trichocarpa
Locus_891_Transcript_2/3_Confidence_0.778_Length_2063	53.4722	1e-111	XP_002298808	global transcription factor group	Populus trichocarpa
Locus_891_Transcript_3/3_Confidence_0.667_Length_1975	53.5963	1e-111	XP_002298808	global transcription factor group	Populus trichocarpa
Locus_892_Transcript_1/1_Confidence_1.000_Length_474	93.0556	5e-72	XP_002303331	predicted protein	Populus trichocarpa
Locus_894_Transcript_1/1_Confidence_1.000_Length_1552	67.5439	0	XP_002323757	predicted protein	Populus trichocarpa
Locus_895_Transcript_1/1_Confidence_1.000_Length_280	79.1667	6e-27	XP_002266195	PREDICTED: trihelix transcription factor GT-2-like	Vitis vinifera
Locus_896_Transcript_1/1_Confidence_1.000_Length_208	73.913	5e-24	XP_003537839	PREDICTED: endoglucanase 24 isoform 2	Glycine max
Locus_897_Transcript_1/1_Confidence_1.000_Length_1251	45.6311	7e-92	XP_002526734	DNA-directed RNA polymerase I largest subunit, putative	Ricinus communis
Locus_898_Transcript_1/1_Confidence_1.000_Length_1459	75	1e-154	XP_002530599	branched-chain amino acid aminotransferase, putative	Ricinus communis
Locus_900_Transcript_1/1_Confidence_1.000_Length_2528	92.1569	3e-25	XP_002535243	conserved hypothetical protein	Ricinus communis
Locus_901_Transcript_1/2_Confidence_1.000_Length_1712	80.0805	0	XP_002515437	NADP-dependent glyceraldehyde-3-phosphate dehydrogenase, putative	Ricinus communis
Locus_901_Transcript_2/2_Confidence_1.000_Length_1700	79.4769	0	XP_002515437	NADP-dependent glyceraldehyde-3-phosphate dehydrogenase, putative	Ricinus communis
Locus_902_Transcript_1/1_Confidence_1.000_Length_1086	67.4342	1e-117	XP_002329219	predicted protein	Populus trichocarpa
Locus_903_Transcript_1/1_Confidence_1.000_Length_672	63.6364	8e-66	XP_002512489	3-5 exonuclease, putative	Ricinus communis
Locus_904_Transcript_1/1_Confidence_1.000_Length_1481	73.3796	0	XP_003521386	PREDICTED: WD repeat-containing protein 20-like	Glycine max
Locus_905_Transcript_1/3_Confidence_0.714_Length_2222	69.5775	1e-134	XP_002510239	conserved hypothetical protein	Ricinus communis
Locus_905_Transcript_2/3_Confidence_0.714_Length_2283	43.8187	1e-130	CBI19531	unnamed protein product	Vitis vinifera
Locus_905_Transcript_3/3_Confidence_0.714_Length_2208	45.377	1e-134	CBI19531	unnamed protein product	Vitis vinifera
Locus_907_Transcript_1/1_Confidence_1.000_Length_1115	34.4828	1e-47	XP_002302705	predicted protein	Populus trichocarpa
Locus_908_Transcript_1/1_Confidence_1.000_Length_305	60	4e-23	XP_002316628	PAF1 complex component	Populus trichocarpa
Locus_909_Transcript_1/1_Confidence_1.000_Length_1218	76.4706	1e-167	XP_002525724	hydrolase, hydrolyzing O-glycosyl compounds, putative	Ricinus communis
Locus_910_Transcript_1/1_Confidence_1.000_Length_364	50.7042	3e-09	XP_002330702	predicted protein	Populus trichocarpa
Locus_911_Transcript_1/1_Confidence_1.000_Length_690	81.2227	1e-106	XP_002327967	bromodomain protein	Populus trichocarpa
Locus_912_Transcript_1/1_Confidence_1.000_Length_318	68.75	2e-17	XP_002324860	predicted protein	Populus trichocarpa
Locus_913_Transcript_2/2_Confidence_1.000_Length_411	41.5584	6e-08	XP_002512092	conserved hypothetical protein	Ricinus communis
Locus_914_Transcript_1/1_Confidence_1.000_Length_346	71.9298	2e-40	XP_002309443	predicted protein	Populus trichocarpa
Locus_915_Transcript_1/1_Confidence_1.000_Length_1555	84.4869	0	XP_002871914	ATSUG1	Arabidopsis lyrata subsp. lyrata
Locus_916_Transcript_1/2_Confidence_1.000_Length_839	41.9847	6e-41	XP_002513180	retinoblastoma binding protein, putative	Ricinus communis
Locus_916_Transcript_2/2_Confidence_1.000_Length_805	40.0673	1e-46	XP_002513180	retinoblastoma binding protein, putative	Ricinus communis
Locus_917_Transcript_1/2_Confidence_1.000_Length_2027	71.9444	0	XP_002311996	predicted protein	Populus trichocarpa
Locus_917_Transcript_2/2_Confidence_1.000_Length_1965	68.328	0	XP_002311996	predicted protein	Populus trichocarpa
Locus_919_Transcript_1/1_Confidence_1.000_Length_827	63	3e-27	XP_002265487	PREDICTED: uncharacterized protein LOC100243706	Vitis vinifera
Locus_920_Transcript_1/2_Confidence_1.000_Length_2444	79.1367	0	XP_002272679	PREDICTED: uncharacterized protein LOC100254265	Vitis vinifera
Locus_920_Transcript_2/2_Confidence_1.000_Length_2432	78.5612	0	XP_002272679	PREDICTED: uncharacterized protein LOC100254265	Vitis vinifera
Locus_921_Transcript_1/1_Confidence_1.000_Length_2443	74.2331	0	XP_002279779	PREDICTED: coatomer subunit alpha-1	Vitis vinifera
Locus_923_Transcript_1/2_Confidence_1.000_Length_895	74.2958	1e-119	CBI21661	unnamed protein product	Vitis vinifera
Locus_923_Transcript_2/2_Confidence_1.000_Length_895	73.9437	1e-119	CBI21661	unnamed protein product	Vitis vinifera
Locus_925_Transcript_1/5_Confidence_0.273_Length_849	78.4	1e-119	XP_002307537	predicted protein	Populus trichocarpa
Locus_925_Transcript_2/5_Confidence_0.636_Length_1883	69.6462	0	XP_002307537	predicted protein	Populus trichocarpa
Locus_925_Transcript_3/5_Confidence_0.636_Length_1889	69.3161	0	XP_002307537	predicted protein	Populus trichocarpa
Locus_925_Transcript_4/5_Confidence_0.636_Length_1889	69.1312	0	XP_002307537	predicted protein	Populus trichocarpa
Locus_925_Transcript_5/5_Confidence_0.636_Length_1889	69.1312	0	XP_002307537	predicted protein	Populus trichocarpa
Locus_926_Transcript_1/1_Confidence_1.000_Length_630	54.4601	6e-55	AAM19852	AT3g06540/F5E6_13	Arabidopsis thaliana
Locus_927_Transcript_1/1_Confidence_1.000_Length_1194	61.3744	1e-138	XP_002308305	predicted protein	Populus trichocarpa
Locus_928_Transcript_1/1_Confidence_1.000_Length_700	73.8372	6e-64	AAF16534	T26F17.17	Arabidopsis thaliana
Locus_929_Transcript_1/1_Confidence_1.000_Length_1777	58.3333	1e-150	XP_002303434	jumonji domain protein	Populus trichocarpa
Locus_930_Transcript_1/1_Confidence_1.000_Length_348	67.8261	8e-37	XP_002298229	predicted protein	Populus trichocarpa
Locus_931_Transcript_1/3_Confidence_0.714_Length_1585	91.0891	0	XP_002328137	calcium dependent protein kinase 6	Populus trichocarpa
Locus_931_Transcript_2/3_Confidence_0.714_Length_1673	86.9739	0	XP_002520611	calcium-dependent protein kinase, putative	Ricinus communis
Locus_931_Transcript_3/3_Confidence_0.714_Length_1580	92.735	0	XP_002520611	calcium-dependent protein kinase, putative	Ricinus communis
Locus_932_Transcript_1/1_Confidence_1.000_Length_756	72	5e-78	XP_003602366	RNA-binding protein	Medicago truncatula
Locus_933_Transcript_1/2_Confidence_1.000_Length_1047	79.646	1e-101	XP_002325469	predicted protein	Populus trichocarpa
Locus_933_Transcript_2/2_Confidence_1.000_Length_1046	79.646	1e-101	XP_002325469	predicted protein	Populus trichocarpa
Locus_934_Transcript_1/1_Confidence_1.000_Length_1713	58.1761	6e-84	XP_002529947	double-stranded RNA binding protein, putative	Ricinus communis
Locus_935_Transcript_1/1_Confidence_1.000_Length_711	80	5e-61	XP_002309824	predicted protein	Populus trichocarpa
Locus_936_Transcript_1/1_Confidence_1.000_Length_1213	71.504	1e-151	XP_002514684	diacylglycerol kinase, theta, putative	Ricinus communis
Locus_937_Transcript_1/1_Confidence_1.000_Length_1925	33.7461	2e-77	XP_002514828	Trichohyalin, putative	Ricinus communis
Locus_938_Transcript_1/1_Confidence_1.000_Length_616	71.3483	9e-60	XP_002328212	predicted protein	Populus trichocarpa
Locus_939_Transcript_1/1_Confidence_1.000_Length_969	41.9512	3e-25	XP_002297853	predicted protein	Populus trichocarpa
Locus_940_Transcript_1/1_Confidence_1.000_Length_367	74.0385	4e-35	XP_002309487	predicted protein	Populus trichocarpa
Locus_941_Transcript_1/1_Confidence_1.000_Length_426	45.1923	1e-18	XP_002532483	zinc finger protein, putative	Ricinus communis
Locus_942_Transcript_1/1_Confidence_1.000_Length_534	49.1713	2e-35	NP_001242587	uncharacterized protein LOC100777135	Glycine max
Locus_943_Transcript_1/1_Confidence_1.000_Length_1112	79.3956	1e-167	XP_002312235	predicted protein	Populus trichocarpa
Locus_944_Transcript_1/1_Confidence_1.000_Length_434	54.7009	4e-25	XP_002326511	predicted protein	Populus trichocarpa
Locus_945_Transcript_1/1_Confidence_1.000_Length_379	48.0392	8e-14	XP_002526570	brca1 associated ring domain, putative	Ricinus communis
Locus_948_Transcript_1/1_Confidence_1.000_Length_279	65.9341	3e-28	XP_002303053	predicted protein	Populus trichocarpa
Locus_949_Transcript_1/1_Confidence_1.000_Length_256	73.2558	8e-30	XP_002302446	predicted protein	Populus trichocarpa
Locus_950_Transcript_1/2_Confidence_1.000_Length_1959	75.5793	0	XP_002311215	predicted protein	Populus trichocarpa
Locus_950_Transcript_2/2_Confidence_1.000_Length_1959	75.5793	0	XP_002311215	predicted protein	Populus trichocarpa
Locus_951_Transcript_1/1_Confidence_1.000_Length_942	51.4451	1e-43	XP_002280853	PREDICTED: uncharacterized protein LOC100253495	Vitis vinifera
Locus_953_Transcript_1/1_Confidence_1.000_Length_475	75.3165	3e-70	XP_002512389	always early, putative	Ricinus communis
Locus_954_Transcript_1/1_Confidence_1.000_Length_2029	62.8659	0	ACB30545	long-chain acyl-CoA synthetase 4	Ricinus communis
Locus_955_Transcript_1/1_Confidence_1.000_Length_621	43.5644	2e-32	XP_002313291	predicted protein	Populus trichocarpa
Locus_957_Transcript_1/2_Confidence_1.000_Length_1430	60.1329	5e-94	XP_002326586	predicted protein	Populus trichocarpa
Locus_957_Transcript_2/2_Confidence_1.000_Length_1430	59.8007	3e-93	XP_002326586	predicted protein	Populus trichocarpa
Locus_958_Transcript_1/1_Confidence_1.000_Length_389	77.1654	1e-48	XP_002515335	conserved hypothetical protein	Ricinus communis
Locus_959_Transcript_1/1_Confidence_1.000_Length_1104	77.0492	1e-165	XP_002513693	tripeptidyl peptidase II, putative	Ricinus communis
Locus_960_Transcript_1/1_Confidence_1.000_Length_292	73.9583	1e-32	XP_002327961	predicted protein	Populus trichocarpa
Locus_961_Transcript_1/1_Confidence_1.000_Length_666	75.3521	9e-59	XP_002863606	cap-binding protein 20	Arabidopsis lyrata subsp. lyrata
Locus_962_Transcript_1/1_Confidence_1.000_Length_746	46.2963	2e-30	XP_002517624	DNA binding protein, putative	Ricinus communis
Locus_963_Transcript_1/1_Confidence_1.000_Length_304	50.6667	8e-08	XP_002509966	conserved hypothetical protein	Ricinus communis
Locus_964_Transcript_1/2_Confidence_1.000_Length_2032	76.48	0	XP_002319545	predicted protein	Populus trichocarpa
Locus_964_Transcript_2/2_Confidence_1.000_Length_2023	76	0	XP_002319545	predicted protein	Populus trichocarpa
Locus_965_Transcript_1/1_Confidence_1.000_Length_373	55.0388	2e-30	XP_002321979	predicted protein	Populus trichocarpa
Locus_966_Transcript_1/1_Confidence_1.000_Length_900	71.7608	1e-118	XP_002517422	conserved hypothetical protein	Ricinus communis
Locus_967_Transcript_1/1_Confidence_1.000_Length_553	84.2391	6e-83	XP_002311345	predicted protein	Populus trichocarpa
Locus_968_Transcript_1/1_Confidence_1.000_Length_386	80.9524	1e-56	XP_002314272	predicted protein	Populus trichocarpa
Locus_969_Transcript_1/1_Confidence_1.000_Length_2510	72.1109	0	XP_002514582	inositol or phosphatidylinositol kinase, putative	Ricinus communis
Locus_970_Transcript_1/2_Confidence_1.000_Length_1579	51.0242	1e-129	XP_002520139	conserved hypothetical protein	Ricinus communis
Locus_970_Transcript_2/2_Confidence_1.000_Length_777	52.2472	2e-34	CBI32021	unnamed protein product	Vitis vinifera
Locus_971_Transcript_1/3_Confidence_0.714_Length_1119	57.2327	2e-90	XP_002275808	PREDICTED: phosphomevalonate kinase	Vitis vinifera
Locus_971_Transcript_2/3_Confidence_0.714_Length_1119	57.2327	5e-90	XP_002275808	PREDICTED: phosphomevalonate kinase	Vitis vinifera
Locus_971_Transcript_3/3_Confidence_0.714_Length_1119	57.2327	5e-90	XP_002275808	PREDICTED: phosphomevalonate kinase	Vitis vinifera
Locus_972_Transcript_1/2_Confidence_1.000_Length_1818	40.9091	1e-106	XP_002510189	protein binding protein, putative	Ricinus communis
Locus_972_Transcript_2/2_Confidence_1.000_Length_1726	43.2709	1e-111	XP_002510189	protein binding protein, putative	Ricinus communis
Locus_973_Transcript_1/1_Confidence_1.000_Length_1406	72.7488	1e-178	XP_002514537	ubiquitin-protein ligase, putative	Ricinus communis
Locus_974_Transcript_1/1_Confidence_1.000_Length_225	71.875	2e-20	XP_002877851	pseudouridine synthase family protein	Arabidopsis lyrata subsp. lyrata
Locus_975_Transcript_1/1_Confidence_1.000_Length_1770	78.0702	0	XP_002526791	ankyrin repeat-containing protein, putative	Ricinus communis
Locus_976_Transcript_1/2_Confidence_1.000_Length_1187	30.064	4e-43	XP_002271499	PREDICTED: uncharacterized protein LOC100267010	Vitis vinifera
Locus_976_Transcript_2/2_Confidence_1.000_Length_1054	36.3128	7e-31	XP_002268439	PREDICTED: uncharacterized protein LOC100258340	Vitis vinifera
Locus_977_Transcript_1/2_Confidence_1.000_Length_1065	83.8843	1e-112	XP_002511119	proteasome subunit alpha type, putative	Ricinus communis
Locus_977_Transcript_2/2_Confidence_1.000_Length_1065	83.8843	1e-112	XP_002511119	proteasome subunit alpha type, putative	Ricinus communis
Locus_978_Transcript_1/1_Confidence_1.000_Length_332	61.8182	1e-12	XP_002327329	predicted protein	Populus trichocarpa
Locus_981_Transcript_1/1_Confidence_1.000_Length_895	81.3953	9e-97	XP_002268376	PREDICTED: probable protein phosphatase 2C 55-like	Vitis vinifera
Locus_982_Transcript_1/2_Confidence_1.000_Length_1378	76.9231	1e-54	XP_002314806	predicted protein	Populus trichocarpa
Locus_982_Transcript_2/2_Confidence_1.000_Length_1309	76.9231	1e-54	XP_002314806	predicted protein	Populus trichocarpa
Locus_983_Transcript_1/1_Confidence_1.000_Length_306	80.198	7e-41	XP_002521986	protein with unknown function	Ricinus communis
Locus_984_Transcript_1/1_Confidence_1.000_Length_797	65.3137	9e-90	XP_002516394	spliceosome associated protein, putative	Ricinus communis
Locus_986_Transcript_1/3_Confidence_0.714_Length_1481	85.3488	0	XP_002519972	conserved hypothetical protein	Ricinus communis
Locus_986_Transcript_2/3_Confidence_0.714_Length_1426	92.515	0	XP_002519972	conserved hypothetical protein	Ricinus communis
Locus_986_Transcript_3/3_Confidence_0.714_Length_1448	87.5895	0	XP_002519972	conserved hypothetical protein	Ricinus communis
Locus_987_Transcript_1/2_Confidence_1.000_Length_1433	65.9472	1e-144	CAN64515	hypothetical protein VITISV_023819	Vitis vinifera
Locus_987_Transcript_2/2_Confidence_1.000_Length_1418	65.9472	1e-144	CAN64515	hypothetical protein VITISV_023819	Vitis vinifera
Locus_988_Transcript_1/1_Confidence_1.000_Length_599	51.2563	3e-46	XP_002521449	conserved hypothetical protein	Ricinus communis
Locus_989_Transcript_1/1_Confidence_1.000_Length_492	49.4118	7e-36	XP_002319539	predicted protein	Populus trichocarpa
Locus_990_Transcript_1/1_Confidence_1.000_Length_288	70.3704	8e-16	CBI20736	unnamed protein product	Vitis vinifera
Locus_991_Transcript_1/3_Confidence_0.714_Length_2797	71.9512	0	XP_002514445	phospholipid-transporting atpase, putative	Ricinus communis
Locus_991_Transcript_2/3_Confidence_0.714_Length_2717	71.6846	0	XP_002311927	aminophospholipid ATPase	Populus trichocarpa
Locus_991_Transcript_3/3_Confidence_0.714_Length_2712	70.7036	0	XP_002514445	phospholipid-transporting atpase, putative	Ricinus communis
Locus_993_Transcript_1/2_Confidence_1.000_Length_1430	89.1626	1e-172	XP_002522882	Oligopeptide transporter, putative	Ricinus communis
Locus_993_Transcript_2/2_Confidence_1.000_Length_1430	90.1478	1e-173	XP_002522882	Oligopeptide transporter, putative	Ricinus communis
Locus_994_Transcript_1/1_Confidence_1.000_Length_341	63.3929	1e-37	XP_003518903	PREDICTED: ETO1-like protein 1-like	Glycine max
Locus_995_Transcript_1/1_Confidence_1.000_Length_690	58.7629	1e-56	XP_002512090	pentatricopeptide repeat-containing protein, putative	Ricinus communis
Locus_996_Transcript_1/1_Confidence_1.000_Length_417	58.9404	3e-37	XP_002519863	DNA helicase recq1, putative	Ricinus communis
Locus_997_Transcript_1/2_Confidence_1.000_Length_1370	81.5668	0	XP_002302340	predicted protein	Populus trichocarpa
Locus_997_Transcript_2/2_Confidence_1.000_Length_1370	81.5668	0	XP_002302340	predicted protein	Populus trichocarpa
Locus_998_Transcript_1/3_Confidence_0.429_Length_516	63.4328	3e-50	XP_002278580	PREDICTED: probable phytol kinase 2, chloroplastic-like	Vitis vinifera
Locus_998_Transcript_2/3_Confidence_0.714_Length_610	63.7037	7e-57	XP_002278563	PREDICTED: probable phytol kinase 2, chloroplastic-like	Vitis vinifera
Locus_998_Transcript_3/3_Confidence_0.714_Length_548	66.2857	2e-64	XP_002516647	Phytol kinase 1, chloroplast precursor, putative	Ricinus communis
Locus_999_Transcript_1/1_Confidence_1.000_Length_331	73.5294	1e-27	ZP_05030606	3-isopropylmalate dehydrogenase	Microcoleus chthonoplastes PCC 7420
Locus_1000_Transcript_1/1_Confidence_1.000_Length_1502	82.2355	0	XP_002515343	Coatomer subunit beta, putative	Ricinus communis
Locus_1001_Transcript_1/1_Confidence_1.000_Length_818	31.5315	4e-09	XP_002325914	predicted protein	Populus trichocarpa
Locus_1002_Transcript_1/1_Confidence_1.000_Length_722	61.8557	5e-61	XP_002325202	predicted protein	Populus trichocarpa
Locus_1005_Transcript_1/6_Confidence_0.667_Length_1751	81.5353	0	XP_002279590	PREDICTED: glycine dehydrogenase	Vitis vinifera
Locus_1005_Transcript_2/6_Confidence_0.667_Length_1789	78.4017	0	XP_002282271	PREDICTED: glycine dehydrogenase	Vitis vinifera
Locus_1005_Transcript_3/6_Confidence_0.667_Length_1866	78.4017	0	XP_002282271	PREDICTED: glycine dehydrogenase	Vitis vinifera
Locus_1005_Transcript_4/6_Confidence_0.533_Length_831	81.5789	2e-63	XP_002282271	PREDICTED: glycine dehydrogenase	Vitis vinifera
Locus_1005_Transcript_5/6_Confidence_0.667_Length_1978	77.193	0	O49954	RecName: Full=Glycine dehydrogenase	Solanum tuberosum
Locus_1005_Transcript_6/6_Confidence_0.667_Length_1866	78.4017	0	XP_002282271	PREDICTED: glycine dehydrogenase	Vitis vinifera
Locus_1006_Transcript_1/2_Confidence_1.000_Length_445	53.4091	3e-30	XP_002516446	glycine dehydrogenase, putative	Ricinus communis
Locus_1006_Transcript_2/2_Confidence_1.000_Length_358	79.661	8e-35	XP_002516446	glycine dehydrogenase, putative	Ricinus communis
Locus_1007_Transcript_1/1_Confidence_1.000_Length_1056	76.9759	1e-125	XP_002523433	ganglioside induced differentiation associated protein, putative	Ricinus communis
Locus_1008_Transcript_1/3_Confidence_0.429_Length_1999	91.7603	1e-149	XP_003632761	PREDICTED: pre-mRNA-processing-splicing factor 8-like isoform 1	Vitis vinifera
Locus_1008_Transcript_2/3_Confidence_0.714_Length_2147	91.7603	1e-149	XP_003632761	PREDICTED: pre-mRNA-processing-splicing factor 8-like isoform 1	Vitis vinifera
Locus_1008_Transcript_3/3_Confidence_0.714_Length_2161	91.7603	1e-149	XP_003632761	PREDICTED: pre-mRNA-processing-splicing factor 8-like isoform 1	Vitis vinifera
Locus_1009_Transcript_1/1_Confidence_1.000_Length_1841	62.9268	0	XP_002317701	predicted protein	Populus trichocarpa
Locus_1010_Transcript_1/6_Confidence_0.333_Length_1310	90.1361	1e-152	XP_002521559	vacuolar ATP synthase subunit ac39, putative	Ricinus communis
Locus_1010_Transcript_2/6_Confidence_0.333_Length_1310	90.1361	1e-152	XP_002521559	vacuolar ATP synthase subunit ac39, putative	Ricinus communis
Locus_1010_Transcript_3/6_Confidence_0.333_Length_1330	90.7937	1e-180	XP_002521559	vacuolar ATP synthase subunit ac39, putative	Ricinus communis
Locus_1010_Transcript_4/6_Confidence_0.333_Length_1330	90.2655	1e-178	XP_002521559	vacuolar ATP synthase subunit ac39, putative	Ricinus communis
Locus_1010_Transcript_5/6_Confidence_0.417_Length_2064	90.2655	1e-177	XP_002521559	vacuolar ATP synthase subunit ac39, putative	Ricinus communis
Locus_1010_Transcript_6/6_Confidence_0.333_Length_1163	90.1361	1e-152	XP_002521559	vacuolar ATP synthase subunit ac39, putative	Ricinus communis
Locus_1012_Transcript_1/1_Confidence_1.000_Length_477	72.3684	2e-21	XP_003545109	PREDICTED: syntaxin-51-like	Glycine max
Locus_1014_Transcript_1/1_Confidence_1.000_Length_791	81.4159	1e-102	XP_002280024	PREDICTED: isocitrate lyase-like	Vitis vinifera
Locus_1015_Transcript_1/1_Confidence_1.000_Length_1413	33.9623	5e-47	XP_002526071	conserved hypothetical protein	Ricinus communis
Locus_1016_Transcript_1/5_Confidence_0.692_Length_1027	57.6744	4e-65	XP_002515967	malic enzyme, putative	Ricinus communis
Locus_1016_Transcript_2/5_Confidence_0.692_Length_1006	53.1792	8e-57	XP_002515967	malic enzyme, putative	Ricinus communis
Locus_1016_Transcript_3/5_Confidence_0.692_Length_1104	52.6316	6e-60	XP_002515967	malic enzyme, putative	Ricinus communis
Locus_1016_Transcript_4/5_Confidence_0.692_Length_1131	56.9149	2e-60	XP_002515967	malic enzyme, putative	Ricinus communis
Locus_1016_Transcript_5/5_Confidence_0.692_Length_1031	57.6744	4e-65	XP_002515967	malic enzyme, putative	Ricinus communis
Locus_1018_Transcript_1/1_Confidence_1.000_Length_426	52.0408	6e-14	XP_003588281	hypothetical protein MTR_1g005220	Medicago truncatula
Locus_1019_Transcript_1/1_Confidence_1.000_Length_390	62	9e-10	CBI32745	unnamed protein product	Vitis vinifera
Locus_1020_Transcript_1/3_Confidence_0.600_Length_867	54.5455	4e-42	XP_002319158	predicted protein	Populus trichocarpa
Locus_1020_Transcript_2/3_Confidence_0.600_Length_1404	57.3171	2e-72	XP_002319158	predicted protein	Populus trichocarpa
Locus_1020_Transcript_3/3_Confidence_0.600_Length_1385	57.3171	2e-72	XP_002319158	predicted protein	Populus trichocarpa
Locus_1021_Transcript_1/4_Confidence_0.444_Length_1143	75.8308	1e-136	CBI25086	unnamed protein product	Vitis vinifera
Locus_1021_Transcript_2/4_Confidence_0.667_Length_1373	83.1897	1e-140	XP_002298798	predicted protein	Populus trichocarpa
Locus_1021_Transcript_3/4_Confidence_0.667_Length_1346	76.4535	1e-144	CBI25086	unnamed protein product	Vitis vinifera
Locus_1021_Transcript_4/4_Confidence_0.667_Length_1372	76.4535	1e-144	CBI25086	unnamed protein product	Vitis vinifera
Locus_1022_Transcript_1/1_Confidence_1.000_Length_1085	64.8829	1e-100	XP_002527722	zinc/iron transporter, putative	Ricinus communis
Locus_1023_Transcript_1/1_Confidence_1.000_Length_801	65.873	4e-37	XP_002303161	predicted protein	Populus trichocarpa
Locus_1024_Transcript_1/3_Confidence_0.714_Length_2317	58.0952	1e-121	XP_002318326	predicted protein	Populus trichocarpa
Locus_1024_Transcript_2/3_Confidence_0.714_Length_2317	58.0952	1e-121	XP_002318326	predicted protein	Populus trichocarpa
Locus_1024_Transcript_3/3_Confidence_0.714_Length_2317	58.0952	1e-121	XP_002318326	predicted protein	Populus trichocarpa
Locus_1025_Transcript_1/2_Confidence_1.000_Length_1010	84.8214	1e-169	XP_003522623	PREDICTED: cellulose synthase A catalytic subunit 1	Glycine max
Locus_1025_Transcript_2/2_Confidence_1.000_Length_1010	84.8214	1e-169	XP_003522623	PREDICTED: cellulose synthase A catalytic subunit 1	Glycine max
Locus_1026_Transcript_1/1_Confidence_1.000_Length_1368	71.2719	0	XP_002513881	Homomeric Acetyl-CoA Carboxylase (Hom-ACCase)	Ricinus communis
Locus_1027_Transcript_1/1_Confidence_1.000_Length_790	74.0458	6e-97	XP_003555889	PREDICTED: U-box domain-containing protein 10-like	Glycine max
Locus_1028_Transcript_1/1_Confidence_1.000_Length_310	68.932	2e-33	XP_002512403	cyclin h, putative	Ricinus communis
Locus_1029_Transcript_1/1_Confidence_1.000_Length_1316	79.1237	0	XP_002299903	predicted protein	Populus trichocarpa
Locus_1030_Transcript_1/1_Confidence_1.000_Length_471	67.3077	7e-60	XP_002312258	glycosyltransferase family-37	Populus trichocarpa
Locus_1031_Transcript_1/1_Confidence_1.000_Length_610	81.1475	6e-46	XP_002881653	Os04g0376000	Arabidopsis lyrata subsp. lyrata
Locus_1032_Transcript_1/3_Confidence_0.400_Length_809	82.8947	1e-71	CBI37991	unnamed protein product	Vitis vinifera
Locus_1032_Transcript_2/3_Confidence_0.600_Length_1196	71.9807	2e-81	XP_002267638	PREDICTED: coenzyme Q-binding protein COQ10 homolog, mitochondrial	Vitis vinifera
Locus_1032_Transcript_3/3_Confidence_0.600_Length_1280	71.1628	4e-82	XP_002301184	predicted protein	Populus trichocarpa
Locus_1033_Transcript_1/1_Confidence_1.000_Length_270	83.3333	1e-31	XP_002864363	hypothetical protein ARALYDRAFT_331830	Arabidopsis lyrata subsp. lyrata
Locus_1034_Transcript_1/1_Confidence_1.000_Length_778	55.6213	2e-51	XP_002533897	DNA repair protein reca, putative	Ricinus communis
Locus_1036_Transcript_1/1_Confidence_1.000_Length_237	75.4386	2e-14	XP_002312747	predicted protein	Populus trichocarpa
Locus_1037_Transcript_1/1_Confidence_1.000_Length_745	77.4194	1e-106	XP_002312747	predicted protein	Populus trichocarpa
Locus_1038_Transcript_1/1_Confidence_1.000_Length_645	52.1127	4e-54	XP_002523571	hypothetical protein RCOM_1407450	Ricinus communis
Locus_1039_Transcript_1/1_Confidence_1.000_Length_1085	55.4913	5e-94	XP_002520970	conserved hypothetical protein	Ricinus communis
Locus_1040_Transcript_1/1_Confidence_1.000_Length_599	78.392	1e-86	XP_002304789	predicted protein	Populus trichocarpa
Locus_1041_Transcript_1/1_Confidence_1.000_Length_1701	67.8883	0	CBI34898	unnamed protein product	Vitis vinifera
Locus_1042_Transcript_1/1_Confidence_1.000_Length_307	55	2e-19	NP_001154543	N2227-like domain-containing protein	Arabidopsis thaliana
Locus_1043_Transcript_1/1_Confidence_1.000_Length_613	45.9821	2e-44	CBI39364	unnamed protein product	Vitis vinifera
Locus_1044_Transcript_1/1_Confidence_1.000_Length_469	67.7419	3e-60	XP_002302446	predicted protein	Populus trichocarpa
Locus_1046_Transcript_1/1_Confidence_1.000_Length_1502	73.2265	0	XP_002263383	PREDICTED: uncharacterized protein LOC100256074	Vitis vinifera
Locus_1050_Transcript_1/2_Confidence_1.000_Length_1531	30.7527	3e-41	XP_002514251	conserved hypothetical protein	Ricinus communis
Locus_1050_Transcript_2/2_Confidence_1.000_Length_1426	30.7527	3e-41	XP_002514251	conserved hypothetical protein	Ricinus communis
Locus_1051_Transcript_1/1_Confidence_1.000_Length_796	71.5909	1e-112	XP_002516477	conserved hypothetical protein	Ricinus communis
Locus_1052_Transcript_1/1_Confidence_1.000_Length_805	69.8925	2e-32	XP_002267126	PREDICTED: uncharacterized protein LOC100243455	Vitis vinifera
Locus_1053_Transcript_1/1_Confidence_1.000_Length_411	50	6e-21	XP_003591984	hypothetical protein MTR_1g095910	Medicago truncatula
Locus_1054_Transcript_1/1_Confidence_1.000_Length_334	80.1802	3e-44	XP_003518370	PREDICTED: potassium channel SKOR-like	Glycine max
Locus_1055_Transcript_1/1_Confidence_1.000_Length_622	66.129	4e-58	AAD00116	NTGP1	Nicotiana tabacum
Locus_1056_Transcript_1/1_Confidence_1.000_Length_1244	73.7952	1e-144	XP_002525445	Glucan endo-1,3-beta-glucosidase precursor, putative	Ricinus communis
Locus_1057_Transcript_1/1_Confidence_1.000_Length_1416	56.8306	1e-102	XP_002514736	NAC domain-containing protein 21/22, putative	Ricinus communis
Locus_1058_Transcript_1/1_Confidence_1.000_Length_1375	85.7477	0	XP_002323508	predicted protein	Populus trichocarpa
Locus_1059_Transcript_1/1_Confidence_1.000_Length_999	65.4952	1e-120	XP_002515262	conserved hypothetical protein	Ricinus communis
Locus_1060_Transcript_1/1_Confidence_1.000_Length_1318	63.7555	1e-159	XP_002510014	Poly(rC)-binding protein, putative	Ricinus communis
Locus_1061_Transcript_1/2_Confidence_1.000_Length_1089	68.75	1e-106	CBI19097	unnamed protein product	Vitis vinifera
Locus_1061_Transcript_2/2_Confidence_1.000_Length_1076	67.7316	1e-111	XP_002301023	predicted protein	Populus trichocarpa
Locus_1062_Transcript_1/2_Confidence_1.000_Length_638	92.1053	7e-56	XP_002514849	Regulator of ribonuclease activity A, putative	Ricinus communis
Locus_1062_Transcript_2/2_Confidence_1.000_Length_462	92.1053	4e-56	XP_002514849	Regulator of ribonuclease activity A, putative	Ricinus communis
Locus_1063_Transcript_1/1_Confidence_1.000_Length_1691	60.6232	1e-121	XP_002530322	nucleolar phosphoprotein, putative	Ricinus communis
Locus_1064_Transcript_1/1_Confidence_1.000_Length_369	61.4458	2e-14	XP_002869003	hypothetical protein ARALYDRAFT_490906	Arabidopsis lyrata subsp. lyrata
Locus_1065_Transcript_1/1_Confidence_1.000_Length_2186	69.2837	0	XP_002513693	tripeptidyl peptidase II, putative	Ricinus communis
Locus_1066_Transcript_1/1_Confidence_1.000_Length_387	78.5714	2e-25	XP_002300931	predicted protein	Populus trichocarpa
Locus_1067_Transcript_1/1_Confidence_1.000_Length_473	73.8854	4e-64	XP_002270145	PREDICTED: TVP38/TMEM64 family membrane protein slr0305	Vitis vinifera
Locus_1068_Transcript_1/1_Confidence_1.000_Length_625	65.7534	4e-22	XP_002509922	conserved hypothetical protein	Ricinus communis
Locus_1069_Transcript_1/2_Confidence_1.000_Length_2126	65.4122	0	XP_002521526	Sec14 cytosolic factor, putative	Ricinus communis
Locus_1069_Transcript_2/2_Confidence_1.000_Length_2089	64.5105	0	XP_002521526	Sec14 cytosolic factor, putative	Ricinus communis
Locus_1070_Transcript_1/1_Confidence_1.000_Length_577	78.3784	4e-88	XP_002509709	o-acyltransferase (membrane bound) domain containing protein, putative	Ricinus communis
Locus_1071_Transcript_1/1_Confidence_1.000_Length_275	46.7213	1e-20	XP_002300622	chromatin remodeling complex subunit	Populus trichocarpa
Locus_1072_Transcript_1/4_Confidence_0.667_Length_1247	58.6957	2e-86	XP_002307819	predicted protein	Populus trichocarpa
Locus_1072_Transcript_2/4_Confidence_0.556_Length_780	43.3628	8e-21	XP_002510728	RNA binding protein, putative	Ricinus communis
Locus_1072_Transcript_3/4_Confidence_0.556_Length_1241	59.1241	6e-88	XP_002307819	predicted protein	Populus trichocarpa
Locus_1072_Transcript_4/4_Confidence_0.556_Length_862	43.3628	1e-20	XP_002510728	RNA binding protein, putative	Ricinus communis
Locus_1073_Transcript_1/1_Confidence_1.000_Length_1553	74.477	0	ADN34256	glutamate-1-semialdehyde 21-aminomutase	Cucumis melo subsp. melo
Locus_1074_Transcript_1/1_Confidence_1.000_Length_389	56.338	1e-17	XP_002310427	predicted protein	Populus trichocarpa
Locus_1075_Transcript_1/2_Confidence_1.000_Length_1982	44.1423	1e-115	CBI29667	unnamed protein product	Vitis vinifera
Locus_1075_Transcript_2/2_Confidence_1.000_Length_1974	42.7778	1e-123	CBI29667	unnamed protein product	Vitis vinifera
Locus_1076_Transcript_1/1_Confidence_1.000_Length_362	63.0252	3e-35	XP_002269158	PREDICTED: peter Pan-like protein	Vitis vinifera
Locus_1078_Transcript_1/2_Confidence_1.000_Length_1233	49.1749	2e-68	XP_002524076	mads box protein, putative	Ricinus communis
Locus_1078_Transcript_2/2_Confidence_1.000_Length_1220	49.1749	2e-68	XP_002524076	mads box protein, putative	Ricinus communis
Locus_1081_Transcript_1/1_Confidence_1.000_Length_738	65.8333	1e-37	XP_002331022	predicted protein	Populus trichocarpa
Locus_1082_Transcript_1/1_Confidence_1.000_Length_314	68.2692	6e-32	XP_002520244	Transcriptional corepressor SEUSS, putative	Ricinus communis
Locus_1083_Transcript_1/1_Confidence_1.000_Length_779	34.7328	3e-30	XP_002516334	conserved hypothetical protein	Ricinus communis
Locus_1085_Transcript_1/1_Confidence_1.000_Length_789	59.6939	2e-53	XP_002323912	predicted protein	Populus trichocarpa
Locus_1086_Transcript_1/1_Confidence_1.000_Length_983	75.0929	1e-109	ACI62865	delta 1-pyrroline-5-carboxylate synthetase	Gossypium arboreum
Locus_1087_Transcript_1/3_Confidence_0.714_Length_1493	61.3079	1e-120	XP_003544551	PREDICTED: peroxisome biogenesis factor 10-like	Glycine max
Locus_1087_Transcript_2/3_Confidence_0.714_Length_1488	60.3175	1e-121	XP_003544551	PREDICTED: peroxisome biogenesis factor 10-like	Glycine max
Locus_1087_Transcript_3/3_Confidence_0.714_Length_1493	61.0354	1e-119	XP_003544551	PREDICTED: peroxisome biogenesis factor 10-like	Glycine max
Locus_1088_Transcript_1/2_Confidence_1.000_Length_430	85.1852	2e-36	XP_002511644	ccr4-not transcription complex, putative	Ricinus communis
Locus_1088_Transcript_2/2_Confidence_1.000_Length_1018	77.6632	1e-129	XP_002511644	ccr4-not transcription complex, putative	Ricinus communis
Locus_1089_Transcript_1/1_Confidence_1.000_Length_1427	46.5649	2e-86	XP_002517222	E3 ubiquitin ligase PUB14, putative	Ricinus communis
Locus_1090_Transcript_1/2_Confidence_1.000_Length_632	57.1429	2e-36	XP_002530433	phosphatidylinositol n-acetylglucosaminyltransferase subunit p, putative	Ricinus communis
Locus_1090_Transcript_2/2_Confidence_1.000_Length_586	60.4167	2e-44	XP_002530433	phosphatidylinositol n-acetylglucosaminyltransferase subunit p, putative	Ricinus communis
Locus_1091_Transcript_1/1_Confidence_1.000_Length_1329	77.5656	0	XP_002284787	PREDICTED: seryl-tRNA synthetase	Vitis vinifera
Locus_1092_Transcript_1/3_Confidence_0.714_Length_1043	75.4545	8e-58	XP_002513022	protein arginine n-methyltransferase, putative	Ricinus communis
Locus_1092_Transcript_2/3_Confidence_0.714_Length_1106	58.2386	1e-101	XP_002513022	protein arginine n-methyltransferase, putative	Ricinus communis
Locus_1092_Transcript_3/3_Confidence_0.714_Length_1095	49.7908	5e-94	XP_002513022	protein arginine n-methyltransferase, putative	Ricinus communis
Locus_1093_Transcript_1/4_Confidence_0.333_Length_1828	32.0792	3e-45	XP_002330765	predicted protein	Populus trichocarpa
Locus_1093_Transcript_2/4_Confidence_0.667_Length_2042	32.0792	3e-45	XP_002330765	predicted protein	Populus trichocarpa
Locus_1093_Transcript_3/4_Confidence_0.444_Length_1919	32.0792	3e-45	XP_002330765	predicted protein	Populus trichocarpa
Locus_1093_Transcript_4/4_Confidence_0.667_Length_2026	32.0792	3e-45	XP_002330765	predicted protein	Populus trichocarpa
Locus_1094_Transcript_1/1_Confidence_1.000_Length_481	72.2772	1e-33	XP_002303313	predicted protein	Populus trichocarpa
Locus_1095_Transcript_1/1_Confidence_1.000_Length_728	58.7755	1e-76	AAG52564	unknown protein; 6859-4829	Arabidopsis thaliana
Locus_1096_Transcript_1/1_Confidence_1.000_Length_703	74.7525	8e-80	AEK80448	peptidyl-prolyl cis-trans isomerase	Carica papaya
Locus_1097_Transcript_1/2_Confidence_1.000_Length_997	60.7595	1e-92	XP_002524519	Peptide-N4-(N-acetyl-beta-glucosaminyl)asparagine amidase A, putative	Ricinus communis
Locus_1097_Transcript_2/2_Confidence_1.000_Length_654	35.6589	6e-12	XP_002316856	predicted protein	Populus trichocarpa
Locus_1098_Transcript_1/1_Confidence_1.000_Length_595	58.7379	8e-66	XP_002316856	predicted protein	Populus trichocarpa
Locus_1099_Transcript_1/2_Confidence_1.000_Length_1753	82.5103	0	XP_002526815	calcium-dependent protein kinase, putative	Ricinus communis
Locus_1099_Transcript_2/2_Confidence_1.000_Length_1131	80	1e-118	XP_002325988	calcium dependent protein kinase 11	Populus trichocarpa
Locus_1100_Transcript_1/7_Confidence_0.467_Length_1073	46.9636	9e-55	CBI16466	unnamed protein product	Vitis vinifera
Locus_1100_Transcript_2/7_Confidence_0.467_Length_1073	46.9636	9e-55	CBI16466	unnamed protein product	Vitis vinifera
Locus_1100_Transcript_3/7_Confidence_0.467_Length_998	52.2523	5e-59	CBI16466	unnamed protein product	Vitis vinifera
Locus_1100_Transcript_4/7_Confidence_0.533_Length_1370	49.4118	6e-64	XP_003519033	PREDICTED: peroxidase 53-like isoform 1	Glycine max
Locus_1100_Transcript_5/7_Confidence_0.333_Length_584	64.6018	2e-31	ABG46370	rubber peroxidase 1	Hevea brasiliensis
Locus_1100_Transcript_6/7_Confidence_0.533_Length_1370	49.4118	6e-64	XP_003519033	PREDICTED: peroxidase 53-like isoform 1	Glycine max
Locus_1100_Transcript_7/7_Confidence_0.467_Length_998	52.2523	5e-59	CBI16466	unnamed protein product	Vitis vinifera
Locus_1101_Transcript_1/1_Confidence_1.000_Length_292	79.3814	9e-39	XP_002301228	predicted protein	Populus trichocarpa
Locus_1102_Transcript_1/1_Confidence_1.000_Length_686	54.5833	9e-57	XP_002326326	predicted protein	Populus trichocarpa
Locus_1103_Transcript_1/2_Confidence_1.000_Length_455	45.4545	6e-09	XP_002525025	phosphofructokinase, putative	Ricinus communis
Locus_1103_Transcript_2/2_Confidence_1.000_Length_509	46.3158	2e-14	XP_002525025	phosphofructokinase, putative	Ricinus communis
Locus_1104_Transcript_1/1_Confidence_1.000_Length_1413	72.3077	2e-48	XP_003548856	PREDICTED: uncharacterized protein LOC100819035	Glycine max
Locus_1105_Transcript_1/1_Confidence_1.000_Length_978	73.5294	1e-96	XP_002302651	predicted protein	Populus trichocarpa
Locus_1106_Transcript_1/1_Confidence_1.000_Length_960	63.7363	5e-91	XP_002517418	mannosidase alpha class 2a, putative	Ricinus communis
Locus_1107_Transcript_1/1_Confidence_1.000_Length_365	71.0526	5e-07	XP_002307594	predicted protein	Populus trichocarpa
Locus_1108_Transcript_1/2_Confidence_1.000_Length_2163	80.7963	0	XP_002516311	ATP binding protein, putative	Ricinus communis
Locus_1108_Transcript_2/2_Confidence_1.000_Length_2136	80.7963	0	XP_002516311	ATP binding protein, putative	Ricinus communis
Locus_1109_Transcript_1/2_Confidence_1.000_Length_3733	87.2054	1e-135	XP_002534719	conserved hypothetical protein	Ricinus communis
Locus_1109_Transcript_2/2_Confidence_1.000_Length_3733	85.8586	1e-131	XP_002534719	conserved hypothetical protein	Ricinus communis
Locus_1110_Transcript_1/1_Confidence_1.000_Length_824	58.5185	1e-82	XP_002512431	taz protein, putative	Ricinus communis
Locus_1111_Transcript_1/2_Confidence_1.000_Length_2035	86.4548	0	XP_002510738	phosphofructokinase, putative	Ricinus communis
Locus_1111_Transcript_2/2_Confidence_1.000_Length_2035	86.4548	0	XP_002510738	phosphofructokinase, putative	Ricinus communis
Locus_1112_Transcript_1/1_Confidence_1.000_Length_438	51.1111	3e-28	XP_002321388	predicted protein	Populus trichocarpa
Locus_1113_Transcript_1/2_Confidence_1.000_Length_902	73.4982	1e-120	XP_002324024	oxidoreductase, 2OG-Fe(II) oxygenase family protein	Populus trichocarpa
Locus_1113_Transcript_2/2_Confidence_1.000_Length_524	76.699	4e-42	XP_002324024	oxidoreductase, 2OG-Fe(II) oxygenase family protein	Populus trichocarpa
Locus_1115_Transcript_1/1_Confidence_1.000_Length_1055	46.4072	6e-64	XP_003633728	PREDICTED: KH domain-containing protein At4g18375-like	Vitis vinifera
Locus_1116_Transcript_1/1_Confidence_1.000_Length_372	82.0513	2e-09	XP_002322569	predicted protein	Populus trichocarpa
Locus_1117_Transcript_1/1_Confidence_1.000_Length_487	58.0153	2e-35	XP_002322794	predicted protein	Populus trichocarpa
Locus_1118_Transcript_1/1_Confidence_1.000_Length_372	83.4711	1e-53	ACF06588	ribosomal protein L17	Elaeis guineensis
Locus_1119_Transcript_1/2_Confidence_1.000_Length_922	63.1922	1e-108	XP_002527475	conserved hypothetical protein	Ricinus communis
Locus_1119_Transcript_2/2_Confidence_1.000_Length_922	63.1922	1e-108	XP_002527475	conserved hypothetical protein	Ricinus communis
Locus_1120_Transcript_1/2_Confidence_1.000_Length_907	62.9808	5e-61	XP_002526684	Prenylated Rab acceptor protein, putative	Ricinus communis
Locus_1120_Transcript_2/2_Confidence_1.000_Length_907	62.9808	5e-61	XP_002526684	Prenylated Rab acceptor protein, putative	Ricinus communis
Locus_1121_Transcript_1/1_Confidence_1.000_Length_1251	74.0437	1e-163	XP_002282327	PREDICTED: beta-1,4-mannosyl-glycoprotein 4-beta-N-acetylglucosaminyltransferase	Vitis vinifera
Locus_1122_Transcript_1/1_Confidence_1.000_Length_1032	45.045	7e-75	XP_002521367	DNA-directed RNA polymerase I 49 kDa polypeptide, putative	Ricinus communis
Locus_1123_Transcript_1/1_Confidence_1.000_Length_981	36.5559	1e-43	CBI22898	unnamed protein product	Vitis vinifera
Locus_1127_Transcript_1/2_Confidence_1.000_Length_1503	88.2353	0	XP_002285912	PREDICTED: T-complex protein 1 subunit beta	Vitis vinifera
Locus_1127_Transcript_2/2_Confidence_1.000_Length_866	89.9123	1e-113	XP_002326179	predicted protein	Populus trichocarpa
Locus_1128_Transcript_1/1_Confidence_1.000_Length_724	67.6923	7e-67	XP_002509814	Minor histocompatibility antigen H13, putative	Ricinus communis
Locus_1129_Transcript_1/1_Confidence_1.000_Length_495	70.1299	2e-56	XP_002278714	PREDICTED: GC-rich sequence DNA-binding factor 1-like	Vitis vinifera
Locus_1130_Transcript_1/1_Confidence_1.000_Length_524	91.954	2e-90	NP_187648	glycerol-3-phosphate dehydrogenase SDP6	Arabidopsis thaliana
Locus_1132_Transcript_1/1_Confidence_1.000_Length_805	55.1852	8e-70	XP_002519032	double-stranded RNA binding protein, putative	Ricinus communis
Locus_1134_Transcript_1/1_Confidence_1.000_Length_672	61.3497	2e-48	XP_002522880	catalytic, putative	Ricinus communis
Locus_1135_Transcript_1/1_Confidence_1.000_Length_515	89.6226	6e-53	XP_002272109	PREDICTED: uncharacterized protein LOC100244267 isoform 1	Vitis vinifera
Locus_1136_Transcript_1/1_Confidence_1.000_Length_1054	81.4465	1e-144	XP_002306223	predicted protein	Populus trichocarpa
Locus_1137_Transcript_1/1_Confidence_1.000_Length_1748	86.9416	0	XP_002324397	predicted protein	Populus trichocarpa
Locus_1138_Transcript_1/1_Confidence_1.000_Length_521	73.3813	8e-52	XP_002513413	ribonucleic acid binding protein S1, putative	Ricinus communis
Locus_1139_Transcript_1/3_Confidence_0.571_Length_1550	63.908	1e-157	XP_003537832	PREDICTED: E3 ubiquitin-protein ligase synoviolin-like	Glycine max
Locus_1139_Transcript_2/3_Confidence_0.571_Length_1542	55.9099	1e-162	XP_003537832	PREDICTED: E3 ubiquitin-protein ligase synoviolin-like	Glycine max
Locus_1139_Transcript_3/3_Confidence_0.714_Length_1635	59.0566	1e-169	XP_002520020	protein binding protein, putative	Ricinus communis
Locus_1140_Transcript_1/1_Confidence_1.000_Length_538	58.1818	1e-24	XP_003549563	PREDICTED: dnaJ homolog subfamily C member 21-like	Glycine max
Locus_1141_Transcript_1/1_Confidence_1.000_Length_1228	71.0183	1e-164	XP_002510123	conserved hypothetical protein	Ricinus communis
Locus_1142_Transcript_1/3_Confidence_0.571_Length_557	61.9718	2e-18	XP_002322310	predicted protein	Populus trichocarpa
Locus_1142_Transcript_2/3_Confidence_0.714_Length_754	44.086	3e-33	XP_002322310	predicted protein	Populus trichocarpa
Locus_1142_Transcript_3/3_Confidence_0.571_Length_754	44.086	3e-33	XP_002322310	predicted protein	Populus trichocarpa
Locus_1143_Transcript_1/1_Confidence_1.000_Length_284	86.1702	1e-39	XP_002332228	nramp transporter	Populus trichocarpa
Locus_1144_Transcript_1/1_Confidence_1.000_Length_623	81.1594	7e-92	CBI33737	unnamed protein product	Vitis vinifera
Locus_1145_Transcript_1/1_Confidence_1.000_Length_1201	60.1824	1e-103	XP_002322618	predicted protein	Populus trichocarpa
Locus_1146_Transcript_1/1_Confidence_1.000_Length_670	43.7908	7e-35	XP_002513697	monovalent cation:proton antiporter, putative	Ricinus communis
Locus_1147_Transcript_1/1_Confidence_1.000_Length_476	74.5223	4e-61	XP_003535767	PREDICTED: LOW QUALITY PROTEIN: anthranilate synthase component I-2, chloroplastic-like	Glycine max
Locus_1148_Transcript_1/1_Confidence_1.000_Length_433	53.3333	2e-23	XP_002522473	conserved hypothetical protein	Ricinus communis
Locus_1149_Transcript_1/1_Confidence_1.000_Length_471	77.4436	2e-56	NP_001185452	putative CCR4-associated factor 1-6	Arabidopsis thaliana
Locus_1150_Transcript_1/1_Confidence_1.000_Length_396	53.5211	6e-11	XP_003528940	PREDICTED: uncharacterized protein LOC100798389	Glycine max
Locus_1151_Transcript_1/1_Confidence_1.000_Length_1670	61.1789	1e-179	XP_002306035	predicted protein	Populus trichocarpa
Locus_1152_Transcript_1/3_Confidence_0.714_Length_1337	74.6479	1e-152	NP_001236289	protein disufide isomerase-like protein precursor	Glycine max
Locus_1152_Transcript_2/3_Confidence_0.714_Length_1337	74.6479	1e-152	NP_001236289	protein disufide isomerase-like protein precursor	Glycine max
Locus_1152_Transcript_3/3_Confidence_0.714_Length_1337	74.9296	1e-152	NP_001236289	protein disufide isomerase-like protein precursor	Glycine max
Locus_1153_Transcript_1/5_Confidence_0.667_Length_1984	49.2007	1e-124	AEV66272	WRKY transcription factor 1	(Populus tomentosa x P. bolleana) x P. tomentosa
Locus_1153_Transcript_3/5_Confidence_0.667_Length_2060	46.9003	1e-119	ACV92003	WRKY transcription factor 1	(Populus tomentosa x P. bolleana) x P. tomentosa
Locus_1153_Transcript_4/5_Confidence_0.667_Length_2061	50.1176	1e-112	XP_003544908	PREDICTED: probable WRKY transcription factor 33	Glycine max
Locus_1153_Transcript_5/5_Confidence_0.667_Length_1978	49.2007	1e-124	AEV66272	WRKY transcription factor 1	(Populus tomentosa x P. bolleana) x P. tomentosa
Locus_1155_Transcript_1/2_Confidence_1.000_Length_1859	53.2967	2e-91	XP_002321956	NAC domain protein, IPR003441	Populus trichocarpa
Locus_1155_Transcript_2/2_Confidence_1.000_Length_1859	53.2967	2e-91	XP_002321956	NAC domain protein, IPR003441	Populus trichocarpa
Locus_1157_Transcript_1/1_Confidence_1.000_Length_884	74.8792	5e-79	XP_003555838	PREDICTED: anthranilate synthase component I-2, chloroplastic-like	Glycine max
Locus_1158_Transcript_1/1_Confidence_1.000_Length_573	91.5344	1e-100	XP_002299825	predicted protein	Populus trichocarpa
Locus_1159_Transcript_1/1_Confidence_1.000_Length_756	42.2535	2e-21	XP_002319764	predicted protein	Populus trichocarpa
Locus_1161_Transcript_1/1_Confidence_1.000_Length_676	78.125	1e-63	XP_002516569	Coiled-coil domain-containing protein, putative	Ricinus communis
Locus_1162_Transcript_1/1_Confidence_1.000_Length_598	76.5625	4e-81	XP_002275867	PREDICTED: probable protein kinase At2g41970	Vitis vinifera
Locus_1164_Transcript_1/1_Confidence_1.000_Length_310	74.2857	3e-27	XP_002874647	ATOPT7	Arabidopsis lyrata subsp. lyrata
Locus_1165_Transcript_1/1_Confidence_1.000_Length_931	58.1481	3e-81	XP_002327645	predicted protein	Populus trichocarpa
Locus_1166_Transcript_1/1_Confidence_1.000_Length_1836	47.3684	1e-62	XP_002512826	hypothetical protein RCOM_1445020	Ricinus communis
Locus_1167_Transcript_1/1_Confidence_1.000_Length_500	90	5e-45	XP_002527359	transcription initiation factor iia (tfiia), gamma chain, putative	Ricinus communis
Locus_1168_Transcript_1/4_Confidence_0.667_Length_1626	75.5208	1e-163	XP_002326753	predicted protein	Populus trichocarpa
Locus_1168_Transcript_2/4_Confidence_0.667_Length_1626	75.5208	1e-163	XP_002326753	predicted protein	Populus trichocarpa
Locus_1168_Transcript_3/4_Confidence_0.667_Length_1627	75.5208	1e-163	XP_002326753	predicted protein	Populus trichocarpa
Locus_1168_Transcript_4/4_Confidence_0.667_Length_1626	75.5208	1e-163	XP_002326753	predicted protein	Populus trichocarpa
Locus_1169_Transcript_1/1_Confidence_1.000_Length_1577	61.2335	1e-167	XP_002279658	PREDICTED: lysyl-tRNA synthetase-like	Vitis vinifera
Locus_1170_Transcript_1/1_Confidence_1.000_Length_1613	64.0091	1e-165	XP_002518795	cationic amino acid transporter, putative	Ricinus communis
Locus_1171_Transcript_1/1_Confidence_1.000_Length_228	69.3333	3e-22	XP_002298197	predicted protein	Populus trichocarpa
Locus_1172_Transcript_1/1_Confidence_1.000_Length_651	36.2745	4e-10	XP_003521263	PREDICTED: uncharacterized protein LOC100807327	Glycine max
Locus_1173_Transcript_1/1_Confidence_1.000_Length_1198	75.6831	1e-161	ACT87981	caffeic acid O-methyltransferase	Jatropha curcas
Locus_1177_Transcript_1/1_Confidence_1.000_Length_320	97.3684	2e-12	XP_002513319	ATP synthase alpha subunit vacuolar, putative	Ricinus communis
Locus_1178_Transcript_1/1_Confidence_1.000_Length_597	54.1985	3e-26	XP_002303293	predicted protein	Populus trichocarpa
Locus_1179_Transcript_1/1_Confidence_1.000_Length_445	72.973	2e-42	XP_002330111	predicted protein	Populus trichocarpa
Locus_1180_Transcript_1/1_Confidence_1.000_Length_379	46.4286	1e-13	XP_002308029	predicted protein	Populus trichocarpa
Locus_1181_Transcript_1/1_Confidence_1.000_Length_998	73.0159	6e-79	XP_002267488	PREDICTED: eukaryotic translation initiation factor 4E-1	Vitis vinifera
Locus_1182_Transcript_1/7_Confidence_0.308_Length_872	56.0748	4e-20	XP_002521347	conserved hypothetical protein	Ricinus communis
Locus_1182_Transcript_2/7_Confidence_0.154_Length_1364	48.9691	2e-91	XP_002521347	conserved hypothetical protein	Ricinus communis
Locus_1182_Transcript_3/7_Confidence_0.154_Length_1306	48.1752	6e-96	XP_002521347	conserved hypothetical protein	Ricinus communis
Locus_1182_Transcript_4/7_Confidence_0.385_Length_846	43.1655	8e-20	XP_002521347	conserved hypothetical protein	Ricinus communis
Locus_1182_Transcript_5/7_Confidence_0.462_Length_1527	41.8398	2e-51	XP_002521347	conserved hypothetical protein	Ricinus communis
Locus_1182_Transcript_6/7_Confidence_0.308_Length_1839	45.4867	1e-122	XP_002521347	conserved hypothetical protein	Ricinus communis
Locus_1182_Transcript_7/7_Confidence_0.385_Length_958	43.1655	1e-19	XP_002521347	conserved hypothetical protein	Ricinus communis
Locus_1183_Transcript_1/2_Confidence_1.000_Length_939	72.0379	4e-86	XP_002531863	ATP binding protein, putative	Ricinus communis
Locus_1184_Transcript_1/1_Confidence_1.000_Length_462	82.6772	1e-56	XP_002523056	DNA mismatch repair protein pms2, putative	Ricinus communis
Locus_1185_Transcript_1/1_Confidence_1.000_Length_480	67.7019	4e-59	XP_003554495	PREDICTED: F-box protein At5g06550-like	Glycine max
Locus_1186_Transcript_1/2_Confidence_1.000_Length_1641	80.4481	0	XP_002509487	phenylalanyl-tRNA synthetase beta chain, putative	Ricinus communis
Locus_1186_Transcript_2/2_Confidence_1.000_Length_1617	80.0875	0	XP_002509487	phenylalanyl-tRNA synthetase beta chain, putative	Ricinus communis
Locus_1187_Transcript_1/1_Confidence_1.000_Length_970	74.7368	2e-77	ACF06554	ribosomal protein S7	Elaeis guineensis
Locus_1188_Transcript_1/1_Confidence_1.000_Length_935	42.0455	5e-51	NP_194507	acyl-CoA binding protein 2	Arabidopsis thaliana
Locus_1189_Transcript_1/1_Confidence_1.000_Length_212	82.8571	2e-26	XP_002277419	PREDICTED: DEAD-box ATP-dependent RNA helicase 24	Vitis vinifera
Locus_1190_Transcript_1/1_Confidence_1.000_Length_1236	83.7838	1e-26	AEN56111	ribosomal protein L2	Cucumis melo subsp. melo
Locus_1191_Transcript_1/1_Confidence_1.000_Length_448	74	1e-42	XP_002533808	conserved hypothetical protein	Ricinus communis
Locus_1192_Transcript_1/1_Confidence_1.000_Length_351	43.0556	3e-06	XP_002511554	conserved hypothetical protein	Ricinus communis
Locus_1193_Transcript_1/1_Confidence_1.000_Length_1490	81.25	0	XP_002531931	NADH-ubiquinone oxidoreductase, putative	Ricinus communis
Locus_1194_Transcript_1/1_Confidence_1.000_Length_1341	51.9565	1e-115	XP_002512894	conserved hypothetical protein	Ricinus communis
Locus_1195_Transcript_1/2_Confidence_1.000_Length_1387	58.7209	2e-46	XP_003529997	PREDICTED: uncharacterized protein LOC100775349	Glycine max
Locus_1196_Transcript_1/1_Confidence_1.000_Length_1216	76.7327	0	XP_002305843	predicted protein	Populus trichocarpa
Locus_1197_Transcript_1/1_Confidence_1.000_Length_627	70	4e-18	XP_002535131	zinc finger protein, putative	Ricinus communis
Locus_1198_Transcript_1/1_Confidence_1.000_Length_844	56.4444	1e-61	XP_002276552	PREDICTED: uncharacterized GPI-anchored protein At4g28100-like	Vitis vinifera
Locus_1199_Transcript_1/1_Confidence_1.000_Length_425	78.0142	3e-60	XP_002526008	fyve finger-containing phosphoinositide kinase, fyv1, putative	Ricinus communis
Locus_1200_Transcript_1/1_Confidence_1.000_Length_1548	67.7966	7e-32	XP_002311111	predicted protein	Populus trichocarpa
Locus_1201_Transcript_1/1_Confidence_1.000_Length_383	64.6154	2e-15	XP_003576384	PREDICTED: uncharacterized protein LOC100846842	Brachypodium distachyon
Locus_1202_Transcript_1/1_Confidence_1.000_Length_2207	77.3984	0	XP_002311593	predicted protein	Populus trichocarpa
Locus_1203_Transcript_1/1_Confidence_1.000_Length_421	65.9574	1e-42	XP_002514332	DNA mismatch repair protein MSH6-2, putative	Ricinus communis
Locus_1204_Transcript_1/1_Confidence_1.000_Length_225	64.8649	3e-25	XP_002324037	predicted protein	Populus trichocarpa
Locus_1205_Transcript_1/1_Confidence_1.000_Length_1333	69.3333	1e-166	XP_002309201	predicted protein	Populus trichocarpa
Locus_1206_Transcript_1/1_Confidence_1.000_Length_364	72.4138	2e-39	XP_002528360	conserved hypothetical protein	Ricinus communis
Locus_1207_Transcript_1/1_Confidence_1.000_Length_950	56.2016	8e-67	XP_002525200	conserved hypothetical protein	Ricinus communis
Locus_1208_Transcript_1/3_Confidence_0.714_Length_4115	74.9809	0	XP_002526609	mgatp-energized glutathione s-conjugate pump, putative	Ricinus communis
Locus_1208_Transcript_2/3_Confidence_0.714_Length_4115	74.9809	0	XP_002526609	mgatp-energized glutathione s-conjugate pump, putative	Ricinus communis
Locus_1208_Transcript_3/3_Confidence_0.714_Length_4115	74.9809	0	XP_002526609	mgatp-energized glutathione s-conjugate pump, putative	Ricinus communis
Locus_1209_Transcript_1/2_Confidence_1.000_Length_1823	61.8026	1e-151	ABK94273	unknown	Populus trichocarpa
Locus_1209_Transcript_2/2_Confidence_1.000_Length_1818	64.0394	1e-149	ABK94273	unknown	Populus trichocarpa
Locus_1210_Transcript_1/1_Confidence_1.000_Length_767	35.5856	3e-19	XP_002515459	conserved hypothetical protein	Ricinus communis
Locus_1211_Transcript_1/1_Confidence_1.000_Length_886	71.7514	8e-64	XP_003539943	PREDICTED: 26S proteasome non-ATPase regulatory subunit 2 1A-like	Glycine max
Locus_1212_Transcript_1/1_Confidence_1.000_Length_2270	41.7391	5e-27	AAD13304	polyprotein	Solanum lycopersicum
Locus_1213_Transcript_1/1_Confidence_1.000_Length_809	41.7722	3e-48	XP_002298434	predicted protein	Populus trichocarpa
Locus_1214_Transcript_1/1_Confidence_1.000_Length_406	46.4286	7e-18	XP_003633196	PREDICTED: general transcription factor IIE subunit 1-like	Vitis vinifera
Locus_1215_Transcript_1/1_Confidence_1.000_Length_597	80.303	1e-84	XP_002513027	Transcription factor HBP-1b(c1), putative	Ricinus communis
Locus_1216_Transcript_1/1_Confidence_1.000_Length_461	73.0769	7e-36	XP_002522773	Pre-mRNA-splicing factor cwc23, putative	Ricinus communis
Locus_1217_Transcript_1/1_Confidence_1.000_Length_408	76.9231	5e-34	XP_002509705	sugar transporter, putative	Ricinus communis
Locus_1218_Transcript_1/2_Confidence_1.000_Length_743	65.0307	1e-56	XP_002313038	predicted protein	Populus trichocarpa
Locus_1218_Transcript_2/2_Confidence_1.000_Length_730	62.7778	1e-59	ABK93662	unknown	Populus trichocarpa
Locus_1219_Transcript_1/2_Confidence_1.000_Length_1162	83.6364	1e-168	XP_002516284	conserved hypothetical protein	Ricinus communis
Locus_1219_Transcript_2/2_Confidence_1.000_Length_1146	81.6619	1e-173	XP_002516284	conserved hypothetical protein	Ricinus communis
Locus_1220_Transcript_1/1_Confidence_1.000_Length_1004	56.3934	2e-85	XP_002309974	predicted protein	Populus trichocarpa
Locus_1221_Transcript_1/2_Confidence_1.000_Length_1788	85.5491	0	XP_003521597	PREDICTED: DEAD-box ATP-dependent RNA helicase 24-like	Glycine max
Locus_1221_Transcript_2/2_Confidence_1.000_Length_924	47.2441	1e-19	XP_003521597	PREDICTED: DEAD-box ATP-dependent RNA helicase 24-like	Glycine max
Locus_1222_Transcript_1/1_Confidence_1.000_Length_1260	63.017	1e-133	XP_002532454	conserved hypothetical protein	Ricinus communis
Locus_1223_Transcript_1/1_Confidence_1.000_Length_920	50.4032	4e-57	XP_002314035	predicted protein	Populus trichocarpa
Locus_1224_Transcript_1/1_Confidence_1.000_Length_755	29.6748	3e-12	EEC69088	hypothetical protein OsI_37978	Oryza sativa Indica Group
Locus_1225_Transcript_1/1_Confidence_1.000_Length_425	69.5312	3e-38	XP_002533383	conserved hypothetical protein	Ricinus communis
Locus_1227_Transcript_1/1_Confidence_1.000_Length_836	75.1295	2e-82	XP_002266720	PREDICTED: uncharacterized isochorismatase family protein pncA	Vitis vinifera
Locus_1228_Transcript_1/1_Confidence_1.000_Length_1194	87.5	1e-172	XP_002518142	potassium channel beta, putative	Ricinus communis
Locus_1229_Transcript_1/1_Confidence_1.000_Length_825	61.9835	1e-72	XP_002882666	hypothetical protein ARALYDRAFT_897216	Arabidopsis lyrata subsp. lyrata
Locus_1230_Transcript_1/1_Confidence_1.000_Length_478	62.8788	2e-38	XP_002275316	PREDICTED: uncharacterized protein LOC100253804	Vitis vinifera
Locus_1231_Transcript_1/3_Confidence_0.667_Length_2268	57.8387	0	XP_002529991	Na(+)/H(+) antiporter, putative	Ricinus communis
Locus_1231_Transcript_2/3_Confidence_0.333_Length_342	67.1429	9e-20	XP_002303942	cation proton exchanger	Populus trichocarpa
Locus_1231_Transcript_3/3_Confidence_0.667_Length_2407	59.4954	0	XP_002529991	Na(+)/H(+) antiporter, putative	Ricinus communis
Locus_1232_Transcript_1/1_Confidence_1.000_Length_371	60.4651	1e-06	XP_002311126	predicted protein	Populus trichocarpa
Locus_1233_Transcript_1/2_Confidence_1.000_Length_779	59.2593	7e-41	XP_002524474	ribosome biogenesis regulatory protein, putative	Ricinus communis
Locus_1233_Transcript_2/2_Confidence_1.000_Length_1293	61.9403	2e-76	XP_002306885	predicted protein	Populus trichocarpa
Locus_1234_Transcript_1/1_Confidence_1.000_Length_602	64.486	8e-29	XP_002512315	breast carcinoma amplified sequence, putative	Ricinus communis
Locus_1236_Transcript_1/1_Confidence_1.000_Length_415	64.4928	3e-42	XP_002532131	conserved hypothetical protein	Ricinus communis
Locus_1238_Transcript_1/1_Confidence_1.000_Length_356	64.4068	5e-34	XP_002307090	peroxisomal membrane ABC transporter family, PMP family	Populus trichocarpa
Locus_1239_Transcript_1/1_Confidence_1.000_Length_652	74.537	3e-93	XP_002315784	predicted protein	Populus trichocarpa
Locus_1240_Transcript_1/2_Confidence_1.000_Length_1424	61.5546	1e-171	XP_002276292	PREDICTED: uncharacterized protein LOC100262009	Vitis vinifera
Locus_1240_Transcript_2/2_Confidence_1.000_Length_1424	61.9748	1e-172	XP_002276292	PREDICTED: uncharacterized protein LOC100262009	Vitis vinifera
Locus_1241_Transcript_1/1_Confidence_1.000_Length_248	82.9268	9e-31	CBI24105	unnamed protein product	Vitis vinifera
Locus_1242_Transcript_1/1_Confidence_1.000_Length_695	50.8197	1e-46	XP_003519436	PREDICTED: protein-tyrosine-phosphatase IBR5-like	Glycine max
Locus_1243_Transcript_1/1_Confidence_1.000_Length_608	73.2558	2e-65	XP_003535882	PREDICTED: tyramine N-feruloyltransferase 4/11-like	Glycine max
Locus_1244_Transcript_1/1_Confidence_1.000_Length_879	34.8485	3e-38	XP_002513804	Caldesmon, putative	Ricinus communis
Locus_1246_Transcript_1/1_Confidence_1.000_Length_312	80.7692	8e-42	XP_002530379	valyl-tRNA synthetase, putative	Ricinus communis
Locus_1247_Transcript_1/1_Confidence_1.000_Length_836	57.5163	1e-46	XP_002519085	pentatricopeptide repeat-containing protein, putative	Ricinus communis
Locus_1248_Transcript_1/1_Confidence_1.000_Length_402	86.4865	3e-11	XP_003539318	PREDICTED: aspartic proteinase-like protein 2-like	Glycine max
Locus_1250_Transcript_1/1_Confidence_1.000_Length_403	88.0597	5e-61	XP_002324564	autoinhibited H+ ATPase	Populus trichocarpa
Locus_1251_Transcript_1/1_Confidence_1.000_Length_426	68.2927	6e-09	XP_002866832	hypothetical protein ARALYDRAFT_912374	Arabidopsis lyrata subsp. lyrata
Locus_1252_Transcript_1/1_Confidence_1.000_Length_306	55.5556	5e-26	XP_003544447	PREDICTED: uncharacterized RNA-binding protein C23E6.01c-like	Glycine max
Locus_1254_Transcript_1/1_Confidence_1.000_Length_378	64.7059	6e-16	XP_002528699	transcription elongation factor s-II, putative	Ricinus communis
Locus_1255_Transcript_1/1_Confidence_1.000_Length_585	50.2959	5e-39	XP_002521719	conserved hypothetical protein	Ricinus communis
Locus_1257_Transcript_1/1_Confidence_1.000_Length_2276	63.1481	1e-176	AEV43360	RNA recognition motif protein 1	Citrus sinensis
Locus_1258_Transcript_1/1_Confidence_1.000_Length_203	85.0746	5e-28	XP_002298591	predicted protein	Populus trichocarpa
Locus_1259_Transcript_1/1_Confidence_1.000_Length_392	66.1017	2e-15	XP_002319026	predicted protein	Populus trichocarpa
Locus_1260_Transcript_1/1_Confidence_1.000_Length_453	64.9007	9e-47	XP_002511732	cytohesin 1, 2, 3, putative	Ricinus communis
Locus_1261_Transcript_1/1_Confidence_1.000_Length_320	71.2121	8e-19	XP_003539246	PREDICTED: chloride channel protein CLC-d-like	Glycine max
Locus_1262_Transcript_1/3_Confidence_0.667_Length_1005	70.5628	1e-92	XP_002512641	conserved hypothetical protein	Ricinus communis
Locus_1262_Transcript_2/3_Confidence_0.667_Length_995	70.5628	2e-92	XP_002512641	conserved hypothetical protein	Ricinus communis
Locus_1262_Transcript_3/3_Confidence_0.667_Length_1005	70.5628	2e-92	XP_002512641	conserved hypothetical protein	Ricinus communis
Locus_1263_Transcript_1/1_Confidence_1.000_Length_756	61.8834	6e-67	XP_002520439	helicase, putative	Ricinus communis
Locus_1264_Transcript_1/1_Confidence_1.000_Length_1950	35.6041	9e-90	XP_002322177	predicted protein	Populus trichocarpa
Locus_1265_Transcript_1/1_Confidence_1.000_Length_1278	53.8961	2e-38	XP_002303019	predicted protein	Populus trichocarpa
Locus_1266_Transcript_1/1_Confidence_1.000_Length_1123	27.9221	9e-21	XP_002300884	predicted protein	Populus trichocarpa
Locus_1267_Transcript_1/1_Confidence_1.000_Length_812	70.6731	3e-87	XP_003518333	PREDICTED: E3 ubiquitin-protein ligase listerin-like	Glycine max
Locus_1268_Transcript_1/1_Confidence_1.000_Length_931	63.5714	1e-103	XP_002301292	predicted protein	Populus trichocarpa
Locus_1269_Transcript_1/2_Confidence_1.000_Length_1767	76.8775	0	XP_003633037	PREDICTED: cation-chloride cotransporter 1 isoform 2	Vitis vinifera
Locus_1269_Transcript_2/2_Confidence_1.000_Length_1728	78.9047	0	XP_003633037	PREDICTED: cation-chloride cotransporter 1 isoform 2	Vitis vinifera
Locus_1270_Transcript_1/2_Confidence_1.000_Length_564	57.4074	5e-45	XP_002519321	conserved hypothetical protein	Ricinus communis
Locus_1270_Transcript_2/2_Confidence_1.000_Length_536	56.0976	3e-45	XP_002519321	conserved hypothetical protein	Ricinus communis
Locus_1271_Transcript_1/1_Confidence_1.000_Length_771	78	1e-43	XP_002512390	AMP-activated protein kinase, gamma regulatory subunit, putative	Ricinus communis
Locus_1272_Transcript_1/1_Confidence_1.000_Length_1180	85.4701	1e-172	XP_002309230	predicted protein	Populus trichocarpa
Locus_1273_Transcript_1/4_Confidence_0.571_Length_1869	65.3631	0	CAN76184	hypothetical protein VITISV_033076	Vitis vinifera
Locus_1273_Transcript_2/4_Confidence_0.429_Length_1798	64.186	1e-159	XP_002515969	ATP-binding cassette transporter, putative	Ricinus communis
Locus_1273_Transcript_3/4_Confidence_0.571_Length_2138	65.1769	0	CBI36070	unnamed protein product	Vitis vinifera
Locus_1273_Transcript_4/4_Confidence_0.571_Length_2138	65.1769	0	CBI36070	unnamed protein product	Vitis vinifera
Locus_1274_Transcript_1/1_Confidence_1.000_Length_922	54.4554	3e-75	XP_002527757	Importin-7, putative	Ricinus communis
Locus_1275_Transcript_1/1_Confidence_1.000_Length_1011	44.1558	2e-56	XP_002301396	AP2/ERF domain-containing transcription factor	Populus trichocarpa
Locus_1276_Transcript_1/2_Confidence_1.000_Length_1643	60.6178	1e-84	XP_002519912	pectin acetylesterase, putative	Ricinus communis
Locus_1276_Transcript_2/2_Confidence_0.750_Length_1489	62.069	1e-133	XP_002303225	predicted protein	Populus trichocarpa
Locus_1277_Transcript_1/1_Confidence_1.000_Length_1707	84.0807	0	XP_002313376	predicted protein	Populus trichocarpa
Locus_1278_Transcript_1/1_Confidence_1.000_Length_458	37.8049	3e-21	XP_002300346	predicted protein	Populus trichocarpa
Locus_1279_Transcript_1/2_Confidence_1.000_Length_889	70.1031	1e-106	XP_002529024	protein binding protein, putative	Ricinus communis
Locus_1279_Transcript_2/2_Confidence_1.000_Length_888	71.4815	1e-111	XP_002529024	protein binding protein, putative	Ricinus communis
Locus_1280_Transcript_1/1_Confidence_1.000_Length_1205	92.4092	1e-170	NP_001239829	uncharacterized protein LOC100820006	Glycine max
Locus_1281_Transcript_1/1_Confidence_1.000_Length_548	42.4242	4e-18	XP_002511099	pentatricopeptide repeat-containing protein, putative	Ricinus communis
Locus_1282_Transcript_1/1_Confidence_1.000_Length_1259	81.0398	1e-156	ACJ11754	UDP-D-glucuronic acid 4-epimerase	Gossypium hirsutum
Locus_1283_Transcript_1/1_Confidence_1.000_Length_260	72.093	2e-07	XP_003544552	PREDICTED: cytochrome c oxidase assembly protein COX15-like	Glycine max
Locus_1284_Transcript_1/1_Confidence_1.000_Length_752	41.5301	5e-33	XP_002322936	predicted protein	Populus trichocarpa
Locus_1286_Transcript_1/1_Confidence_1.000_Length_1146	68.9474	1e-144	XP_002528191	sulfate transporter, putative	Ricinus communis
Locus_1287_Transcript_1/1_Confidence_1.000_Length_712	66.9856	4e-70	XP_002327308	predicted protein	Populus trichocarpa
Locus_1288_Transcript_1/1_Confidence_1.000_Length_1852	75.2244	0	XP_002528625	threonine dehydratase/deaminase, putative	Ricinus communis
Locus_1289_Transcript_1/1_Confidence_1.000_Length_1226	74.6305	0	XP_002524217	ATP binding protein, putative	Ricinus communis
Locus_1290_Transcript_1/1_Confidence_1.000_Length_1561	70.4289	1e-178	XP_002310419	predicted protein	Populus trichocarpa
Locus_1291_Transcript_1/3_Confidence_0.667_Length_3215	39.2205	1e-124	XP_002515436	nucleic acid binding protein, putative	Ricinus communis
Locus_1291_Transcript_3/3_Confidence_0.500_Length_3197	41.1687	1e-122	XP_002515436	nucleic acid binding protein, putative	Ricinus communis
Locus_1292_Transcript_1/2_Confidence_1.000_Length_1069	79.3443	1e-130	BAJ53205	JHL06B08.6	Jatropha curcas
Locus_1292_Transcript_2/2_Confidence_1.000_Length_763	67.8571	1e-52	BAJ53205	JHL06B08.6	Jatropha curcas
Locus_1293_Transcript_1/1_Confidence_1.000_Length_797	75.3623	1e-86	ABQ65168	Rab7	Prosopis juliflora
Locus_1294_Transcript_1/1_Confidence_1.000_Length_365	65	2e-40	CAN61200	hypothetical protein VITISV_003214	Vitis vinifera
Locus_1295_Transcript_1/1_Confidence_1.000_Length_232	68.4211	7e-26	XP_003551872	PREDICTED: GDP-L-galactose phosphorylase 1-like	Glycine max
Locus_1296_Transcript_1/1_Confidence_1.000_Length_1604	81.8352	0	XP_002519521	Phenylalanine ammonia-lyase, putative	Ricinus communis
Locus_1297_Transcript_1/2_Confidence_1.000_Length_1461	52.1459	1e-123	XP_002509705	sugar transporter, putative	Ricinus communis
Locus_1297_Transcript_2/2_Confidence_1.000_Length_1461	50.4098	1e-122	CAG27605	monosaccharide transporter	Populus tremula x Populus tremuloides
Locus_1299_Transcript_1/1_Confidence_1.000_Length_336	96.7391	1e-41	NP_200799	histone H2B	Arabidopsis thaliana
Locus_1300_Transcript_1/1_Confidence_1.000_Length_588	90.7143	5e-66	XP_002509602	calmodulin, putative	Ricinus communis
Locus_1301_Transcript_1/2_Confidence_1.000_Length_1533	70.7763	0	XP_002534042	conserved hypothetical protein	Ricinus communis
Locus_1301_Transcript_2/2_Confidence_1.000_Length_2102	70.7763	0	XP_002534042	conserved hypothetical protein	Ricinus communis
Locus_1302_Transcript_1/1_Confidence_1.000_Length_764	76.4706	4e-29	BAG06274	proline transporter 2	Vigna unguiculata
Locus_1303_Transcript_1/1_Confidence_1.000_Length_217	50.7246	2e-09	XP_002277137	PREDICTED: uncharacterized protein LOC100249048	Vitis vinifera
Locus_1304_Transcript_1/1_Confidence_1.000_Length_1134	85.8553	1e-148	XP_002278975	PREDICTED: probable 26S proteasome non-ATPase regulatory subunit 7	Vitis vinifera
Locus_1305_Transcript_1/1_Confidence_1.000_Length_857	56.5611	1e-57	XP_002531919	RNA and export factor binding protein, putative	Ricinus communis
Locus_1306_Transcript_1/1_Confidence_1.000_Length_787	58.1132	9e-76	XP_002301151	predicted protein	Populus trichocarpa
Locus_1308_Transcript_1/1_Confidence_1.000_Length_1163	52.2088	6e-60	XP_002532283	Rho GDP-dissociation inhibitor, putative	Ricinus communis
Locus_1309_Transcript_1/1_Confidence_1.000_Length_335	36.9369	2e-09	XP_002308674	predicted protein	Populus trichocarpa
Locus_1310_Transcript_1/1_Confidence_1.000_Length_590	59.589	1e-39	ABK96168	unknown	Populus trichocarpa
Locus_1311_Transcript_1/1_Confidence_1.000_Length_1735	83.1889	0	XP_002518663	U520, putative	Ricinus communis
Locus_1312_Transcript_1/1_Confidence_1.000_Length_291	56.5217	5e-20	XP_002319806	predicted protein	Populus trichocarpa
Locus_1313_Transcript_1/1_Confidence_1.000_Length_484	55.9748	4e-44	XP_002527681	conserved hypothetical protein	Ricinus communis
Locus_1314_Transcript_1/1_Confidence_1.000_Length_226	73.3333	7e-25	XP_002300045	predicted protein	Populus trichocarpa
Locus_1315_Transcript_1/2_Confidence_1.000_Length_1371	34.5865	4e-26	XP_002517519	hypothetical protein RCOM_0894640	Ricinus communis
Locus_1315_Transcript_2/2_Confidence_1.000_Length_1323	30.3983	2e-36	XP_002298134	predicted protein	Populus trichocarpa
Locus_1317_Transcript_1/1_Confidence_1.000_Length_424	39.4161	1e-21	XP_002317716	predicted protein	Populus trichocarpa
Locus_1318_Transcript_1/2_Confidence_1.000_Length_680	57.2414	3e-33	XP_002510662	ribosome biogenesis protein tsr1, putative	Ricinus communis
Locus_1318_Transcript_2/2_Confidence_1.000_Length_601	57.2414	2e-33	XP_002510662	ribosome biogenesis protein tsr1, putative	Ricinus communis
Locus_1319_Transcript_1/1_Confidence_1.000_Length_1686	39.0057	4e-75	XP_002523498	ATP binding protein, putative	Ricinus communis
Locus_1320_Transcript_1/1_Confidence_1.000_Length_602	82.5	1e-95	XP_002298537	predicted protein	Populus trichocarpa
Locus_1321_Transcript_1/1_Confidence_1.000_Length_224	72.6027	7e-28	XP_002307058	predicted protein	Populus trichocarpa
Locus_1322_Transcript_1/1_Confidence_1.000_Length_292	65.9794	3e-27	XP_002281404	PREDICTED: protein transport protein SEC23	Vitis vinifera
Locus_1324_Transcript_1/1_Confidence_1.000_Length_538	52.7559	5e-30	XP_002532814	nfrkb, putative	Ricinus communis
Locus_1326_Transcript_1/1_Confidence_1.000_Length_555	69.5652	2e-74	XP_002313850	predicted protein	Populus trichocarpa
Locus_1327_Transcript_1/1_Confidence_1.000_Length_787	58.7379	5e-60	XP_003540642	PREDICTED: transcription elongation regulator 1-like	Glycine max
Locus_1328_Transcript_1/1_Confidence_1.000_Length_1077	66.7712	1e-109	XP_002529647	conserved hypothetical protein	Ricinus communis
Locus_1329_Transcript_1/1_Confidence_1.000_Length_717	62.963	4e-78	XP_002519387	tfiif-alpha, putative	Ricinus communis
Locus_1330_Transcript_1/1_Confidence_1.000_Length_572	60.8466	2e-62	XP_002272151	PREDICTED: uncharacterized protein LOC100242314	Vitis vinifera
Locus_1331_Transcript_1/1_Confidence_1.000_Length_1196	86.9565	1e-161	XP_002321555	predicted protein	Populus trichocarpa
Locus_1332_Transcript_1/1_Confidence_1.000_Length_844	48.2587	1e-38	XP_002522949	hypothetical protein RCOM_0584970	Ricinus communis
Locus_1333_Transcript_1/2_Confidence_1.000_Length_1160	73	1e-117	XP_002530621	conserved hypothetical protein	Ricinus communis
Locus_1333_Transcript_2/2_Confidence_1.000_Length_805	77	1e-79	XP_002530621	conserved hypothetical protein	Ricinus communis
Locus_1334_Transcript_1/2_Confidence_1.000_Length_1612	70.7838	1e-174	XP_002309266	predicted protein	Populus trichocarpa
Locus_1334_Transcript_2/2_Confidence_1.000_Length_1504	70.7838	1e-174	XP_002309266	predicted protein	Populus trichocarpa
Locus_1335_Transcript_2/3_Confidence_0.667_Length_699	81.6667	2e-42	XP_002520917	prefoldin subunit, putative	Ricinus communis
Locus_1335_Transcript_3/3_Confidence_0.667_Length_614	76.1905	1e-46	XP_002520917	prefoldin subunit, putative	Ricinus communis
Locus_1336_Transcript_1/1_Confidence_1.000_Length_418	92.1875	2e-27	XP_002527407	Endosomal P24A protein precursor, putative	Ricinus communis
Locus_1337_Transcript_1/1_Confidence_1.000_Length_708	56.4246	4e-46	XP_002511643	conserved hypothetical protein	Ricinus communis
Locus_1338_Transcript_1/1_Confidence_1.000_Length_353	51.2821	2e-21	XP_002511748	nucleotide binding protein, putative	Ricinus communis
Locus_1339_Transcript_1/1_Confidence_1.000_Length_690	54.4304	4e-44	XP_002884348	hypothetical protein ARALYDRAFT_477542	Arabidopsis lyrata subsp. lyrata
Locus_1340_Transcript_1/1_Confidence_1.000_Length_482	56.8627	2e-44	XP_002308940	predicted protein	Populus trichocarpa
Locus_1341_Transcript_1/1_Confidence_1.000_Length_991	72.4771	1e-130	XP_002533154	conserved hypothetical protein	Ricinus communis
Locus_1342_Transcript_1/1_Confidence_1.000_Length_943	75.4777	1e-129	XP_002517456	acid phosphatase, putative	Ricinus communis
Locus_1343_Transcript_1/1_Confidence_1.000_Length_303	67.6768	6e-32	XP_003602296	Neuroblastoma-amplified sequence	Medicago truncatula
Locus_1344_Transcript_1/1_Confidence_1.000_Length_433	68.3761	1e-42	XP_002317194	predicted protein	Populus trichocarpa
Locus_1345_Transcript_1/1_Confidence_1.000_Length_237	75.9494	1e-28	XP_002320348	predicted protein	Populus trichocarpa
Locus_1347_Transcript_1/1_Confidence_1.000_Length_648	80.8511	6e-87	XP_002517064	coated vesicle membrane protein, putative	Ricinus communis
Locus_1348_Transcript_1/1_Confidence_1.000_Length_461	70.5882	1e-55	XP_002511204	Conserved oligomeric Golgi complex component, putative	Ricinus communis
Locus_1349_Transcript_1/2_Confidence_1.000_Length_481	86.1111	2e-48	XP_002279266	PREDICTED: proteasome subunit beta type-1	Vitis vinifera
Locus_1349_Transcript_2/2_Confidence_1.000_Length_480	86.1111	2e-48	XP_002279266	PREDICTED: proteasome subunit beta type-1	Vitis vinifera
Locus_1350_Transcript_1/2_Confidence_1.000_Length_694	82.1429	1e-103	XP_002298489	predicted protein	Populus trichocarpa
Locus_1350_Transcript_2/2_Confidence_1.000_Length_567	86.1538	4e-60	XP_002313981	predicted protein	Populus trichocarpa
Locus_1351_Transcript_1/1_Confidence_1.000_Length_523	33.6538	3e-06	XP_002267329	PREDICTED: uncharacterized protein LOC100263151	Vitis vinifera
Locus_1352_Transcript_1/1_Confidence_1.000_Length_316	58.8235	1e-19	XP_002527924	multidrug resistance pump, putative	Ricinus communis
Locus_1353_Transcript_1/1_Confidence_1.000_Length_526	54.5977	5e-44	XP_003556149	PREDICTED: protein FAM188A-like	Glycine max
Locus_1354_Transcript_1/2_Confidence_1.000_Length_1444	65	0	XP_002308249	predicted protein	Populus trichocarpa
Locus_1354_Transcript_2/2_Confidence_1.000_Length_449	64.1791	3e-16	XP_002308249	predicted protein	Populus trichocarpa
Locus_1355_Transcript_1/1_Confidence_1.000_Length_2569	80.2667	0	XP_002530755	Pyrophosphate-energized vacuolar membrane proton pump, putative	Ricinus communis
Locus_1356_Transcript_1/1_Confidence_1.000_Length_928	54.1667	1e-11	XP_002308817	predicted protein	Populus trichocarpa
Locus_1357_Transcript_1/2_Confidence_1.000_Length_1141	68.1818	1e-104	XP_002894417	cytidylyltransferase family	Arabidopsis lyrata subsp. lyrata
Locus_1357_Transcript_2/2_Confidence_1.000_Length_1128	64.6688	1e-108	XP_002894417	cytidylyltransferase family	Arabidopsis lyrata subsp. lyrata
Locus_1358_Transcript_1/1_Confidence_1.000_Length_760	65.748	1e-89	XP_002315828	predicted protein	Populus trichocarpa
Locus_1359_Transcript_1/2_Confidence_1.000_Length_2412	68.0203	0	XP_002524548	suppressor of ty, putative	Ricinus communis
Locus_1359_Transcript_2/2_Confidence_1.000_Length_2412	67.8934	0	XP_002524548	suppressor of ty, putative	Ricinus communis
Locus_1360_Transcript_1/2_Confidence_1.000_Length_1686	56.9072	1e-154	XP_002527180	brca1-associated protein, putative	Ricinus communis
Locus_1360_Transcript_2/2_Confidence_1.000_Length_1675	58.8517	1e-148	XP_002325207	predicted protein	Populus trichocarpa
Locus_1361_Transcript_1/1_Confidence_1.000_Length_794	74.1176	1e-107	XP_002518961	alcohol dehydrogenase, putative	Ricinus communis
Locus_1362_Transcript_1/3_Confidence_0.714_Length_2192	70.1365	0	XP_002521081	acid phosphatase, putative	Ricinus communis
Locus_1362_Transcript_2/3_Confidence_0.714_Length_2203	71.7391	0	XP_002521081	acid phosphatase, putative	Ricinus communis
Locus_1362_Transcript_3/3_Confidence_0.714_Length_2096	74.1877	0	XP_002521081	acid phosphatase, putative	Ricinus communis
Locus_1363_Transcript_1/1_Confidence_1.000_Length_800	63.2035	2e-71	XP_002522799	Pre-mRNA-splicing factor cwc15, putative	Ricinus communis
Locus_1364_Transcript_1/1_Confidence_1.000_Length_245	67.9487	9e-23	XP_002325351	predicted protein	Populus trichocarpa
Locus_1365_Transcript_1/2_Confidence_1.000_Length_1246	78.9474	1e-139	XP_002331754	predicted protein	Populus trichocarpa
Locus_1365_Transcript_2/2_Confidence_1.000_Length_1131	79.257	1e-145	XP_002331754	predicted protein	Populus trichocarpa
Locus_1366_Transcript_1/1_Confidence_1.000_Length_1285	75.6032	1e-160	XP_002313332	predicted protein	Populus trichocarpa
[truncated: 12,337 more rows]
