# Supplementary material for: Perigone Lobe Transcriptome Analysis Provides Insights into Rafflesia cantleyi Flower Development
Source: PLoS One. 2016 Dec 15;11(12):e0167958. doi: 10.1371/journal.pone.0167958 (PMC5158018; doi:10.1371/journal.pone.0167958)
Supplement: S3 Table — (XLSX) [file pone.0167958.s004.xlsx]

## Sheet: KEGG
Transcript name	Enzyme	Ezyme Code	Pathway	Pathway ID	Category
Locus_2513_Transcript_1/1_Confidence_1.000_Length_645, Locus_3737_Transcript_1/1_Confidence_1.000_Length_405, Locus_6059_Transcript_1/1_Confidence_1.000_Length_237	argininosuccinate synthase	ec:6.3.4.5	Alanine, aspartate and glutamate metabolism	path:map00250	Amino Acid Metabolism
Locus_5295_Transcript_1/1_Confidence_1.000_Length_460, Locus_5653_Transcript_1/1_Confidence_1.000_Length_929	adenylosuccinate synthase	ec:6.3.4.4	Alanine, aspartate and glutamate metabolism	path:map00250	Amino Acid Metabolism
Locus_1995_Transcript_1/1_Confidence_1.000_Length_349, Locus_4788_Transcript_1/1_Confidence_1.000_Length_662, Locus_4844_Transcript_1/1_Confidence_1.000_Length_465, Locus_5248_Transcript_1/1_Confidence_1.000_Length_635, Locus_5279_Transcript_1/1_Confidence_1.000_Length_900, Locus_5506_Transcript_1/1_Confidence_1.000_Length_1594, Locus_7085_Transcript_1/2_Confidence_1.000_Length_1007, Locus_7085_T…	glutamate synthase (NADH)	ec:1.4.1.14	Alanine, aspartate and glutamate metabolism	path:map00250	Amino Acid Metabolism
Locus_3752_Transcript_1/1_Confidence_1.000_Length_430, Locus_8906_Transcript_1/1_Confidence_1.000_Length_714	glutamate decarboxylase	ec:4.1.1.15	Alanine, aspartate and glutamate metabolism	path:map00250	Amino Acid Metabolism
Locus_15005_Transcript_1/1_Confidence_1.000_Length_335	1-pyrroline-5-carboxylate dehydrogenase	ec:1.5.1.12	Alanine, aspartate and glutamate metabolism	path:map00250	Amino Acid Metabolism
Locus_3223_Transcript_1/1_Confidence_1.000_Length_235, Locus_3952_Transcript_1/1_Confidence_1.000_Length_337, Locus_5964_Transcript_1/1_Confidence_1.000_Length_278, Locus_11297_Transcript_1/1_Confidence_1.000_Length_342, Locus_14699_Transcript_1/1_Confidence_1.000_Length_476	L-amino-acid oxidase	ec:1.4.3.2	Alanine, aspartate and glutamate metabolism	path:map00250	Amino Acid Metabolism
Locus_302_Transcript_1/5_Confidence_0.636_Length_2231, Locus_302_Transcript_2/5_Confidence_0.636_Length_2057, Locus_302_Transcript_4/5_Confidence_0.364_Length_1460, Locus_302_Transcript_5/5_Confidence_0.636_Length_2223	L-aspartate oxidase	ec:1.4.3.16	Alanine, aspartate and glutamate metabolism	path:map00250	Amino Acid Metabolism
Locus_1971_Transcript_1/1_Confidence_1.000_Length_458, Locus_4293_Transcript_1/1_Confidence_1.000_Length_665, Locus_13759_Transcript_1/1_Confidence_1.000_Length_416	amidophosphoribosyltransferase	ec:2.4.2.14	Alanine, aspartate and glutamate metabolism	path:map00250	Amino Acid Metabolism
Locus_11454_Transcript_1/1_Confidence_1.000_Length_690	glutaminase	ec:3.5.1.2	Alanine, aspartate and glutamate metabolism	path:map00250	Amino Acid Metabolism
Locus_6395_Transcript_1/2_Confidence_1.000_Length_882, Locus_6395_Transcript_2/2_Confidence_1.000_Length_882	asparaginase	ec:3.5.1.1	Alanine, aspartate and glutamate metabolism	path:map00250	Amino Acid Metabolism
Locus_3933_Transcript_1/1_Confidence_1.000_Length_433, Locus_6355_Transcript_1/1_Confidence_1.000_Length_437, Locus_6356_Transcript_1/1_Confidence_1.000_Length_204, Locus_7574_Transcript_1/1_Confidence_1.000_Length_295, Locus_7885_Transcript_1/1_Confidence_1.000_Length_209, Locus_9890_Transcript_1/1_Confidence_1.000_Length_232, Locus_11155_Transcript_1/1_Confidence_1.000_Length_285, Locus_15832_T…	carbamoyl-phosphate synthase (glutamine-hydrolysing)	ec:6.3.5.5	Alanine, aspartate and glutamate metabolism	path:map00250	Amino Acid Metabolism
Locus_3726_Transcript_1/1_Confidence_1.000_Length_410, Locus_3727_Transcript_1/1_Confidence_1.000_Length_296, Locus_3798_Transcript_1/2_Confidence_1.000_Length_877, Locus_3798_Transcript_2/2_Confidence_1.000_Length_790, Locus_4732_Transcript_1/1_Confidence_1.000_Length_1075, Locus_7229_Transcript_1/1_Confidence_1.000_Length_227, Locus_10911_Transcript_1/1_Confidence_1.000_Length_336, Locus_12515_…	asparagine synthase (glutamine-hydrolysing)	ec:6.3.5.4	Alanine, aspartate and glutamate metabolism	path:map00250	Amino Acid Metabolism
Locus_136_Transcript_12/18_Confidence_0.032_Length_525, Locus_136_Transcript_15/18_Confidence_0.097_Length_701, Locus_259_Transcript_1/3_Confidence_0.714_Length_859, Locus_259_Transcript_2/3_Confidence_0.714_Length_871, Locus_259_Transcript_3/3_Confidence_0.429_Length_827, Locus_9984_Transcript_1/1_Confidence_1.000_Length_1176	glutamate dehydrogenase [NAD(P)+]	ec:1.4.1.3	Alanine, aspartate and glutamate metabolism	path:map00250	Amino Acid Metabolism
Locus_136_Transcript_12/18_Confidence_0.032_Length_525, Locus_136_Transcript_15/18_Confidence_0.097_Length_701, Locus_259_Transcript_1/3_Confidence_0.714_Length_859, Locus_259_Transcript_2/3_Confidence_0.714_Length_871, Locus_259_Transcript_3/3_Confidence_0.429_Length_827	glutamate dehydrogenase	ec:1.4.1.2	Alanine, aspartate and glutamate metabolism	path:map00250	Amino Acid Metabolism
Locus_15882_Transcript_1/1_Confidence_1.000_Length_325	adenylosuccinate lyase	ec:4.3.2.2	Alanine, aspartate and glutamate metabolism	path:map00250	Amino Acid Metabolism
Locus_2693_Transcript_1/1_Confidence_1.000_Length_474, Locus_3226_Transcript_1/1_Confidence_1.000_Length_562, Locus_11520_Transcript_1/1_Confidence_1.000_Length_305	argininosuccinate lyase	ec:4.3.2.1	Alanine, aspartate and glutamate metabolism	path:map00250	Amino Acid Metabolism
Locus_7885_Transcript_1/1_Confidence_1.000_Length_209, Locus_9890_Transcript_1/1_Confidence_1.000_Length_232, Locus_11155_Transcript_1/1_Confidence_1.000_Length_285, Locus_15832_Transcript_1/1_Confidence_1.000_Length_276, Locus_15958_Transcript_1/1_Confidence_1.000_Length_225	carbamoyl-phosphate synthase (ammonia)	ec:6.3.4.16	Alanine, aspartate and glutamate metabolism	path:map00250	Amino Acid Metabolism
Locus_8899_Transcript_1/1_Confidence_1.000_Length_662, Locus_12425_Transcript_1/1_Confidence_1.000_Length_331	aspartate carbamoyltransferase	ec:2.1.3.2	Alanine, aspartate and glutamate metabolism	path:map00250	Amino Acid Metabolism
Locus_4701_Transcript_1/1_Confidence_1.000_Length_342, Locus_5736_Transcript_1/1_Confidence_1.000_Length_1121	alanine transaminase	ec:2.6.1.2	Alanine, aspartate and glutamate metabolism	path:map00250	Amino Acid Metabolism
Locus_833_Transcript_1/1_Confidence_1.000_Length_1402, Locus_1754_Transcript_1/1_Confidence_1.000_Length_616, Locus_1967_Transcript_1/3_Confidence_0.667_Length_1709, Locus_1967_Transcript_2/3_Confidence_0.667_Length_1703, Locus_1967_Transcript_3/3_Confidence_0.667_Length_1719, Locus_4274_Transcript_1/1_Confidence_1.000_Length_354, Locus_7421_Transcript_1/1_Confidence_1.000_Length_299, Locus_8919_…	aspartate transaminase	ec:2.6.1.1	Alanine, aspartate and glutamate metabolism	path:map00250	Amino Acid Metabolism
Locus_9629_Transcript_1/1_Confidence_1.000_Length_300, Locus_10615_Transcript_1/1_Confidence_1.000_Length_572, Locus_10937_Transcript_1/1_Confidence_1.000_Length_426, Locus_12735_Transcript_1/1_Confidence_1.000_Length_221	alanine---glyoxylate transaminase	ec:2.6.1.44	Alanine, aspartate and glutamate metabolism	path:map00250	Amino Acid Metabolism
Locus_1384_Transcript_1/1_Confidence_1.000_Length_688, Locus_1765_Transcript_1/1_Confidence_1.000_Length_659, Locus_9491_Transcript_1/1_Confidence_1.000_Length_262	succinate-semialdehyde dehydrogenase (NAD+)	ec:1.2.1.24	Alanine, aspartate and glutamate metabolism	path:map00250	Amino Acid Metabolism
Locus_38_Transcript_1/1_Confidence_1.000_Length_671, Locus_3355_Transcript_1/1_Confidence_1.000_Length_1080, Locus_8245_Transcript_1/1_Confidence_1.000_Length_436, Locus_9241_Transcript_1/1_Confidence_1.000_Length_469, Locus_14926_Transcript_1/1_Confidence_1.000_Length_201, Locus_15780_Transcript_1/1_Confidence_1.000_Length_245	glutamate---ammonia ligase	ec:6.3.1.2	Alanine, aspartate and glutamate metabolism	path:map00250	Amino Acid Metabolism
Locus_3798_Transcript_1/2_Confidence_1.000_Length_877, Locus_3798_Transcript_2/2_Confidence_1.000_Length_790, Locus_4732_Transcript_1/1_Confidence_1.000_Length_1075	aspartate---ammonia ligase	ec:6.3.1.1	Alanine, aspartate and glutamate metabolism	path:map00250	Amino Acid Metabolism
Locus_1384_Transcript_1/1_Confidence_1.000_Length_688, Locus_1765_Transcript_1/1_Confidence_1.000_Length_659	succinate-semialdehyde dehydrogenase [NAD(P)+]	ec:1.2.1.16	Alanine, aspartate and glutamate metabolism	path:map00250	Amino Acid Metabolism
Locus_9931_Transcript_1/1_Confidence_1.000_Length_396	allene-oxide cyclase	ec:5.3.99.6	alpha-Linolenic acid metabolism	path:map00592	Lipid Metabolism
Locus_12652_Transcript_1/1_Confidence_1.000_Length_767	jasmonate O-methyltransferase	ec:2.1.1.141	alpha-Linolenic acid metabolism	path:map00592	Lipid Metabolism
Locus_165_Transcript_1/1_Confidence_1.000_Length_1284, Locus_179_Transcript_1/3_Confidence_0.714_Length_2540, Locus_179_Transcript_2/3_Confidence_0.714_Length_2540, Locus_179_Transcript_3/3_Confidence_0.714_Length_2540, Locus_1406_Transcript_1/3_Confidence_0.667_Length_1529, Locus_1406_Transcript_2/3_Confidence_0.667_Length_1473, Locus_1406_Transcript_3/3_Confidence_0.667_Length_1473, Locus_1869_…	enoyl-CoA hydratase	ec:4.2.1.17	alpha-Linolenic acid metabolism	path:map00592	Lipid Metabolism
Locus_555_Transcript_1/1_Confidence_1.000_Length_596, Locus_1684_Transcript_1/1_Confidence_1.000_Length_328, Locus_4541_Transcript_1/1_Confidence_1.000_Length_220, Locus_10044_Transcript_1/1_Confidence_1.000_Length_219, Locus_10788_Transcript_1/1_Confidence_1.000_Length_284	phospholipase A1	ec:3.1.1.32	alpha-Linolenic acid metabolism	path:map00592	Lipid Metabolism
Locus_750_Transcript_1/2_Confidence_1.000_Length_1763, Locus_750_Transcript_2/2_Confidence_1.000_Length_1663	acetyl-CoA C-acyltransferase	ec:2.3.1.16	alpha-Linolenic acid metabolism	path:map00592	Lipid Metabolism
Locus_809_Transcript_1/2_Confidence_1.000_Length_1015, Locus_809_Transcript_2/2_Confidence_1.000_Length_1015, Locus_815_Transcript_1/1_Confidence_1.000_Length_424, Locus_7922_Transcript_1/1_Confidence_1.000_Length_289, Locus_11119_Transcript_1/1_Confidence_1.000_Length_720	linoleate 13S-lipoxygenase	ec:1.13.11.12	alpha-Linolenic acid metabolism	path:map00592	Lipid Metabolism
Locus_97_Transcript_1/2_Confidence_1.000_Length_2386, Locus_97_Transcript_2/2_Confidence_1.000_Length_2386, Locus_169_Transcript_1/1_Confidence_1.000_Length_201, Locus_170_Transcript_1/1_Confidence_1.000_Length_299, Locus_2158_Transcript_1/1_Confidence_1.000_Length_702, Locus_2482_Transcript_1/1_Confidence_1.000_Length_786, Locus_4160_Transcript_1/2_Confidence_1.000_Length_1355, Locus_4160_Transc…	acyl-CoA oxidase	ec:1.3.3.6	alpha-Linolenic acid metabolism	path:map00592	Lipid Metabolism
Locus_506_Transcript_1/7_Confidence_0.571_Length_1419, Locus_506_Transcript_2/7_Confidence_0.571_Length_1514, Locus_506_Transcript_4/7_Confidence_0.429_Length_873, Locus_506_Transcript_6/7_Confidence_0.214_Length_1037, Locus_506_Transcript_7/7_Confidence_0.571_Length_1386, Locus_573_Transcript_1/7_Confidence_0.412_Length_511, Locus_573_Transcript_2/7_Confidence_0.294_Length_450, Locus_573_Transcr…	phospholipase A2	ec:3.1.1.4	alpha-Linolenic acid metabolism	path:map00592	Lipid Metabolism
Locus_15965_Transcript_1/1_Confidence_1.000_Length_227	12-oxophytodienoate reductase	ec:1.3.1.42	alpha-Linolenic acid metabolism	path:map00592	Lipid Metabolism
Locus_787_Transcript_1/1_Confidence_1.000_Length_411, Locus_1805_Transcript_1/1_Confidence_1.000_Length_1206, Locus_4958_Transcript_1/1_Confidence_1.000_Length_2097, Locus_5241_Transcript_1/1_Confidence_1.000_Length_642, Locus_11219_Transcript_1/1_Confidence_1.000_Length_379	UDP-glucuronate decarboxylase	ec:4.1.1.35	Amino sugar and nucleotide sugar metabolism	path:map00520	Carbohydrate Metabolism
Locus_3258_Transcript_1/2_Confidence_1.000_Length_2563, Locus_3258_Transcript_2/2_Confidence_1.000_Length_2607	UDP-glucose 4,6-dehydratase	ec:4.2.1.76	Amino sugar and nucleotide sugar metabolism	path:map00520	Carbohydrate Metabolism
Locus_5672_Transcript_1/1_Confidence_1.000_Length_1672	GDP-mannose 3,5-epimerase	ec:5.1.3.18	Amino sugar and nucleotide sugar metabolism	path:map00520	Carbohydrate Metabolism
Locus_1282_Transcript_1/1_Confidence_1.000_Length_1259, Locus_5047_Transcript_1/1_Confidence_1.000_Length_318	UDP-glucuronate 5'-epimerase	ec:5.1.3.12	Amino sugar and nucleotide sugar metabolism	path:map00520	Carbohydrate Metabolism
Locus_3204_Transcript_1/1_Confidence_1.000_Length_462, Locus_4649_Transcript_1/1_Confidence_1.000_Length_289, Locus_14267_Transcript_1/1_Confidence_1.000_Length_202	GDP-mannose 4,6-dehydratase	ec:4.2.1.47	Amino sugar and nucleotide sugar metabolism	path:map00520	Carbohydrate Metabolism
Locus_5013_Transcript_1/1_Confidence_1.000_Length_772, Locus_5872_Transcript_1/2_Confidence_1.000_Length_1256	glucose-6-phosphate isomerase	ec:5.3.1.9	Amino sugar and nucleotide sugar metabolism	path:map00520	Carbohydrate Metabolism
Locus_12275_Transcript_1/1_Confidence_1.000_Length_558, Locus_15570_Transcript_1/1_Confidence_1.000_Length_299	mannose-6-phosphate isomerase	ec:5.3.1.8	Amino sugar and nucleotide sugar metabolism	path:map00520	Carbohydrate Metabolism
Locus_2744_Transcript_1/1_Confidence_1.000_Length_857, Locus_4683_Transcript_1/2_Confidence_1.000_Length_1767, Locus_4683_Transcript_2/2_Confidence_1.000_Length_1764, Locus_4818_Transcript_1/1_Confidence_1.000_Length_317, Locus_5887_Transcript_1/1_Confidence_1.000_Length_372, Locus_7276_Transcript_1/1_Confidence_1.000_Length_372, Locus_7371_Transcript_1/1_Confidence_1.000_Length_215, Locus_8225_T…	galactokinase	ec:2.7.1.6	Amino sugar and nucleotide sugar metabolism	path:map00520	Carbohydrate Metabolism
Locus_31_Transcript_1/3_Confidence_0.667_Length_1560, Locus_31_Transcript_2/3_Confidence_0.667_Length_2308, Locus_31_Transcript_3/3_Confidence_0.667_Length_1872, Locus_55_Transcript_1/7_Confidence_0.579_Length_2040, Locus_55_Transcript_2/7_Confidence_0.474_Length_2041, Locus_55_Transcript_3/7_Confidence_0.526_Length_2076, Locus_55_Transcript_4/7_Confidence_0.368_Length_1668, Locus_55_Transcript_5…	fructokinase	ec:2.7.1.4	Amino sugar and nucleotide sugar metabolism	path:map00520	Carbohydrate Metabolism
Locus_4897_Transcript_1/1_Confidence_1.000_Length_1099, Locus_4898_Transcript_1/1_Confidence_1.000_Length_851, Locus_5887_Transcript_1/1_Confidence_1.000_Length_372, Locus_7371_Transcript_1/1_Confidence_1.000_Length_215, Locus_11193_Transcript_1/1_Confidence_1.000_Length_238, Locus_14051_Transcript_1/1_Confidence_1.000_Length_225	glucokinase	ec:2.7.1.2	Amino sugar and nucleotide sugar metabolism	path:map00520	Carbohydrate Metabolism
Locus_1282_Transcript_1/1_Confidence_1.000_Length_1259, Locus_3742_Transcript_1/2_Confidence_1.000_Length_1836, Locus_3742_Transcript_2/2_Confidence_1.000_Length_1827, Locus_5047_Transcript_1/1_Confidence_1.000_Length_318	UDP-glucuronate 4-epimerase	ec:5.1.3.6	Amino sugar and nucleotide sugar metabolism	path:map00520	Carbohydrate Metabolism
Locus_1370_Transcript_1/2_Confidence_1.000_Length_533, Locus_1370_Transcript_2/2_Confidence_1.000_Length_512, Locus_4301_Transcript_1/1_Confidence_1.000_Length_980	UDP-arabinose 4-epimerase	ec:5.1.3.5	Amino sugar and nucleotide sugar metabolism	path:map00520	Carbohydrate Metabolism
Locus_1370_Transcript_1/2_Confidence_1.000_Length_533, Locus_1370_Transcript_2/2_Confidence_1.000_Length_512, Locus_4301_Transcript_1/1_Confidence_1.000_Length_980, Locus_5592_Transcript_1/1_Confidence_1.000_Length_620, Locus_11277_Transcript_1/1_Confidence_1.000_Length_503	UDP-glucose 4-epimerase	ec:5.1.3.2	Amino sugar and nucleotide sugar metabolism	path:map00520	Carbohydrate Metabolism
Locus_12718_Transcript_1/1_Confidence_1.000_Length_322, Locus_13341_Transcript_1/1_Confidence_1.000_Length_212	alpha-N-arabinofuranosidase	ec:3.2.1.55	Amino sugar and nucleotide sugar metabolism	path:map00520	Carbohydrate Metabolism
Locus_4471_Transcript_1/1_Confidence_1.000_Length_273, Locus_9515_Transcript_1/1_Confidence_1.000_Length_203, Locus_11028_Transcript_1/1_Confidence_1.000_Length_333, Locus_14074_Transcript_1/1_Confidence_1.000_Length_234	beta-N-acetylhexosaminidase	ec:3.2.1.52	Amino sugar and nucleotide sugar metabolism	path:map00520	Carbohydrate Metabolism
Locus_1171_Transcript_1/1_Confidence_1.000_Length_228, Locus_6797_Transcript_1/1_Confidence_1.000_Length_255, Locus_12718_Transcript_1/1_Confidence_1.000_Length_322, Locus_13341_Transcript_1/1_Confidence_1.000_Length_212	xylan 1,4-beta-xylosidase	ec:3.2.1.37	Amino sugar and nucleotide sugar metabolism	path:map00520	Carbohydrate Metabolism
Locus_2999_Transcript_2/3_Confidence_0.714_Length_894, Locus_3212_Transcript_3/3_Confidence_0.667_Length_818, Locus_4646_Transcript_1/1_Confidence_1.000_Length_414, Locus_5926_Transcript_1/1_Confidence_1.000_Length_899, Locus_6751_Transcript_1/1_Confidence_1.000_Length_362, Locus_8721_Transcript_1/1_Confidence_1.000_Length_427, Locus_15291_Transcript_1/1_Confidence_1.000_Length_583	chitinase	ec:3.2.1.14	Amino sugar and nucleotide sugar metabolism	path:map00520	Carbohydrate Metabolism
Locus_163_Transcript_1/1_Confidence_1.000_Length_2172, Locus_7048_Transcript_1/1_Confidence_1.000_Length_624	UTP---glucose-1-phosphate uridylyltransferase	ec:2.7.7.9	Amino sugar and nucleotide sugar metabolism	path:map00520	Carbohydrate Metabolism
Locus_163_Transcript_1/1_Confidence_1.000_Length_2172	glucuronate-1-phosphate uridylyltransferase	ec:2.7.7.44	Amino sugar and nucleotide sugar metabolism	path:map00520	Carbohydrate Metabolism
Locus_5134_Transcript_1/2_Confidence_1.000_Length_896, Locus_5134_Transcript_2/2_Confidence_1.000_Length_896	cytochrome-b5 reductase	ec:1.6.2.2	Amino sugar and nucleotide sugar metabolism	path:map00520	Carbohydrate Metabolism
Locus_1529_Transcript_1/2_Confidence_1.000_Length_1691, Locus_1529_Transcript_2/2_Confidence_1.000_Length_1691	glucose-1-phosphate adenylyltransferase	ec:2.7.7.27	Amino sugar and nucleotide sugar metabolism	path:map00520	Carbohydrate Metabolism
Locus_873_Transcript_1/3_Confidence_0.833_Length_1449, Locus_873_Transcript_2/3_Confidence_0.667_Length_1390, Locus_873_Transcript_3/3_Confidence_0.667_Length_1289	mannose-1-phosphate guanylyltransferase (GDP)	ec:2.7.7.22	Amino sugar and nucleotide sugar metabolism	path:map00520	Carbohydrate Metabolism
Locus_873_Transcript_1/3_Confidence_0.833_Length_1449, Locus_873_Transcript_3/3_Confidence_0.667_Length_1289, Locus_6109_Transcript_1/1_Confidence_1.000_Length_337, Locus_6717_Transcript_1/1_Confidence_1.000_Length_642	mannose-1-phosphate guanylyltransferase	ec:2.7.7.13	Amino sugar and nucleotide sugar metabolism	path:map00520	Carbohydrate Metabolism
Locus_13923_Transcript_1/1_Confidence_1.000_Length_231	UDP-glucose---hexose-1-phosphate uridylyltransferase	ec:2.7.7.12	Amino sugar and nucleotide sugar metabolism	path:map00520	Carbohydrate Metabolism
Locus_163_Transcript_1/1_Confidence_1.000_Length_2172	UTP---xylose-1-phosphate uridylyltransferase	ec:2.7.7.11	Amino sugar and nucleotide sugar metabolism	path:map00520	Carbohydrate Metabolism
Locus_163_Transcript_1/1_Confidence_1.000_Length_2172, Locus_11365_Transcript_1/1_Confidence_1.000_Length_670, Locus_13923_Transcript_1/1_Confidence_1.000_Length_231	UTP---hexose-1-phosphate uridylyltransferase	ec:2.7.7.10	Amino sugar and nucleotide sugar metabolism	path:map00520	Carbohydrate Metabolism
Locus_549_Transcript_1/2_Confidence_1.000_Length_1357, Locus_614_Transcript_1/1_Confidence_1.000_Length_1924, Locus_1611_Transcript_1/1_Confidence_1.000_Length_1967, Locus_3345_Transcript_1/1_Confidence_1.000_Length_1697, Locus_3492_Transcript_1/1_Confidence_1.000_Length_930, Locus_3993_Transcript_1/1_Confidence_1.000_Length_309, Locus_4054_Transcript_1/1_Confidence_1.000_Length_321, Locus_5957_T…	polygalacturonate 4-alpha-galacturonosyltransferase	ec:2.4.1.43	Amino sugar and nucleotide sugar metabolism	path:map00520	Carbohydrate Metabolism
Locus_2423_Transcript_1/1_Confidence_1.000_Length_521, Locus_11696_Transcript_1/1_Confidence_1.000_Length_570	GDP-L-fucose synthase	ec:1.1.1.271	Amino sugar and nucleotide sugar metabolism	path:map00520	Carbohydrate Metabolism
Locus_10687_Transcript_1/2_Confidence_1.000_Length_447, Locus_10687_Transcript_2/2_Confidence_1.000_Length_555	glucosamine-phosphate N-acetyltransferase	ec:2.3.1.4	Amino sugar and nucleotide sugar metabolism	path:map00520	Carbohydrate Metabolism
Locus_150_Transcript_1/1_Confidence_1.000_Length_1741	UDP-glucose 6-dehydrogenase	ec:1.1.1.22	Amino sugar and nucleotide sugar metabolism	path:map00520	Carbohydrate Metabolism
Locus_11969_Transcript_1/1_Confidence_1.000_Length_306, Locus_11970_Transcript_1/1_Confidence_1.000_Length_349, Locus_15208_Transcript_1/1_Confidence_1.000_Length_251	phosphomannomutase	ec:5.4.2.8	Amino sugar and nucleotide sugar metabolism	path:map00520	Carbohydrate Metabolism
Locus_3623_Transcript_1/1_Confidence_1.000_Length_557, Locus_9635_Transcript_1/1_Confidence_1.000_Length_256, Locus_11205_Transcript_1/1_Confidence_1.000_Length_249, Locus_11613_Transcript_1/1_Confidence_1.000_Length_635, Locus_12058_Transcript_1/1_Confidence_1.000_Length_225	phosphoacetylglucosamine mutase	ec:5.4.2.3	Amino sugar and nucleotide sugar metabolism	path:map00520	Carbohydrate Metabolism
Locus_1437_Transcript_1/2_Confidence_1.000_Length_1968, Locus_1437_Transcript_2/2_Confidence_1.000_Length_1959, Locus_13803_Transcript_1/1_Confidence_1.000_Length_366	phosphoglucomutase	ec:5.4.2.2	Amino sugar and nucleotide sugar metabolism	path:map00520	Carbohydrate Metabolism
Locus_4683_Transcript_1/2_Confidence_1.000_Length_1767, Locus_4683_Transcript_2/2_Confidence_1.000_Length_1764, Locus_4818_Transcript_1/1_Confidence_1.000_Length_317, Locus_5887_Transcript_1/1_Confidence_1.000_Length_372, Locus_7371_Transcript_1/1_Confidence_1.000_Length_215, Locus_10949_Transcript_1/1_Confidence_1.000_Length_879, Locus_11193_Transcript_1/1_Confidence_1.000_Length_238, Locus_1405…	L-arabinokinase	ec:2.7.1.46	Amino sugar and nucleotide sugar metabolism	path:map00520	Carbohydrate Metabolism
Locus_5887_Transcript_1/1_Confidence_1.000_Length_372, Locus_7276_Transcript_1/1_Confidence_1.000_Length_372, Locus_7371_Transcript_1/1_Confidence_1.000_Length_215, Locus_11193_Transcript_1/1_Confidence_1.000_Length_238, Locus_14051_Transcript_1/1_Confidence_1.000_Length_225	galacturonokinase	ec:2.7.1.44	Amino sugar and nucleotide sugar metabolism	path:map00520	Carbohydrate Metabolism
Locus_5887_Transcript_1/1_Confidence_1.000_Length_372, Locus_7371_Transcript_1/1_Confidence_1.000_Length_215, Locus_11193_Transcript_1/1_Confidence_1.000_Length_238, Locus_14051_Transcript_1/1_Confidence_1.000_Length_225	glucuronokinase	ec:2.7.1.43	Amino sugar and nucleotide sugar metabolism	path:map00520	Carbohydrate Metabolism
Locus_1246_Transcript_1/1_Confidence_1.000_Length_312, Locus_4698_Transcript_1/1_Confidence_1.000_Length_951, Locus_7799_Transcript_1/1_Confidence_1.000_Length_500, Locus_9109_Transcript_1/1_Confidence_1.000_Length_690, Locus_9924_Transcript_1/1_Confidence_1.000_Length_256, Locus_15193_Transcript_1/1_Confidence_1.000_Length_363	valine---tRNA ligase	ec:6.1.1.9	Aminoacyl-tRNA biosynthesis	path:map00970	Translation
Locus_863_Transcript_1/1_Confidence_1.000_Length_2452	alanine---tRNA ligase	ec:6.1.1.7	Aminoacyl-tRNA biosynthesis	path:map00970	Translation
Locus_843_Transcript_1/1_Confidence_1.000_Length_1175, Locus_1169_Transcript_1/1_Confidence_1.000_Length_1577, Locus_5332_Transcript_1/1_Confidence_1.000_Length_347, Locus_5754_Transcript_1/1_Confidence_1.000_Length_327	lysine---tRNA ligase	ec:6.1.1.6	Aminoacyl-tRNA biosynthesis	path:map00970	Translation
Locus_3786_Transcript_1/1_Confidence_1.000_Length_1367, Locus_7090_Transcript_1/1_Confidence_1.000_Length_946, Locus_12539_Transcript_1/1_Confidence_1.000_Length_460, Locus_12548_Transcript_1/1_Confidence_1.000_Length_240, Locus_14391_Transcript_1/1_Confidence_1.000_Length_616	isoleucine---tRNA ligase	ec:6.1.1.5	Aminoacyl-tRNA biosynthesis	path:map00970	Translation
Locus_797_Transcript_1/1_Confidence_1.000_Length_2968, Locus_6912_Transcript_1/1_Confidence_1.000_Length_636	leucine---tRNA ligase	ec:6.1.1.4	Aminoacyl-tRNA biosynthesis	path:map00970	Translation
Locus_1526_Transcript_1/1_Confidence_1.000_Length_843, Locus_2511_Transcript_1/1_Confidence_1.000_Length_1223	threonine---tRNA ligase	ec:6.1.1.3	Aminoacyl-tRNA biosynthesis	path:map00970	Translation
Locus_2947_Transcript_1/1_Confidence_1.000_Length_710	tryptophan---tRNA ligase	ec:6.1.1.2	Aminoacyl-tRNA biosynthesis	path:map00970	Translation
Locus_5265_Transcript_1/1_Confidence_1.000_Length_1131	tyrosine---tRNA ligase ec:6.1.1.10 methionine---tRNA ligase	ec:6.1.1.1	Aminoacyl-tRNA biosynthesis	path:map00970	Translation
Locus_11870_Transcript_1/1_Confidence_1.000_Length_213	methionyl-tRNA formyltransferase	ec:2.1.2.9	Aminoacyl-tRNA biosynthesis	path:map00970	Translation
Locus_5932_Transcript_1/1_Confidence_1.000_Length_610, Locus_10304_Transcript_1/2_Confidence_1.000_Length_548, Locus_10304_Transcript_2/2_Confidence_1.000_Length_548, Locus_11317_Transcript_1/1_Confidence_1.000_Length_676	asparagine---tRNA ligase	ec:6.1.1.22	Aminoacyl-tRNA biosynthesis	path:map00970	Translation
Locus_685_Transcript_1/2_Confidence_1.000_Length_2102, Locus_685_Transcript_2/2_Confidence_1.000_Length_2102	histidine---tRNA ligase	ec:6.1.1.21	Aminoacyl-tRNA biosynthesis	path:map00970	Translation
Locus_1186_Transcript_1/2_Confidence_1.000_Length_1641, Locus_1186_Transcript_2/2_Confidence_1.000_Length_1617, Locus_2880_Transcript_1/1_Confidence_1.000_Length_670, Locus_3643_Transcript_1/1_Confidence_1.000_Length_765, Locus_7282_Transcript_1/1_Confidence_1.000_Length_334, Locus_8955_Transcript_1/1_Confidence_1.000_Length_706	phenylalanine---tRNA ligase	ec:6.1.1.20	Aminoacyl-tRNA biosynthesis	path:map00970	Translation
Locus_257_Transcript_1/1_Confidence_1.000_Length_536, Locus_2138_Transcript_1/1_Confidence_1.000_Length_344, Locus_2962_Transcript_1/1_Confidence_1.000_Length_416, Locus_11220_Transcript_1/1_Confidence_1.000_Length_373, Locus_15928_Transcript_1/1_Confidence_1.000_Length_231	arginine---tRNA ligase	ec:6.1.1.19	Aminoacyl-tRNA biosynthesis	path:map00970	Translation
Locus_2626_Transcript_1/2_Confidence_1.000_Length_1722, Locus_2626_Transcript_2/2_Confidence_1.000_Length_1637, Locus_4516_Transcript_1/1_Confidence_1.000_Length_390, Locus_10391_Transcript_1/1_Confidence_1.000_Length_679, Locus_11311_Transcript_1/1_Confidence_1.000_Length_295, Locus_11362_Transcript_1/1_Confidence_1.000_Length_355, Locus_12659_Transcript_1/1_Confidence_1.000_Length_460, Locus_13…	glutamine---tRNA ligase	ec:6.1.1.18	Aminoacyl-tRNA biosynthesis	path:map00970	Translation
Locus_2626_Transcript_1/2_Confidence_1.000_Length_1722, Locus_2626_Transcript_2/2_Confidence_1.000_Length_1637	glutamate---tRNA ligase	ec:6.1.1.17	Aminoacyl-tRNA biosynthesis	path:map00970	Translation
Locus_134_Transcript_1/1_Confidence_1.000_Length_1257, Locus_9778_Transcript_1/1_Confidence_1.000_Length_462	cysteine---tRNA ligase	ec:6.1.1.16	Aminoacyl-tRNA biosynthesis	path:map00970	Translation
Locus_499_Transcript_1/3_Confidence_0.667_Length_1788, Locus_499_Transcript_2/3_Confidence_0.667_Length_1780, Locus_499_Transcript_3/3_Confidence_0.667_Length_1780	proline---tRNA ligase	ec:6.1.1.15	Aminoacyl-tRNA biosynthesis	path:map00970	Translation
Locus_7185_Transcript_1/1_Confidence_1.000_Length_753, Locus_7692_Transcript_1/1_Confidence_1.000_Length_902, Locus_8731_Transcript_1/1_Confidence_1.000_Length_419	glycine---tRNA ligase	ec:6.1.1.14	Aminoacyl-tRNA biosynthesis	path:map00970	Translation
Locus_1484_Transcript_1/1_Confidence_1.000_Length_1509, Locus_5932_Transcript_1/1_Confidence_1.000_Length_610, Locus_10304_Transcript_1/2_Confidence_1.000_Length_548, Locus_10304_Transcript_2/2_Confidence_1.000_Length_548, Locus_11317_Transcript_1/1_Confidence_1.000_Length_676	aspartate---tRNA ligase	ec:6.1.1.12	Aminoacyl-tRNA biosynthesis	path:map00970	Translation
Locus_1091_Transcript_1/1_Confidence_1.000_Length_1329	serine---tRNA ligase	ec:6.1.1.11	Aminoacyl-tRNA biosynthesis	path:map00970	Translation
Locus_4639_Transcript_1/1_Confidence_1.000_Length_448, Locus_5803_Transcript_1/1_Confidence_1.000_Length_481, Locus_6911_Transcript_1/1_Confidence_1.000_Length_735, Locus_9902_Transcript_1/1_Confidence_1.000_Length_226, Locus_11780_Transcript_1/1_Confidence_1.000_Length_345	methionine---tRNA ligase	ec:6.1.1.10	Aminoacyl-tRNA biosynthesis	path:map00970	Translation
Locus_165_Transcript_1/1_Confidence_1.000_Length_1284, Locus_179_Transcript_1/3_Confidence_0.714_Length_2540, Locus_179_Transcript_2/3_Confidence_0.714_Length_2540, Locus_179_Transcript_3/3_Confidence_0.714_Length_2540, Locus_1406_Transcript_1/3_Confidence_0.667_Length_1529, Locus_1406_Transcript_2/3_Confidence_0.667_Length_1473, Locus_1406_Transcript_3/3_Confidence_0.667_Length_1473, Locus_1869_…	enoyl-CoA hydratase	ec:4.2.1.17	Aminobenzoate degradation	path:map00627	Xenobiotics Biodegradation and Metabolism
Locus_4062_Transcript_1/2_Confidence_1.000_Length_658, Locus_4062_Transcript_2/2_Confidence_1.000_Length_658, Locus_4704_Transcript_1/1_Confidence_1.000_Length_449, Locus_5352_Transcript_1/1_Confidence_1.000_Length_681, Locus_5403_Transcript_1/1_Confidence_1.000_Length_256, Locus_6809_Transcript_1/1_Confidence_1.000_Length_2186, Locus_9745_Transcript_1/1_Confidence_1.000_Length_415, Locus_13087_T…	amidase	ec:3.5.1.4	Aminobenzoate degradation	path:map00627	Xenobiotics Biodegradation and Metabolism
Locus_5782_Transcript_1/2_Confidence_1.000_Length_868, Locus_5782_Transcript_2/2_Confidence_1.000_Length_868	4-nitrophenylphosphatase	ec:3.1.3.41	Aminobenzoate degradation	path:map00627	Xenobiotics Biodegradation and Metabolism
Locus_3418_Transcript_1/1_Confidence_1.000_Length_640	2-hydroxy-1,4-benzoquinone reductase	ec:1.6.5.7	Aminobenzoate degradation	path:map00627	Xenobiotics Biodegradation and Metabolism
Locus_44_Transcript_1/1_Confidence_1.000_Length_1589, Locus_457_Transcript_1/3_Confidence_0.714_Length_1654, Locus_457_Transcript_2/3_Confidence_0.714_Length_1654, Locus_457_Transcript_3/3_Confidence_0.714_Length_1654, Locus_1081_Transcript_1/1_Confidence_1.000_Length_738, Locus_1342_Transcript_1/1_Confidence_1.000_Length_943, Locus_1362_Transcript_1/3_Confidence_0.714_Length_2192, Locus_1362_Tra…	acid phosphatase	ec:3.1.3.2	Aminobenzoate degradation	path:map00627	Xenobiotics Biodegradation and Metabolism
Locus_7929_Transcript_1/1_Confidence_1.000_Length_379, Locus_8893_Transcript_1/1_Confidence_1.000_Length_247, Locus_10209_Transcript_1/1_Confidence_1.000_Length_578	nitrilase	ec:3.5.5.1	Aminobenzoate degradation	path:map00627	Xenobiotics Biodegradation and Metabolism
Locus_2719_Transcript_1/1_Confidence_1.000_Length_380, Locus_8263_Transcript_1/1_Confidence_1.000_Length_330, Locus_10306_Transcript_1/1_Confidence_1.000_Length_233, Locus_14852_Transcript_1/1_Confidence_1.000_Length_266	unspecific monooxygenase	ec:1.14.14.1	Aminobenzoate degradation	path:map00627	Xenobiotics Biodegradation and Metabolism
Locus_894_Transcript_1/1_Confidence_1.000_Length_1552, Locus_8184_Transcript_1/1_Confidence_1.000_Length_286, Locus_10962_Transcript_1/1_Confidence_1.000_Length_873, Locus_14291_Transcript_1/1_Confidence_1.000_Length_237	anthocyanidin 3-O-glucosyltransferase	ec:2.4.1.115	Anthocyanin biosynthesis	path:map00942	Biosynthesis of Other Secondary Metabolites
Locus_9322_Transcript_1/1_Confidence_1.000_Length_209, Locus_10536_Transcript_1/1_Confidence_1.000_Length_287	soluble epoxide hydrolase	ec:3.3.2.10	Arachidonic acid metabolism	path:map00590	Lipid Metabolism
Locus_2719_Transcript_1/1_Confidence_1.000_Length_380, Locus_8263_Transcript_1/1_Confidence_1.000_Length_330, Locus_10306_Transcript_1/1_Confidence_1.000_Length_233	alkane 1-monooxygenase	ec:1.14.15.3	Arachidonic acid metabolism	path:map00590	Lipid Metabolism
Locus_5462_Transcript_1/3_Confidence_0.571_Length_756, Locus_5462_Transcript_2/3_Confidence_0.571_Length_864, Locus_5462_Transcript_3/3_Confidence_0.714_Length_783, Locus_6975_Transcript_1/1_Confidence_1.000_Length_523, Locus_9473_Transcript_2/2_Confidence_1.000_Length_863	glutathione peroxidase	ec:1.11.1.9	Arachidonic acid metabolism	path:map00590	Lipid Metabolism
Locus_2719_Transcript_1/1_Confidence_1.000_Length_380, Locus_8263_Transcript_1/1_Confidence_1.000_Length_330, Locus_10306_Transcript_1/1_Confidence_1.000_Length_233, Locus_14852_Transcript_1/1_Confidence_1.000_Length_266	unspecific monooxygenase	ec:1.14.14.1	Arachidonic acid metabolism	path:map00590	Lipid Metabolism
Locus_506_Transcript_1/7_Confidence_0.571_Length_1419, Locus_506_Transcript_2/7_Confidence_0.571_Length_1514, Locus_506_Transcript_4/7_Confidence_0.429_Length_873, Locus_506_Transcript_6/7_Confidence_0.214_Length_1037, Locus_506_Transcript_7/7_Confidence_0.571_Length_1386, Locus_573_Transcript_1/7_Confidence_0.412_Length_511, Locus_573_Transcript_2/7_Confidence_0.294_Length_450, Locus_573_Transcr…	phospholipase A2	ec:3.1.1.4	Arachidonic acid metabolism	path:map00590	Lipid Metabolism
Locus_2513_Transcript_1/1_Confidence_1.000_Length_645, Locus_3737_Transcript_1/1_Confidence_1.000_Length_405, Locus_6059_Transcript_1/1_Confidence_1.000_Length_237	argininosuccinate synthase	ec:6.3.4.5	Arginine and proline metabolism	path:map00330	Amino Acid Metabolism
Locus_6947_Transcript_1/1_Confidence_1.000_Length_344	adenosylmethionine decarboxylase	ec:4.1.1.50	Arginine and proline metabolism	path:map00330	Amino Acid Metabolism
Locus_10119_Transcript_1/1_Confidence_1.000_Length_252	proline dehydrogenase	ec:1.5.99.8	Arginine and proline metabolism	path:map00330	Amino Acid Metabolism
Locus_3474_Transcript_1/1_Confidence_1.000_Length_522, Locus_10243_Transcript_1/1_Confidence_1.000_Length_369, Locus_12683_Transcript_1/1_Confidence_1.000_Length_201, Locus_16082_Transcript_1/1_Confidence_1.000_Length_238	arginase	ec:3.5.3.1	Arginine and proline metabolism	path:map00330	Amino Acid Metabolism
Locus_52_Transcript_1/1_Confidence_1.000_Length_2538	arginine decarboxylase	ec:4.1.1.19	Arginine and proline metabolism	path:map00330	Amino Acid Metabolism
Locus_15005_Transcript_1/1_Confidence_1.000_Length_335	1-pyrroline-5-carboxylate dehydrogenase	ec:1.5.1.12	Arginine and proline metabolism	path:map00330	Amino Acid Metabolism
Locus_4062_Transcript_1/2_Confidence_1.000_Length_658, Locus_4062_Transcript_2/2_Confidence_1.000_Length_658, Locus_4704_Transcript_1/1_Confidence_1.000_Length_449, Locus_5352_Transcript_1/1_Confidence_1.000_Length_681, Locus_5403_Transcript_1/1_Confidence_1.000_Length_256, Locus_6809_Transcript_1/1_Confidence_1.000_Length_2186, Locus_9745_Transcript_1/1_Confidence_1.000_Length_415, Locus_13087_T…	amidase	ec:3.5.1.4	Arginine and proline metabolism	path:map00330	Amino Acid Metabolism
Locus_11454_Transcript_1/1_Confidence_1.000_Length_690	glutaminase	ec:3.5.1.2	Arginine and proline metabolism	path:map00330	Amino Acid Metabolism
Locus_136_Transcript_12/18_Confidence_0.032_Length_525, Locus_136_Transcript_15/18_Confidence_0.097_Length_701, Locus_259_Transcript_1/3_Confidence_0.714_Length_859, Locus_259_Transcript_2/3_Confidence_0.714_Length_871, Locus_259_Transcript_3/3_Confidence_0.429_Length_827, Locus_9984_Transcript_1/1_Confidence_1.000_Length_1176	glutamate dehydrogenase [NAD(P)+]	ec:1.4.1.3	Arginine and proline metabolism	path:map00330	Amino Acid Metabolism
Locus_136_Transcript_12/18_Confidence_0.032_Length_525, Locus_136_Transcript_15/18_Confidence_0.097_Length_701, Locus_259_Transcript_1/3_Confidence_0.714_Length_859, Locus_259_Transcript_2/3_Confidence_0.714_Length_871, Locus_259_Transcript_3/3_Confidence_0.429_Length_827	glutamate dehydrogenase	ec:1.4.1.2	Arginine and proline metabolism	path:map00330	Amino Acid Metabolism
Locus_3041_Transcript_1/2_Confidence_1.000_Length_1467, Locus_3041_Transcript_2/2_Confidence_1.000_Length_1307, Locus_6235_Transcript_1/1_Confidence_1.000_Length_336, Locus_14437_Transcript_1/1_Confidence_1.000_Length_208	acetylglutamate kinase	ec:2.7.2.8	Arginine and proline metabolism	path:map00330	Amino Acid Metabolism
Locus_9320_Transcript_1/1_Confidence_1.000_Length_392	N-carbamoylputrescine amidase	ec:3.5.1.53	Arginine and proline metabolism	path:map00330	Amino Acid Metabolism
Locus_1086_Transcript_1/1_Confidence_1.000_Length_983, Locus_6235_Transcript_1/1_Confidence_1.000_Length_336, Locus_7747_Transcript_1/1_Confidence_1.000_Length_1459, Locus_14437_Transcript_1/1_Confidence_1.000_Length_208	glutamate 5-kinase	ec:2.7.2.11	Arginine and proline metabolism	path:map00330	Amino Acid Metabolism
Locus_2184_Transcript_2/2_Confidence_1.000_Length_2014	oxaloacetate decarboxylase	ec:4.1.1.3	Arginine and proline metabolism	path:map00330	Amino Acid Metabolism
Locus_3015_Transcript_1/1_Confidence_1.000_Length_237, Locus_9475_Transcript_1/1_Confidence_1.000_Length_202, Locus_15521_Transcript_1/1_Confidence_1.000_Length_289	glutamate N-acetyltransferase	ec:2.3.1.35	Arginine and proline metabolism	path:map00330	Amino Acid Metabolism
Locus_3316_Transcript_1/1_Confidence_1.000_Length_1443	acetylornithine deacetylase	ec:3.5.1.16	Arginine and proline metabolism	path:map00330	Amino Acid Metabolism
Locus_2275_Transcript_1/1_Confidence_1.000_Length_691	aminoacylase	ec:3.5.1.14	Arginine and proline metabolism	path:map00330	Amino Acid Metabolism
Locus_195_Transcript_1/1_Confidence_1.000_Length_1883, Locus_2489_Transcript_1/1_Confidence_1.000_Length_450, Locus_2914_Transcript_1/2_Confidence_1.000_Length_1257, Locus_2914_Transcript_2/2_Confidence_1.000_Length_1257, Locus_3683_Transcript_1/1_Confidence_1.000_Length_1237, Locus_6674_Transcript_1/1_Confidence_1.000_Length_268, Locus_7170_Transcript_1/1_Confidence_1.000_Length_612, Locus_11592…	aldehyde dehydrogenase (NAD+)	ec:1.2.1.3	Arginine and proline metabolism	path:map00330	Amino Acid Metabolism
Locus_2693_Transcript_1/1_Confidence_1.000_Length_474, Locus_3226_Transcript_1/1_Confidence_1.000_Length_562, Locus_11520_Transcript_1/1_Confidence_1.000_Length_305	argininosuccinate lyase	ec:4.3.2.1	Arginine and proline metabolism	path:map00330	Amino Acid Metabolism
Locus_7885_Transcript_1/1_Confidence_1.000_Length_209, Locus_9890_Transcript_1/1_Confidence_1.000_Length_232, Locus_11155_Transcript_1/1_Confidence_1.000_Length_285, Locus_15832_Transcript_1/1_Confidence_1.000_Length_276, Locus_15958_Transcript_1/1_Confidence_1.000_Length_225	carbamoyl-phosphate synthase (ammonia)	ec:6.3.4.16	Arginine and proline metabolism	path:map00330	Amino Acid Metabolism
Locus_1113_Transcript_1/2_Confidence_1.000_Length_902, Locus_1113_Transcript_2/2_Confidence_1.000_Length_524, Locus_6678_Transcript_1/1_Confidence_1.000_Length_1174	procollagen-proline dioxygenase	ec:1.14.11.2	Arginine and proline metabolism	path:map00330	Amino Acid Metabolism
Locus_3015_Transcript_1/1_Confidence_1.000_Length_237, Locus_3041_Transcript_1/2_Confidence_1.000_Length_1467, Locus_3041_Transcript_2/2_Confidence_1.000_Length_1307, Locus_9475_Transcript_1/1_Confidence_1.000_Length_202, Locus_11891_Transcript_1/1_Confidence_1.000_Length_628, Locus_15521_Transcript_1/1_Confidence_1.000_Length_289	amino-acid N-acetyltransferase	ec:2.3.1.1	Arginine and proline metabolism	path:map00330	Amino Acid Metabolism
Locus_10626_Transcript_1/1_Confidence_1.000_Length_573	ornithine carbamoyltransferase	ec:2.1.3.3	Arginine and proline metabolism	path:map00330	Amino Acid Metabolism
Locus_6807_Transcript_1/1_Confidence_1.000_Length_652	spermidine synthase	ec:2.5.1.16	Arginine and proline metabolism	path:map00330	Amino Acid Metabolism
Locus_1086_Transcript_1/1_Confidence_1.000_Length_983, Locus_7747_Transcript_1/1_Confidence_1.000_Length_1459	glutamate-5-semialdehyde dehydrogenase	ec:1.2.1.41	Arginine and proline metabolism	path:map00330	Amino Acid Metabolism
Locus_3046_Transcript_1/1_Confidence_1.000_Length_228, Locus_7432_Transcript_1/1_Confidence_1.000_Length_360, Locus_15566_Transcript_1/1_Confidence_1.000_Length_251	agmatine deiminase	ec:3.5.3.12	Arginine and proline metabolism	path:map00330	Amino Acid Metabolism
Locus_3474_Transcript_1/1_Confidence_1.000_Length_522, Locus_10243_Transcript_1/1_Confidence_1.000_Length_369, Locus_12683_Transcript_1/1_Confidence_1.000_Length_201, Locus_16082_Transcript_1/1_Confidence_1.000_Length_238	agmatinase	ec:3.5.3.11	Arginine and proline metabolism	path:map00330	Amino Acid Metabolism
Locus_833_Transcript_1/1_Confidence_1.000_Length_1402, Locus_1754_Transcript_1/1_Confidence_1.000_Length_616, Locus_1967_Transcript_1/3_Confidence_0.667_Length_1709, Locus_1967_Transcript_2/3_Confidence_0.667_Length_1703, Locus_1967_Transcript_3/3_Confidence_0.667_Length_1719, Locus_4274_Transcript_1/1_Confidence_1.000_Length_354, Locus_7421_Transcript_1/1_Confidence_1.000_Length_299, Locus_8919_…	aspartate transaminase	ec:2.6.1.1	Arginine and proline metabolism	path:map00330	Amino Acid Metabolism
Locus_38_Transcript_1/1_Confidence_1.000_Length_671, Locus_3355_Transcript_1/1_Confidence_1.000_Length_1080, Locus_8245_Transcript_1/1_Confidence_1.000_Length_436, Locus_9241_Transcript_1/1_Confidence_1.000_Length_469, Locus_14926_Transcript_1/1_Confidence_1.000_Length_201, Locus_15780_Transcript_1/1_Confidence_1.000_Length_245	glutamate---ammonia ligase	ec:6.3.1.2	Arginine and proline metabolism	path:map00330	Amino Acid Metabolism
Locus_2670_Transcript_1/1_Confidence_1.000_Length_306, Locus_3685_Transcript_1/1_Confidence_1.000_Length_407, Locus_12118_Transcript_1/1_Confidence_1.000_Length_251, Locus_12272_Transcript_1/1_Confidence_1.000_Length_423	ornithine aminotransferase	ec:2.6.1.13	Arginine and proline metabolism	path:map00330	Amino Acid Metabolism
Locus_1367_Transcript_1/1_Confidence_1.000_Length_303, Locus_1368_Transcript_1/1_Confidence_1.000_Length_305, Locus_2750_Transcript_1/2_Confidence_1.000_Length_1227, Locus_2750_Transcript_2/2_Confidence_1.000_Length_1219, Locus_4486_Transcript_1/1_Confidence_1.000_Length_221, Locus_9243_Transcript_1/1_Confidence_1.000_Length_362	acetylornithine transaminase	ec:2.6.1.11	Arginine and proline metabolism	path:map00330	Amino Acid Metabolism
Locus_8051_Transcript_1/1_Confidence_1.000_Length_422, Locus_12121_Transcript_1/1_Confidence_1.000_Length_304, Locus_14044_Transcript_1/1_Confidence_1.000_Length_237	L-gulonolactone oxidase	ec:1.1.3.8	Ascorbate and aldarate metabolism	path:map00053	Carbohydrate Metabolism
Locus_5672_Transcript_1/1_Confidence_1.000_Length_1672	GDP-mannose 3,5-epimerase	ec:5.1.3.18	Ascorbate and aldarate metabolism	path:map00053	Carbohydrate Metabolism
Locus_2902_Transcript_1/1_Confidence_1.000_Length_580, Locus_12022_Transcript_1/1_Confidence_1.000_Length_874, Locus_15053_Transcript_1/1_Confidence_1.000_Length_572	L-ascorbate peroxidase	ec:1.11.1.11	Ascorbate and aldarate metabolism	path:map00053	Carbohydrate Metabolism
Locus_3448_Transcript_1/1_Confidence_1.000_Length_585, Locus_4022_Transcript_1/1_Confidence_1.000_Length_249	glutathione dehydrogenase (ascorbate)	ec:1.8.5.1	Ascorbate and aldarate metabolism	path:map00053	Carbohydrate Metabolism
Locus_41_Transcript_1/10_Confidence_0.536_Length_2038, Locus_41_Transcript_2/10_Confidence_0.500_Length_2040, Locus_41_Transcript_3/10_Confidence_0.500_Length_2111, Locus_41_Transcript_4/10_Confidence_0.536_Length_2118, Locus_41_Transcript_5/10_Confidence_0.429_Length_1668, Locus_41_Transcript_6/10_Confidence_0.464_Length_1318, Locus_41_Transcript_8/10_Confidence_0.500_Length_2142, Locus_41_Trans…	inositol oxygenase	ec:1.13.99.1	Ascorbate and aldarate metabolism	path:map00053	Carbohydrate Metabolism
Locus_8051_Transcript_1/1_Confidence_1.000_Length_422, Locus_9984_Transcript_1/1_Confidence_1.000_Length_1176, Locus_10558_Transcript_1/1_Confidence_1.000_Length_429, Locus_12121_Transcript_1/1_Confidence_1.000_Length_304, Locus_14044_Transcript_1/1_Confidence_1.000_Length_237	L-galactonolactone dehydrogenase	ec:1.3.2.3	Ascorbate and aldarate metabolism	path:map00053	Carbohydrate Metabolism
Locus_163_Transcript_1/1_Confidence_1.000_Length_2172	glucuronate-1-phosphate uridylyltransferase	ec:2.7.7.44	Ascorbate and aldarate metabolism	path:map00053	Carbohydrate Metabolism
Locus_11226_Transcript_1/1_Confidence_1.000_Length_730, Locus_14859_Transcript_1/1_Confidence_1.000_Length_1448, Locus_15509_Transcript_1/1_Confidence_1.000_Length_357	monodehydroascorbate reductase (NADH)	ec:1.6.5.4	Ascorbate and aldarate metabolism	path:map00053	Carbohydrate Metabolism
Locus_189_Transcript_4/5_Confidence_0.667_Length_1459, Locus_189_Transcript_5/5_Confidence_0.667_Length_1361, Locus_2510_Transcript_1/1_Confidence_1.000_Length_702, Locus_6800_Transcript_1/4_Confidence_0.700_Length_583, Locus_6800_Transcript_2/4_Confidence_0.600_Length_579, Locus_6800_Transcript_3/4_Confidence_0.600_Length_488, Locus_6800_Transcript_4/4_Confidence_0.700_Length_488, Locus_7853_Tra…	L-ascorbate oxidase	ec:1.10.3.3	Ascorbate and aldarate metabolism	path:map00053	Carbohydrate Metabolism
Locus_10870_Transcript_1/1_Confidence_1.000_Length_967	2-dehydro-3-deoxyglucarate aldolase	ec:4.1.2.20	Ascorbate and aldarate metabolism	path:map00053	Carbohydrate Metabolism
Locus_195_Transcript_1/1_Confidence_1.000_Length_1883, Locus_2489_Transcript_1/1_Confidence_1.000_Length_450, Locus_2914_Transcript_1/2_Confidence_1.000_Length_1257, Locus_2914_Transcript_2/2_Confidence_1.000_Length_1257, Locus_3683_Transcript_1/1_Confidence_1.000_Length_1237, Locus_6674_Transcript_1/1_Confidence_1.000_Length_268, Locus_7170_Transcript_1/1_Confidence_1.000_Length_612, Locus_11592…	aldehyde dehydrogenase (NAD+)	ec:1.2.1.3	Ascorbate and aldarate metabolism	path:map00053	Carbohydrate Metabolism
Locus_150_Transcript_1/1_Confidence_1.000_Length_1741	UDP-glucose 6-dehydrogenase	ec:1.1.1.22	Ascorbate and aldarate metabolism	path:map00053	Carbohydrate Metabolism
Locus_5887_Transcript_1/1_Confidence_1.000_Length_372, Locus_7371_Transcript_1/1_Confidence_1.000_Length_215, Locus_11193_Transcript_1/1_Confidence_1.000_Length_238, Locus_14051_Transcript_1/1_Confidence_1.000_Length_225	glucuronokinase	ec:2.7.1.43	Ascorbate and aldarate metabolism	path:map00053	Carbohydrate Metabolism
Locus_165_Transcript_1/1_Confidence_1.000_Length_1284, Locus_179_Transcript_1/3_Confidence_0.714_Length_2540, Locus_179_Transcript_2/3_Confidence_0.714_Length_2540, Locus_179_Transcript_3/3_Confidence_0.714_Length_2540, Locus_1406_Transcript_1/3_Confidence_0.667_Length_1529, Locus_1406_Transcript_2/3_Confidence_0.667_Length_1473, Locus_1406_Transcript_3/3_Confidence_0.667_Length_1473, Locus_1869_…	enoyl-CoA hydratase	ec:4.2.1.17	Benzoate degradation	path:map00362	Xenobiotics Biodegradation and Metabolism
Locus_750_Transcript_1/2_Confidence_1.000_Length_1763, Locus_750_Transcript_2/2_Confidence_1.000_Length_1663	acetyl-CoA C-acyltransferase	ec:2.3.1.16	Benzoate degradation	path:map00362	Xenobiotics Biodegradation and Metabolism
Locus_5916_Transcript_1/1_Confidence_1.000_Length_404, Locus_6082_Transcript_1/1_Confidence_1.000_Length_241, Locus_11903_Transcript_1/1_Confidence_1.000_Length_238	acetyl-CoA C-acetyltransferase	ec:2.3.1.9	Benzoate degradation	path:map00362	Xenobiotics Biodegradation and Metabolism
Locus_2333_Transcript_1/1_Confidence_1.000_Length_1198, Locus_2702_Transcript_1/1_Confidence_1.000_Length_479	dihydropyrimidine dehydrogenase (NADP+)	ec:1.3.1.2	beta-Alanine metabolism	path:map00410	Metabolism of Other Amino Acids
Locus_3752_Transcript_1/1_Confidence_1.000_Length_430, Locus_8906_Transcript_1/1_Confidence_1.000_Length_714	glutamate decarboxylase	ec:4.1.1.15	beta-Alanine metabolism	path:map00410	Metabolism of Other Amino Acids
Locus_165_Transcript_1/1_Confidence_1.000_Length_1284, Locus_179_Transcript_1/3_Confidence_0.714_Length_2540, Locus_179_Transcript_2/3_Confidence_0.714_Length_2540, Locus_179_Transcript_3/3_Confidence_0.714_Length_2540, Locus_1406_Transcript_1/3_Confidence_0.667_Length_1529, Locus_1406_Transcript_2/3_Confidence_0.667_Length_1473, Locus_1406_Transcript_3/3_Confidence_0.667_Length_1473, Locus_1869_…	enoyl-CoA hydratase	ec:4.2.1.17	beta-Alanine metabolism	path:map00410	Metabolism of Other Amino Acids
Locus_2248_Transcript_1/1_Confidence_1.000_Length_1003, Locus_3223_Transcript_1/1_Confidence_1.000_Length_235, Locus_3952_Transcript_1/1_Confidence_1.000_Length_337, Locus_5964_Transcript_1/1_Confidence_1.000_Length_278, Locus_6018_Transcript_1/1_Confidence_1.000_Length_1236, Locus_6620_Transcript_1/1_Confidence_1.000_Length_669, Locus_6994_Transcript_1/1_Confidence_1.000_Length_431, Locus_8380_T…	primary-amine oxidase	ec:1.4.3.21	beta-Alanine metabolism	path:map00410	Metabolism of Other Amino Acids
Locus_7195_Transcript_1/2_Confidence_1.000_Length_395, Locus_7195_Transcript_2/2_Confidence_1.000_Length_371, Locus_7265_Transcript_1/2_Confidence_1.000_Length_886, Locus_7265_Transcript_2/2_Confidence_1.000_Length_840	pantoate---beta-alanine ligase	ec:6.3.2.1	beta-Alanine metabolism	path:map00410	Metabolism of Other Amino Acids
Locus_1406_Transcript_1/3_Confidence_0.667_Length_1529, Locus_1406_Transcript_2/3_Confidence_0.667_Length_1473, Locus_1406_Transcript_3/3_Confidence_0.667_Length_1473, Locus_9391_Transcript_1/1_Confidence_1.000_Length_482, Locus_11330_Transcript_1/1_Confidence_1.000_Length_623	3-hydroxyisobutyryl-CoA hydrolase	ec:3.1.2.4	beta-Alanine metabolism	path:map00410	Metabolism of Other Amino Acids
Locus_5240_Transcript_1/1_Confidence_1.000_Length_356, Locus_6534_Transcript_1/1_Confidence_1.000_Length_838, Locus_9320_Transcript_1/1_Confidence_1.000_Length_392	beta-ureidopropionase ec:3.5.1.60 N-(long-chain-acyl)ethanolamine deacylase	ec:3.5.1.6	beta-Alanine metabolism	path:map00410	Metabolism of Other Amino Acids
Locus_13373_Transcript_1/1_Confidence_1.000_Length_232	malonyl-CoA decarboxylase	ec:4.1.1.9	beta-Alanine metabolism	path:map00410	Metabolism of Other Amino Acids
Locus_2489_Transcript_1/1_Confidence_1.000_Length_450, Locus_2914_Transcript_1/2_Confidence_1.000_Length_1257, Locus_2914_Transcript_2/2_Confidence_1.000_Length_1257, Locus_3683_Transcript_1/1_Confidence_1.000_Length_1237, Locus_11592_Transcript_1/1_Confidence_1.000_Length_519, Locus_14769_Transcript_1/1_Confidence_1.000_Length_294	aldehyde dehydrogenase [NAD(P)+]	ec:1.2.1.5	beta-Alanine metabolism	path:map00410	Metabolism of Other Amino Acids
Locus_195_Transcript_1/1_Confidence_1.000_Length_1883, Locus_2489_Transcript_1/1_Confidence_1.000_Length_450, Locus_2914_Transcript_1/2_Confidence_1.000_Length_1257, Locus_2914_Transcript_2/2_Confidence_1.000_Length_1257, Locus_3683_Transcript_1/1_Confidence_1.000_Length_1237, Locus_6674_Transcript_1/1_Confidence_1.000_Length_268, Locus_7170_Transcript_1/1_Confidence_1.000_Length_612, Locus_11592…	aldehyde dehydrogenase (NAD+)	ec:1.2.1.3	beta-Alanine metabolism	path:map00410	Metabolism of Other Amino Acids
Locus_6675_Transcript_1/1_Confidence_1.000_Length_216, Locus_6676_Transcript_1/1_Confidence_1.000_Length_432, Locus_7521_Transcript_1/1_Confidence_1.000_Length_454, Locus_11052_Transcript_1/1_Confidence_1.000_Length_475	dihydropyrimidinase	ec:3.5.2.2	beta-Alanine metabolism	path:map00410	Metabolism of Other Amino Acids
Locus_6807_Transcript_1/1_Confidence_1.000_Length_652	spermidine synthase	ec:2.5.1.16	beta-Alanine metabolism	path:map00410	Metabolism of Other Amino Acids
Locus_5385_Transcript_1/1_Confidence_1.000_Length_1237	beta-lactamase	ec:3.5.2.6	beta-Lactam resistance	path:map00312	Biosynthesis of Other Secondary Metabolites
Locus_3012_Transcript_1/2_Confidence_1.000_Length_2208, Locus_3012_Transcript_2/2_Confidence_1.000_Length_2208, Locus_7736_Transcript_1/1_Confidence_1.000_Length_1507, Locus_11565_Transcript_1/1_Confidence_1.000_Length_229	transketolase	ec:2.2.1.1	Biosynthesis of ansamycins	path:map01051	Metabolism of Terpenoids and Polyketides
Locus_10262_Transcript_1/1_Confidence_1.000_Length_391, Locus_15688_Transcript_1/1_Confidence_1.000_Length_234	isochorismatase	ec:3.3.2.1	Biosynthesis of siderophore group nonribosomal peptides	path:map01053	Metabolism of Terpenoids and Polyketides
Locus_165_Transcript_1/1_Confidence_1.000_Length_1284, Locus_179_Transcript_1/3_Confidence_0.714_Length_2540, Locus_179_Transcript_2/3_Confidence_0.714_Length_2540, Locus_179_Transcript_3/3_Confidence_0.714_Length_2540, Locus_1406_Transcript_1/3_Confidence_0.667_Length_1529, Locus_1406_Transcript_2/3_Confidence_0.667_Length_1473, Locus_1406_Transcript_3/3_Confidence_0.667_Length_1473, Locus_1869_…	enoyl-CoA hydratase	ec:4.2.1.17	Biosynthesis of unsaturated fatty acids	path:map01040	Lipid Metabolism
Locus_1700_Transcript_3/4_Confidence_0.444_Length_1032, Locus_8081_Transcript_2/2_Confidence_1.000_Length_393	palmitoyl-CoA hydrolase	ec:3.1.2.2	Biosynthesis of unsaturated fatty acids	path:map01040	Lipid Metabolism
Locus_10965_Transcript_1/1_Confidence_1.000_Length_764	3-oxoacyl-[acyl-carrier-protein] reductase	ec:1.1.1.100	Biosynthesis of unsaturated fatty acids	path:map01040	Lipid Metabolism
Locus_750_Transcript_1/2_Confidence_1.000_Length_1763, Locus_750_Transcript_2/2_Confidence_1.000_Length_1663	acetyl-CoA C-acyltransferase	ec:2.3.1.16	Biosynthesis of unsaturated fatty acids	path:map01040	Lipid Metabolism
Locus_4929_Transcript_1/1_Confidence_1.000_Length_1391	acyl-[acyl-carrier-protein] desaturase	ec:1.14.19.2	Biosynthesis of unsaturated fatty acids	path:map01040	Lipid Metabolism
Locus_4929_Transcript_1/1_Confidence_1.000_Length_1391	stearoyl-CoA 9-desaturase	ec:1.14.19.1	Biosynthesis of unsaturated fatty acids	path:map01040	Lipid Metabolism
Locus_97_Transcript_1/2_Confidence_1.000_Length_2386, Locus_97_Transcript_2/2_Confidence_1.000_Length_2386, Locus_169_Transcript_1/1_Confidence_1.000_Length_201, Locus_170_Transcript_1/1_Confidence_1.000_Length_299, Locus_2158_Transcript_1/1_Confidence_1.000_Length_702, Locus_2482_Transcript_1/1_Confidence_1.000_Length_786, Locus_4160_Transcript_1/2_Confidence_1.000_Length_1355, Locus_4160_Transc…	acyl-CoA oxidase	ec:1.3.3.6	Biosynthesis of unsaturated fatty acids	path:map01040	Lipid Metabolism
Locus_6819_Transcript_1/3_Confidence_0.714_Length_810, Locus_6819_Transcript_2/3_Confidence_0.714_Length_811, Locus_6819_Transcript_3/3_Confidence_0.714_Length_810, Locus_15045_Transcript_1/1_Confidence_1.000_Length_252	trans-2-enoyl-CoA reductase (NADPH)	ec:1.3.1.38	Biosynthesis of unsaturated fatty acids	path:map01040	Lipid Metabolism
Locus_3258_Transcript_1/2_Confidence_1.000_Length_2563, Locus_3258_Transcript_2/2_Confidence_1.000_Length_2607, Locus_4958_Transcript_1/1_Confidence_1.000_Length_2097	dTDP-glucose 4,6-dehydratase	ec:4.2.1.46	Biosynthesis of vancomycin group antibiotics	path:map01055	Metabolism of Terpenoids and Polyketides
Locus_2651_Transcript_1/1_Confidence_1.000_Length_544, Locus_16105_Transcript_1/1_Confidence_1.000_Length_648	biotin synthase	ec:2.8.1.6	Biotin metabolism	path:map00780	Metabolism of Cofactors and Vitamins
Locus_5840_Transcript_1/2_Confidence_1.000_Length_382, Locus_5840_Transcript_2/2_Confidence_1.000_Length_612	8-amino-7-oxononanoate synthase	ec:2.3.1.47	Biotin metabolism	path:map00780	Metabolism of Cofactors and Vitamins
Locus_3696_Transcript_1/1_Confidence_1.000_Length_242, Locus_3898_Transcript_1/1_Confidence_1.000_Length_243, Locus_15757_Transcript_1/1_Confidence_1.000_Length_222	biotin---[acetyl-CoA-carboxylase] ligase	ec:6.3.4.15	Biotin metabolism	path:map00780	Metabolism of Cofactors and Vitamins
Locus_3752_Transcript_1/1_Confidence_1.000_Length_430, Locus_8906_Transcript_1/1_Confidence_1.000_Length_714	glutamate decarboxylase	ec:4.1.1.15	Butanoate metabolism	path:map00650	Carbohydrate Metabolism
Locus_165_Transcript_1/1_Confidence_1.000_Length_1284, Locus_179_Transcript_1/3_Confidence_0.714_Length_2540, Locus_179_Transcript_2/3_Confidence_0.714_Length_2540, Locus_179_Transcript_3/3_Confidence_0.714_Length_2540, Locus_1406_Transcript_1/3_Confidence_0.667_Length_1529, Locus_1406_Transcript_2/3_Confidence_0.667_Length_1473, Locus_1406_Transcript_3/3_Confidence_0.667_Length_1473, Locus_1869_…	enoyl-CoA hydratase	ec:4.2.1.17	Butanoate metabolism	path:map00650	Carbohydrate Metabolism
Locus_1559_Transcript_1/1_Confidence_1.000_Length_2049, Locus_15919_Transcript_1/1_Confidence_1.000_Length_304	acetolactate synthase	ec:2.2.1.6	Butanoate metabolism	path:map00650	Carbohydrate Metabolism
Locus_5916_Transcript_1/1_Confidence_1.000_Length_404, Locus_6082_Transcript_1/1_Confidence_1.000_Length_241, Locus_11903_Transcript_1/1_Confidence_1.000_Length_238	acetyl-CoA C-acetyltransferase	ec:2.3.1.9	Butanoate metabolism	path:map00650	Carbohydrate Metabolism
Locus_602_Transcript_1/1_Confidence_1.000_Length_1232, Locus_3008_Transcript_1/2_Confidence_1.000_Length_1264, Locus_3008_Transcript_2/2_Confidence_1.000_Length_1264	acetoacetyl-CoA reductase	ec:1.1.1.36	Butanoate metabolism	path:map00650	Carbohydrate Metabolism
Locus_179_Transcript_1/3_Confidence_0.714_Length_2540, Locus_179_Transcript_2/3_Confidence_0.714_Length_2540, Locus_179_Transcript_3/3_Confidence_0.714_Length_2540	3-hydroxyacyl-CoA dehydrogenase	ec:1.1.1.35	Butanoate metabolism	path:map00650	Carbohydrate Metabolism
Locus_6114_Transcript_1/1_Confidence_1.000_Length_1777, Locus_7153_Transcript_1/1_Confidence_1.000_Length_633	3-hydroxybutyrate dehydrogenase	ec:1.1.1.30	Butanoate metabolism	path:map00650	Carbohydrate Metabolism
Locus_825_Transcript_1/1_Confidence_1.000_Length_1550, Locus_1884_Transcript_1/1_Confidence_1.000_Length_1005, Locus_5243_Transcript_1/1_Confidence_1.000_Length_1171, Locus_6799_Transcript_1/1_Confidence_1.000_Length_497, Locus_7736_Transcript_1/1_Confidence_1.000_Length_1507	pyruvate dehydrogenase (acetyl-transferring)	ec:1.2.4.1	Butanoate metabolism	path:map00650	Carbohydrate Metabolism
Locus_67_Transcript_1/3_Confidence_0.333_Length_1118, Locus_67_Transcript_2/3_Confidence_0.667_Length_1790, Locus_67_Transcript_3/3_Confidence_0.667_Length_1790	hydroxymethylglutaryl-CoA synthase	ec:2.3.3.10	Butanoate metabolism	path:map00650	Carbohydrate Metabolism
Locus_179_Transcript_1/3_Confidence_0.714_Length_2540, Locus_179_Transcript_2/3_Confidence_0.714_Length_2540, Locus_179_Transcript_3/3_Confidence_0.714_Length_2540	3-hydroxybutyryl-CoA epimerase	ec:5.1.2.3	Butanoate metabolism	path:map00650	Carbohydrate Metabolism
Locus_1384_Transcript_1/1_Confidence_1.000_Length_688, Locus_1765_Transcript_1/1_Confidence_1.000_Length_659, Locus_9491_Transcript_1/1_Confidence_1.000_Length_262	succinate-semialdehyde dehydrogenase (NAD+)	ec:1.2.1.24	Butanoate metabolism	path:map00650	Carbohydrate Metabolism
Locus_1384_Transcript_1/1_Confidence_1.000_Length_688, Locus_1765_Transcript_1/1_Confidence_1.000_Length_659	succinate-semialdehyde dehydrogenase [NAD(P)+]	ec:1.2.1.16	Butanoate metabolism	path:map00650	Carbohydrate Metabolism
Locus_3028_Transcript_1/2_Confidence_1.000_Length_694, Locus_3028_Transcript_2/2_Confidence_1.000_Length_691	succinate dehydrogenase	ec:1.3.99.1	Butanoate metabolism	path:map00650	Carbohydrate Metabolism
Locus_6819_Transcript_1/3_Confidence_0.714_Length_810, Locus_6819_Transcript_2/3_Confidence_0.714_Length_811, Locus_6819_Transcript_3/3_Confidence_0.714_Length_810	trans-2-enoyl-CoA reductase (NAD+)	ec:1.3.1.44	Butanoate metabolism	path:map00650	Carbohydrate Metabolism
Locus_4897_Transcript_1/1_Confidence_1.000_Length_1099, Locus_4898_Transcript_1/1_Confidence_1.000_Length_851, Locus_5887_Transcript_1/1_Confidence_1.000_Length_372, Locus_7371_Transcript_1/1_Confidence_1.000_Length_215, Locus_11193_Transcript_1/1_Confidence_1.000_Length_238, Locus_14051_Transcript_1/1_Confidence_1.000_Length_225	glucokinase	ec:2.7.1.2	Butirosin and neomycin biosynthesis	path:map00524	Biosynthesis of Other Secondary Metabolites
Locus_1559_Transcript_1/1_Confidence_1.000_Length_2049, Locus_15919_Transcript_1/1_Confidence_1.000_Length_304	acetolactate synthase	ec:2.2.1.6	C5-Branched dibasic acid metabolism	path:map00660	Carbohydrate Metabolism
Locus_151_Transcript_1/2_Confidence_1.000_Length_1182, Locus_151_Transcript_2/2_Confidence_1.000_Length_1011, Locus_427_Transcript_1/1_Confidence_1.000_Length_1353, Locus_6605_Transcript_1/1_Confidence_1.000_Length_289, Locus_6606_Transcript_1/1_Confidence_1.000_Length_555, Locus_6848_Transcript_1/1_Confidence_1.000_Length_675, Locus_7973_Transcript_1/1_Confidence_1.000_Length_1008, Locus_11281_T…	succinate---CoA ligase (ADP-forming)	ec:6.2.1.5	C5-Branched dibasic acid metabolism	path:map00660	Carbohydrate Metabolism
Locus_343_Transcript_1/1_Confidence_1.000_Length_387, Locus_3791_Transcript_1/1_Confidence_1.000_Length_474, Locus_4167_Transcript_1/1_Confidence_1.000_Length_648, Locus_10811_Transcript_1/1_Confidence_1.000_Length_373, Locus_12329_Transcript_1/1_Confidence_1.000_Length_220	xanthine oxidase	ec:1.17.3.2	Caffeine metabolism	path:map00232	Biosynthesis of Other Secondary Metabolites
Locus_1829_Transcript_1/1_Confidence_1.000_Length_1165	factor-independent urate hydroxylase	ec:1.7.3.3	Caffeine metabolism	path:map00232	Biosynthesis of Other Secondary Metabolites
Locus_2719_Transcript_1/1_Confidence_1.000_Length_380, Locus_8263_Transcript_1/1_Confidence_1.000_Length_330, Locus_10306_Transcript_1/1_Confidence_1.000_Length_233, Locus_14852_Transcript_1/1_Confidence_1.000_Length_266	unspecific monooxygenase	ec:1.14.14.1	Caffeine metabolism	path:map00232	Biosynthesis of Other Secondary Metabolites
Locus_165_Transcript_1/1_Confidence_1.000_Length_1284, Locus_179_Transcript_1/3_Confidence_0.714_Length_2540, Locus_179_Transcript_2/3_Confidence_0.714_Length_2540, Locus_179_Transcript_3/3_Confidence_0.714_Length_2540, Locus_1406_Transcript_1/3_Confidence_0.667_Length_1529, Locus_1406_Transcript_2/3_Confidence_0.667_Length_1473, Locus_1406_Transcript_3/3_Confidence_0.667_Length_1473, Locus_1869_…	enoyl-CoA hydratase	ec:4.2.1.17	Caprolactam degradation	path:map00930	Xenobiotics Biodegradation and Metabolism
Locus_179_Transcript_1/3_Confidence_0.714_Length_2540, Locus_179_Transcript_2/3_Confidence_0.714_Length_2540, Locus_179_Transcript_3/3_Confidence_0.714_Length_2540	3-hydroxyacyl-CoA dehydrogenase	ec:1.1.1.35	Caprolactam degradation	path:map00930	Xenobiotics Biodegradation and Metabolism
Locus_197_Transcript_1/4_Confidence_0.500_Length_1211, Locus_197_Transcript_2/4_Confidence_0.750_Length_2697, Locus_197_Transcript_3/4_Confidence_0.750_Length_2708, Locus_197_Transcript_4/4_Confidence_0.625_Length_2565, Locus_4653_Transcript_1/1_Confidence_1.000_Length_469, Locus_13584_Transcript_1/1_Confidence_1.000_Length_458, Locus_15313_Transcript_1/1_Confidence_1.000_Length_400	phosphoenolpyruvate carboxykinase (ATP)	ec:4.1.1.49	Carbon fixation in photosynthetic organisms	path:map00710	Energy Metabolism
Locus_1430_Transcript_1/1_Confidence_1.000_Length_1059, Locus_2184_Transcript_1/2_Confidence_1.000_Length_2013, Locus_2184_Transcript_2/2_Confidence_1.000_Length_2014, Locus_3732_Transcript_1/1_Confidence_1.000_Length_546, Locus_5133_Transcript_1/1_Confidence_1.000_Length_615, Locus_5179_Transcript_1/1_Confidence_1.000_Length_574, Locus_5361_Transcript_1/1_Confidence_1.000_Length_675, Locus_5397_…	phosphoenolpyruvate carboxylase	ec:4.1.1.31	Carbon fixation in photosynthetic organisms	path:map00710	Energy Metabolism
Locus_3435_Transcript_1/1_Confidence_1.000_Length_543, Locus_9653_Transcript_1/1_Confidence_1.000_Length_295, Locus_14565_Transcript_1/1_Confidence_1.000_Length_331	ribose-5-phosphate isomerase	ec:5.3.1.6	Carbon fixation in photosynthetic organisms	path:map00710	Energy Metabolism
Locus_2188_Transcript_1/2_Confidence_1.000_Length_1138, Locus_2188_Transcript_2/2_Confidence_1.000_Length_1096, Locus_9960_Transcript_1/1_Confidence_1.000_Length_279	triose-phosphate isomerase	ec:5.3.1.1	Carbon fixation in photosynthetic organisms	path:map00710	Energy Metabolism
Locus_3698_Transcript_1/1_Confidence_1.000_Length_558, Locus_10141_Transcript_1/1_Confidence_1.000_Length_522, Locus_12990_Transcript_1/1_Confidence_1.000_Length_369	ribulose-phosphate 3-epimerase	ec:5.1.3.1	Carbon fixation in photosynthetic organisms	path:map00710	Energy Metabolism
Locus_3012_Transcript_1/2_Confidence_1.000_Length_2208, Locus_3012_Transcript_2/2_Confidence_1.000_Length_2208, Locus_7736_Transcript_1/1_Confidence_1.000_Length_1507, Locus_11565_Transcript_1/1_Confidence_1.000_Length_229	transketolase	ec:2.2.1.1	Carbon fixation in photosynthetic organisms	path:map00710	Energy Metabolism
Locus_836_Transcript_1/1_Confidence_1.000_Length_414, Locus_4401_Transcript_1/1_Confidence_1.000_Length_536	fructose-bisphosphatase	ec:3.1.3.11	Carbon fixation in photosynthetic organisms	path:map00710	Energy Metabolism
Locus_70_Transcript_1/2_Confidence_1.000_Length_1245, Locus_70_Transcript_2/2_Confidence_1.000_Length_1243	phosphoglycerate kinase	ec:2.7.2.3	Carbon fixation in photosynthetic organisms	path:map00710	Energy Metabolism
Locus_2028_Transcript_1/2_Confidence_1.000_Length_412, Locus_2028_Transcript_2/2_Confidence_1.000_Length_391, Locus_5163_Transcript_1/1_Confidence_1.000_Length_1169, Locus_6165_Transcript_1/2_Confidence_1.000_Length_867, Locus_6165_Transcript_2/2_Confidence_1.000_Length_843	fructose-bisphosphate aldolase	ec:4.1.2.13	Carbon fixation in photosynthetic organisms	path:map00710	Energy Metabolism
Locus_84_Transcript_1/1_Confidence_1.000_Length_1221, Locus_637_Transcript_1/1_Confidence_1.000_Length_821, Locus_1016_Transcript_1/5_Confidence_0.692_Length_1027, Locus_1016_Transcript_2/5_Confidence_0.692_Length_1006, Locus_1016_Transcript_3/5_Confidence_0.692_Length_1104, Locus_1016_Transcript_4/5_Confidence_0.692_Length_1131, Locus_1016_Transcript_5/5_Confidence_0.692_Length_1031, Locus_5271_…	malate dehydrogenase (oxaloacetate-decarboxylating) (NADP+)	ec:1.1.1.40	Carbon fixation in photosynthetic organisms	path:map00710	Energy Metabolism
Locus_2037_Transcript_1/1_Confidence_1.000_Length_312, Locus_2224_Transcript_1/2_Confidence_0.750_Length_844, Locus_2224_Transcript_2/2_Confidence_0.750_Length_895, Locus_4903_Transcript_1/1_Confidence_1.000_Length_589, Locus_5262_Transcript_1/1_Confidence_1.000_Length_1143, Locus_13456_Transcript_1/1_Confidence_1.000_Length_344	malate dehydrogenase	ec:1.1.1.37	Carbon fixation in photosynthetic organisms	path:map00710	Energy Metabolism
Locus_4701_Transcript_1/1_Confidence_1.000_Length_342, Locus_5736_Transcript_1/1_Confidence_1.000_Length_1121	alanine transaminase	ec:2.6.1.2	Carbon fixation in photosynthetic organisms	path:map00710	Energy Metabolism
Locus_833_Transcript_1/1_Confidence_1.000_Length_1402, Locus_1754_Transcript_1/1_Confidence_1.000_Length_616, Locus_1967_Transcript_1/3_Confidence_0.667_Length_1709, Locus_1967_Transcript_2/3_Confidence_0.667_Length_1703, Locus_1967_Transcript_3/3_Confidence_0.667_Length_1719, Locus_4274_Transcript_1/1_Confidence_1.000_Length_354, Locus_7421_Transcript_1/1_Confidence_1.000_Length_299, Locus_8919_…	aspartate transaminase	ec:2.6.1.1	Carbon fixation in photosynthetic organisms	path:map00710	Energy Metabolism
Locus_20_Transcript_1/3_Confidence_0.667_Length_1988, Locus_20_Transcript_2/3_Confidence_0.833_Length_2427, Locus_20_Transcript_3/3_Confidence_0.667_Length_1900, Locus_709_Transcript_1/1_Confidence_1.000_Length_1660, Locus_6375_Transcript_1/1_Confidence_1.000_Length_647, Locus_6433_Transcript_1/1_Confidence_1.000_Length_1671, Locus_7016_Transcript_1/1_Confidence_1.000_Length_552, Locus_8788_Trans…	pyruvate kinase	ec:2.7.1.40	Carbon fixation in photosynthetic organisms	path:map00710	Energy Metabolism
Locus_636_Transcript_1/1_Confidence_1.000_Length_1103, Locus_5275_Transcript_1/2_Confidence_1.000_Length_1092, Locus_5275_Transcript_2/2_Confidence_1.000_Length_1091	formate---tetrahydrofolate ligase	ec:6.3.4.3	Carbon fixation pathways in prokaryotes	path:map00720	Energy Metabolism
Locus_1430_Transcript_1/1_Confidence_1.000_Length_1059, Locus_2184_Transcript_1/2_Confidence_1.000_Length_2013, Locus_2184_Transcript_2/2_Confidence_1.000_Length_2014, Locus_3732_Transcript_1/1_Confidence_1.000_Length_546, Locus_5133_Transcript_1/1_Confidence_1.000_Length_615, Locus_5179_Transcript_1/1_Confidence_1.000_Length_574, Locus_5361_Transcript_1/1_Confidence_1.000_Length_675, Locus_5397_…	phosphoenolpyruvate carboxylase	ec:4.1.1.31	Carbon fixation pathways in prokaryotes	path:map00720	Energy Metabolism
Locus_2296_Transcript_1/1_Confidence_1.000_Length_1004, Locus_4703_Transcript_1/1_Confidence_1.000_Length_931	methylenetetrahydrofolate reductase [NAD(P)H]	ec:1.5.1.20	Carbon fixation pathways in prokaryotes	path:map00720	Energy Metabolism
Locus_1026_Transcript_1/1_Confidence_1.000_Length_1368, Locus_2242_Transcript_1/1_Confidence_1.000_Length_808, Locus_3469_Transcript_1/1_Confidence_1.000_Length_640, Locus_4601_Transcript_1/1_Confidence_1.000_Length_554, Locus_5632_Transcript_1/1_Confidence_1.000_Length_485, Locus_6317_Transcript_1/1_Confidence_1.000_Length_557, Locus_7921_Transcript_1/1_Confidence_1.000_Length_722, Locus_9380_Tr…	acetyl-CoA carboxylase	ec:6.4.1.2	Carbon fixation pathways in prokaryotes	path:map00720	Energy Metabolism
Locus_10256_Transcript_1/1_Confidence_1.000_Length_1271	methenyltetrahydrofolate cyclohydrolase	ec:3.5.4.9	Carbon fixation pathways in prokaryotes	path:map00720	Energy Metabolism
Locus_151_Transcript_1/2_Confidence_1.000_Length_1182, Locus_6605_Transcript_1/1_Confidence_1.000_Length_289, Locus_6606_Transcript_1/1_Confidence_1.000_Length_555, Locus_6848_Transcript_1/1_Confidence_1.000_Length_675, Locus_7973_Transcript_1/1_Confidence_1.000_Length_1008, Locus_11281_Transcript_1/1_Confidence_1.000_Length_345, Locus_11515_Transcript_1/1_Confidence_1.000_Length_415	ATP citrate synthase	ec:2.3.3.8	Carbon fixation pathways in prokaryotes	path:map00720	Energy Metabolism
Locus_151_Transcript_1/2_Confidence_1.000_Length_1182, Locus_151_Transcript_2/2_Confidence_1.000_Length_1011, Locus_427_Transcript_1/1_Confidence_1.000_Length_1353, Locus_6605_Transcript_1/1_Confidence_1.000_Length_289, Locus_6606_Transcript_1/1_Confidence_1.000_Length_555, Locus_6848_Transcript_1/1_Confidence_1.000_Length_675, Locus_7973_Transcript_1/1_Confidence_1.000_Length_1008, Locus_11281_T…	succinate---CoA ligase (ADP-forming)	ec:6.2.1.5	Carbon fixation pathways in prokaryotes	path:map00720	Energy Metabolism
Locus_198_Transcript_1/7_Confidence_0.500_Length_2116, Locus_198_Transcript_2/7_Confidence_0.222_Length_1319, Locus_198_Transcript_3/7_Confidence_0.500_Length_2128, Locus_198_Transcript_4/7_Confidence_0.556_Length_2103, Locus_198_Transcript_5/7_Confidence_0.500_Length_2022, Locus_198_Transcript_6/7_Confidence_0.556_Length_2022, Locus_198_Transcript_7/7_Confidence_0.556_Length_2022, Locus_1732_Tra…	acetate---CoA ligase	ec:6.2.1.1	Carbon fixation pathways in prokaryotes	path:map00720	Energy Metabolism
Locus_10003_Transcript_1/1_Confidence_1.000_Length_1579	isocitrate dehydrogenase (NADP+)	ec:1.1.1.42	Carbon fixation pathways in prokaryotes	path:map00720	Energy Metabolism
Locus_5916_Transcript_1/1_Confidence_1.000_Length_404, Locus_6082_Transcript_1/1_Confidence_1.000_Length_241, Locus_11903_Transcript_1/1_Confidence_1.000_Length_238	acetyl-CoA C-acetyltransferase	ec:2.3.1.9	Carbon fixation pathways in prokaryotes	path:map00720	Energy Metabolism
Locus_2037_Transcript_1/1_Confidence_1.000_Length_312, Locus_2224_Transcript_1/2_Confidence_0.750_Length_844, Locus_2224_Transcript_2/2_Confidence_0.750_Length_895, Locus_4903_Transcript_1/1_Confidence_1.000_Length_589, Locus_5262_Transcript_1/1_Confidence_1.000_Length_1143, Locus_13456_Transcript_1/1_Confidence_1.000_Length_344	malate dehydrogenase	ec:1.1.1.37	Carbon fixation pathways in prokaryotes	path:map00720	Energy Metabolism
Locus_179_Transcript_1/3_Confidence_0.714_Length_2540, Locus_179_Transcript_2/3_Confidence_0.714_Length_2540, Locus_179_Transcript_3/3_Confidence_0.714_Length_2540	3-hydroxyacyl-CoA dehydrogenase	ec:1.1.1.35	Carbon fixation pathways in prokaryotes	path:map00720	Energy Metabolism
Locus_10256_Transcript_1/1_Confidence_1.000_Length_1271	methylenetetrahydrofolate dehydrogenase (NADP+)	ec:1.5.1.5	Carbon fixation pathways in prokaryotes	path:map00720	Energy Metabolism
Locus_3028_Transcript_1/2_Confidence_1.000_Length_694, Locus_3028_Transcript_2/2_Confidence_1.000_Length_691	succinate dehydrogenase	ec:1.3.99.1	Carbon fixation pathways in prokaryotes	path:map00720	Energy Metabolism
Locus_90_Transcript_1/3_Confidence_0.500_Length_2982, Locus_90_Transcript_2/3_Confidence_0.500_Length_866, Locus_90_Transcript_3/3_Confidence_0.667_Length_3081	aconitate hydratase	ec:4.2.1.3	Carbon fixation pathways in prokaryotes	path:map00720	Energy Metabolism
Locus_3777_Transcript_1/2_Confidence_1.000_Length_1555, Locus_3777_Transcript_2/2_Confidence_1.000_Length_1516	fumarate hydratase	ec:4.2.1.2	Carbon fixation pathways in prokaryotes	path:map00720	Energy Metabolism
Locus_9322_Transcript_1/1_Confidence_1.000_Length_209, Locus_10536_Transcript_1/1_Confidence_1.000_Length_287	soluble epoxide hydrolase	ec:3.3.2.10	Chloroalkane and chloroalkene degradation	path:map00625	Xenobiotics Biodegradation and Metabolism
Locus_594_Transcript_1/3_Confidence_0.667_Length_1526, Locus_594_Transcript_2/3_Confidence_0.667_Length_1573, Locus_594_Transcript_3/3_Confidence_0.667_Length_1526, Locus_686_Transcript_1/1_Confidence_1.000_Length_370, Locus_923_Transcript_1/2_Confidence_1.000_Length_895, Locus_923_Transcript_2/2_Confidence_1.000_Length_895, Locus_1450_Transcript_1/1_Confidence_1.000_Length_232, Locus_5630_Transc…	alcohol dehydrogenase	ec:1.1.1.1	Chloroalkane and chloroalkene degradation	path:map00625	Xenobiotics Biodegradation and Metabolism
Locus_195_Transcript_1/1_Confidence_1.000_Length_1883, Locus_2489_Transcript_1/1_Confidence_1.000_Length_450, Locus_2914_Transcript_1/2_Confidence_1.000_Length_1257, Locus_2914_Transcript_2/2_Confidence_1.000_Length_1257, Locus_3683_Transcript_1/1_Confidence_1.000_Length_1237, Locus_6674_Transcript_1/1_Confidence_1.000_Length_268, Locus_7170_Transcript_1/1_Confidence_1.000_Length_612, Locus_11592…	aldehyde dehydrogenase (NAD+)	ec:1.2.1.3	Chloroalkane and chloroalkene degradation	path:map00625	Xenobiotics Biodegradation and Metabolism
Locus_7701_Transcript_1/1_Confidence_1.000_Length_331	carboxymethylenebutenolidase	ec:3.1.1.45	Chlorocyclohexane and chlorobenzene degradation	path:map00361	Xenobiotics Biodegradation and Metabolism
Locus_3418_Transcript_1/1_Confidence_1.000_Length_640	2-hydroxy-1,4-benzoquinone reductase	ec:1.6.5.7	Chlorocyclohexane and chlorobenzene degradation	path:map00361	Xenobiotics Biodegradation and Metabolism
Locus_197_Transcript_1/4_Confidence_0.500_Length_1211, Locus_197_Transcript_2/4_Confidence_0.750_Length_2697, Locus_197_Transcript_3/4_Confidence_0.750_Length_2708, Locus_197_Transcript_4/4_Confidence_0.625_Length_2565, Locus_4653_Transcript_1/1_Confidence_1.000_Length_469, Locus_13584_Transcript_1/1_Confidence_1.000_Length_458, Locus_15313_Transcript_1/1_Confidence_1.000_Length_400	phosphoenolpyruvate carboxykinase (ATP)	ec:4.1.1.49	Citrate cycle (TCA cycle)	path:map00020	Carbohydrate Metabolism
Locus_151_Transcript_1/2_Confidence_1.000_Length_1182, Locus_6605_Transcript_1/1_Confidence_1.000_Length_289, Locus_6606_Transcript_1/1_Confidence_1.000_Length_555, Locus_6848_Transcript_1/1_Confidence_1.000_Length_675, Locus_7973_Transcript_1/1_Confidence_1.000_Length_1008, Locus_11281_Transcript_1/1_Confidence_1.000_Length_345, Locus_11515_Transcript_1/1_Confidence_1.000_Length_415	ATP citrate synthase	ec:2.3.3.8	Citrate cycle (TCA cycle)	path:map00020	Carbohydrate Metabolism
Locus_5407_Transcript_1/1_Confidence_1.000_Length_1215, Locus_5533_Transcript_1/2_Confidence_1.000_Length_1893, Locus_5533_Transcript_2/2_Confidence_1.000_Length_1893	citrate (Si)-synthase	ec:2.3.3.1	Citrate cycle (TCA cycle)	path:map00020	Carbohydrate Metabolism
Locus_151_Transcript_1/2_Confidence_1.000_Length_1182, Locus_151_Transcript_2/2_Confidence_1.000_Length_1011, Locus_427_Transcript_1/1_Confidence_1.000_Length_1353, Locus_6605_Transcript_1/1_Confidence_1.000_Length_289, Locus_6606_Transcript_1/1_Confidence_1.000_Length_555, Locus_6848_Transcript_1/1_Confidence_1.000_Length_675, Locus_7973_Transcript_1/1_Confidence_1.000_Length_1008, Locus_11281_T…	succinate---CoA ligase (ADP-forming)	ec:6.2.1.5	Citrate cycle (TCA cycle)	path:map00020	Carbohydrate Metabolism
Locus_151_Transcript_1/2_Confidence_1.000_Length_1182, Locus_427_Transcript_1/1_Confidence_1.000_Length_1353	succinate---CoA ligase (GDP-forming)	ec:6.2.1.4	Citrate cycle (TCA cycle)	path:map00020	Carbohydrate Metabolism
Locus_14664_Transcript_1/1_Confidence_1.000_Length_1272	dihydrolipoyllysine-residue succinyltransferase	ec:2.3.1.61	Citrate cycle (TCA cycle)	path:map00020	Carbohydrate Metabolism
Locus_156_Transcript_1/1_Confidence_1.000_Length_944, Locus_1451_Transcript_1/2_Confidence_1.000_Length_1833, Locus_1451_Transcript_2/2_Confidence_1.000_Length_1833	succinate dehydrogenase (ubiquinone)	ec:1.3.5.1	Citrate cycle (TCA cycle)	path:map00020	Carbohydrate Metabolism
Locus_216_Transcript_1/4_Confidence_0.667_Length_1823, Locus_216_Transcript_2/4_Confidence_0.667_Length_1859, Locus_216_Transcript_3/4_Confidence_0.667_Length_1868, Locus_216_Transcript_4/4_Confidence_0.667_Length_1832, Locus_3785_Transcript_1/1_Confidence_1.000_Length_1488	dihydrolipoyllysine-residue acetyltransferase	ec:2.3.1.12	Citrate cycle (TCA cycle)	path:map00020	Carbohydrate Metabolism
Locus_10003_Transcript_1/1_Confidence_1.000_Length_1579	isocitrate dehydrogenase (NADP+)	ec:1.1.1.42	Citrate cycle (TCA cycle)	path:map00020	Carbohydrate Metabolism
Locus_653_Transcript_1/1_Confidence_1.000_Length_958, Locus_1856_Transcript_1/4_Confidence_0.700_Length_2683, Locus_1856_Transcript_2/4_Confidence_0.700_Length_2607, Locus_1856_Transcript_3/4_Confidence_0.700_Length_2607, Locus_1856_Transcript_4/4_Confidence_0.700_Length_2607	isocitrate dehydrogenase (NAD+)	ec:1.1.1.41	Citrate cycle (TCA cycle)	path:map00020	Carbohydrate Metabolism
Locus_2037_Transcript_1/1_Confidence_1.000_Length_312, Locus_2224_Transcript_1/2_Confidence_0.750_Length_844, Locus_2224_Transcript_2/2_Confidence_0.750_Length_895, Locus_4903_Transcript_1/1_Confidence_1.000_Length_589, Locus_5262_Transcript_1/1_Confidence_1.000_Length_1143, Locus_13456_Transcript_1/1_Confidence_1.000_Length_344	malate dehydrogenase	ec:1.1.1.37	Citrate cycle (TCA cycle)	path:map00020	Carbohydrate Metabolism
Locus_3241_Transcript_1/2_Confidence_1.000_Length_3329, Locus_3241_Transcript_2/2_Confidence_1.000_Length_3329	oxoglutarate dehydrogenase (succinyl-transferring)	ec:1.2.4.2	Citrate cycle (TCA cycle)	path:map00020	Carbohydrate Metabolism
Locus_825_Transcript_1/1_Confidence_1.000_Length_1550, Locus_1884_Transcript_1/1_Confidence_1.000_Length_1005, Locus_5243_Transcript_1/1_Confidence_1.000_Length_1171, Locus_6799_Transcript_1/1_Confidence_1.000_Length_497, Locus_7736_Transcript_1/1_Confidence_1.000_Length_1507	pyruvate dehydrogenase (acetyl-transferring)	ec:1.2.4.1	Citrate cycle (TCA cycle)	path:map00020	Carbohydrate Metabolism
Locus_1871_Transcript_1/1_Confidence_1.000_Length_1270, Locus_4949_Transcript_1/1_Confidence_1.000_Length_347, Locus_5532_Transcript_1/2_Confidence_1.000_Length_1058, Locus_5532_Transcript_2/2_Confidence_1.000_Length_1336, Locus_11326_Transcript_1/3_Confidence_0.600_Length_455, Locus_11326_Transcript_2/3_Confidence_0.600_Length_608, Locus_11326_Transcript_3/3_Confidence_0.600_Length_455	dihydrolipoyl dehydrogenase	ec:1.8.1.4	Citrate cycle (TCA cycle)	path:map00020	Carbohydrate Metabolism
Locus_3028_Transcript_1/2_Confidence_1.000_Length_694, Locus_3028_Transcript_2/2_Confidence_1.000_Length_691	succinate dehydrogenase	ec:1.3.99.1	Citrate cycle (TCA cycle)	path:map00020	Carbohydrate Metabolism
Locus_90_Transcript_1/3_Confidence_0.500_Length_2982, Locus_90_Transcript_2/3_Confidence_0.500_Length_866, Locus_90_Transcript_3/3_Confidence_0.667_Length_3081	aconitate hydratase	ec:4.2.1.3	Citrate cycle (TCA cycle)	path:map00020	Carbohydrate Metabolism
Locus_3777_Transcript_1/2_Confidence_1.000_Length_1555, Locus_3777_Transcript_2/2_Confidence_1.000_Length_1516	fumarate hydratase	ec:4.2.1.2	Citrate cycle (TCA cycle)	path:map00020	Carbohydrate Metabolism
Locus_4415_Transcript_1/1_Confidence_1.000_Length_334, Locus_11637_Transcript_1/1_Confidence_1.000_Length_433, Locus_12068_Transcript_1/1_Confidence_1.000_Length_207, Locus_12858_Transcript_1/1_Confidence_1.000_Length_380, Locus_13572_Transcript_1/1_Confidence_1.000_Length_423, Locus_13797_Transcript_1/1_Confidence_1.000_Length_228, Locus_14003_Transcript_1/1_Confidence_1.000_Length_238	diacylglycerol O-acyltransferase	ec:2.3.1.20	Cutin, suberine and wax biosynthesis	path:map00073	Lipid Metabolism
Locus_5606_Transcript_1/7_Confidence_0.529_Length_2879, Locus_5606_Transcript_2/7_Confidence_0.353_Length_2753, Locus_5606_Transcript_3/7_Confidence_0.471_Length_2794, Locus_5606_Transcript_4/7_Confidence_0.353_Length_2694, Locus_5606_Transcript_5/7_Confidence_0.471_Length_2787, Locus_5606_Transcript_6/7_Confidence_0.588_Length_2912, Locus_5606_Transcript_7/7_Confidence_0.471_Length_2780	long-chain-fatty-acyl-CoA reductase	ec:1.2.1.50	Cutin, suberine and wax biosynthesis	path:map00073	Lipid Metabolism
Locus_6395_Transcript_1/2_Confidence_1.000_Length_882, Locus_6395_Transcript_2/2_Confidence_1.000_Length_882	asparaginase	ec:3.5.1.1	Cyanoamino acid metabolism	path:map00460	Metabolism of Other Amino Acids
Locus_909_Transcript_1/1_Confidence_1.000_Length_1218, Locus_2363_Transcript_1/1_Confidence_1.000_Length_358, Locus_4025_Transcript_1/1_Confidence_1.000_Length_292, Locus_4804_Transcript_1/1_Confidence_1.000_Length_426, Locus_7014_Transcript_1/1_Confidence_1.000_Length_273, Locus_10388_Transcript_1/1_Confidence_1.000_Length_360, Locus_11428_Transcript_1/1_Confidence_1.000_Length_514, Locus_12718_…	beta-glucosidase	ec:3.2.1.21	Cyanoamino acid metabolism	path:map00460	Metabolism of Other Amino Acids
Locus_1975_Transcript_1/1_Confidence_1.000_Length_821, Locus_7727_Transcript_1/3_Confidence_0.400_Length_816, Locus_7727_Transcript_2/3_Confidence_0.600_Length_1024, Locus_7727_Transcript_3/3_Confidence_0.600_Length_1733, Locus_14972_Transcript_1/1_Confidence_1.000_Length_428	glycine hydroxymethyltransferase	ec:2.1.2.1	Cyanoamino acid metabolism	path:map00460	Metabolism of Other Amino Acids
Locus_11135_Transcript_1/1_Confidence_1.000_Length_1413, Locus_14382_Transcript_1/1_Confidence_1.000_Length_281	(R)-mandelonitrile lyase	ec:4.1.2.10	Cyanoamino acid metabolism	path:map00460	Metabolism of Other Amino Acids
Locus_1782_Transcript_1/1_Confidence_1.000_Length_533, Locus_5654_Transcript_1/1_Confidence_1.000_Length_298	4-hydroxyphenylacetaldehyde oxime monooxygenase	ec:1.14.13.68	Cyanoamino acid metabolism	path:map00460	Metabolism of Other Amino Acids
Locus_7929_Transcript_1/1_Confidence_1.000_Length_379, Locus_8893_Transcript_1/1_Confidence_1.000_Length_247, Locus_10209_Transcript_1/1_Confidence_1.000_Length_578	nitrilase	ec:3.5.5.1	Cyanoamino acid metabolism	path:map00460	Metabolism of Other Amino Acids
Locus_3798_Transcript_1/2_Confidence_1.000_Length_877, Locus_3798_Transcript_2/2_Confidence_1.000_Length_790, Locus_4732_Transcript_1/1_Confidence_1.000_Length_1075	aspartate---ammonia ligase	ec:6.3.1.1	Cyanoamino acid metabolism	path:map00460	Metabolism of Other Amino Acids
Locus_6947_Transcript_1/1_Confidence_1.000_Length_344	adenosylmethionine decarboxylase	ec:4.1.1.50	Cysteine and methionine metabolism	path:map00270	Amino Acid Metabolism
Locus_9694_Transcript_1/1_Confidence_1.000_Length_637, Locus_9987_Transcript_1/1_Confidence_1.000_Length_462	S-methyl-5-thioribose-1-phosphate isomerase	ec:5.3.1.23	Cysteine and methionine metabolism	path:map00270	Amino Acid Metabolism
Locus_3223_Transcript_1/1_Confidence_1.000_Length_235, Locus_3952_Transcript_1/1_Confidence_1.000_Length_337, Locus_5964_Transcript_1/1_Confidence_1.000_Length_278, Locus_11297_Transcript_1/1_Confidence_1.000_Length_342, Locus_14699_Transcript_1/1_Confidence_1.000_Length_476	L-amino-acid oxidase	ec:1.4.3.2	Cysteine and methionine metabolism	path:map00270	Amino Acid Metabolism
Locus_1477_Transcript_1/1_Confidence_1.000_Length_1456, Locus_5294_Transcript_1/1_Confidence_1.000_Length_316	methylthioribulose 1-phosphate dehydratase	ec:4.2.1.109	Cysteine and methionine metabolism	path:map00270	Amino Acid Metabolism
Locus_3770_Transcript_1/1_Confidence_1.000_Length_1098, Locus_8828_Transcript_1/1_Confidence_1.000_Length_448, Locus_9249_Transcript_1/1_Confidence_1.000_Length_235, Locus_10567_Transcript_1/1_Confidence_1.000_Length_424, Locus_11002_Transcript_1/1_Confidence_1.000_Length_265, Locus_13523_Transcript_1/1_Confidence_1.000_Length_326	homoserine dehydrogenase	ec:1.1.1.3	Cysteine and methionine metabolism	path:map00270	Amino Acid Metabolism
Locus_1477_Transcript_1/1_Confidence_1.000_Length_1456, Locus_5294_Transcript_1/1_Confidence_1.000_Length_316	acireductone synthase	ec:3.1.3.77	Cysteine and methionine metabolism	path:map00270	Amino Acid Metabolism
Locus_4961_Transcript_1/2_Confidence_1.000_Length_1380, Locus_4961_Transcript_2/2_Confidence_1.000_Length_1299	D-cysteine desulfhydrase	ec:4.4.1.15	Cysteine and methionine metabolism	path:map00270	Amino Acid Metabolism
Locus_1754_Transcript_1/1_Confidence_1.000_Length_616, Locus_1967_Transcript_1/3_Confidence_0.667_Length_1709, Locus_1967_Transcript_2/3_Confidence_0.667_Length_1703, Locus_1967_Transcript_3/3_Confidence_0.667_Length_1719, Locus_3295_Transcript_1/2_Confidence_1.000_Length_2103, Locus_3295_Transcript_2/2_Confidence_1.000_Length_2060, Locus_4274_Transcript_1/1_Confidence_1.000_Length_354, Locus_470…	1-aminocyclopropane-1-carboxylate synthase	ec:4.4.1.14	Cysteine and methionine metabolism	path:map00270	Amino Acid Metabolism
Locus_699_Transcript_1/2_Confidence_1.000_Length_1571, Locus_699_Transcript_2/2_Confidence_1.000_Length_1572	methionine gamma-lyase	ec:4.4.1.11	Cysteine and methionine metabolism	path:map00270	Amino Acid Metabolism
Locus_3556_Transcript_1/1_Confidence_1.000_Length_685, Locus_11049_Transcript_1/1_Confidence_1.000_Length_437	DNA (cytosine-5-)-methyltransferase	ec:2.1.1.37	Cysteine and methionine metabolism	path:map00270	Amino Acid Metabolism
Locus_180_Transcript_1/6_Confidence_0.562_Length_2554, Locus_180_Transcript_2/6_Confidence_0.688_Length_2609, Locus_180_Transcript_3/6_Confidence_0.688_Length_2612, Locus_180_Transcript_4/6_Confidence_0.562_Length_2530, Locus_180_Transcript_5/6_Confidence_0.562_Length_2530, Locus_180_Transcript_6/6_Confidence_0.562_Length_2530	5-methyltetrahydropteroyltriglutamate---homocysteine S-methyltransferase	ec:2.1.1.14	Cysteine and methionine metabolism	path:map00270	Amino Acid Metabolism
Locus_5479_Transcript_1/1_Confidence_1.000_Length_1429	methionine adenosyltransferase	ec:2.5.1.6	Cysteine and methionine metabolism	path:map00270	Amino Acid Metabolism
Locus_2957_Transcript_1/1_Confidence_1.000_Length_677, Locus_9164_Transcript_1/1_Confidence_1.000_Length_351	homocysteine S-methyltransferase	ec:2.1.1.10	Cysteine and methionine metabolism	path:map00270	Amino Acid Metabolism
Locus_282_Transcript_1/1_Confidence_1.000_Length_1100, Locus_13590_Transcript_1/1_Confidence_1.000_Length_320	3-mercaptopyruvate sulfurtransferase	ec:2.8.1.2	Cysteine and methionine metabolism	path:map00270	Amino Acid Metabolism
Locus_3770_Transcript_1/1_Confidence_1.000_Length_1098, Locus_6998_Transcript_1/1_Confidence_1.000_Length_274, Locus_7678_Transcript_1/1_Confidence_1.000_Length_304, Locus_8828_Transcript_1/1_Confidence_1.000_Length_448, Locus_9249_Transcript_1/1_Confidence_1.000_Length_235, Locus_10567_Transcript_1/1_Confidence_1.000_Length_424, Locus_10784_Transcript_1/1_Confidence_1.000_Length_479, Locus_10952…	aspartate kinase	ec:2.7.2.4	Cysteine and methionine metabolism	path:map00270	Amino Acid Metabolism
Locus_11_Transcript_1/1_Confidence_1.000_Length_1643	adenosylhomocysteinase	ec:3.3.1.1	Cysteine and methionine metabolism	path:map00270	Amino Acid Metabolism
Locus_11463_Transcript_1/1_Confidence_1.000_Length_302, Locus_12737_Transcript_1/1_Confidence_1.000_Length_236, Locus_16029_Transcript_1/1_Confidence_1.000_Length_215	cystathionine beta-lyase	ec:4.4.1.8	Cysteine and methionine metabolism	path:map00270	Amino Acid Metabolism
Locus_11463_Transcript_1/1_Confidence_1.000_Length_302, Locus_12737_Transcript_1/1_Confidence_1.000_Length_236, Locus_16029_Transcript_1/1_Confidence_1.000_Length_215	cystathionine gamma-lyase	ec:4.4.1.1	Cysteine and methionine metabolism	path:map00270	Amino Acid Metabolism
Locus_5396_Transcript_1/2_Confidence_1.000_Length_693, Locus_5396_Transcript_2/2_Confidence_1.000_Length_660	acireductone dioxygenase [iron(II)-requiring]	ec:1.13.11.54	Cysteine and methionine metabolism	path:map00270	Amino Acid Metabolism
Locus_364_Transcript_1/2_Confidence_1.000_Length_1620, Locus_364_Transcript_2/2_Confidence_1.000_Length_1608, Locus_699_Transcript_1/2_Confidence_1.000_Length_1571, Locus_699_Transcript_2/2_Confidence_1.000_Length_1572	cystathionine gamma-synthase	ec:2.5.1.48	Cysteine and methionine metabolism	path:map00270	Amino Acid Metabolism
Locus_4770_Transcript_1/1_Confidence_1.000_Length_288, Locus_6223_Transcript_1/1_Confidence_1.000_Length_619, Locus_8101_Transcript_1/1_Confidence_1.000_Length_758, Locus_15681_Transcript_1/1_Confidence_1.000_Length_226	cysteine synthase	ec:2.5.1.47	Cysteine and methionine metabolism	path:map00270	Amino Acid Metabolism
Locus_6141_Transcript_1/1_Confidence_1.000_Length_359, Locus_6490_Transcript_1/1_Confidence_1.000_Length_283, Locus_6694_Transcript_1/1_Confidence_1.000_Length_621	S-methyl-5-thioribose kinase	ec:2.7.1.100	Cysteine and methionine metabolism	path:map00270	Amino Acid Metabolism
Locus_6807_Transcript_1/1_Confidence_1.000_Length_652	spermidine synthase	ec:2.5.1.16	Cysteine and methionine metabolism	path:map00270	Amino Acid Metabolism
Locus_833_Transcript_1/1_Confidence_1.000_Length_1402, Locus_1754_Transcript_1/1_Confidence_1.000_Length_616, Locus_1967_Transcript_1/3_Confidence_0.667_Length_1709, Locus_1967_Transcript_2/3_Confidence_0.667_Length_1703, Locus_1967_Transcript_3/3_Confidence_0.667_Length_1719, Locus_4274_Transcript_1/1_Confidence_1.000_Length_354, Locus_7421_Transcript_1/1_Confidence_1.000_Length_299, Locus_8919_…	aspartate transaminase	ec:2.6.1.1	Cysteine and methionine metabolism	path:map00270	Amino Acid Metabolism
Locus_5225_Transcript_1/8_Confidence_0.550_Length_727, Locus_5225_Transcript_2/8_Confidence_0.650_Length_770, Locus_5225_Transcript_3/8_Confidence_0.350_Length_612, Locus_5225_Transcript_4/8_Confidence_0.550_Length_814, Locus_5225_Transcript_5/8_Confidence_0.550_Length_811, Locus_5225_Transcript_6/8_Confidence_0.550_Length_815, Locus_5225_Transcript_7/8_Confidence_0.450_Length_593, Locus_5225_Tra…	methylthioadenosine nucleosidase	ec:3.2.2.16	Cysteine and methionine metabolism	path:map00270	Amino Acid Metabolism
Locus_5739_Transcript_1/1_Confidence_1.000_Length_1199	aminocyclopropanecarboxylate oxidase	ec:1.14.17.4	Cysteine and methionine metabolism	path:map00270	Amino Acid Metabolism
Locus_11454_Transcript_1/1_Confidence_1.000_Length_690	glutaminase	ec:3.5.1.2	D-Glutamine and D-glutamate metabolism	path:map00471	Metabolism of Other Amino Acids
Locus_136_Transcript_12/18_Confidence_0.032_Length_525, Locus_136_Transcript_15/18_Confidence_0.097_Length_701, Locus_259_Transcript_1/3_Confidence_0.714_Length_859, Locus_259_Transcript_2/3_Confidence_0.714_Length_871, Locus_259_Transcript_3/3_Confidence_0.429_Length_827, Locus_9984_Transcript_1/1_Confidence_1.000_Length_1176	glutamate dehydrogenase [NAD(P)+]	ec:1.4.1.3	D-Glutamine and D-glutamate metabolism	path:map00471	Metabolism of Other Amino Acids
Locus_6263_Transcript_1/1_Confidence_1.000_Length_1621	ent-kaurene synthase	ec:4.2.3.19	Diterpenoid biosynthesis	path:map00904	Metabolism of Terpenoids and Polyketides
Locus_444_Transcript_1/2_Confidence_1.000_Length_1407	ent-kaurene oxidase	ec:1.14.13.78	Diterpenoid biosynthesis	path:map00904	Metabolism of Terpenoids and Polyketides
Locus_594_Transcript_1/3_Confidence_0.667_Length_1526, Locus_594_Transcript_2/3_Confidence_0.667_Length_1573, Locus_594_Transcript_3/3_Confidence_0.667_Length_1526, Locus_686_Transcript_1/1_Confidence_1.000_Length_370, Locus_923_Transcript_1/2_Confidence_1.000_Length_895, Locus_923_Transcript_2/2_Confidence_1.000_Length_895, Locus_1450_Transcript_1/1_Confidence_1.000_Length_232, Locus_5630_Transc…	alcohol dehydrogenase	ec:1.1.1.1	Drug metabolism - cytochrome P450	path:map00982	Xenobiotics Biodegradation and Metabolism
Locus_1671_Transcript_1/3_Confidence_0.714_Length_1292, Locus_1671_Transcript_2/3_Confidence_0.714_Length_1573, Locus_1671_Transcript_3/3_Confidence_0.714_Length_1425, Locus_7641_Transcript_1/5_Confidence_0.636_Length_1160, Locus_7641_Transcript_2/5_Confidence_0.636_Length_1520, Locus_7641_Transcript_3/5_Confidence_0.636_Length_1529, Locus_7641_Transcript_5/5_Confidence_0.636_Length_1597	flavin-containing monooxygenase	ec:1.14.13.8	Drug metabolism - cytochrome P450	path:map00982	Xenobiotics Biodegradation and Metabolism
Locus_2489_Transcript_1/1_Confidence_1.000_Length_450, Locus_2914_Transcript_1/2_Confidence_1.000_Length_1257, Locus_2914_Transcript_2/2_Confidence_1.000_Length_1257, Locus_3683_Transcript_1/1_Confidence_1.000_Length_1237, Locus_11592_Transcript_1/1_Confidence_1.000_Length_519, Locus_14769_Transcript_1/1_Confidence_1.000_Length_294	aldehyde dehydrogenase [NAD(P)+]	ec:1.2.1.5	Drug metabolism - cytochrome P450	path:map00982	Xenobiotics Biodegradation and Metabolism
Locus_64_Transcript_1/1_Confidence_1.000_Length_1056, Locus_3635_Transcript_1/1_Confidence_1.000_Length_471, Locus_7691_Transcript_1/1_Confidence_1.000_Length_415, Locus_11051_Transcript_1/1_Confidence_1.000_Length_687, Locus_13723_Transcript_1/1_Confidence_1.000_Length_259	glutathione transferase	ec:2.5.1.18	Drug metabolism - cytochrome P450	path:map00982	Xenobiotics Biodegradation and Metabolism
Locus_2719_Transcript_1/1_Confidence_1.000_Length_380, Locus_8263_Transcript_1/1_Confidence_1.000_Length_330, Locus_10306_Transcript_1/1_Confidence_1.000_Length_233, Locus_14852_Transcript_1/1_Confidence_1.000_Length_266	unspecific monooxygenase	ec:1.14.14.1	Drug metabolism - cytochrome P450	path:map00982	Xenobiotics Biodegradation and Metabolism
Locus_2333_Transcript_1/1_Confidence_1.000_Length_1198, Locus_2702_Transcript_1/1_Confidence_1.000_Length_479	dihydropyrimidine dehydrogenase (NADP+)	ec:1.3.1.2	Drug metabolism - other enzymes	path:map00983	Xenobiotics Biodegradation and Metabolism
Locus_343_Transcript_1/1_Confidence_1.000_Length_387, Locus_3791_Transcript_1/1_Confidence_1.000_Length_474, Locus_4167_Transcript_1/1_Confidence_1.000_Length_648, Locus_10811_Transcript_1/1_Confidence_1.000_Length_373, Locus_12329_Transcript_1/1_Confidence_1.000_Length_220	xanthine oxidase	ec:1.17.3.2	Drug metabolism - other enzymes	path:map00983	Xenobiotics Biodegradation and Metabolism
Locus_5240_Transcript_1/1_Confidence_1.000_Length_356, Locus_6534_Transcript_1/1_Confidence_1.000_Length_838, Locus_9320_Transcript_1/1_Confidence_1.000_Length_392	beta-ureidopropionase ec:3.5.1.60 N-(long-chain-acyl)ethanolamine deacylase	ec:3.5.1.6	Drug metabolism - other enzymes	path:map00983	Xenobiotics Biodegradation and Metabolism
Locus_1040_Transcript_1/1_Confidence_1.000_Length_599, Locus_2377_Transcript_1/1_Confidence_1.000_Length_545, Locus_13611_Transcript_1/1_Confidence_1.000_Length_243	orotate phosphoribosyltransferase	ec:2.4.2.10	Drug metabolism - other enzymes	path:map00983	Xenobiotics Biodegradation and Metabolism
Locus_2859_Transcript_1/1_Confidence_1.000_Length_555, Locus_5224_Transcript_1/2_Confidence_1.000_Length_1415, Locus_5224_Transcript_2/2_Confidence_1.000_Length_1410	beta-glucuronidase	ec:3.2.1.31	Drug metabolism - other enzymes	path:map00983	Xenobiotics Biodegradation and Metabolism
Locus_10911_Transcript_1/1_Confidence_1.000_Length_336, Locus_12515_Transcript_1/1_Confidence_1.000_Length_363, Locus_14853_Transcript_1/1_Confidence_1.000_Length_217, Locus_14904_Transcript_1/1_Confidence_1.000_Length_300	GMP synthase (glutamine-hydrolysing)	ec:6.3.5.2	Drug metabolism - other enzymes	path:map00983	Xenobiotics Biodegradation and Metabolism
Locus_5722_Transcript_1/1_Confidence_1.000_Length_889	cytidine deaminase	ec:3.5.4.5	Drug metabolism - other enzymes	path:map00983	Xenobiotics Biodegradation and Metabolism
Locus_6675_Transcript_1/1_Confidence_1.000_Length_216, Locus_6676_Transcript_1/1_Confidence_1.000_Length_432, Locus_7521_Transcript_1/1_Confidence_1.000_Length_454, Locus_11052_Transcript_1/1_Confidence_1.000_Length_475	dihydropyrimidinase	ec:3.5.2.2	Drug metabolism - other enzymes	path:map00983	Xenobiotics Biodegradation and Metabolism
Locus_2117_Transcript_1/1_Confidence_1.000_Length_607	nucleoside-triphosphate diphosphatase	ec:3.6.1.19	Drug metabolism - other enzymes	path:map00983	Xenobiotics Biodegradation and Metabolism
Locus_14492_Transcript_1/1_Confidence_1.000_Length_292	IMP dehydrogenase	ec:1.1.1.205	Drug metabolism - other enzymes	path:map00983	Xenobiotics Biodegradation and Metabolism
Locus_2719_Transcript_1/1_Confidence_1.000_Length_380, Locus_8263_Transcript_1/1_Confidence_1.000_Length_330, Locus_10306_Transcript_1/1_Confidence_1.000_Length_233, Locus_14852_Transcript_1/1_Confidence_1.000_Length_266	unspecific monooxygenase	ec:1.14.14.1	Drug metabolism - other enzymes	path:map00983	Xenobiotics Biodegradation and Metabolism
Locus_1276_Transcript_1/2_Confidence_1.000_Length_1643, Locus_1276_Transcript_2/2_Confidence_0.750_Length_1489, Locus_2113_Transcript_1/4_Confidence_0.286_Length_259, Locus_2113_Transcript_2/4_Confidence_0.429_Length_742, Locus_2113_Transcript_3/4_Confidence_0.571_Length_848, Locus_2113_Transcript_4/4_Confidence_0.571_Length_847, Locus_2849_Transcript_1/1_Confidence_1.000_Length_1011, Locus_3126_…	carboxylesterase	ec:3.1.1.1	Drug metabolism - other enzymes	path:map00983	Xenobiotics Biodegradation and Metabolism
Locus_738_Transcript_1/1_Confidence_1.000_Length_497, Locus_1459_Transcript_1/2_Confidence_1.000_Length_1153, Locus_4640_Transcript_1/1_Confidence_1.000_Length_665, Locus_5504_Transcript_1/1_Confidence_1.000_Length_437, Locus_5751_Transcript_1/3_Confidence_0.667_Length_1281, Locus_5751_Transcript_2/3_Confidence_0.667_Length_1295, Locus_5751_Transcript_3/3_Confidence_0.667_Length_1295, Locus_7830_…	uridine kinase	ec:2.7.1.48	Drug metabolism - other enzymes	path:map00983	Xenobiotics Biodegradation and Metabolism
Locus_172_Transcript_1/1_Confidence_1.000_Length_714	thymidine kinase	ec:2.7.1.21	Drug metabolism - other enzymes	path:map00983	Xenobiotics Biodegradation and Metabolism
Locus_2033_Transcript_1/1_Confidence_1.000_Length_787, Locus_3136_Transcript_1/2_Confidence_1.000_Length_1662, Locus_3136_Transcript_2/2_Confidence_1.000_Length_1647, Locus_3334_Transcript_1/2_Confidence_1.000_Length_2450, Locus_3334_Transcript_2/2_Confidence_1.000_Length_2450, Locus_3960_Transcript_1/1_Confidence_1.000_Length_967, Locus_4199_Transcript_1/1_Confidence_1.000_Length_546, Locus_4625…	phospholipase D	ec:3.1.4.4	Ether lipid metabolism	path:map00565	Lipid Metabolism
Locus_905_Transcript_1/3_Confidence_0.714_Length_2222, Locus_3163_Transcript_1/2_Confidence_1.000_Length_835, Locus_5023_Transcript_1/1_Confidence_1.000_Length_866, Locus_10213_Transcript_1/1_Confidence_1.000_Length_431	phosphatidate phosphatase	ec:3.1.3.4	Ether lipid metabolism	path:map00565	Lipid Metabolism
Locus_3755_Transcript_1/2_Confidence_1.000_Length_712, Locus_3755_Transcript_2/2_Confidence_1.000_Length_709	diacylglycerol cholinephosphotransferase	ec:2.7.8.2	Ether lipid metabolism	path:map00565	Lipid Metabolism
Locus_506_Transcript_1/7_Confidence_0.571_Length_1419, Locus_506_Transcript_2/7_Confidence_0.571_Length_1514, Locus_506_Transcript_4/7_Confidence_0.429_Length_873, Locus_506_Transcript_6/7_Confidence_0.214_Length_1037, Locus_506_Transcript_7/7_Confidence_0.571_Length_1386, Locus_573_Transcript_1/7_Confidence_0.412_Length_511, Locus_573_Transcript_2/7_Confidence_0.294_Length_450, Locus_573_Transcr…	phospholipase A2	ec:3.1.1.4	Ether lipid metabolism	path:map00565	Lipid Metabolism
Locus_750_Transcript_1/2_Confidence_1.000_Length_1763, Locus_750_Transcript_2/2_Confidence_1.000_Length_1663	acetyl-CoA C-acyltransferase	ec:2.3.1.16	Ethylbenzene degradation	path:map00642	Xenobiotics Biodegradation and Metabolism
Locus_862_Transcript_1/1_Confidence_1.000_Length_838	enoyl-[acyl-carrier-protein] reductase (NADH)	ec:1.3.1.9	Fatty acid biosynthesis	path:map00061	Lipid Metabolism
Locus_1026_Transcript_1/1_Confidence_1.000_Length_1368, Locus_2242_Transcript_1/1_Confidence_1.000_Length_808, Locus_3469_Transcript_1/1_Confidence_1.000_Length_640, Locus_4601_Transcript_1/1_Confidence_1.000_Length_554, Locus_5632_Transcript_1/1_Confidence_1.000_Length_485, Locus_6317_Transcript_1/1_Confidence_1.000_Length_557, Locus_7921_Transcript_1/1_Confidence_1.000_Length_722, Locus_9380_Tr…	acetyl-CoA carboxylase	ec:6.4.1.2	Fatty acid biosynthesis	path:map00061	Lipid Metabolism
Locus_10965_Transcript_1/1_Confidence_1.000_Length_764	3-oxoacyl-[acyl-carrier-protein] reductase	ec:1.1.1.100	Fatty acid biosynthesis	path:map00061	Lipid Metabolism
Locus_2222_Transcript_1/1_Confidence_1.000_Length_1013	beta-ketoacyl-acyl-carrier-protein synthase III	ec:2.3.1.180	Fatty acid biosynthesis	path:map00061	Lipid Metabolism
Locus_13174_Transcript_1/1_Confidence_1.000_Length_300, Locus_14217_Transcript_1/1_Confidence_1.000_Length_339	fatty-acyl-CoA synthase	ec:2.3.1.86	Fatty acid biosynthesis	path:map00061	Lipid Metabolism
Locus_1644_Transcript_1/1_Confidence_1.000_Length_242	fatty-acid synthase	ec:2.3.1.85	Fatty acid biosynthesis	path:map00061	Lipid Metabolism
Locus_2222_Transcript_1/1_Confidence_1.000_Length_1013, Locus_2624_Transcript_1/2_Confidence_1.000_Length_1910, Locus_6907_Transcript_1/1_Confidence_1.000_Length_693	beta-ketoacyl-[acyl-carrier-protein] synthase I	ec:2.3.1.41	Fatty acid biosynthesis	path:map00061	Lipid Metabolism
Locus_383_Transcript_1/7_Confidence_0.684_Length_1097, Locus_383_Transcript_2/7_Confidence_0.684_Length_1113, Locus_383_Transcript_4/7_Confidence_0.684_Length_1097, Locus_383_Transcript_5/7_Confidence_0.684_Length_1097, Locus_383_Transcript_6/7_Confidence_0.684_Length_842, Locus_383_Transcript_7/7_Confidence_0.684_Length_1027, Locus_9497_Transcript_2/2_Confidence_1.000_Length_1006	[acyl-carrier-protein] S-malonyltransferase	ec:2.3.1.39	Fatty acid biosynthesis	path:map00061	Lipid Metabolism
Locus_1026_Transcript_1/1_Confidence_1.000_Length_1368, Locus_2242_Transcript_1/1_Confidence_1.000_Length_808, Locus_3469_Transcript_1/1_Confidence_1.000_Length_640, Locus_4601_Transcript_1/1_Confidence_1.000_Length_554, Locus_5632_Transcript_1/1_Confidence_1.000_Length_485, Locus_6317_Transcript_1/1_Confidence_1.000_Length_557, Locus_7921_Transcript_1/1_Confidence_1.000_Length_722, Locus_9380_Tr…	biotin carboxylase	ec:6.3.4.14	Fatty acid biosynthesis	path:map00061	Lipid Metabolism
Locus_4929_Transcript_1/1_Confidence_1.000_Length_1391	acyl-[acyl-carrier-protein] desaturase	ec:1.14.19.2	Fatty acid biosynthesis	path:map00061	Lipid Metabolism
Locus_1901_Transcript_1/1_Confidence_1.000_Length_937, Locus_2722_Transcript_1/4_Confidence_0.500_Length_1843, Locus_2722_Transcript_2/4_Confidence_0.625_Length_935, Locus_2722_Transcript_3/4_Confidence_0.750_Length_2051, Locus_2722_Transcript_4/4_Confidence_0.625_Length_1912, Locus_12533_Transcript_1/1_Confidence_1.000_Length_448	oleoyl-[acyl-carrier-protein] hydrolase	ec:3.1.2.14	Fatty acid biosynthesis	path:map00061	Lipid Metabolism
Locus_179_Transcript_1/3_Confidence_0.714_Length_2540, Locus_179_Transcript_2/3_Confidence_0.714_Length_2540, Locus_179_Transcript_3/3_Confidence_0.714_Length_2540	long-chain-enoyl-CoA hydratase	ec:4.2.1.74	Fatty acid elongation	path:map00062	Lipid Metabolism
Locus_165_Transcript_1/1_Confidence_1.000_Length_1284, Locus_179_Transcript_1/3_Confidence_0.714_Length_2540, Locus_179_Transcript_2/3_Confidence_0.714_Length_2540, Locus_179_Transcript_3/3_Confidence_0.714_Length_2540, Locus_1406_Transcript_1/3_Confidence_0.667_Length_1529, Locus_1406_Transcript_2/3_Confidence_0.667_Length_1473, Locus_1406_Transcript_3/3_Confidence_0.667_Length_1473, Locus_1869_…	enoyl-CoA hydratase	ec:4.2.1.17	Fatty acid elongation	path:map00062	Lipid Metabolism
Locus_1700_Transcript_3/4_Confidence_0.444_Length_1032, Locus_8081_Transcript_2/2_Confidence_1.000_Length_393	palmitoyl-CoA hydrolase	ec:3.1.2.2	Fatty acid elongation	path:map00062	Lipid Metabolism
Locus_750_Transcript_1/2_Confidence_1.000_Length_1763, Locus_750_Transcript_2/2_Confidence_1.000_Length_1663	acetyl-CoA C-acyltransferase	ec:2.3.1.16	Fatty acid elongation	path:map00062	Lipid Metabolism
Locus_179_Transcript_1/3_Confidence_0.714_Length_2540, Locus_179_Transcript_2/3_Confidence_0.714_Length_2540, Locus_179_Transcript_3/3_Confidence_0.714_Length_2540	3-hydroxyacyl-CoA dehydrogenase	ec:1.1.1.35	Fatty acid elongation	path:map00062	Lipid Metabolism
Locus_6819_Transcript_1/3_Confidence_0.714_Length_810, Locus_6819_Transcript_2/3_Confidence_0.714_Length_811, Locus_6819_Transcript_3/3_Confidence_0.714_Length_810, Locus_15045_Transcript_1/1_Confidence_1.000_Length_252	trans-2-enoyl-CoA reductase (NADPH)	ec:1.3.1.38	Fatty acid elongation	path:map00062	Lipid Metabolism
Locus_179_Transcript_1/3_Confidence_0.714_Length_2540, Locus_179_Transcript_2/3_Confidence_0.714_Length_2540, Locus_179_Transcript_3/3_Confidence_0.714_Length_2540	long-chain-enoyl-CoA hydratase	ec:4.2.1.74	Fatty acid metabolism	path:map00071	Lipid Metabolism
Locus_165_Transcript_1/1_Confidence_1.000_Length_1284, Locus_179_Transcript_1/3_Confidence_0.714_Length_2540, Locus_179_Transcript_2/3_Confidence_0.714_Length_2540, Locus_179_Transcript_3/3_Confidence_0.714_Length_2540, Locus_1406_Transcript_1/3_Confidence_0.667_Length_1529, Locus_1406_Transcript_2/3_Confidence_0.667_Length_1473, Locus_1406_Transcript_3/3_Confidence_0.667_Length_1473, Locus_1869_…	enoyl-CoA hydratase	ec:4.2.1.17	Fatty acid metabolism	path:map00071	Lipid Metabolism
Locus_2719_Transcript_1/1_Confidence_1.000_Length_380, Locus_8263_Transcript_1/1_Confidence_1.000_Length_330, Locus_10306_Transcript_1/1_Confidence_1.000_Length_233	alkane 1-monooxygenase	ec:1.14.15.3	Fatty acid metabolism	path:map00071	Lipid Metabolism
Locus_594_Transcript_1/3_Confidence_0.667_Length_1526, Locus_594_Transcript_2/3_Confidence_0.667_Length_1573, Locus_594_Transcript_3/3_Confidence_0.667_Length_1526, Locus_686_Transcript_1/1_Confidence_1.000_Length_370, Locus_923_Transcript_1/2_Confidence_1.000_Length_895, Locus_923_Transcript_2/2_Confidence_1.000_Length_895, Locus_1450_Transcript_1/1_Confidence_1.000_Length_232, Locus_5630_Transc…	alcohol dehydrogenase	ec:1.1.1.1	Fatty acid metabolism	path:map00071	Lipid Metabolism
Locus_954_Transcript_1/1_Confidence_1.000_Length_2029, Locus_1239_Transcript_1/1_Confidence_1.000_Length_652, Locus_2312_Transcript_1/1_Confidence_1.000_Length_258, Locus_3975_Transcript_1/1_Confidence_1.000_Length_377, Locus_5948_Transcript_1/1_Confidence_1.000_Length_693, Locus_6920_Transcript_1/1_Confidence_1.000_Length_395, Locus_7855_Transcript_1/1_Confidence_1.000_Length_673, Locus_8484_Tra…	long-chain-fatty-acid---CoA ligase	ec:6.2.1.3	Fatty acid metabolism	path:map00071	Lipid Metabolism
Locus_750_Transcript_1/2_Confidence_1.000_Length_1763, Locus_750_Transcript_2/2_Confidence_1.000_Length_1663	acetyl-CoA C-acyltransferase	ec:2.3.1.16	Fatty acid metabolism	path:map00071	Lipid Metabolism
Locus_195_Transcript_1/1_Confidence_1.000_Length_1883, Locus_2489_Transcript_1/1_Confidence_1.000_Length_450, Locus_2914_Transcript_1/2_Confidence_1.000_Length_1257, Locus_2914_Transcript_2/2_Confidence_1.000_Length_1257, Locus_3683_Transcript_1/1_Confidence_1.000_Length_1237, Locus_6674_Transcript_1/1_Confidence_1.000_Length_268, Locus_7170_Transcript_1/1_Confidence_1.000_Length_612, Locus_11592…	aldehyde dehydrogenase (NAD+)	ec:1.2.1.3	Fatty acid metabolism	path:map00071	Lipid Metabolism
Locus_5916_Transcript_1/1_Confidence_1.000_Length_404, Locus_6082_Transcript_1/1_Confidence_1.000_Length_241, Locus_11903_Transcript_1/1_Confidence_1.000_Length_238	acetyl-CoA C-acetyltransferase	ec:2.3.1.9	Fatty acid metabolism	path:map00071	Lipid Metabolism
Locus_179_Transcript_1/3_Confidence_0.714_Length_2540, Locus_179_Transcript_2/3_Confidence_0.714_Length_2540, Locus_179_Transcript_3/3_Confidence_0.714_Length_2540	3-hydroxyacyl-CoA dehydrogenase	ec:1.1.1.35	Fatty acid metabolism	path:map00071	Lipid Metabolism
Locus_97_Transcript_1/2_Confidence_1.000_Length_2386, Locus_97_Transcript_2/2_Confidence_1.000_Length_2386, Locus_169_Transcript_1/1_Confidence_1.000_Length_201, Locus_170_Transcript_1/1_Confidence_1.000_Length_299, Locus_2158_Transcript_1/1_Confidence_1.000_Length_702, Locus_2482_Transcript_1/1_Confidence_1.000_Length_786, Locus_4160_Transcript_1/2_Confidence_1.000_Length_1355, Locus_4160_Transc…	acyl-CoA oxidase	ec:1.3.3.6	Fatty acid metabolism	path:map00071	Lipid Metabolism
Locus_179_Transcript_1/3_Confidence_0.714_Length_2540, Locus_179_Transcript_2/3_Confidence_0.714_Length_2540, Locus_179_Transcript_3/3_Confidence_0.714_Length_2540	3-hydroxybutyryl-CoA epimerase	ec:5.1.2.3	Fatty acid metabolism	path:map00071	Lipid Metabolism
Locus_2719_Transcript_1/1_Confidence_1.000_Length_380, Locus_8263_Transcript_1/1_Confidence_1.000_Length_330, Locus_10306_Transcript_1/1_Confidence_1.000_Length_233, Locus_14852_Transcript_1/1_Confidence_1.000_Length_266	unspecific monooxygenase	ec:1.14.14.1	Fatty acid metabolism	path:map00071	Lipid Metabolism
Locus_179_Transcript_1/3_Confidence_0.714_Length_2540, Locus_179_Transcript_2/3_Confidence_0.714_Length_2540, Locus_179_Transcript_3/3_Confidence_0.714_Length_2540, Locus_5200_Transcript_1/1_Confidence_1.000_Length_472, Locus_9067_Transcript_1/1_Confidence_1.000_Length_420	dodecenoyl-CoA isomerase	ec:5.3.3.8	Fatty acid metabolism	path:map00071	Lipid Metabolism
Locus_2859_Transcript_1/1_Confidence_1.000_Length_555, Locus_5224_Transcript_1/2_Confidence_1.000_Length_1415, Locus_5224_Transcript_2/2_Confidence_1.000_Length_1410	beta-glucuronidase	ec:3.2.1.31	Flavone and flavonol biosynthesis	path:map00944	Biosynthesis of Other Secondary Metabolites
Locus_1631_Transcript_1/1_Confidence_1.000_Length_648	flavonol 3-O-glucosyltransferase	ec:2.4.1.91	Flavone and flavonol biosynthesis	path:map00944	Biosynthesis of Other Secondary Metabolites
Locus_6026_Transcript_1/1_Confidence_1.000_Length_407	flavanoid 3',5'-hydroxylase	ec:1.14.13.88	Flavone and flavonol biosynthesis	path:map00944	Biosynthesis of Other Secondary Metabolites
Locus_4075_Transcript_1/1_Confidence_1.000_Length_435, Locus_7558_Transcript_1/1_Confidence_1.000_Length_817, Locus_12108_Transcript_1/1_Confidence_1.000_Length_215	flavonoid 3'-monooxygenase	ec:1.14.13.21	Flavone and flavonol biosynthesis	path:map00944	Biosynthesis of Other Secondary Metabolites
Locus_15384_Transcript_1/1_Confidence_1.000_Length_269	caffeoyl-CoA O-methyltransferase	ec:2.1.1.104	Flavonoid biosynthesis	path:map00941	Biosynthesis of Other Secondary Metabolites
Locus_13012_Transcript_1/1_Confidence_1.000_Length_289	flavonol synthase	ec:1.14.11.23	Flavonoid biosynthesis	path:map00941	Biosynthesis of Other Secondary Metabolites
Locus_2568_Transcript_1/1_Confidence_1.000_Length_293	leucocyanidin oxygenase	ec:1.14.11.19	Flavonoid biosynthesis	path:map00941	Biosynthesis of Other Secondary Metabolites
Locus_6026_Transcript_1/1_Confidence_1.000_Length_407	flavanoid 3',5'-hydroxylase	ec:1.14.13.88	Flavonoid biosynthesis	path:map00941	Biosynthesis of Other Secondary Metabolites
Locus_13_Transcript_1/7_Confidence_0.500_Length_1403, Locus_13_Transcript_5/7_Confidence_0.333_Length_756, Locus_13_Transcript_7/7_Confidence_0.500_Length_1403, Locus_7608_Transcript_1/1_Confidence_1.000_Length_276, Locus_9607_Transcript_1/1_Confidence_1.000_Length_229, Locus_11567_Transcript_1/1_Confidence_1.000_Length_329, Locus_12426_Transcript_1/1_Confidence_1.000_Length_214, Locus_13012_Tran…	flavanone 3-dioxygenase	ec:1.14.11.9	Flavonoid biosynthesis	path:map00941	Biosynthesis of Other Secondary Metabolites
Locus_2806_Transcript_1/1_Confidence_1.000_Length_1130, Locus_5337_Transcript_1/1_Confidence_1.000_Length_1140, Locus_15914_Transcript_1/1_Confidence_1.000_Length_277	dihydrokaempferol 4-reductase	ec:1.1.1.219	Flavonoid biosynthesis	path:map00941	Biosynthesis of Other Secondary Metabolites
Locus_4075_Transcript_1/1_Confidence_1.000_Length_435, Locus_7558_Transcript_1/1_Confidence_1.000_Length_817, Locus_12108_Transcript_1/1_Confidence_1.000_Length_215	flavonoid 3'-monooxygenase	ec:1.14.13.21	Flavonoid biosynthesis	path:map00941	Biosynthesis of Other Secondary Metabolites
Locus_8340_Transcript_1/1_Confidence_1.000_Length_627, Locus_9032_Transcript_1/1_Confidence_1.000_Length_245	chalcone isomerase	ec:5.5.1.6	Flavonoid biosynthesis	path:map00941	Biosynthesis of Other Secondary Metabolites
Locus_7701_Transcript_1/1_Confidence_1.000_Length_331	carboxymethylenebutenolidase	ec:3.1.1.45	Fluorobenzoate degradation	path:map00364	Xenobiotics Biodegradation and Metabolism
Locus_4450_Transcript_1/1_Confidence_1.000_Length_284	aminodeoxychorismate lyase	ec:4.1.3.38	Folate biosynthesis	path:map00790	Metabolism of Cofactors and Vitamins
Locus_15883_Transcript_1/1_Confidence_1.000_Length_1547	GTP cyclohydrolase I	ec:3.5.4.16	Folate biosynthesis	path:map00790	Metabolism of Cofactors and Vitamins
Locus_2979_Transcript_1/1_Confidence_1.000_Length_701, Locus_5670_Transcript_1/1_Confidence_1.000_Length_395, Locus_7271_Transcript_1/1_Confidence_1.000_Length_682	tetrahydrofolate synthase	ec:6.3.2.17	Folate biosynthesis	path:map00790	Metabolism of Cofactors and Vitamins
Locus_2979_Transcript_1/1_Confidence_1.000_Length_701, Locus_11412_Transcript_1/1_Confidence_1.000_Length_437	dihydrofolate synthase	ec:6.3.2.12	Folate biosynthesis	path:map00790	Metabolism of Cofactors and Vitamins
Locus_5390_Transcript_1/2_Confidence_1.000_Length_530, Locus_5390_Transcript_2/2_Confidence_1.000_Length_504	dihydroneopterin aldolase	ec:4.1.2.25	Folate biosynthesis	path:map00790	Metabolism of Cofactors and Vitamins
Locus_4864_Transcript_1/1_Confidence_1.000_Length_431, Locus_7674_Transcript_1/2_Confidence_1.000_Length_433, Locus_7674_Transcript_2/2_Confidence_1.000_Length_387, Locus_8637_Transcript_1/1_Confidence_1.000_Length_229, Locus_11391_Transcript_1/1_Confidence_1.000_Length_484	aminodeoxychorismate synthase	ec:2.6.1.85	Folate biosynthesis	path:map00790	Metabolism of Cofactors and Vitamins
Locus_3330_Transcript_1/1_Confidence_1.000_Length_564, Locus_4119_Transcript_1/1_Confidence_1.000_Length_247, Locus_10223_Transcript_1/1_Confidence_1.000_Length_238, Locus_13654_Transcript_1/1_Confidence_1.000_Length_353	dihydrofolate reductase	ec:1.5.1.3	Folate biosynthesis	path:map00790	Metabolism of Cofactors and Vitamins
Locus_1111_Transcript_1/2_Confidence_1.000_Length_2035, Locus_1111_Transcript_2/2_Confidence_1.000_Length_2035, Locus_1272_Transcript_1/1_Confidence_1.000_Length_1180, Locus_1373_Transcript_1/1_Confidence_1.000_Length_2234, Locus_1531_Transcript_1/2_Confidence_1.000_Length_470, Locus_1531_Transcript_2/2_Confidence_1.000_Length_470, Locus_6432_Transcript_1/1_Confidence_1.000_Length_1068, Locus_920…	6-phosphofructokinase	ec:2.7.1.11	Fructose and mannose metabolism	path:map00051	Carbohydrate Metabolism
Locus_3204_Transcript_1/1_Confidence_1.000_Length_462, Locus_4649_Transcript_1/1_Confidence_1.000_Length_289, Locus_14267_Transcript_1/1_Confidence_1.000_Length_202	GDP-mannose 4,6-dehydratase	ec:4.2.1.47	Fructose and mannose metabolism	path:map00051	Carbohydrate Metabolism
Locus_12275_Transcript_1/1_Confidence_1.000_Length_558, Locus_15570_Transcript_1/1_Confidence_1.000_Length_299	mannose-6-phosphate isomerase	ec:5.3.1.8	Fructose and mannose metabolism	path:map00051	Carbohydrate Metabolism
Locus_3100_Transcript_1/1_Confidence_1.000_Length_791, Locus_3419_Transcript_1/2_Confidence_1.000_Length_791, Locus_3419_Transcript_2/2_Confidence_1.000_Length_791	xylose isomerase	ec:5.3.1.5	Fructose and mannose metabolism	path:map00051	Carbohydrate Metabolism
Locus_2188_Transcript_1/2_Confidence_1.000_Length_1138, Locus_2188_Transcript_2/2_Confidence_1.000_Length_1096, Locus_9960_Transcript_1/1_Confidence_1.000_Length_279	triose-phosphate isomerase	ec:5.3.1.1	Fructose and mannose metabolism	path:map00051	Carbohydrate Metabolism
Locus_31_Transcript_1/3_Confidence_0.667_Length_1560, Locus_31_Transcript_2/3_Confidence_0.667_Length_2308, Locus_31_Transcript_3/3_Confidence_0.667_Length_1872, Locus_55_Transcript_1/7_Confidence_0.579_Length_2040, Locus_55_Transcript_2/7_Confidence_0.474_Length_2041, Locus_55_Transcript_3/7_Confidence_0.526_Length_2076, Locus_55_Transcript_4/7_Confidence_0.368_Length_1668, Locus_55_Transcript_5…	fructokinase	ec:2.7.1.4	Fructose and mannose metabolism	path:map00051	Carbohydrate Metabolism
Locus_1350_Transcript_1/2_Confidence_1.000_Length_694, Locus_1350_Transcript_2/2_Confidence_1.000_Length_567, Locus_14059_Transcript_1/1_Confidence_1.000_Length_264	fructose-2,6-bisphosphate 2-phosphatase	ec:3.1.3.46	Fructose and mannose metabolism	path:map00051	Carbohydrate Metabolism
Locus_836_Transcript_1/1_Confidence_1.000_Length_414, Locus_4401_Transcript_1/1_Confidence_1.000_Length_536	fructose-bisphosphatase	ec:3.1.3.11	Fructose and mannose metabolism	path:map00051	Carbohydrate Metabolism
Locus_873_Transcript_1/3_Confidence_0.833_Length_1449, Locus_873_Transcript_2/3_Confidence_0.667_Length_1390, Locus_873_Transcript_3/3_Confidence_0.667_Length_1289	mannose-1-phosphate guanylyltransferase (GDP)	ec:2.7.7.22	Fructose and mannose metabolism	path:map00051	Carbohydrate Metabolism
Locus_873_Transcript_1/3_Confidence_0.833_Length_1449, Locus_873_Transcript_3/3_Confidence_0.667_Length_1289, Locus_6109_Transcript_1/1_Confidence_1.000_Length_337, Locus_6717_Transcript_1/1_Confidence_1.000_Length_642	mannose-1-phosphate guanylyltransferase	ec:2.7.7.13	Fructose and mannose metabolism	path:map00051	Carbohydrate Metabolism
Locus_2423_Transcript_1/1_Confidence_1.000_Length_521, Locus_11696_Transcript_1/1_Confidence_1.000_Length_570	GDP-L-fucose synthase	ec:1.1.1.271	Fructose and mannose metabolism	path:map00051	Carbohydrate Metabolism
Locus_2028_Transcript_1/2_Confidence_1.000_Length_412, Locus_2028_Transcript_2/2_Confidence_1.000_Length_391, Locus_5163_Transcript_1/1_Confidence_1.000_Length_1169, Locus_6165_Transcript_1/2_Confidence_1.000_Length_867, Locus_6165_Transcript_2/2_Confidence_1.000_Length_843	fructose-bisphosphate aldolase	ec:4.1.2.13	Fructose and mannose metabolism	path:map00051	Carbohydrate Metabolism
Locus_1350_Transcript_1/2_Confidence_1.000_Length_694, Locus_1350_Transcript_2/2_Confidence_1.000_Length_567, Locus_14059_Transcript_1/1_Confidence_1.000_Length_264	6-phosphofructo-2-kinase	ec:2.7.1.105	Fructose and mannose metabolism	path:map00051	Carbohydrate Metabolism
Locus_7618_Transcript_1/1_Confidence_1.000_Length_1280	L-iditol 2-dehydrogenase	ec:1.1.1.14	Fructose and mannose metabolism	path:map00051	Carbohydrate Metabolism
Locus_1111_Transcript_1/2_Confidence_1.000_Length_2035, Locus_1111_Transcript_2/2_Confidence_1.000_Length_2035, Locus_1272_Transcript_1/1_Confidence_1.000_Length_1180, Locus_1373_Transcript_1/1_Confidence_1.000_Length_2234, Locus_1531_Transcript_1/2_Confidence_1.000_Length_470, Locus_1531_Transcript_2/2_Confidence_1.000_Length_470, Locus_9203_Transcript_1/1_Confidence_1.000_Length_311, Locus_1399…	diphosphate---fructose-6-phosphate 1-phosphotransferase	ec:2.7.1.90	Fructose and mannose metabolism	path:map00051	Carbohydrate Metabolism
Locus_11969_Transcript_1/1_Confidence_1.000_Length_306, Locus_11970_Transcript_1/1_Confidence_1.000_Length_349, Locus_15208_Transcript_1/1_Confidence_1.000_Length_251	phosphomannomutase	ec:5.4.2.8	Fructose and mannose metabolism	path:map00051	Carbohydrate Metabolism
Locus_1111_Transcript_1/2_Confidence_1.000_Length_2035, Locus_1111_Transcript_2/2_Confidence_1.000_Length_2035, Locus_1272_Transcript_1/1_Confidence_1.000_Length_1180, Locus_1373_Transcript_1/1_Confidence_1.000_Length_2234, Locus_1531_Transcript_1/2_Confidence_1.000_Length_470, Locus_1531_Transcript_2/2_Confidence_1.000_Length_470, Locus_6432_Transcript_1/1_Confidence_1.000_Length_1068, Locus_920…	6-phosphofructokinase	ec:2.7.1.11	Galactose metabolism	path:map00052	Carbohydrate Metabolism
Locus_2744_Transcript_1/1_Confidence_1.000_Length_857, Locus_4683_Transcript_1/2_Confidence_1.000_Length_1767, Locus_4683_Transcript_2/2_Confidence_1.000_Length_1764, Locus_4818_Transcript_1/1_Confidence_1.000_Length_317, Locus_5887_Transcript_1/1_Confidence_1.000_Length_372, Locus_7276_Transcript_1/1_Confidence_1.000_Length_372, Locus_7371_Transcript_1/1_Confidence_1.000_Length_215, Locus_8225_T…	galactokinase	ec:2.7.1.6	Galactose metabolism	path:map00052	Carbohydrate Metabolism
Locus_4897_Transcript_1/1_Confidence_1.000_Length_1099, Locus_4898_Transcript_1/1_Confidence_1.000_Length_851, Locus_5887_Transcript_1/1_Confidence_1.000_Length_372, Locus_7371_Transcript_1/1_Confidence_1.000_Length_215, Locus_11193_Transcript_1/1_Confidence_1.000_Length_238, Locus_14051_Transcript_1/1_Confidence_1.000_Length_225	glucokinase	ec:2.7.1.2	Galactose metabolism	path:map00052	Carbohydrate Metabolism
Locus_1370_Transcript_1/2_Confidence_1.000_Length_533, Locus_1370_Transcript_2/2_Confidence_1.000_Length_512, Locus_4301_Transcript_1/1_Confidence_1.000_Length_980, Locus_5592_Transcript_1/1_Confidence_1.000_Length_620, Locus_11277_Transcript_1/1_Confidence_1.000_Length_503	UDP-glucose 4-epimerase	ec:5.1.3.2	Galactose metabolism	path:map00052	Carbohydrate Metabolism
Locus_108_Transcript_1/4_Confidence_0.500_Length_2338, Locus_108_Transcript_2/4_Confidence_0.500_Length_2323, Locus_108_Transcript_3/4_Confidence_0.600_Length_2799, Locus_108_Transcript_4/4_Confidence_0.400_Length_2264, Locus_168_Transcript_1/5_Confidence_0.643_Length_1819, Locus_168_Transcript_2/5_Confidence_0.643_Length_1868, Locus_168_Transcript_3/5_Confidence_0.643_Length_1799, Locus_168_Tran…	beta-fructofuranosidase	ec:3.2.1.26	Galactose metabolism	path:map00052	Carbohydrate Metabolism
Locus_256_Transcript_1/7_Confidence_0.667_Length_2828, Locus_256_Transcript_2/7_Confidence_0.444_Length_1766, Locus_256_Transcript_3/7_Confidence_0.667_Length_2895, Locus_256_Transcript_4/7_Confidence_0.667_Length_2895, Locus_256_Transcript_5/7_Confidence_0.667_Length_2892, Locus_256_Transcript_6/7_Confidence_0.667_Length_2895, Locus_256_Transcript_7/7_Confidence_0.667_Length_2895, Locus_885_Tran…	beta-galactosidase	ec:3.2.1.23	Galactose metabolism	path:map00052	Carbohydrate Metabolism
Locus_6268_Transcript_1/1_Confidence_1.000_Length_1118	alpha-galactosidase	ec:3.2.1.22	Galactose metabolism	path:map00052	Carbohydrate Metabolism
Locus_1491_Transcript_1/1_Confidence_1.000_Length_780, Locus_1730_Transcript_1/1_Confidence_1.000_Length_555, Locus_2052_Transcript_1/3_Confidence_0.667_Length_1244, Locus_2052_Transcript_2/3_Confidence_0.667_Length_1341, Locus_2052_Transcript_3/3_Confidence_0.667_Length_1178, Locus_3293_Transcript_1/1_Confidence_1.000_Length_441, Locus_4751_Transcript_1/1_Confidence_1.000_Length_220, Locus_5109_…	alpha-glucosidase	ec:3.2.1.20	Galactose metabolism	path:map00052	Carbohydrate Metabolism
Locus_163_Transcript_1/1_Confidence_1.000_Length_2172, Locus_7048_Transcript_1/1_Confidence_1.000_Length_624	UTP---glucose-1-phosphate uridylyltransferase	ec:2.7.7.9	Galactose metabolism	path:map00052	Carbohydrate Metabolism
Locus_13923_Transcript_1/1_Confidence_1.000_Length_231	UDP-glucose---hexose-1-phosphate uridylyltransferase	ec:2.7.7.12	Galactose metabolism	path:map00052	Carbohydrate Metabolism
Locus_163_Transcript_1/1_Confidence_1.000_Length_2172, Locus_11365_Transcript_1/1_Confidence_1.000_Length_670, Locus_13923_Transcript_1/1_Confidence_1.000_Length_231	UTP---hexose-1-phosphate uridylyltransferase	ec:2.7.7.10	Galactose metabolism	path:map00052	Carbohydrate Metabolism
Locus_1607_Transcript_1/1_Confidence_1.000_Length_1281, Locus_8995_Transcript_1/1_Confidence_1.000_Length_569, Locus_9209_Transcript_1/1_Confidence_1.000_Length_406, Locus_11456_Transcript_1/1_Confidence_1.000_Length_207, Locus_12062_Transcript_1/1_Confidence_1.000_Length_1243, Locus_12808_Transcript_1/1_Confidence_1.000_Length_343, Locus_13044_Transcript_1/1_Confidence_1.000_Length_492	galactinol---sucrose galactosyltransferase	ec:2.4.1.82	Galactose metabolism	path:map00052	Carbohydrate Metabolism
Locus_1607_Transcript_1/1_Confidence_1.000_Length_1281, Locus_9209_Transcript_1/1_Confidence_1.000_Length_406, Locus_12062_Transcript_1/1_Confidence_1.000_Length_1243, Locus_12808_Transcript_1/1_Confidence_1.000_Length_343	galactinol---raffinose galactosyltransferase	ec:2.4.1.67	Galactose metabolism	path:map00052	Carbohydrate Metabolism
Locus_9984_Transcript_1/1_Confidence_1.000_Length_1176	D-galactose 1-dehydrogenase	ec:1.1.1.48	Galactose metabolism	path:map00052	Carbohydrate Metabolism
Locus_1437_Transcript_1/2_Confidence_1.000_Length_1968, Locus_1437_Transcript_2/2_Confidence_1.000_Length_1959, Locus_13803_Transcript_1/1_Confidence_1.000_Length_366	phosphoglucomutase	ec:5.4.2.2	Galactose metabolism	path:map00052	Carbohydrate Metabolism
Locus_165_Transcript_1/1_Confidence_1.000_Length_1284, Locus_179_Transcript_1/3_Confidence_0.714_Length_2540, Locus_179_Transcript_2/3_Confidence_0.714_Length_2540, Locus_179_Transcript_3/3_Confidence_0.714_Length_2540, Locus_1406_Transcript_1/3_Confidence_0.667_Length_1529, Locus_1406_Transcript_2/3_Confidence_0.667_Length_1473, Locus_1406_Transcript_3/3_Confidence_0.667_Length_1473, Locus_1869_…	enoyl-CoA hydratase	ec:4.2.1.17	Geraniol degradation	path:map00281	Metabolism of Terpenoids and Polyketides
Locus_750_Transcript_1/2_Confidence_1.000_Length_1763, Locus_750_Transcript_2/2_Confidence_1.000_Length_1663	acetyl-CoA C-acyltransferase	ec:2.3.1.16	Geraniol degradation	path:map00281	Metabolism of Terpenoids and Polyketides
Locus_179_Transcript_1/3_Confidence_0.714_Length_2540, Locus_179_Transcript_2/3_Confidence_0.714_Length_2540, Locus_179_Transcript_3/3_Confidence_0.714_Length_2540	3-hydroxyacyl-CoA dehydrogenase	ec:1.1.1.35	Geraniol degradation	path:map00281	Metabolism of Terpenoids and Polyketides
Locus_898_Transcript_1/1_Confidence_1.000_Length_1459, Locus_1927_Transcript_1/1_Confidence_1.000_Length_359, Locus_7144_Transcript_1/1_Confidence_1.000_Length_808, Locus_7413_Transcript_1/1_Confidence_1.000_Length_445	branched-chain-amino-acid transaminase	ec:2.6.1.42	Glucosinolate biosynthesis	path:map00966	Biosynthesis of Other Secondary Metabolites
Locus_3355_Transcript_1/1_Confidence_1.000_Length_1080, Locus_6411_Transcript_1/1_Confidence_1.000_Length_309	glutathione synthase	ec:6.3.2.3	Glutathione metabolism	path:map00480	Metabolism of Other Amino Acids
Locus_3055_Transcript_1/1_Confidence_1.000_Length_209, Locus_3259_Transcript_1/1_Confidence_1.000_Length_918	glutamate---cysteine ligase	ec:6.3.2.2	Glutathione metabolism	path:map00480	Metabolism of Other Amino Acids
Locus_5462_Transcript_1/3_Confidence_0.571_Length_756, Locus_5462_Transcript_2/3_Confidence_0.571_Length_864, Locus_5462_Transcript_3/3_Confidence_0.714_Length_783, Locus_6975_Transcript_1/1_Confidence_1.000_Length_523, Locus_9473_Transcript_2/2_Confidence_1.000_Length_863	glutathione peroxidase	ec:1.11.1.9	Glutathione metabolism	path:map00480	Metabolism of Other Amino Acids
Locus_123_Transcript_1/1_Confidence_1.000_Length_664, Locus_5199_Transcript_1/1_Confidence_1.000_Length_866	peroxiredoxin	ec:1.11.1.15	Glutathione metabolism	path:map00480	Metabolism of Other Amino Acids
Locus_5462_Transcript_1/3_Confidence_0.571_Length_756, Locus_5462_Transcript_2/3_Confidence_0.571_Length_864, Locus_5462_Transcript_3/3_Confidence_0.714_Length_783	phospholipid-hydroperoxide glutathione peroxidase	ec:1.11.1.12	Glutathione metabolism	path:map00480	Metabolism of Other Amino Acids
Locus_2902_Transcript_1/1_Confidence_1.000_Length_580, Locus_12022_Transcript_1/1_Confidence_1.000_Length_874, Locus_15053_Transcript_1/1_Confidence_1.000_Length_572	L-ascorbate peroxidase	ec:1.11.1.11	Glutathione metabolism	path:map00480	Metabolism of Other Amino Acids
Locus_3448_Transcript_1/1_Confidence_1.000_Length_585, Locus_4022_Transcript_1/1_Confidence_1.000_Length_249	glutathione dehydrogenase (ascorbate)	ec:1.8.5.1	Glutathione metabolism	path:map00480	Metabolism of Other Amino Acids
Locus_2636_Transcript_1/1_Confidence_1.000_Length_879, Locus_7031_Transcript_1/1_Confidence_1.000_Length_312, Locus_7072_Transcript_1/1_Confidence_1.000_Length_692, Locus_9381_Transcript_1/1_Confidence_1.000_Length_208, Locus_9382_Transcript_1/1_Confidence_1.000_Length_389, Locus_9970_Transcript_1/1_Confidence_1.000_Length_435, Locus_11328_Transcript_1/1_Confidence_1.000_Length_228	5-oxoprolinase (ATP-hydrolysing)	ec:3.5.2.9	Glutathione metabolism	path:map00480	Metabolism of Other Amino Acids
Locus_3828_Transcript_1/1_Confidence_1.000_Length_416, Locus_6983_Transcript_1/1_Confidence_1.000_Length_237, Locus_7677_Transcript_1/1_Confidence_1.000_Length_689, Locus_9291_Transcript_1/1_Confidence_1.000_Length_342	glucose-6-phosphate dehydrogenase	ec:1.1.1.49	Glutathione metabolism	path:map00480	Metabolism of Other Amino Acids
Locus_113_Transcript_1/1_Confidence_1.000_Length_1756, Locus_4464_Transcript_1/1_Confidence_1.000_Length_368, Locus_5243_Transcript_1/1_Confidence_1.000_Length_1171, Locus_6114_Transcript_1/1_Confidence_1.000_Length_1777, Locus_10995_Transcript_1/1_Confidence_1.000_Length_326	phosphogluconate dehydrogenase (decarboxylating)	ec:1.1.1.44	Glutathione metabolism	path:map00480	Metabolism of Other Amino Acids
Locus_10003_Transcript_1/1_Confidence_1.000_Length_1579	isocitrate dehydrogenase (NADP+)	ec:1.1.1.42	Glutathione metabolism	path:map00480	Metabolism of Other Amino Acids
Locus_64_Transcript_1/1_Confidence_1.000_Length_1056, Locus_3635_Transcript_1/1_Confidence_1.000_Length_471, Locus_7691_Transcript_1/1_Confidence_1.000_Length_415, Locus_11051_Transcript_1/1_Confidence_1.000_Length_687, Locus_13723_Transcript_1/1_Confidence_1.000_Length_259	glutathione transferase	ec:2.5.1.18	Glutathione metabolism	path:map00480	Metabolism of Other Amino Acids
Locus_6807_Transcript_1/1_Confidence_1.000_Length_652	spermidine synthase	ec:2.5.1.16	Glutathione metabolism	path:map00480	Metabolism of Other Amino Acids
Locus_6114_Transcript_1/1_Confidence_1.000_Length_1777	glutathione-disulfide reductase	ec:1.8.1.7	Glutathione metabolism	path:map00480	Metabolism of Other Amino Acids
Locus_506_Transcript_1/7_Confidence_0.571_Length_1419, Locus_506_Transcript_2/7_Confidence_0.571_Length_1514, Locus_506_Transcript_4/7_Confidence_0.429_Length_873, Locus_506_Transcript_6/7_Confidence_0.214_Length_1037, Locus_506_Transcript_7/7_Confidence_0.571_Length_1386, Locus_2238_Transcript_1/1_Confidence_1.000_Length_1244, Locus_14346_Transcript_1/1_Confidence_1.000_Length_347, Locus_15031_T…	galactolipase	ec:3.1.1.26	Glycerolipid metabolism	path:map00561	Lipid Metabolism
Locus_173_Transcript_1/5_Confidence_0.500_Length_1096, Locus_173_Transcript_2/5_Confidence_0.500_Length_1096, Locus_7901_Transcript_1/2_Confidence_1.000_Length_1049, Locus_7901_Transcript_2/2_Confidence_1.000_Length_1042, Locus_12617_Transcript_1/1_Confidence_1.000_Length_432	acylglycerol lipase	ec:3.1.1.23	Glycerolipid metabolism	path:map00561	Lipid Metabolism
Locus_6268_Transcript_1/1_Confidence_1.000_Length_1118	alpha-galactosidase	ec:3.2.1.22	Glycerolipid metabolism	path:map00561	Lipid Metabolism
Locus_546_Transcript_1/3_Confidence_0.500_Length_2092, Locus_546_Transcript_2/3_Confidence_0.667_Length_2211, Locus_546_Transcript_3/3_Confidence_0.667_Length_2104	phospholipid:diacylglycerol acyltransferase	ec:2.3.1.158	Glycerolipid metabolism	path:map00561	Lipid Metabolism
Locus_612_Transcript_1/2_Confidence_1.000_Length_1564, Locus_612_Transcript_2/2_Confidence_1.000_Length_1564, Locus_2712_Transcript_1/1_Confidence_1.000_Length_864, Locus_3296_Transcript_1/1_Confidence_1.000_Length_585, Locus_3904_Transcript_1/1_Confidence_1.000_Length_957, Locus_7178_Transcript_1/1_Confidence_1.000_Length_460, Locus_9716_Transcript_1/1_Confidence_1.000_Length_486, Locus_12151_Tr…	1-acylglycerol-3-phosphate O-acyltransferase	ec:2.3.1.51	Glycerolipid metabolism	path:map00561	Lipid Metabolism
Locus_4415_Transcript_1/1_Confidence_1.000_Length_334, Locus_11637_Transcript_1/1_Confidence_1.000_Length_433, Locus_12068_Transcript_1/1_Confidence_1.000_Length_207, Locus_12858_Transcript_1/1_Confidence_1.000_Length_380, Locus_13572_Transcript_1/1_Confidence_1.000_Length_423, Locus_13797_Transcript_1/1_Confidence_1.000_Length_228, Locus_14003_Transcript_1/1_Confidence_1.000_Length_238	diacylglycerol O-acyltransferase	ec:2.3.1.20	Glycerolipid metabolism	path:map00561	Lipid Metabolism
Locus_2712_Transcript_1/1_Confidence_1.000_Length_864, Locus_3296_Transcript_1/1_Confidence_1.000_Length_585, Locus_7178_Transcript_1/1_Confidence_1.000_Length_460, Locus_9716_Transcript_1/1_Confidence_1.000_Length_486, Locus_14576_Transcript_1/1_Confidence_1.000_Length_459, Locus_15105_Transcript_1/1_Confidence_1.000_Length_729	glycerol-3-phosphate 1-O-acyltransferase	ec:2.3.1.15	Glycerolipid metabolism	path:map00561	Lipid Metabolism
Locus_905_Transcript_1/3_Confidence_0.714_Length_2222, Locus_3163_Transcript_1/2_Confidence_1.000_Length_835, Locus_5023_Transcript_1/1_Confidence_1.000_Length_866, Locus_10213_Transcript_1/1_Confidence_1.000_Length_431	phosphatidate phosphatase	ec:3.1.3.4	Glycerolipid metabolism	path:map00561	Lipid Metabolism
Locus_11238_Transcript_1/1_Confidence_1.000_Length_331, Locus_16073_Transcript_1/1_Confidence_1.000_Length_267	monogalactosyldiacylglycerol synthase	ec:2.4.1.46	Glycerolipid metabolism	path:map00561	Lipid Metabolism
Locus_195_Transcript_1/1_Confidence_1.000_Length_1883, Locus_2489_Transcript_1/1_Confidence_1.000_Length_450, Locus_2914_Transcript_1/2_Confidence_1.000_Length_1257, Locus_2914_Transcript_2/2_Confidence_1.000_Length_1257, Locus_3683_Transcript_1/1_Confidence_1.000_Length_1237, Locus_6674_Transcript_1/1_Confidence_1.000_Length_268, Locus_7170_Transcript_1/1_Confidence_1.000_Length_612, Locus_11592…	aldehyde dehydrogenase (NAD+)	ec:1.2.1.3	Glycerolipid metabolism	path:map00561	Lipid Metabolism
Locus_936_Transcript_1/1_Confidence_1.000_Length_1213, Locus_1652_Transcript_1/1_Confidence_1.000_Length_1126, Locus_1803_Transcript_1/1_Confidence_1.000_Length_462, Locus_4114_Transcript_1/1_Confidence_1.000_Length_237, Locus_5780_Transcript_1/1_Confidence_1.000_Length_628, Locus_5820_Transcript_1/1_Confidence_1.000_Length_649, Locus_6297_Transcript_1/1_Confidence_1.000_Length_971, Locus_9020_Tr…	diacylglycerol kinase (ATP dependent)	ec:2.7.1.107	Glycerolipid metabolism	path:map00561	Lipid Metabolism
Locus_2816_Transcript_1/1_Confidence_1.000_Length_280, Locus_9889_Transcript_1/1_Confidence_1.000_Length_979	digalactosyldiacylglycerol synthase	ec:2.4.1.241	Glycerolipid metabolism	path:map00561	Lipid Metabolism
Locus_136_Transcript_5/18_Confidence_1.000_Length_276, Locus_2238_Transcript_1/1_Confidence_1.000_Length_1244, Locus_2427_Transcript_1/1_Confidence_1.000_Length_374, Locus_2855_Transcript_1/1_Confidence_1.000_Length_852, Locus_3362_Transcript_1/1_Confidence_1.000_Length_947, Locus_4896_Transcript_1/2_Confidence_1.000_Length_1424, Locus_4896_Transcript_2/2_Confidence_1.000_Length_1339, Locus_5145_…	triacylglycerol lipase	ec:3.1.1.3	Glycerolipid metabolism	path:map00561	Lipid Metabolism
Locus_3019_Transcript_1/1_Confidence_1.000_Length_218	glycerate 3-kinase	ec:2.7.1.31	Glycerolipid metabolism	path:map00561	Lipid Metabolism
Locus_3308_Transcript_1/1_Confidence_1.000_Length_1480	glycerol kinase	ec:2.7.1.30	Glycerolipid metabolism	path:map00561	Lipid Metabolism
Locus_240_Transcript_1/1_Confidence_1.000_Length_1169, Locus_4030_Transcript_1/1_Confidence_1.000_Length_472, Locus_7405_Transcript_1/1_Confidence_1.000_Length_413, Locus_7629_Transcript_1/2_Confidence_1.000_Length_1129, Locus_7629_Transcript_2/2_Confidence_1.000_Length_1128, Locus_10680_Transcript_1/1_Confidence_1.000_Length_477, Locus_11781_Transcript_1/1_Confidence_1.000_Length_224, Locus_1482…	glycerophosphodiester phosphodiesterase	ec:3.1.4.46	Glycerophospholipid metabolism	path:map00564	Lipid Metabolism
Locus_4234_Transcript_1/1_Confidence_1.000_Length_607, Locus_6597_Transcript_1/1_Confidence_1.000_Length_276	phosphatidylserine decarboxylase	ec:4.1.1.65	Glycerophospholipid metabolism	path:map00564	Lipid Metabolism
Locus_2033_Transcript_1/1_Confidence_1.000_Length_787, Locus_3136_Transcript_1/2_Confidence_1.000_Length_1662, Locus_3136_Transcript_2/2_Confidence_1.000_Length_1647, Locus_3334_Transcript_1/2_Confidence_1.000_Length_2450, Locus_3334_Transcript_2/2_Confidence_1.000_Length_2450, Locus_3960_Transcript_1/1_Confidence_1.000_Length_967, Locus_4199_Transcript_1/1_Confidence_1.000_Length_546, Locus_4625…	phospholipase D	ec:3.1.4.4	Glycerophospholipid metabolism	path:map00564	Lipid Metabolism
Locus_12773_Transcript_1/1_Confidence_1.000_Length_283, Locus_13062_Transcript_1/1_Confidence_1.000_Length_410	CDP-diacylglycerol---inositol 3-phosphatidyltransferase	ec:2.7.8.11	Glycerophospholipid metabolism	path:map00564	Lipid Metabolism
Locus_3954_Transcript_1/1_Confidence_1.000_Length_631, Locus_5723_Transcript_1/1_Confidence_1.000_Length_236, Locus_7463_Transcript_1/1_Confidence_1.000_Length_273, Locus_9131_Transcript_1/1_Confidence_1.000_Length_285, Locus_9306_Transcript_1/1_Confidence_1.000_Length_502, Locus_9708_Transcript_1/1_Confidence_1.000_Length_307	phosphoethanolamine N-methyltransferase	ec:2.1.1.103	Glycerophospholipid metabolism	path:map00564	Lipid Metabolism
Locus_555_Transcript_1/1_Confidence_1.000_Length_596, Locus_1684_Transcript_1/1_Confidence_1.000_Length_328, Locus_4541_Transcript_1/1_Confidence_1.000_Length_220, Locus_10044_Transcript_1/1_Confidence_1.000_Length_219, Locus_10788_Transcript_1/1_Confidence_1.000_Length_284	phospholipase A1	ec:3.1.1.32	Glycerophospholipid metabolism	path:map00564	Lipid Metabolism
Locus_1774_Transcript_1/1_Confidence_1.000_Length_595, Locus_3058_Transcript_1/1_Confidence_1.000_Length_641, Locus_4462_Transcript_1/1_Confidence_1.000_Length_544, Locus_12271_Transcript_1/1_Confidence_1.000_Length_312, Locus_14868_Transcript_1/1_Confidence_1.000_Length_735	glycerol-3-phosphate dehydrogenase (NAD+)	ec:1.1.1.8	Glycerophospholipid metabolism	path:map00564	Lipid Metabolism
Locus_998_Transcript_1/3_Confidence_0.429_Length_516, Locus_998_Transcript_2/3_Confidence_0.714_Length_610, Locus_998_Transcript_3/3_Confidence_0.714_Length_548, Locus_8755_Transcript_1/1_Confidence_1.000_Length_337, Locus_11016_Transcript_1/1_Confidence_1.000_Length_365	phosphatidate cytidylyltransferase	ec:2.7.7.41	Glycerophospholipid metabolism	path:map00564	Lipid Metabolism
Locus_6726_Transcript_1/1_Confidence_1.000_Length_915	choline-phosphate cytidylyltransferase	ec:2.7.7.15	Glycerophospholipid metabolism	path:map00564	Lipid Metabolism
Locus_1966_Transcript_1/1_Confidence_1.000_Length_1678	ethanolamine-phosphate cytidylyltransferase	ec:2.7.7.14	Glycerophospholipid metabolism	path:map00564	Lipid Metabolism
Locus_612_Transcript_1/2_Confidence_1.000_Length_1564, Locus_612_Transcript_2/2_Confidence_1.000_Length_1564, Locus_2712_Transcript_1/1_Confidence_1.000_Length_864, Locus_3296_Transcript_1/1_Confidence_1.000_Length_585, Locus_3904_Transcript_1/1_Confidence_1.000_Length_957, Locus_7178_Transcript_1/1_Confidence_1.000_Length_460, Locus_9716_Transcript_1/1_Confidence_1.000_Length_486, Locus_12151_Tr…	1-acylglycerol-3-phosphate O-acyltransferase	ec:2.3.1.51	Glycerophospholipid metabolism	path:map00564	Lipid Metabolism
Locus_546_Transcript_1/3_Confidence_0.500_Length_2092, Locus_546_Transcript_2/3_Confidence_0.667_Length_2211, Locus_546_Transcript_3/3_Confidence_0.667_Length_2104, Locus_10637_Transcript_1/1_Confidence_1.000_Length_312	phosphatidylcholine---sterol O-acyltransferase	ec:2.3.1.43	Glycerophospholipid metabolism	path:map00564	Lipid Metabolism
Locus_1774_Transcript_1/1_Confidence_1.000_Length_595, Locus_3058_Transcript_1/1_Confidence_1.000_Length_641, Locus_12271_Transcript_1/1_Confidence_1.000_Length_312	glycerol-3-phosphate dehydrogenase [NAD(P)+]	ec:1.1.1.94	Glycerophospholipid metabolism	path:map00564	Lipid Metabolism
Locus_2712_Transcript_1/1_Confidence_1.000_Length_864, Locus_3296_Transcript_1/1_Confidence_1.000_Length_585, Locus_7178_Transcript_1/1_Confidence_1.000_Length_460, Locus_9716_Transcript_1/1_Confidence_1.000_Length_486, Locus_14576_Transcript_1/1_Confidence_1.000_Length_459, Locus_15105_Transcript_1/1_Confidence_1.000_Length_729	glycerol-3-phosphate 1-O-acyltransferase	ec:2.3.1.15	Glycerophospholipid metabolism	path:map00564	Lipid Metabolism
Locus_905_Transcript_1/3_Confidence_0.714_Length_2222, Locus_3163_Transcript_1/2_Confidence_1.000_Length_835, Locus_5023_Transcript_1/1_Confidence_1.000_Length_866, Locus_10213_Transcript_1/1_Confidence_1.000_Length_431	phosphatidate phosphatase	ec:3.1.3.4	Glycerophospholipid metabolism	path:map00564	Lipid Metabolism
Locus_936_Transcript_1/1_Confidence_1.000_Length_1213, Locus_1652_Transcript_1/1_Confidence_1.000_Length_1126, Locus_1803_Transcript_1/1_Confidence_1.000_Length_462, Locus_4114_Transcript_1/1_Confidence_1.000_Length_237, Locus_5780_Transcript_1/1_Confidence_1.000_Length_628, Locus_5820_Transcript_1/1_Confidence_1.000_Length_649, Locus_6297_Transcript_1/1_Confidence_1.000_Length_971, Locus_9020_Tr…	diacylglycerol kinase (ATP dependent)	ec:2.7.1.107	Glycerophospholipid metabolism	path:map00564	Lipid Metabolism
Locus_12910_Transcript_1/1_Confidence_1.000_Length_438	CDP-diacylglycerol---serine O-phosphatidyltransferase	ec:2.7.8.8	Glycerophospholipid metabolism	path:map00564	Lipid Metabolism
Locus_1232_Transcript_1/1_Confidence_1.000_Length_371	CDP-diacylglycerol---glycerol-3-phosphate 3-phosphatidyltransferase	ec:2.7.8.5	Glycerophospholipid metabolism	path:map00564	Lipid Metabolism
Locus_3755_Transcript_1/2_Confidence_1.000_Length_712, Locus_3755_Transcript_2/2_Confidence_1.000_Length_709	diacylglycerol cholinephosphotransferase	ec:2.7.8.2	Glycerophospholipid metabolism	path:map00564	Lipid Metabolism
Locus_1130_Transcript_1/1_Confidence_1.000_Length_524, Locus_2614_Transcript_1/1_Confidence_1.000_Length_395, Locus_7326_Transcript_1/1_Confidence_1.000_Length_279, Locus_14143_Transcript_1/1_Confidence_1.000_Length_430	glycerol-3-phosphate dehydrogenase	ec:1.1.5.3	Glycerophospholipid metabolism	path:map00564	Lipid Metabolism
Locus_4823_Transcript_2/2_Confidence_1.000_Length_398, Locus_8808_Transcript_1/1_Confidence_1.000_Length_348, Locus_9116_Transcript_1/1_Confidence_1.000_Length_618	ethanolamine kinase	ec:2.7.1.82	Glycerophospholipid metabolism	path:map00564	Lipid Metabolism
Locus_811_Transcript_1/1_Confidence_1.000_Length_460, Locus_1747_Transcript_1/1_Confidence_1.000_Length_201, Locus_2556_Transcript_1/1_Confidence_1.000_Length_212, Locus_6287_Transcript_1/1_Confidence_1.000_Length_473, Locus_15550_Transcript_1/1_Confidence_1.000_Length_216	lysophospholipase	ec:3.1.1.5	Glycerophospholipid metabolism	path:map00564	Lipid Metabolism
Locus_506_Transcript_1/7_Confidence_0.571_Length_1419, Locus_506_Transcript_2/7_Confidence_0.571_Length_1514, Locus_506_Transcript_4/7_Confidence_0.429_Length_873, Locus_506_Transcript_6/7_Confidence_0.214_Length_1037, Locus_506_Transcript_7/7_Confidence_0.571_Length_1386, Locus_573_Transcript_1/7_Confidence_0.412_Length_511, Locus_573_Transcript_2/7_Confidence_0.294_Length_450, Locus_573_Transcr…	phospholipase A2	ec:3.1.1.4	Glycerophospholipid metabolism	path:map00564	Lipid Metabolism
Locus_4823_Transcript_1/2_Confidence_1.000_Length_1205, Locus_4823_Transcript_2/2_Confidence_1.000_Length_398	choline kinase	ec:2.7.1.32	Glycerophospholipid metabolism	path:map00564	Lipid Metabolism
Locus_1130_Transcript_1/1_Confidence_1.000_Length_524, Locus_2614_Transcript_1/1_Confidence_1.000_Length_395, Locus_7326_Transcript_1/1_Confidence_1.000_Length_279, Locus_14143_Transcript_1/1_Confidence_1.000_Length_430	glycerol-3-phosphate oxidase	ec:1.1.3.21	Glycerophospholipid metabolism	path:map00564	Lipid Metabolism
Locus_621_Transcript_1/5_Confidence_0.636_Length_1692, Locus_621_Transcript_2/5_Confidence_0.182_Length_867, Locus_621_Transcript_3/5_Confidence_0.636_Length_1593, Locus_621_Transcript_4/5_Confidence_0.455_Length_1596, Locus_621_Transcript_5/5_Confidence_0.636_Length_1596, Locus_8310_Transcript_1/1_Confidence_1.000_Length_520	aminomethyltransferase	ec:2.1.2.10	Glycine, serine and threonine metabolism	path:map00260	Amino Acid Metabolism
Locus_6869_Transcript_1/1_Confidence_1.000_Length_583, Locus_10729_Transcript_1/1_Confidence_1.000_Length_344, Locus_11518_Transcript_1/1_Confidence_1.000_Length_276, Locus_13854_Transcript_1/1_Confidence_1.000_Length_219	tryptophan synthase	ec:4.2.1.20	Glycine, serine and threonine metabolism	path:map00260	Amino Acid Metabolism
Locus_2248_Transcript_1/1_Confidence_1.000_Length_1003, Locus_3223_Transcript_1/1_Confidence_1.000_Length_235, Locus_3952_Transcript_1/1_Confidence_1.000_Length_337, Locus_5964_Transcript_1/1_Confidence_1.000_Length_278, Locus_6018_Transcript_1/1_Confidence_1.000_Length_1236, Locus_6620_Transcript_1/1_Confidence_1.000_Length_669, Locus_6994_Transcript_1/1_Confidence_1.000_Length_431, Locus_8380_T…	primary-amine oxidase	ec:1.4.3.21	Glycine, serine and threonine metabolism	path:map00260	Amino Acid Metabolism
Locus_1288_Transcript_1/1_Confidence_1.000_Length_1852	threonine ammonia-lyase	ec:4.3.1.19	Glycine, serine and threonine metabolism	path:map00260	Amino Acid Metabolism
Locus_3770_Transcript_1/1_Confidence_1.000_Length_1098, Locus_8828_Transcript_1/1_Confidence_1.000_Length_448, Locus_9249_Transcript_1/1_Confidence_1.000_Length_235, Locus_10567_Transcript_1/1_Confidence_1.000_Length_424, Locus_11002_Transcript_1/1_Confidence_1.000_Length_265, Locus_13523_Transcript_1/1_Confidence_1.000_Length_326	homoserine dehydrogenase	ec:1.1.1.3	Glycine, serine and threonine metabolism	path:map00260	Amino Acid Metabolism
Locus_594_Transcript_1/3_Confidence_0.667_Length_1526, Locus_594_Transcript_2/3_Confidence_0.667_Length_1573, Locus_594_Transcript_3/3_Confidence_0.667_Length_1526, Locus_686_Transcript_1/1_Confidence_1.000_Length_370, Locus_923_Transcript_1/2_Confidence_1.000_Length_895, Locus_923_Transcript_2/2_Confidence_1.000_Length_895, Locus_1450_Transcript_1/1_Confidence_1.000_Length_232, Locus_5630_Transc…	alcohol dehydrogenase	ec:1.1.1.1	Glycine, serine and threonine metabolism	path:map00260	Amino Acid Metabolism
Locus_1975_Transcript_1/1_Confidence_1.000_Length_821, Locus_7727_Transcript_1/3_Confidence_0.400_Length_816, Locus_7727_Transcript_2/3_Confidence_0.600_Length_1024, Locus_7727_Transcript_3/3_Confidence_0.600_Length_1733, Locus_14972_Transcript_1/1_Confidence_1.000_Length_428	glycine hydroxymethyltransferase	ec:2.1.2.1	Glycine, serine and threonine metabolism	path:map00260	Amino Acid Metabolism
Locus_1005_Transcript_1/6_Confidence_0.667_Length_1751, Locus_1005_Transcript_2/6_Confidence_0.667_Length_1789, Locus_1005_Transcript_3/6_Confidence_0.667_Length_1866, Locus_1005_Transcript_4/6_Confidence_0.533_Length_831, Locus_1005_Transcript_5/6_Confidence_0.667_Length_1978, Locus_1005_Transcript_6/6_Confidence_0.667_Length_1866, Locus_1006_Transcript_2/2_Confidence_1.000_Length_358, Locus_202…	glycine dehydrogenase (decarboxylating)	ec:1.4.4.2	Glycine, serine and threonine metabolism	path:map00260	Amino Acid Metabolism
Locus_3770_Transcript_1/1_Confidence_1.000_Length_1098, Locus_6998_Transcript_1/1_Confidence_1.000_Length_274, Locus_7678_Transcript_1/1_Confidence_1.000_Length_304, Locus_8828_Transcript_1/1_Confidence_1.000_Length_448, Locus_9249_Transcript_1/1_Confidence_1.000_Length_235, Locus_10567_Transcript_1/1_Confidence_1.000_Length_424, Locus_10784_Transcript_1/1_Confidence_1.000_Length_479, Locus_10952…	aspartate kinase	ec:2.7.2.4	Glycine, serine and threonine metabolism	path:map00260	Amino Acid Metabolism
Locus_8015_Transcript_1/1_Confidence_1.000_Length_1545, Locus_14628_Transcript_1/1_Confidence_1.000_Length_281	phosphoglycerate dehydrogenase	ec:1.1.1.95	Glycine, serine and threonine metabolism	path:map00260	Amino Acid Metabolism
Locus_1132_Transcript_1/1_Confidence_1.000_Length_805, Locus_4497_Transcript_1/1_Confidence_1.000_Length_386, Locus_4767_Transcript_1/5_Confidence_0.692_Length_1272, Locus_4767_Transcript_2/5_Confidence_0.615_Length_1266, Locus_4767_Transcript_3/5_Confidence_0.538_Length_1283, Locus_4767_Transcript_4/5_Confidence_0.538_Length_1435, Locus_4767_Transcript_5/5_Confidence_0.615_Length_1354, Locus_878…	phosphoserine phosphatase ec:3.1.3.30 Deleted entry ec:3.1.3.31 nucleotidase	ec:3.1.3.3	Glycine, serine and threonine metabolism	path:map00260	Amino Acid Metabolism
Locus_11463_Transcript_1/1_Confidence_1.000_Length_302, Locus_12737_Transcript_1/1_Confidence_1.000_Length_236, Locus_16029_Transcript_1/1_Confidence_1.000_Length_215	cystathionine gamma-lyase	ec:4.4.1.1	Glycine, serine and threonine metabolism	path:map00260	Amino Acid Metabolism
Locus_8537_Transcript_1/1_Confidence_1.000_Length_1794	betaine-aldehyde dehydrogenase	ec:1.2.1.8	Glycine, serine and threonine metabolism	path:map00260	Amino Acid Metabolism
Locus_12910_Transcript_1/1_Confidence_1.000_Length_438	CDP-diacylglycerol---serine O-phosphatidyltransferase	ec:2.7.8.8	Glycine, serine and threonine metabolism	path:map00260	Amino Acid Metabolism
Locus_322_Transcript_1/1_Confidence_1.000_Length_1740	phosphoserine transaminase	ec:2.6.1.52	Glycine, serine and threonine metabolism	path:map00260	Amino Acid Metabolism
Locus_1871_Transcript_1/1_Confidence_1.000_Length_1270, Locus_4949_Transcript_1/1_Confidence_1.000_Length_347, Locus_5532_Transcript_1/2_Confidence_1.000_Length_1058, Locus_5532_Transcript_2/2_Confidence_1.000_Length_1336, Locus_11326_Transcript_1/3_Confidence_0.600_Length_455, Locus_11326_Transcript_2/3_Confidence_0.600_Length_608, Locus_11326_Transcript_3/3_Confidence_0.600_Length_455	dihydrolipoyl dehydrogenase	ec:1.8.1.4	Glycine, serine and threonine metabolism	path:map00260	Amino Acid Metabolism
Locus_9629_Transcript_1/1_Confidence_1.000_Length_300, Locus_10615_Transcript_1/1_Confidence_1.000_Length_572, Locus_10937_Transcript_1/1_Confidence_1.000_Length_426, Locus_12735_Transcript_1/1_Confidence_1.000_Length_221	alanine---glyoxylate transaminase	ec:2.6.1.44	Glycine, serine and threonine metabolism	path:map00260	Amino Acid Metabolism
Locus_3892_Transcript_1/2_Confidence_1.000_Length_1300, Locus_3892_Transcript_2/2_Confidence_1.000_Length_1279, Locus_5251_Transcript_1/1_Confidence_1.000_Length_1873	phosphoglycerate mutase	ec:5.4.2.1	Glycine, serine and threonine metabolism	path:map00260	Amino Acid Metabolism
Locus_12084_Transcript_1/1_Confidence_1.000_Length_221	homoserine kinase	ec:2.7.1.39	Glycine, serine and threonine metabolism	path:map00260	Amino Acid Metabolism
Locus_3019_Transcript_1/1_Confidence_1.000_Length_218	glycerate 3-kinase	ec:2.7.1.31	Glycine, serine and threonine metabolism	path:map00260	Amino Acid Metabolism
Locus_1111_Transcript_1/2_Confidence_1.000_Length_2035, Locus_1111_Transcript_2/2_Confidence_1.000_Length_2035, Locus_1272_Transcript_1/1_Confidence_1.000_Length_1180, Locus_1373_Transcript_1/1_Confidence_1.000_Length_2234, Locus_1531_Transcript_1/2_Confidence_1.000_Length_470, Locus_1531_Transcript_2/2_Confidence_1.000_Length_470, Locus_6432_Transcript_1/1_Confidence_1.000_Length_1068, Locus_920…	6-phosphofructokinase	ec:2.7.1.11	Glycolysis / Gluconeogenesis	path:map00010	Carbohydrate Metabolism
Locus_197_Transcript_1/4_Confidence_0.500_Length_1211, Locus_197_Transcript_2/4_Confidence_0.750_Length_2697, Locus_197_Transcript_3/4_Confidence_0.750_Length_2708, Locus_197_Transcript_4/4_Confidence_0.625_Length_2565, Locus_4653_Transcript_1/1_Confidence_1.000_Length_469, Locus_13584_Transcript_1/1_Confidence_1.000_Length_458, Locus_15313_Transcript_1/1_Confidence_1.000_Length_400	phosphoenolpyruvate carboxykinase (ATP)	ec:4.1.1.49	Glycolysis / Gluconeogenesis	path:map00010	Carbohydrate Metabolism
Locus_12955_Transcript_1/1_Confidence_1.000_Length_429	glucose-6-phosphate 1-epimerase	ec:5.1.3.15	Glycolysis / Gluconeogenesis	path:map00010	Carbohydrate Metabolism
Locus_5013_Transcript_1/1_Confidence_1.000_Length_772, Locus_5872_Transcript_1/2_Confidence_1.000_Length_1256	glucose-6-phosphate isomerase	ec:5.3.1.9	Glycolysis / Gluconeogenesis	path:map00010	Carbohydrate Metabolism
Locus_2188_Transcript_1/2_Confidence_1.000_Length_1138, Locus_2188_Transcript_2/2_Confidence_1.000_Length_1096, Locus_9960_Transcript_1/1_Confidence_1.000_Length_279	triose-phosphate isomerase	ec:5.3.1.1	Glycolysis / Gluconeogenesis	path:map00010	Carbohydrate Metabolism
Locus_4897_Transcript_1/1_Confidence_1.000_Length_1099, Locus_4898_Transcript_1/1_Confidence_1.000_Length_851, Locus_5887_Transcript_1/1_Confidence_1.000_Length_372, Locus_7371_Transcript_1/1_Confidence_1.000_Length_215, Locus_11193_Transcript_1/1_Confidence_1.000_Length_238, Locus_14051_Transcript_1/1_Confidence_1.000_Length_225	glucokinase	ec:2.7.1.2	Glycolysis / Gluconeogenesis	path:map00010	Carbohydrate Metabolism
Locus_639_Transcript_1/1_Confidence_1.000_Length_1441, Locus_2998_Transcript_1/1_Confidence_1.000_Length_467, Locus_8936_Transcript_1/1_Confidence_1.000_Length_541, Locus_9544_Transcript_1/2_Confidence_1.000_Length_1529, Locus_9544_Transcript_2/2_Confidence_1.000_Length_1529	phosphopyruvate hydratase	ec:4.2.1.11	Glycolysis / Gluconeogenesis	path:map00010	Carbohydrate Metabolism
Locus_582_Transcript_1/1_Confidence_1.000_Length_762, Locus_1472_Transcript_1/1_Confidence_1.000_Length_797	aldose 1-epimerase	ec:5.1.3.3	Glycolysis / Gluconeogenesis	path:map00010	Carbohydrate Metabolism
Locus_594_Transcript_1/3_Confidence_0.667_Length_1526, Locus_594_Transcript_2/3_Confidence_0.667_Length_1573, Locus_594_Transcript_3/3_Confidence_0.667_Length_1526, Locus_686_Transcript_1/1_Confidence_1.000_Length_370, Locus_923_Transcript_1/2_Confidence_1.000_Length_895, Locus_923_Transcript_2/2_Confidence_1.000_Length_895, Locus_1450_Transcript_1/1_Confidence_1.000_Length_232, Locus_5630_Transc…	alcohol dehydrogenase	ec:1.1.1.1	Glycolysis / Gluconeogenesis	path:map00010	Carbohydrate Metabolism
Locus_836_Transcript_1/1_Confidence_1.000_Length_414, Locus_4401_Transcript_1/1_Confidence_1.000_Length_536	fructose-bisphosphatase	ec:3.1.3.11	Glycolysis / Gluconeogenesis	path:map00010	Carbohydrate Metabolism
Locus_198_Transcript_1/7_Confidence_0.500_Length_2116, Locus_198_Transcript_2/7_Confidence_0.222_Length_1319, Locus_198_Transcript_3/7_Confidence_0.500_Length_2128, Locus_198_Transcript_4/7_Confidence_0.556_Length_2103, Locus_198_Transcript_5/7_Confidence_0.500_Length_2022, Locus_198_Transcript_6/7_Confidence_0.556_Length_2022, Locus_198_Transcript_7/7_Confidence_0.556_Length_2022, Locus_1732_Tra…	acetate---CoA ligase	ec:6.2.1.1	Glycolysis / Gluconeogenesis	path:map00010	Carbohydrate Metabolism
Locus_70_Transcript_1/2_Confidence_1.000_Length_1245, Locus_70_Transcript_2/2_Confidence_1.000_Length_1243	phosphoglycerate kinase	ec:2.7.2.3	Glycolysis / Gluconeogenesis	path:map00010	Carbohydrate Metabolism
Locus_1196_Transcript_1/1_Confidence_1.000_Length_1216, Locus_4576_Transcript_1/1_Confidence_1.000_Length_381, Locus_8581_Transcript_1/1_Confidence_1.000_Length_763, Locus_10582_Transcript_1/1_Confidence_1.000_Length_308, Locus_11797_Transcript_1/1_Confidence_1.000_Length_371, Locus_14368_Transcript_1/1_Confidence_1.000_Length_260	pyruvate decarboxylase	ec:4.1.1.1	Glycolysis / Gluconeogenesis	path:map00010	Carbohydrate Metabolism
Locus_216_Transcript_1/4_Confidence_0.667_Length_1823, Locus_216_Transcript_2/4_Confidence_0.667_Length_1859, Locus_216_Transcript_3/4_Confidence_0.667_Length_1868, Locus_216_Transcript_4/4_Confidence_0.667_Length_1832, Locus_3785_Transcript_1/1_Confidence_1.000_Length_1488	dihydrolipoyllysine-residue acetyltransferase	ec:2.3.1.12	Glycolysis / Gluconeogenesis	path:map00010	Carbohydrate Metabolism
Locus_901_Transcript_1/2_Confidence_1.000_Length_1712, Locus_901_Transcript_2/2_Confidence_1.000_Length_1700	glyceraldehyde-3-phosphate dehydrogenase (NADP+)	ec:1.2.1.9	Glycolysis / Gluconeogenesis	path:map00010	Carbohydrate Metabolism
Locus_2489_Transcript_1/1_Confidence_1.000_Length_450, Locus_2914_Transcript_1/2_Confidence_1.000_Length_1257, Locus_2914_Transcript_2/2_Confidence_1.000_Length_1257, Locus_3683_Transcript_1/1_Confidence_1.000_Length_1237, Locus_11592_Transcript_1/1_Confidence_1.000_Length_519, Locus_14769_Transcript_1/1_Confidence_1.000_Length_294	aldehyde dehydrogenase [NAD(P)+]	ec:1.2.1.5	Glycolysis / Gluconeogenesis	path:map00010	Carbohydrate Metabolism
Locus_195_Transcript_1/1_Confidence_1.000_Length_1883, Locus_2489_Transcript_1/1_Confidence_1.000_Length_450, Locus_2914_Transcript_1/2_Confidence_1.000_Length_1257, Locus_2914_Transcript_2/2_Confidence_1.000_Length_1257, Locus_3683_Transcript_1/1_Confidence_1.000_Length_1237, Locus_6674_Transcript_1/1_Confidence_1.000_Length_268, Locus_7170_Transcript_1/1_Confidence_1.000_Length_612, Locus_11592…	aldehyde dehydrogenase (NAD+)	ec:1.2.1.3	Glycolysis / Gluconeogenesis	path:map00010	Carbohydrate Metabolism
Locus_2028_Transcript_1/2_Confidence_1.000_Length_412, Locus_2028_Transcript_2/2_Confidence_1.000_Length_391, Locus_5163_Transcript_1/1_Confidence_1.000_Length_1169, Locus_6165_Transcript_1/2_Confidence_1.000_Length_867, Locus_6165_Transcript_2/2_Confidence_1.000_Length_843	fructose-bisphosphate aldolase	ec:4.1.2.13	Glycolysis / Gluconeogenesis	path:map00010	Carbohydrate Metabolism
Locus_825_Transcript_1/1_Confidence_1.000_Length_1550, Locus_1884_Transcript_1/1_Confidence_1.000_Length_1005, Locus_5243_Transcript_1/1_Confidence_1.000_Length_1171, Locus_6799_Transcript_1/1_Confidence_1.000_Length_497, Locus_7736_Transcript_1/1_Confidence_1.000_Length_1507	pyruvate dehydrogenase (acetyl-transferring)	ec:1.2.4.1	Glycolysis / Gluconeogenesis	path:map00010	Carbohydrate Metabolism
Locus_1871_Transcript_1/1_Confidence_1.000_Length_1270, Locus_4949_Transcript_1/1_Confidence_1.000_Length_347, Locus_5532_Transcript_1/2_Confidence_1.000_Length_1058, Locus_5532_Transcript_2/2_Confidence_1.000_Length_1336, Locus_11326_Transcript_1/3_Confidence_0.600_Length_455, Locus_11326_Transcript_2/3_Confidence_0.600_Length_608, Locus_11326_Transcript_3/3_Confidence_0.600_Length_455	dihydrolipoyl dehydrogenase	ec:1.8.1.4	Glycolysis / Gluconeogenesis	path:map00010	Carbohydrate Metabolism
Locus_79_Transcript_1/1_Confidence_1.000_Length_1612, Locus_943_Transcript_1/1_Confidence_1.000_Length_1112	glyceraldehyde-3-phosphate dehydrogenase (phosphorylating)	ec:1.2.1.12	Glycolysis / Gluconeogenesis	path:map00010	Carbohydrate Metabolism
Locus_1437_Transcript_1/2_Confidence_1.000_Length_1968, Locus_1437_Transcript_2/2_Confidence_1.000_Length_1959, Locus_13803_Transcript_1/1_Confidence_1.000_Length_366	phosphoglucomutase	ec:5.4.2.2	Glycolysis / Gluconeogenesis	path:map00010	Carbohydrate Metabolism
Locus_3892_Transcript_1/2_Confidence_1.000_Length_1300, Locus_3892_Transcript_2/2_Confidence_1.000_Length_1279, Locus_5251_Transcript_1/1_Confidence_1.000_Length_1873	phosphoglycerate mutase	ec:5.4.2.1	Glycolysis / Gluconeogenesis	path:map00010	Carbohydrate Metabolism
Locus_20_Transcript_1/3_Confidence_0.667_Length_1988, Locus_20_Transcript_2/3_Confidence_0.833_Length_2427, Locus_20_Transcript_3/3_Confidence_0.667_Length_1900, Locus_709_Transcript_1/1_Confidence_1.000_Length_1660, Locus_6375_Transcript_1/1_Confidence_1.000_Length_647, Locus_6433_Transcript_1/1_Confidence_1.000_Length_1671, Locus_7016_Transcript_1/1_Confidence_1.000_Length_552, Locus_8788_Trans…	pyruvate kinase	ec:2.7.1.40	Glycolysis / Gluconeogenesis	path:map00010	Carbohydrate Metabolism
Locus_329_Transcript_1/1_Confidence_1.000_Length_1273, Locus_3787_Transcript_1/2_Confidence_1.000_Length_995, Locus_3787_Transcript_2/2_Confidence_1.000_Length_877, Locus_5694_Transcript_1/1_Confidence_1.000_Length_499, Locus_7832_Transcript_1/1_Confidence_1.000_Length_544	protein xylosyltransferase	ec:2.4.2.26	Glycosaminoglycan biosynthesis - chondroitin sulfate	path:map00532	Glycan Biosynthesis and Metabolism
Locus_7243_Transcript_1/1_Confidence_1.000_Length_479	galactosylgalactosylxylosylprotein 3-beta-glucuronosyltransferase	ec:2.4.1.135	Glycosaminoglycan biosynthesis - chondroitin sulfate	path:map00532	Glycan Biosynthesis and Metabolism
Locus_330_Transcript_1/1_Confidence_1.000_Length_1479, Locus_4218_Transcript_2/2_Confidence_1.000_Length_1363, Locus_4317_Transcript_1/1_Confidence_1.000_Length_241, Locus_4357_Transcript_1/1_Confidence_1.000_Length_411, Locus_4850_Transcript_1/1_Confidence_1.000_Length_364, Locus_5626_Transcript_1/1_Confidence_1.000_Length_417, Locus_5821_Transcript_1/1_Confidence_1.000_Length_594, Locus_6293_Tr…	galactosylxylosylprotein 3-beta-galactosyltransferase	ec:2.4.1.134	Glycosaminoglycan biosynthesis - chondroitin sulfate	path:map00532	Glycan Biosynthesis and Metabolism
Locus_329_Transcript_1/1_Confidence_1.000_Length_1273, Locus_3787_Transcript_1/2_Confidence_1.000_Length_995, Locus_3787_Transcript_2/2_Confidence_1.000_Length_877, Locus_5694_Transcript_1/1_Confidence_1.000_Length_499, Locus_7832_Transcript_1/1_Confidence_1.000_Length_544	protein xylosyltransferase	ec:2.4.2.26	Glycosaminoglycan biosynthesis - heparan sulfate	path:map00534	Glycan Biosynthesis and Metabolism
Locus_7243_Transcript_1/1_Confidence_1.000_Length_479	galactosylgalactosylxylosylprotein 3-beta-glucuronosyltransferase	ec:2.4.1.135	Glycosaminoglycan biosynthesis - heparan sulfate	path:map00534	Glycan Biosynthesis and Metabolism
Locus_330_Transcript_1/1_Confidence_1.000_Length_1479, Locus_4218_Transcript_2/2_Confidence_1.000_Length_1363, Locus_4317_Transcript_1/1_Confidence_1.000_Length_241, Locus_4357_Transcript_1/1_Confidence_1.000_Length_411, Locus_4850_Transcript_1/1_Confidence_1.000_Length_364, Locus_5626_Transcript_1/1_Confidence_1.000_Length_417, Locus_5821_Transcript_1/1_Confidence_1.000_Length_594, Locus_6293_Tr…	galactosylxylosylprotein 3-beta-galactosyltransferase	ec:2.4.1.134	Glycosaminoglycan biosynthesis - heparan sulfate	path:map00534	Glycan Biosynthesis and Metabolism
Locus_661_Transcript_1/1_Confidence_1.000_Length_340, Locus_4746_Transcript_1/1_Confidence_1.000_Length_447, Locus_6558_Transcript_1/1_Confidence_1.000_Length_262, Locus_6750_Transcript_1/1_Confidence_1.000_Length_283, Locus_9407_Transcript_1/1_Confidence_1.000_Length_340, Locus_15998_Transcript_1/1_Confidence_1.000_Length_210	glucuronosyl-N-acetylglucosaminyl-proteoglycan 4-alpha-N-acetylglucosaminyltransferase	ec:2.4.1.224	Glycosaminoglycan biosynthesis - heparan sulfate	path:map00534	Glycan Biosynthesis and Metabolism
Locus_227_Transcript_4/5_Confidence_0.500_Length_1495, Locus_227_Transcript_5/5_Confidence_0.500_Length_1528, Locus_3498_Transcript_1/1_Confidence_1.000_Length_384	glucuronyl-galactosyl-proteoglycan 4-alpha-N-acetylglucosaminyltransferase	ec:2.4.1.223	Glycosaminoglycan biosynthesis - heparan sulfate	path:map00534	Glycan Biosynthesis and Metabolism
Locus_4471_Transcript_1/1_Confidence_1.000_Length_273, Locus_9515_Transcript_1/1_Confidence_1.000_Length_203, Locus_11028_Transcript_1/1_Confidence_1.000_Length_333, Locus_14074_Transcript_1/1_Confidence_1.000_Length_234	beta-N-acetylhexosaminidase	ec:3.2.1.52	Glycosaminoglycan degradation	path:map00531	Glycan Biosynthesis and Metabolism
Locus_2859_Transcript_1/1_Confidence_1.000_Length_555, Locus_5224_Transcript_1/2_Confidence_1.000_Length_1415, Locus_5224_Transcript_2/2_Confidence_1.000_Length_1410	beta-glucuronidase	ec:3.2.1.31	Glycosaminoglycan degradation	path:map00531	Glycan Biosynthesis and Metabolism
Locus_256_Transcript_1/7_Confidence_0.667_Length_2828, Locus_256_Transcript_2/7_Confidence_0.444_Length_1766, Locus_256_Transcript_3/7_Confidence_0.667_Length_2895, Locus_256_Transcript_4/7_Confidence_0.667_Length_2895, Locus_256_Transcript_5/7_Confidence_0.667_Length_2892, Locus_256_Transcript_6/7_Confidence_0.667_Length_2895, Locus_256_Transcript_7/7_Confidence_0.667_Length_2895, Locus_885_Tran…	beta-galactosidase	ec:3.2.1.23	Glycosaminoglycan degradation	path:map00531	Glycan Biosynthesis and Metabolism
Locus_4471_Transcript_1/1_Confidence_1.000_Length_273, Locus_9515_Transcript_1/1_Confidence_1.000_Length_203, Locus_11028_Transcript_1/1_Confidence_1.000_Length_333, Locus_14074_Transcript_1/1_Confidence_1.000_Length_234	beta-N-acetylhexosaminidase	ec:3.2.1.52	Glycosphingolipid biosynthesis - ganglio series	path:map00604	Glycan Biosynthesis and Metabolism
Locus_256_Transcript_1/7_Confidence_0.667_Length_2828, Locus_256_Transcript_2/7_Confidence_0.444_Length_1766, Locus_256_Transcript_3/7_Confidence_0.667_Length_2895, Locus_256_Transcript_4/7_Confidence_0.667_Length_2895, Locus_256_Transcript_5/7_Confidence_0.667_Length_2892, Locus_256_Transcript_6/7_Confidence_0.667_Length_2895, Locus_256_Transcript_7/7_Confidence_0.667_Length_2895, Locus_885_Tran…	beta-galactosidase	ec:3.2.1.23	Glycosphingolipid biosynthesis - ganglio series	path:map00604	Glycan Biosynthesis and Metabolism
Locus_4471_Transcript_1/1_Confidence_1.000_Length_273, Locus_9515_Transcript_1/1_Confidence_1.000_Length_203, Locus_11028_Transcript_1/1_Confidence_1.000_Length_333, Locus_14074_Transcript_1/1_Confidence_1.000_Length_234	beta-N-acetylhexosaminidase	ec:3.2.1.52	Glycosphingolipid biosynthesis - globo series	path:map00603	Glycan Biosynthesis and Metabolism
Locus_6268_Transcript_1/1_Confidence_1.000_Length_1118	alpha-galactosidase	ec:3.2.1.22	Glycosphingolipid biosynthesis - globo series	path:map00603	Glycan Biosynthesis and Metabolism
Locus_1030_Transcript_1/1_Confidence_1.000_Length_471, Locus_4051_Transcript_1/1_Confidence_1.000_Length_599	galactoside 2-alpha-L-fucosyltransferase	ec:2.4.1.69	Glycosphingolipid biosynthesis - globo series	path:map00603	Glycan Biosynthesis and Metabolism
Locus_1030_Transcript_1/1_Confidence_1.000_Length_471, Locus_4051_Transcript_1/1_Confidence_1.000_Length_599	galactoside 2-alpha-L-fucosyltransferase	ec:2.4.1.69	Glycosphingolipid biosynthesis - lacto and neolacto series	path:map00601	Glycan Biosynthesis and Metabolism
Locus_15220_Transcript_1/1_Confidence_1.000_Length_251	3-galactosyl-N-acetylglucosaminide 4-alpha-L-fucosyltransferase	ec:2.4.1.65	Glycosphingolipid biosynthesis - lacto and neolacto series	path:map00601	Glycan Biosynthesis and Metabolism
Locus_702_Transcript_1/1_Confidence_1.000_Length_232, Locus_1663_Transcript_1/1_Confidence_1.000_Length_1300, Locus_13417_Transcript_1/1_Confidence_1.000_Length_267	phosphatidylinositol N-acetylglucosaminyltransferase	ec:2.4.1.198	Glycosylphosphatidylinositol(GPI)-anchor biosynthesis	path:map00563	Glycan Biosynthesis and Metabolism
Locus_553_Transcript_1/1_Confidence_1.000_Length_843, Locus_3552_Transcript_1/1_Confidence_1.000_Length_616, Locus_4216_Transcript_1/1_Confidence_1.000_Length_1014, Locus_7625_Transcript_1/4_Confidence_0.727_Length_1894, Locus_7625_Transcript_2/4_Confidence_0.727_Length_1752, Locus_7625_Transcript_3/4_Confidence_0.727_Length_1773, Locus_7625_Transcript_4/4_Confidence_0.727_Length_1678, Locus_7689…	catalase	ec:1.11.1.6	Glyoxylate and dicarboxylate metabolism	path:map00630	Carbohydrate Metabolism
Locus_1014_Transcript_1/1_Confidence_1.000_Length_791, Locus_1952_Transcript_1/1_Confidence_1.000_Length_503, Locus_10733_Transcript_1/1_Confidence_1.000_Length_320	isocitrate lyase	ec:4.1.3.1	Glyoxylate and dicarboxylate metabolism	path:map00630	Carbohydrate Metabolism
Locus_1975_Transcript_1/1_Confidence_1.000_Length_821, Locus_7727_Transcript_1/3_Confidence_0.400_Length_816, Locus_7727_Transcript_2/3_Confidence_0.600_Length_1024, Locus_7727_Transcript_3/3_Confidence_0.600_Length_1733, Locus_14972_Transcript_1/1_Confidence_1.000_Length_428	glycine hydroxymethyltransferase	ec:2.1.2.1	Glyoxylate and dicarboxylate metabolism	path:map00630	Carbohydrate Metabolism
Locus_2423_Transcript_1/1_Confidence_1.000_Length_521, Locus_11696_Transcript_1/1_Confidence_1.000_Length_570	oxalate oxidase	ec:1.2.3.4	Glyoxylate and dicarboxylate metabolism	path:map00630	Carbohydrate Metabolism
Locus_1477_Transcript_1/1_Confidence_1.000_Length_1456, Locus_1680_Transcript_1/1_Confidence_1.000_Length_557, Locus_5282_Transcript_1/1_Confidence_1.000_Length_655, Locus_5294_Transcript_1/1_Confidence_1.000_Length_316, Locus_5782_Transcript_1/2_Confidence_1.000_Length_868, Locus_5782_Transcript_2/2_Confidence_1.000_Length_868, Locus_8129_Transcript_1/1_Confidence_1.000_Length_646, Locus_8341_Tr…	phosphoglycolate phosphatase	ec:3.1.3.18	Glyoxylate and dicarboxylate metabolism	path:map00630	Carbohydrate Metabolism
Locus_3254_Transcript_1/1_Confidence_1.000_Length_1141, Locus_13617_Transcript_1/1_Confidence_1.000_Length_370	malate synthase	ec:2.3.3.9	Glyoxylate and dicarboxylate metabolism	path:map00630	Carbohydrate Metabolism
Locus_5407_Transcript_1/1_Confidence_1.000_Length_1215, Locus_5533_Transcript_1/2_Confidence_1.000_Length_1893, Locus_5533_Transcript_2/2_Confidence_1.000_Length_1893	citrate (Si)-synthase	ec:2.3.3.1	Glyoxylate and dicarboxylate metabolism	path:map00630	Carbohydrate Metabolism
Locus_1196_Transcript_1/1_Confidence_1.000_Length_1216	oxalyl-CoA decarboxylase	ec:4.1.1.8	Glyoxylate and dicarboxylate metabolism	path:map00630	Carbohydrate Metabolism
Locus_4328_Transcript_1/1_Confidence_1.000_Length_995, Locus_11870_Transcript_1/1_Confidence_1.000_Length_213	formyltetrahydrofolate deformylase ec:3.5.1.100 (R)-amidase	ec:3.5.1.10	Glyoxylate and dicarboxylate metabolism	path:map00630	Carbohydrate Metabolism
Locus_4464_Transcript_1/1_Confidence_1.000_Length_368	2-hydroxy-3-oxopropionate reductase	ec:1.1.1.60	Glyoxylate and dicarboxylate metabolism	path:map00630	Carbohydrate Metabolism
Locus_5916_Transcript_1/1_Confidence_1.000_Length_404, Locus_6082_Transcript_1/1_Confidence_1.000_Length_241, Locus_11903_Transcript_1/1_Confidence_1.000_Length_238	acetyl-CoA C-acetyltransferase	ec:2.3.1.9	Glyoxylate and dicarboxylate metabolism	path:map00630	Carbohydrate Metabolism
Locus_2037_Transcript_1/1_Confidence_1.000_Length_312, Locus_2224_Transcript_1/2_Confidence_0.750_Length_844, Locus_2224_Transcript_2/2_Confidence_0.750_Length_895, Locus_4903_Transcript_1/1_Confidence_1.000_Length_589, Locus_5262_Transcript_1/1_Confidence_1.000_Length_1143, Locus_13456_Transcript_1/1_Confidence_1.000_Length_344	malate dehydrogenase	ec:1.1.1.37	Glyoxylate and dicarboxylate metabolism	path:map00630	Carbohydrate Metabolism
Locus_602_Transcript_1/1_Confidence_1.000_Length_1232, Locus_3008_Transcript_1/2_Confidence_1.000_Length_1264, Locus_3008_Transcript_2/2_Confidence_1.000_Length_1264	acetoacetyl-CoA reductase	ec:1.1.1.36	Glyoxylate and dicarboxylate metabolism	path:map00630	Carbohydrate Metabolism
Locus_7754_Transcript_1/1_Confidence_1.000_Length_592, Locus_7784_Transcript_1/1_Confidence_1.000_Length_482, Locus_9519_Transcript_1/1_Confidence_1.000_Length_321, Locus_9712_Transcript_1/1_Confidence_1.000_Length_731	glyoxylate reductase	ec:1.1.1.26	Glyoxylate and dicarboxylate metabolism	path:map00630	Carbohydrate Metabolism
Locus_38_Transcript_1/1_Confidence_1.000_Length_671, Locus_3355_Transcript_1/1_Confidence_1.000_Length_1080, Locus_8245_Transcript_1/1_Confidence_1.000_Length_436, Locus_9241_Transcript_1/1_Confidence_1.000_Length_469, Locus_14926_Transcript_1/1_Confidence_1.000_Length_201, Locus_15780_Transcript_1/1_Confidence_1.000_Length_245	glutamate---ammonia ligase	ec:6.3.1.2	Glyoxylate and dicarboxylate metabolism	path:map00630	Carbohydrate Metabolism
Locus_3019_Transcript_1/1_Confidence_1.000_Length_218	glycerate 3-kinase	ec:2.7.1.31	Glyoxylate and dicarboxylate metabolism	path:map00630	Carbohydrate Metabolism
Locus_90_Transcript_1/3_Confidence_0.500_Length_2982, Locus_90_Transcript_2/3_Confidence_0.500_Length_866, Locus_90_Transcript_3/3_Confidence_0.667_Length_3081	aconitate hydratase	ec:4.2.1.3	Glyoxylate and dicarboxylate metabolism	path:map00630	Carbohydrate Metabolism
Locus_3001_Transcript_1/1_Confidence_1.000_Length_747, Locus_15073_Transcript_1/1_Confidence_1.000_Length_323	histidine decarboxylase	ec:4.1.1.22	Histidine metabolism	path:map00340	Amino Acid Metabolism
Locus_3346_Transcript_1/1_Confidence_1.000_Length_474, Locus_12446_Transcript_1/1_Confidence_1.000_Length_245	1-(5-phosphoribosyl)-5-[(5-phosphoribosylamino)methylideneamino]imidazole-4-carboxamide isomerase	ec:5.3.1.16	Histidine metabolism	path:map00340	Amino Acid Metabolism
Locus_9393_Transcript_1/1_Confidence_1.000_Length_1207	imidazoleglycerol-phosphate dehydratase	ec:4.2.1.19	Histidine metabolism	path:map00340	Amino Acid Metabolism
Locus_4219_Transcript_1/1_Confidence_1.000_Length_362, Locus_15000_Transcript_1/1_Confidence_1.000_Length_249	phosphoribosyl-AMP cyclohydrolase	ec:3.5.4.19	Histidine metabolism	path:map00340	Amino Acid Metabolism
Locus_6352_Transcript_1/1_Confidence_1.000_Length_952, Locus_15351_Transcript_1/1_Confidence_1.000_Length_210	histidinol-phosphatase	ec:3.1.3.15	Histidine metabolism	path:map00340	Amino Acid Metabolism
Locus_4219_Transcript_1/1_Confidence_1.000_Length_362, Locus_15000_Transcript_1/1_Confidence_1.000_Length_249	phosphoribosyl-ATP diphosphatase	ec:3.6.1.31	Histidine metabolism	path:map00340	Amino Acid Metabolism
Locus_2489_Transcript_1/1_Confidence_1.000_Length_450, Locus_2914_Transcript_1/2_Confidence_1.000_Length_1257, Locus_2914_Transcript_2/2_Confidence_1.000_Length_1257, Locus_3683_Transcript_1/1_Confidence_1.000_Length_1237, Locus_11592_Transcript_1/1_Confidence_1.000_Length_519, Locus_14769_Transcript_1/1_Confidence_1.000_Length_294	aldehyde dehydrogenase [NAD(P)+]	ec:1.2.1.5	Histidine metabolism	path:map00340	Amino Acid Metabolism
Locus_195_Transcript_1/1_Confidence_1.000_Length_1883, Locus_2489_Transcript_1/1_Confidence_1.000_Length_450, Locus_2914_Transcript_1/2_Confidence_1.000_Length_1257, Locus_2914_Transcript_2/2_Confidence_1.000_Length_1257, Locus_3683_Transcript_1/1_Confidence_1.000_Length_1237, Locus_6674_Transcript_1/1_Confidence_1.000_Length_268, Locus_7170_Transcript_1/1_Confidence_1.000_Length_612, Locus_11592…	aldehyde dehydrogenase (NAD+)	ec:1.2.1.3	Histidine metabolism	path:map00340	Amino Acid Metabolism
Locus_3846_Transcript_1/1_Confidence_1.000_Length_237, Locus_8590_Transcript_1/1_Confidence_1.000_Length_222, Locus_10966_Transcript_1/1_Confidence_1.000_Length_693	histidinol dehydrogenase	ec:1.1.1.23	Histidine metabolism	path:map00340	Amino Acid Metabolism
Locus_7603_Transcript_1/1_Confidence_1.000_Length_451, Locus_8048_Transcript_1/1_Confidence_1.000_Length_266, Locus_10225_Transcript_1/1_Confidence_1.000_Length_423	histidinol-phosphate transaminase	ec:2.6.1.9	Histidine metabolism	path:map00340	Amino Acid Metabolism
Locus_1074_Transcript_1/1_Confidence_1.000_Length_389, Locus_2952_Transcript_1/1_Confidence_1.000_Length_242, Locus_11344_Transcript_1/1_Confidence_1.000_Length_402	strictosidine synthase	ec:4.3.3.2	Indole alkaloid biosynthesis	path:map00901	Biosynthesis of Other Secondary Metabolites
Locus_7683_Transcript_1/3_Confidence_0.714_Length_2066, Locus_7683_Transcript_2/3_Confidence_0.714_Length_1981, Locus_7683_Transcript_3/3_Confidence_0.714_Length_1981	phosphoinositide phospholipase C	ec:3.1.4.11	Inositol phosphate metabolism	path:map00562	Carbohydrate Metabolism
Locus_12773_Transcript_1/1_Confidence_1.000_Length_283, Locus_13062_Transcript_1/1_Confidence_1.000_Length_410	CDP-diacylglycerol---inositol 3-phosphatidyltransferase	ec:2.7.8.11	Inositol phosphate metabolism	path:map00562	Carbohydrate Metabolism
Locus_2188_Transcript_1/2_Confidence_1.000_Length_1138, Locus_2188_Transcript_2/2_Confidence_1.000_Length_1096, Locus_9960_Transcript_1/1_Confidence_1.000_Length_279	triose-phosphate isomerase	ec:5.3.1.1	Inositol phosphate metabolism	path:map00562	Carbohydrate Metabolism
Locus_41_Transcript_1/10_Confidence_0.536_Length_2038, Locus_41_Transcript_2/10_Confidence_0.500_Length_2040, Locus_41_Transcript_3/10_Confidence_0.500_Length_2111, Locus_41_Transcript_4/10_Confidence_0.536_Length_2118, Locus_41_Transcript_5/10_Confidence_0.429_Length_1668, Locus_41_Transcript_6/10_Confidence_0.464_Length_1318, Locus_41_Transcript_8/10_Confidence_0.500_Length_2142, Locus_41_Trans…	inositol oxygenase	ec:1.13.99.1	Inositol phosphate metabolism	path:map00562	Carbohydrate Metabolism
Locus_14758_Transcript_1/1_Confidence_1.000_Length_280, Locus_15219_Transcript_1/1_Confidence_1.000_Length_351	phosphatidylinositol-3,4,5-trisphosphate 3-phosphatase	ec:3.1.3.67	Inositol phosphate metabolism	path:map00562	Carbohydrate Metabolism
Locus_3154_Transcript_1/1_Confidence_1.000_Length_330, Locus_7821_Transcript_1/1_Confidence_1.000_Length_301, Locus_9205_Transcript_1/1_Confidence_1.000_Length_216	phosphatidylinositol-3-phosphatase	ec:3.1.3.64	Inositol phosphate metabolism	path:map00562	Carbohydrate Metabolism
Locus_457_Transcript_1/3_Confidence_0.714_Length_1654, Locus_457_Transcript_2/3_Confidence_0.714_Length_1654, Locus_457_Transcript_3/3_Confidence_0.714_Length_1654	multiple inositol-polyphosphate phosphatase	ec:3.1.3.62	Inositol phosphate metabolism	path:map00562	Carbohydrate Metabolism
Locus_5970_Transcript_1/2_Confidence_1.000_Length_1065, Locus_5970_Transcript_2/2_Confidence_1.000_Length_1062, Locus_6093_Transcript_1/1_Confidence_1.000_Length_536, Locus_6446_Transcript_1/1_Confidence_1.000_Length_289, Locus_7646_Transcript_1/1_Confidence_1.000_Length_427, Locus_9733_Transcript_1/1_Confidence_1.000_Length_297, Locus_10024_Transcript_1/1_Confidence_1.000_Length_1026, Locus_1353…	inositol-polyphosphate 5-phosphatase	ec:3.1.3.56	Inositol phosphate metabolism	path:map00562	Carbohydrate Metabolism
Locus_2451_Transcript_1/1_Confidence_1.000_Length_955, Locus_2910_Transcript_1/1_Confidence_1.000_Length_409, Locus_3706_Transcript_1/1_Confidence_1.000_Length_1063, Locus_3825_Transcript_1/1_Confidence_1.000_Length_448, Locus_4142_Transcript_1/1_Confidence_1.000_Length_474, Locus_5470_Transcript_1/1_Confidence_1.000_Length_339, Locus_5970_Transcript_1/2_Confidence_1.000_Length_1065, Locus_5970_T…	phosphoinositide 5-phosphatase	ec:3.1.3.36	Inositol phosphate metabolism	path:map00562	Carbohydrate Metabolism
Locus_6352_Transcript_1/1_Confidence_1.000_Length_952, Locus_15351_Transcript_1/1_Confidence_1.000_Length_210	inositol-phosphate phosphatase	ec:3.1.3.25	Inositol phosphate metabolism	path:map00562	Carbohydrate Metabolism
Locus_11848_Transcript_1/1_Confidence_1.000_Length_491, Locus_14527_Transcript_1/1_Confidence_1.000_Length_414	inositol-1,3,4-trisphosphate 5/6-kinase	ec:2.7.1.159	Inositol phosphate metabolism	path:map00562	Carbohydrate Metabolism
Locus_13322_Transcript_1/1_Confidence_1.000_Length_224, Locus_13795_Transcript_1/1_Confidence_1.000_Length_425	inositol-pentakisphosphate 2-kinase	ec:2.7.1.158	Inositol phosphate metabolism	path:map00562	Carbohydrate Metabolism
Locus_4604_Transcript_1/1_Confidence_1.000_Length_863	inositol-polyphosphate multikinase	ec:2.7.1.151	Inositol phosphate metabolism	path:map00562	Carbohydrate Metabolism
Locus_742_Transcript_1/1_Confidence_1.000_Length_1197, Locus_892_Transcript_1/1_Confidence_1.000_Length_474, Locus_1199_Transcript_1/1_Confidence_1.000_Length_425, Locus_1452_Transcript_1/2_Confidence_1.000_Length_1666, Locus_1452_Transcript_2/2_Confidence_1.000_Length_1666, Locus_2854_Transcript_1/1_Confidence_1.000_Length_377, Locus_5357_Transcript_1/1_Confidence_1.000_Length_326, Locus_7024_Tr…	1-phosphatidylinositol-3-phosphate 5-kinase	ec:2.7.1.150	Inositol phosphate metabolism	path:map00562	Carbohydrate Metabolism
Locus_2025_Transcript_1/1_Confidence_1.000_Length_325, Locus_4221_Transcript_1/1_Confidence_1.000_Length_361, Locus_4694_Transcript_1/1_Confidence_1.000_Length_781, Locus_6398_Transcript_1/1_Confidence_1.000_Length_938, Locus_9368_Transcript_1/1_Confidence_1.000_Length_585, Locus_10056_Transcript_1/1_Confidence_1.000_Length_381, Locus_10555_Transcript_1/1_Confidence_1.000_Length_414, Locus_13651_…	phosphatidylinositol 3-kinase	ec:2.7.1.137	Inositol phosphate metabolism	path:map00562	Carbohydrate Metabolism
Locus_11848_Transcript_1/1_Confidence_1.000_Length_491, Locus_14527_Transcript_1/1_Confidence_1.000_Length_414	inositol-tetrakisphosphate 1-kinase	ec:2.7.1.134	Inositol phosphate metabolism	path:map00562	Carbohydrate Metabolism
Locus_5589_Transcript_1/1_Confidence_1.000_Length_1284	inositol-3-phosphate synthase	ec:5.5.1.4	Inositol phosphate metabolism	path:map00562	Carbohydrate Metabolism
Locus_1199_Transcript_1/1_Confidence_1.000_Length_425, Locus_1452_Transcript_1/2_Confidence_1.000_Length_1666, Locus_1452_Transcript_2/2_Confidence_1.000_Length_1666, Locus_2854_Transcript_1/1_Confidence_1.000_Length_377, Locus_3017_Transcript_1/1_Confidence_1.000_Length_647, Locus_3137_Transcript_1/1_Confidence_1.000_Length_693, Locus_3711_Transcript_1/1_Confidence_1.000_Length_580, Locus_4926_T…	1-phosphatidylinositol-4-phosphate 5-kinase	ec:2.7.1.68	Inositol phosphate metabolism	path:map00562	Carbohydrate Metabolism
Locus_2221_Transcript_1/1_Confidence_1.000_Length_315, Locus_3447_Transcript_1/1_Confidence_1.000_Length_391, Locus_4364_Transcript_1/1_Confidence_1.000_Length_229, Locus_6779_Transcript_1/1_Confidence_1.000_Length_271, Locus_6939_Transcript_1/1_Confidence_1.000_Length_291, Locus_8171_Transcript_1/1_Confidence_1.000_Length_312, Locus_9048_Transcript_1/1_Confidence_1.000_Length_797, Locus_10021_Tr…	1-phosphatidylinositol 4-kinase	ec:2.7.1.67	Inositol phosphate metabolism	path:map00562	Carbohydrate Metabolism
Locus_12545_Transcript_1/1_Confidence_1.000_Length_260, Locus_14410_Transcript_1/1_Confidence_1.000_Length_518	reticuline oxidase	ec:1.21.3.3	Isoquinoline alkaloid biosynthesis	path:map00950	Biosynthesis of Other Secondary Metabolites
Locus_3223_Transcript_1/1_Confidence_1.000_Length_235, Locus_3952_Transcript_1/1_Confidence_1.000_Length_337, Locus_5964_Transcript_1/1_Confidence_1.000_Length_278, Locus_11297_Transcript_1/1_Confidence_1.000_Length_342, Locus_14699_Transcript_1/1_Confidence_1.000_Length_476	L-amino-acid oxidase	ec:1.4.3.2	Isoquinoline alkaloid biosynthesis	path:map00950	Biosynthesis of Other Secondary Metabolites
Locus_2248_Transcript_1/1_Confidence_1.000_Length_1003, Locus_3223_Transcript_1/1_Confidence_1.000_Length_235, Locus_3952_Transcript_1/1_Confidence_1.000_Length_337, Locus_5964_Transcript_1/1_Confidence_1.000_Length_278, Locus_6018_Transcript_1/1_Confidence_1.000_Length_1236, Locus_6620_Transcript_1/1_Confidence_1.000_Length_669, Locus_6994_Transcript_1/1_Confidence_1.000_Length_431, Locus_8380_T…	primary-amine oxidase	ec:1.4.3.21	Isoquinoline alkaloid biosynthesis	path:map00950	Biosynthesis of Other Secondary Metabolites
Locus_833_Transcript_1/1_Confidence_1.000_Length_1402, Locus_1754_Transcript_1/1_Confidence_1.000_Length_616, Locus_1967_Transcript_1/3_Confidence_0.667_Length_1709, Locus_1967_Transcript_2/3_Confidence_0.667_Length_1703, Locus_1967_Transcript_3/3_Confidence_0.667_Length_1719, Locus_4274_Transcript_1/1_Confidence_1.000_Length_354, Locus_7421_Transcript_1/1_Confidence_1.000_Length_299, Locus_8919_…	aspartate transaminase	ec:2.6.1.1	Isoquinoline alkaloid biosynthesis	path:map00950	Biosynthesis of Other Secondary Metabolites
Locus_165_Transcript_1/1_Confidence_1.000_Length_1284, Locus_179_Transcript_1/3_Confidence_0.714_Length_2540, Locus_179_Transcript_2/3_Confidence_0.714_Length_2540, Locus_179_Transcript_3/3_Confidence_0.714_Length_2540, Locus_1406_Transcript_1/3_Confidence_0.667_Length_1529, Locus_1406_Transcript_2/3_Confidence_0.667_Length_1473, Locus_1406_Transcript_3/3_Confidence_0.667_Length_1473, Locus_1869_…	enoyl-CoA hydratase	ec:4.2.1.17	Limonene and pinene degradation	path:map00903	Metabolism of Terpenoids and Polyketides
Locus_195_Transcript_1/1_Confidence_1.000_Length_1883, Locus_2489_Transcript_1/1_Confidence_1.000_Length_450, Locus_2914_Transcript_1/2_Confidence_1.000_Length_1257, Locus_2914_Transcript_2/2_Confidence_1.000_Length_1257, Locus_3683_Transcript_1/1_Confidence_1.000_Length_1237, Locus_6674_Transcript_1/1_Confidence_1.000_Length_268, Locus_7170_Transcript_1/1_Confidence_1.000_Length_612, Locus_11592…	aldehyde dehydrogenase (NAD+)	ec:1.2.1.3	Limonene and pinene degradation	path:map00903	Metabolism of Terpenoids and Polyketides
Locus_5659_Transcript_1/1_Confidence_1.000_Length_1549	Delta12-fatty acid dehydrogenase	ec:1.14.99.33	Linoleic acid metabolism	path:map00591	Lipid Metabolism
Locus_809_Transcript_1/2_Confidence_1.000_Length_1015, Locus_809_Transcript_2/2_Confidence_1.000_Length_1015, Locus_815_Transcript_1/1_Confidence_1.000_Length_424, Locus_7922_Transcript_1/1_Confidence_1.000_Length_289, Locus_11119_Transcript_1/1_Confidence_1.000_Length_720	linoleate 13S-lipoxygenase	ec:1.13.11.12	Linoleic acid metabolism	path:map00591	Lipid Metabolism
Locus_2719_Transcript_1/1_Confidence_1.000_Length_380, Locus_8263_Transcript_1/1_Confidence_1.000_Length_330, Locus_10306_Transcript_1/1_Confidence_1.000_Length_233, Locus_14852_Transcript_1/1_Confidence_1.000_Length_266	unspecific monooxygenase	ec:1.14.14.1	Linoleic acid metabolism	path:map00591	Lipid Metabolism
Locus_506_Transcript_1/7_Confidence_0.571_Length_1419, Locus_506_Transcript_2/7_Confidence_0.571_Length_1514, Locus_506_Transcript_4/7_Confidence_0.429_Length_873, Locus_506_Transcript_6/7_Confidence_0.214_Length_1037, Locus_506_Transcript_7/7_Confidence_0.571_Length_1386, Locus_573_Transcript_1/7_Confidence_0.412_Length_511, Locus_573_Transcript_2/7_Confidence_0.294_Length_450, Locus_573_Transcr…	phospholipase A2	ec:3.1.1.4	Linoleic acid metabolism	path:map00591	Lipid Metabolism
Locus_5402_Transcript_1/2_Confidence_1.000_Length_733, Locus_5402_Transcript_2/2_Confidence_1.000_Length_714	lipoyl(octanoyl) transferase	ec:2.3.1.181	Lipoic acid metabolism	path:map00785	Metabolism of Cofactors and Vitamins
Locus_2238_Transcript_1/1_Confidence_1.000_Length_1244, Locus_9723_Transcript_1/1_Confidence_1.000_Length_372, Locus_14346_Transcript_1/1_Confidence_1.000_Length_347, Locus_15031_Transcript_1/1_Confidence_1.000_Length_217, Locus_15032_Transcript_1/1_Confidence_1.000_Length_338, Locus_15854_Transcript_1/1_Confidence_1.000_Length_399	lipoyl synthase	ec:2.8.1.8	Lipoic acid metabolism	path:map00785	Metabolism of Cofactors and Vitamins
Locus_1357_Transcript_1/2_Confidence_1.000_Length_1141, Locus_1357_Transcript_2/2_Confidence_1.000_Length_1128	3-deoxy-manno-octulosonate cytidylyltransferase	ec:2.7.7.38	Lipopolysaccharide biosynthesis	path:map00540	Glycan Biosynthesis and Metabolism
Locus_6042_Transcript_1/1_Confidence_1.000_Length_688	3-deoxy-8-phosphooctulonate synthase	ec:2.5.1.55	Lipopolysaccharide biosynthesis	path:map00540	Glycan Biosynthesis and Metabolism
Locus_7046_Transcript_1/1_Confidence_1.000_Length_394	diaminopimelate decarboxylase	ec:4.1.1.20	Lysine biosynthesis	path:map00300	Amino Acid Metabolism
Locus_3048_Transcript_1/1_Confidence_1.000_Length_552, Locus_11994_Transcript_1/1_Confidence_1.000_Length_298	dihydrodipicolinate synthase	ec:4.2.1.52	Lysine biosynthesis	path:map00300	Amino Acid Metabolism
Locus_3770_Transcript_1/1_Confidence_1.000_Length_1098, Locus_8828_Transcript_1/1_Confidence_1.000_Length_448, Locus_9249_Transcript_1/1_Confidence_1.000_Length_235, Locus_10567_Transcript_1/1_Confidence_1.000_Length_424, Locus_11002_Transcript_1/1_Confidence_1.000_Length_265, Locus_13523_Transcript_1/1_Confidence_1.000_Length_326	homoserine dehydrogenase	ec:1.1.1.3	Lysine biosynthesis	path:map00300	Amino Acid Metabolism
Locus_3187_Transcript_1/1_Confidence_1.000_Length_796, Locus_8787_Transcript_1/1_Confidence_1.000_Length_336	diaminopimelate epimerase	ec:5.1.1.7	Lysine biosynthesis	path:map00300	Amino Acid Metabolism
Locus_3770_Transcript_1/1_Confidence_1.000_Length_1098, Locus_6998_Transcript_1/1_Confidence_1.000_Length_274, Locus_7678_Transcript_1/1_Confidence_1.000_Length_304, Locus_8828_Transcript_1/1_Confidence_1.000_Length_448, Locus_9249_Transcript_1/1_Confidence_1.000_Length_235, Locus_10567_Transcript_1/1_Confidence_1.000_Length_424, Locus_10784_Transcript_1/1_Confidence_1.000_Length_479, Locus_10952…	aspartate kinase	ec:2.7.2.4	Lysine biosynthesis	path:map00300	Amino Acid Metabolism
Locus_7421_Transcript_1/1_Confidence_1.000_Length_299, Locus_8903_Transcript_1/1_Confidence_1.000_Length_361, Locus_10499_Transcript_1/1_Confidence_1.000_Length_303, Locus_15269_Transcript_1/1_Confidence_1.000_Length_320	LL-diaminopimelate aminotransferase	ec:2.6.1.83	Lysine biosynthesis	path:map00300	Amino Acid Metabolism
Locus_165_Transcript_1/1_Confidence_1.000_Length_1284, Locus_179_Transcript_1/3_Confidence_0.714_Length_2540, Locus_179_Transcript_2/3_Confidence_0.714_Length_2540, Locus_179_Transcript_3/3_Confidence_0.714_Length_2540, Locus_1406_Transcript_1/3_Confidence_0.667_Length_1529, Locus_1406_Transcript_2/3_Confidence_0.667_Length_1473, Locus_1406_Transcript_3/3_Confidence_0.667_Length_1473, Locus_1869_…	enoyl-CoA hydratase	ec:4.2.1.17	Lysine degradation	path:map00310	Amino Acid Metabolism
Locus_558_Transcript_1/1_Confidence_1.000_Length_2064, Locus_1726_Transcript_1/1_Confidence_1.000_Length_1212, Locus_1915_Transcript_1/1_Confidence_1.000_Length_808, Locus_4149_Transcript_1/1_Confidence_1.000_Length_310, Locus_4384_Transcript_1/2_Confidence_1.000_Length_1056, Locus_4384_Transcript_2/2_Confidence_1.000_Length_1056, Locus_6301_Transcript_1/1_Confidence_1.000_Length_418, Locus_6879_…	histone-lysine N-methyltransferase	ec:2.1.1.43	Lysine degradation	path:map00310	Amino Acid Metabolism
Locus_14664_Transcript_1/1_Confidence_1.000_Length_1272	dihydrolipoyllysine-residue succinyltransferase	ec:2.3.1.61	Lysine degradation	path:map00310	Amino Acid Metabolism
Locus_195_Transcript_1/1_Confidence_1.000_Length_1883, Locus_2489_Transcript_1/1_Confidence_1.000_Length_450, Locus_2914_Transcript_1/2_Confidence_1.000_Length_1257, Locus_2914_Transcript_2/2_Confidence_1.000_Length_1257, Locus_3683_Transcript_1/1_Confidence_1.000_Length_1237, Locus_6674_Transcript_1/1_Confidence_1.000_Length_268, Locus_7170_Transcript_1/1_Confidence_1.000_Length_612, Locus_11592…	aldehyde dehydrogenase (NAD+)	ec:1.2.1.3	Lysine degradation	path:map00310	Amino Acid Metabolism
Locus_7363_Transcript_1/1_Confidence_1.000_Length_588, Locus_10550_Transcript_1/1_Confidence_1.000_Length_217	procollagen-lysine 5-dioxygenase	ec:1.14.11.4	Lysine degradation	path:map00310	Amino Acid Metabolism
Locus_5916_Transcript_1/1_Confidence_1.000_Length_404, Locus_6082_Transcript_1/1_Confidence_1.000_Length_241, Locus_11903_Transcript_1/1_Confidence_1.000_Length_238	acetyl-CoA C-acetyltransferase	ec:2.3.1.9	Lysine degradation	path:map00310	Amino Acid Metabolism
Locus_179_Transcript_1/3_Confidence_0.714_Length_2540, Locus_179_Transcript_2/3_Confidence_0.714_Length_2540, Locus_179_Transcript_3/3_Confidence_0.714_Length_2540	3-hydroxyacyl-CoA dehydrogenase	ec:1.1.1.35	Lysine degradation	path:map00310	Amino Acid Metabolism
Locus_3241_Transcript_1/2_Confidence_1.000_Length_3329, Locus_3241_Transcript_2/2_Confidence_1.000_Length_3329	oxoglutarate dehydrogenase (succinyl-transferring)	ec:1.2.4.2	Lysine degradation	path:map00310	Amino Acid Metabolism
Locus_594_Transcript_1/3_Confidence_0.667_Length_1526, Locus_594_Transcript_2/3_Confidence_0.667_Length_1573, Locus_594_Transcript_3/3_Confidence_0.667_Length_1526, Locus_686_Transcript_1/1_Confidence_1.000_Length_370, Locus_923_Transcript_1/2_Confidence_1.000_Length_895, Locus_923_Transcript_2/2_Confidence_1.000_Length_895, Locus_1450_Transcript_1/1_Confidence_1.000_Length_232, Locus_5630_Transc…	alcohol dehydrogenase	ec:1.1.1.1	Metabolism of xenobiotics by cytochrome P450	path:map00980	Xenobiotics Biodegradation and Metabolism
Locus_2489_Transcript_1/1_Confidence_1.000_Length_450, Locus_2914_Transcript_1/2_Confidence_1.000_Length_1257, Locus_2914_Transcript_2/2_Confidence_1.000_Length_1257, Locus_3683_Transcript_1/1_Confidence_1.000_Length_1237, Locus_11592_Transcript_1/1_Confidence_1.000_Length_519, Locus_14769_Transcript_1/1_Confidence_1.000_Length_294	aldehyde dehydrogenase [NAD(P)+]	ec:1.2.1.5	Metabolism of xenobiotics by cytochrome P450	path:map00980	Xenobiotics Biodegradation and Metabolism
Locus_64_Transcript_1/1_Confidence_1.000_Length_1056, Locus_3635_Transcript_1/1_Confidence_1.000_Length_471, Locus_7691_Transcript_1/1_Confidence_1.000_Length_415, Locus_11051_Transcript_1/1_Confidence_1.000_Length_687, Locus_13723_Transcript_1/1_Confidence_1.000_Length_259	glutathione transferase	ec:2.5.1.18	Metabolism of xenobiotics by cytochrome P450	path:map00980	Xenobiotics Biodegradation and Metabolism
Locus_2719_Transcript_1/1_Confidence_1.000_Length_380, Locus_8263_Transcript_1/1_Confidence_1.000_Length_330, Locus_10306_Transcript_1/1_Confidence_1.000_Length_233, Locus_14852_Transcript_1/1_Confidence_1.000_Length_266	unspecific monooxygenase	ec:1.14.14.1	Metabolism of xenobiotics by cytochrome P450	path:map00980	Xenobiotics Biodegradation and Metabolism
Locus_1111_Transcript_1/2_Confidence_1.000_Length_2035, Locus_1111_Transcript_2/2_Confidence_1.000_Length_2035, Locus_1272_Transcript_1/1_Confidence_1.000_Length_1180, Locus_1373_Transcript_1/1_Confidence_1.000_Length_2234, Locus_1531_Transcript_1/2_Confidence_1.000_Length_470, Locus_1531_Transcript_2/2_Confidence_1.000_Length_470, Locus_6432_Transcript_1/1_Confidence_1.000_Length_1068, Locus_920…	6-phosphofructokinase	ec:2.7.1.11	Methane metabolism	path:map00680	Energy Metabolism
Locus_1430_Transcript_1/1_Confidence_1.000_Length_1059, Locus_2184_Transcript_1/2_Confidence_1.000_Length_2013, Locus_2184_Transcript_2/2_Confidence_1.000_Length_2014, Locus_3732_Transcript_1/1_Confidence_1.000_Length_546, Locus_5133_Transcript_1/1_Confidence_1.000_Length_615, Locus_5179_Transcript_1/1_Confidence_1.000_Length_574, Locus_5361_Transcript_1/1_Confidence_1.000_Length_675, Locus_5397_…	phosphoenolpyruvate carboxylase	ec:4.1.1.31	Methane metabolism	path:map00680	Energy Metabolism
Locus_2296_Transcript_1/1_Confidence_1.000_Length_1004, Locus_4703_Transcript_1/1_Confidence_1.000_Length_931	methylenetetrahydrofolate reductase [NAD(P)H]	ec:1.5.1.20	Methane metabolism	path:map00680	Energy Metabolism
Locus_639_Transcript_1/1_Confidence_1.000_Length_1441, Locus_2998_Transcript_1/1_Confidence_1.000_Length_467, Locus_8936_Transcript_1/1_Confidence_1.000_Length_541, Locus_9544_Transcript_1/2_Confidence_1.000_Length_1529, Locus_9544_Transcript_2/2_Confidence_1.000_Length_1529	phosphopyruvate hydratase	ec:4.2.1.11	Methane metabolism	path:map00680	Energy Metabolism
Locus_123_Transcript_1/1_Confidence_1.000_Length_664, Locus_328_Transcript_1/4_Confidence_0.400_Length_1380, Locus_328_Transcript_2/4_Confidence_0.700_Length_1749, Locus_328_Transcript_3/4_Confidence_0.600_Length_2050, Locus_328_Transcript_4/4_Confidence_0.600_Length_1563, Locus_596_Transcript_1/1_Confidence_1.000_Length_718, Locus_928_Transcript_1/1_Confidence_1.000_Length_700, Locus_1100_Transc…	peroxidase	ec:1.11.1.7	Methane metabolism	path:map00680	Energy Metabolism
Locus_553_Transcript_1/1_Confidence_1.000_Length_843, Locus_3552_Transcript_1/1_Confidence_1.000_Length_616, Locus_4216_Transcript_1/1_Confidence_1.000_Length_1014, Locus_7625_Transcript_1/4_Confidence_0.727_Length_1894, Locus_7625_Transcript_2/4_Confidence_0.727_Length_1752, Locus_7625_Transcript_3/4_Confidence_0.727_Length_1773, Locus_7625_Transcript_4/4_Confidence_0.727_Length_1678, Locus_7689…	catalase	ec:1.11.1.6	Methane metabolism	path:map00680	Energy Metabolism
Locus_5376_Transcript_1/1_Confidence_1.000_Length_428, Locus_14196_Transcript_1/2_Confidence_1.000_Length_455, Locus_14196_Transcript_2/2_Confidence_1.000_Length_455	phosphosulfolactate synthase	ec:4.4.1.19	Methane metabolism	path:map00680	Energy Metabolism
Locus_1975_Transcript_1/1_Confidence_1.000_Length_821, Locus_7727_Transcript_1/3_Confidence_0.400_Length_816, Locus_7727_Transcript_2/3_Confidence_0.600_Length_1024, Locus_7727_Transcript_3/3_Confidence_0.600_Length_1733, Locus_14972_Transcript_1/1_Confidence_1.000_Length_428	glycine hydroxymethyltransferase	ec:2.1.2.1	Methane metabolism	path:map00680	Energy Metabolism
Locus_1671_Transcript_1/3_Confidence_0.714_Length_1292, Locus_1671_Transcript_2/3_Confidence_0.714_Length_1573, Locus_1671_Transcript_3/3_Confidence_0.714_Length_1425, Locus_7641_Transcript_1/5_Confidence_0.636_Length_1160, Locus_7641_Transcript_2/5_Confidence_0.636_Length_1520, Locus_7641_Transcript_3/5_Confidence_0.636_Length_1529, Locus_7641_Transcript_5/5_Confidence_0.636_Length_1597	flavin-containing monooxygenase	ec:1.14.13.8	Methane metabolism	path:map00680	Energy Metabolism
Locus_836_Transcript_1/1_Confidence_1.000_Length_414, Locus_4401_Transcript_1/1_Confidence_1.000_Length_536	fructose-bisphosphatase	ec:3.1.3.11	Methane metabolism	path:map00680	Energy Metabolism
Locus_198_Transcript_1/7_Confidence_0.500_Length_2116, Locus_198_Transcript_2/7_Confidence_0.222_Length_1319, Locus_198_Transcript_3/7_Confidence_0.500_Length_2128, Locus_198_Transcript_4/7_Confidence_0.556_Length_2103, Locus_198_Transcript_5/7_Confidence_0.500_Length_2022, Locus_198_Transcript_6/7_Confidence_0.556_Length_2022, Locus_198_Transcript_7/7_Confidence_0.556_Length_2022, Locus_1732_Tra…	acetate---CoA ligase	ec:6.2.1.1	Methane metabolism	path:map00680	Energy Metabolism
Locus_8015_Transcript_1/1_Confidence_1.000_Length_1545, Locus_14628_Transcript_1/1_Confidence_1.000_Length_281	phosphoglycerate dehydrogenase	ec:1.1.1.95	Methane metabolism	path:map00680	Energy Metabolism
Locus_1132_Transcript_1/1_Confidence_1.000_Length_805, Locus_4497_Transcript_1/1_Confidence_1.000_Length_386, Locus_4767_Transcript_1/5_Confidence_0.692_Length_1272, Locus_4767_Transcript_2/5_Confidence_0.615_Length_1266, Locus_4767_Transcript_3/5_Confidence_0.538_Length_1283, Locus_4767_Transcript_4/5_Confidence_0.538_Length_1435, Locus_4767_Transcript_5/5_Confidence_0.615_Length_1354, Locus_878…	phosphoserine phosphatase ec:3.1.3.30 Deleted entry ec:3.1.3.31 nucleotidase	ec:3.1.3.3	Methane metabolism	path:map00680	Energy Metabolism
Locus_425_Transcript_1/5_Confidence_0.714_Length_2876, Locus_425_Transcript_2/5_Confidence_0.714_Length_3036, Locus_425_Transcript_3/5_Confidence_0.714_Length_2970, Locus_425_Transcript_4/5_Confidence_0.429_Length_2021, Locus_425_Transcript_5/5_Confidence_0.714_Length_2970, Locus_594_Transcript_1/3_Confidence_0.667_Length_1526, Locus_594_Transcript_2/3_Confidence_0.667_Length_1573, Locus_594_Tran…	S-(hydroxymethyl)glutathione dehydrogenase	ec:1.1.1.284	Methane metabolism	path:map00680	Energy Metabolism
Locus_2028_Transcript_1/2_Confidence_1.000_Length_412, Locus_2028_Transcript_2/2_Confidence_1.000_Length_391, Locus_5163_Transcript_1/1_Confidence_1.000_Length_1169, Locus_6165_Transcript_1/2_Confidence_1.000_Length_867, Locus_6165_Transcript_2/2_Confidence_1.000_Length_843	fructose-bisphosphate aldolase	ec:4.1.2.13	Methane metabolism	path:map00680	Energy Metabolism
Locus_2037_Transcript_1/1_Confidence_1.000_Length_312, Locus_2224_Transcript_1/2_Confidence_0.750_Length_844, Locus_2224_Transcript_2/2_Confidence_0.750_Length_895, Locus_4903_Transcript_1/1_Confidence_1.000_Length_589, Locus_5262_Transcript_1/1_Confidence_1.000_Length_1143, Locus_13456_Transcript_1/1_Confidence_1.000_Length_344	malate dehydrogenase	ec:1.1.1.37	Methane metabolism	path:map00680	Energy Metabolism
Locus_322_Transcript_1/1_Confidence_1.000_Length_1740	phosphoserine transaminase	ec:2.6.1.52	Methane metabolism	path:map00680	Energy Metabolism
Locus_488_Transcript_1/1_Confidence_1.000_Length_2591, Locus_5386_Transcript_1/1_Confidence_1.000_Length_423	ferredoxin hydrogenase	ec:1.12.7.2	Methane metabolism	path:map00680	Energy Metabolism
Locus_2113_Transcript_1/4_Confidence_0.286_Length_259, Locus_2113_Transcript_2/4_Confidence_0.429_Length_742, Locus_2113_Transcript_3/4_Confidence_0.571_Length_848, Locus_2113_Transcript_4/4_Confidence_0.571_Length_847	S-formylglutathione hydrolase	ec:3.1.2.12	Methane metabolism	path:map00680	Energy Metabolism
Locus_3892_Transcript_1/2_Confidence_1.000_Length_1300, Locus_3892_Transcript_2/2_Confidence_1.000_Length_1279, Locus_5251_Transcript_1/1_Confidence_1.000_Length_1873	phosphoglycerate mutase	ec:5.4.2.1	Methane metabolism	path:map00680	Energy Metabolism
Locus_420_Transcript_1/1_Confidence_1.000_Length_1544, Locus_982_Transcript_1/2_Confidence_1.000_Length_1378, Locus_982_Transcript_2/2_Confidence_1.000_Length_1309, Locus_2157_Transcript_1/1_Confidence_1.000_Length_879, Locus_2170_Transcript_1/2_Confidence_1.000_Length_909, Locus_2170_Transcript_2/2_Confidence_1.000_Length_816, Locus_2440_Transcript_1/1_Confidence_1.000_Length_419, Locus_2762_Tra…	mitogen-activated protein kinase	ec:2.7.11.24	mTOR signaling pathway	path:map04150	Signal Transduction
Locus_594_Transcript_1/3_Confidence_0.667_Length_1526, Locus_594_Transcript_2/3_Confidence_0.667_Length_1573, Locus_594_Transcript_3/3_Confidence_0.667_Length_1526, Locus_686_Transcript_1/1_Confidence_1.000_Length_370, Locus_923_Transcript_1/2_Confidence_1.000_Length_895, Locus_923_Transcript_2/2_Confidence_1.000_Length_895, Locus_1450_Transcript_1/1_Confidence_1.000_Length_232, Locus_5630_Transc…	alcohol dehydrogenase	ec:1.1.1.1	Naphthalene degradation	path:map00626	Xenobiotics Biodegradation and Metabolism
Locus_8682_Transcript_1/1_Confidence_1.000_Length_442	UDP-N-acetylglucosamine---dolichyl-phosphate N-acetylglucosaminephosphotransferase	ec:2.7.8.15	N-Glycan biosynthesis	path:map00510	Glycan Biosynthesis and Metabolism
Locus_1730_Transcript_1/1_Confidence_1.000_Length_555, Locus_5816_Transcript_1/1_Confidence_1.000_Length_306, Locus_7918_Transcript_1/1_Confidence_1.000_Length_372, Locus_13619_Transcript_1/1_Confidence_1.000_Length_386, Locus_15204_Transcript_1/1_Confidence_1.000_Length_254	glucan 1,3-alpha-glucosidase	ec:3.2.1.84	N-Glycan biosynthesis	path:map00510	Glycan Biosynthesis and Metabolism
Locus_1121_Transcript_1/1_Confidence_1.000_Length_1251, Locus_4560_Transcript_1/1_Confidence_1.000_Length_803, Locus_11795_Transcript_1/1_Confidence_1.000_Length_539	beta-1,4-mannosyl-glycoprotein 4-beta-N-acetylglucosaminyltransferase	ec:2.4.1.144	N-Glycan biosynthesis	path:map00510	Glycan Biosynthesis and Metabolism
Locus_3782_Transcript_1/1_Confidence_1.000_Length_375, Locus_13404_Transcript_1/1_Confidence_1.000_Length_318	alpha-1,6-mannosyl-glycoprotein 2-beta-N-acetylglucosaminyltransferase	ec:2.4.1.143	N-Glycan biosynthesis	path:map00510	Glycan Biosynthesis and Metabolism
Locus_14553_Transcript_1/1_Confidence_1.000_Length_508	chitobiosyldiphosphodolichol beta-mannosyltransferase	ec:2.4.1.142	N-Glycan biosynthesis	path:map00510	Glycan Biosynthesis and Metabolism
Locus_1524_Transcript_1/1_Confidence_1.000_Length_2056, Locus_1599_Transcript_1/2_Confidence_1.000_Length_1290, Locus_1599_Transcript_2/2_Confidence_1.000_Length_1290, Locus_1899_Transcript_1/1_Confidence_1.000_Length_338, Locus_3251_Transcript_1/1_Confidence_1.000_Length_330, Locus_3970_Transcript_1/1_Confidence_1.000_Length_362, Locus_4528_Transcript_1/1_Confidence_1.000_Length_619, Locus_4996_…	dolichyl-diphosphooligosaccharide---protein glycotransferase	ec:2.4.1.119	N-Glycan biosynthesis	path:map00510	Glycan Biosynthesis and Metabolism
Locus_13603_Transcript_1/1_Confidence_1.000_Length_269	dolichyl-phosphate beta-glucosyltransferase	ec:2.4.1.117	N-Glycan biosynthesis	path:map00510	Glycan Biosynthesis and Metabolism
Locus_630_Transcript_1/1_Confidence_1.000_Length_491, Locus_3782_Transcript_1/1_Confidence_1.000_Length_375, Locus_9152_Transcript_1/1_Confidence_1.000_Length_427, Locus_9347_Transcript_1/1_Confidence_1.000_Length_313, Locus_13404_Transcript_1/1_Confidence_1.000_Length_318, Locus_13712_Transcript_1/1_Confidence_1.000_Length_200	alpha-1,3-mannosyl-glycoprotein 2-beta-N-acetylglucosaminyltransferase	ec:2.4.1.101	N-Glycan biosynthesis	path:map00510	Glycan Biosynthesis and Metabolism
Locus_4546_Transcript_1/1_Confidence_1.000_Length_304, Locus_10938_Transcript_1/1_Confidence_1.000_Length_610	mannosyl-oligosaccharide 1,3-1,6-alpha-mannosidase	ec:3.2.1.114	N-Glycan biosynthesis	path:map00510	Glycan Biosynthesis and Metabolism
Locus_2219_Transcript_1/1_Confidence_1.000_Length_438, Locus_3416_Transcript_1/1_Confidence_1.000_Length_893, Locus_10292_Transcript_1/1_Confidence_1.000_Length_215, Locus_15553_Transcript_1/1_Confidence_1.000_Length_286	mannosyl-oligosaccharide 1,2-alpha-mannosidase	ec:3.2.1.113	N-Glycan biosynthesis	path:map00510	Glycan Biosynthesis and Metabolism
Locus_2052_Transcript_2/3_Confidence_0.667_Length_1341, Locus_2052_Transcript_3/3_Confidence_0.667_Length_1178, Locus_4751_Transcript_1/1_Confidence_1.000_Length_220, Locus_5109_Transcript_1/1_Confidence_1.000_Length_459, Locus_11886_Transcript_1/1_Confidence_1.000_Length_297, Locus_12253_Transcript_1/1_Confidence_1.000_Length_410, Locus_12920_Transcript_1/1_Confidence_1.000_Length_230	mannosyl-oligosaccharide glucosidase	ec:3.2.1.106	N-Glycan biosynthesis	path:map00510	Glycan Biosynthesis and Metabolism
Locus_1645_Transcript_1/2_Confidence_1.000_Length_908, Locus_1645_Transcript_2/2_Confidence_1.000_Length_928	dolichyl-phosphate beta-D-mannosyltransferase	ec:2.4.1.83	N-Glycan biosynthesis	path:map00510	Glycan Biosynthesis and Metabolism
Locus_8755_Transcript_1/1_Confidence_1.000_Length_337	dolichol kinase	ec:2.7.1.108	N-Glycan biosynthesis	path:map00510	Glycan Biosynthesis and Metabolism
Locus_302_Transcript_1/5_Confidence_0.636_Length_2231, Locus_302_Transcript_2/5_Confidence_0.636_Length_2057, Locus_302_Transcript_4/5_Confidence_0.364_Length_1460, Locus_302_Transcript_5/5_Confidence_0.636_Length_2223	L-aspartate oxidase	ec:1.4.3.16	Nicotinate and nicotinamide metabolism	path:map00760	Metabolism of Cofactors and Vitamins
Locus_2617_Transcript_1/1_Confidence_1.000_Length_1213, Locus_8772_Transcript_1/1_Confidence_1.000_Length_266, Locus_14590_Transcript_1/1_Confidence_1.000_Length_210	nicotinate-nucleotide diphosphorylase (carboxylating)	ec:2.4.2.19	Nicotinate and nicotinamide metabolism	path:map00760	Metabolism of Cofactors and Vitamins
Locus_8772_Transcript_1/1_Confidence_1.000_Length_266, Locus_14590_Transcript_1/1_Confidence_1.000_Length_210	nicotinate phosphoribosyltransferase	ec:2.4.2.11	Nicotinate and nicotinamide metabolism	path:map00760	Metabolism of Cofactors and Vitamins
Locus_3542_Transcript_1/2_Confidence_1.000_Length_1080, Locus_3542_Transcript_2/2_Confidence_1.000_Length_1071, Locus_6946_Transcript_1/1_Confidence_1.000_Length_243, Locus_14258_Transcript_1/1_Confidence_1.000_Length_253, Locus_14599_Transcript_1/1_Confidence_1.000_Length_268	NAD+ synthase (glutamine-hydrolysing)	ec:6.3.5.1	Nicotinate and nicotinamide metabolism	path:map00760	Metabolism of Cofactors and Vitamins
Locus_3141_Transcript_1/1_Confidence_1.000_Length_499	nicotinamide-nucleotide adenylyltransferase	ec:2.7.7.1	Nicotinate and nicotinamide metabolism	path:map00760	Metabolism of Cofactors and Vitamins
Locus_3141_Transcript_1/1_Confidence_1.000_Length_499	nicotinate-nucleotide adenylyltransferase	ec:2.7.7.18	Nicotinate and nicotinamide metabolism	path:map00760	Metabolism of Cofactors and Vitamins
Locus_1227_Transcript_1/1_Confidence_1.000_Length_836, Locus_10262_Transcript_1/1_Confidence_1.000_Length_391, Locus_15688_Transcript_1/1_Confidence_1.000_Length_234	nicotinamidase	ec:3.5.1.19	Nicotinate and nicotinamide metabolism	path:map00760	Metabolism of Cofactors and Vitamins
Locus_2125_Transcript_1/2_Confidence_1.000_Length_596, Locus_2125_Transcript_2/2_Confidence_1.000_Length_457, Locus_4208_Transcript_1/1_Confidence_1.000_Length_355, Locus_5187_Transcript_1/1_Confidence_1.000_Length_1253, Locus_5686_Transcript_1/1_Confidence_1.000_Length_267, Locus_7738_Transcript_1/1_Confidence_1.000_Length_542, Locus_9468_Transcript_1/1_Confidence_1.000_Length_645	5'-nucleotidase	ec:3.1.3.5	Nicotinate and nicotinamide metabolism	path:map00760	Metabolism of Cofactors and Vitamins
Locus_1652_Transcript_1/1_Confidence_1.000_Length_1126, Locus_5894_Transcript_1/1_Confidence_1.000_Length_634, Locus_7187_Transcript_1/1_Confidence_1.000_Length_267, Locus_11409_Transcript_1/1_Confidence_1.000_Length_231	NAD+ kinase	ec:2.7.1.23	Nicotinate and nicotinamide metabolism	path:map00760	Metabolism of Cofactors and Vitamins
Locus_1995_Transcript_1/1_Confidence_1.000_Length_349, Locus_4788_Transcript_1/1_Confidence_1.000_Length_662, Locus_4844_Transcript_1/1_Confidence_1.000_Length_465, Locus_5248_Transcript_1/1_Confidence_1.000_Length_635, Locus_5279_Transcript_1/1_Confidence_1.000_Length_900, Locus_5506_Transcript_1/1_Confidence_1.000_Length_1594, Locus_7085_Transcript_1/2_Confidence_1.000_Length_1007, Locus_7085_T…	glutamate synthase (NADH)	ec:1.4.1.14	Nitrogen metabolism	path:map00910	Energy Metabolism
Locus_621_Transcript_1/5_Confidence_0.636_Length_1692, Locus_621_Transcript_2/5_Confidence_0.182_Length_867, Locus_621_Transcript_3/5_Confidence_0.636_Length_1593, Locus_621_Transcript_4/5_Confidence_0.455_Length_1596, Locus_621_Transcript_5/5_Confidence_0.636_Length_1596, Locus_8310_Transcript_1/1_Confidence_1.000_Length_520	aminomethyltransferase	ec:2.1.2.10	Nitrogen metabolism	path:map00910	Energy Metabolism
Locus_448_Transcript_2/5_Confidence_0.706_Length_6409, Locus_1277_Transcript_1/1_Confidence_1.000_Length_1707, Locus_2211_Transcript_1/1_Confidence_1.000_Length_240, Locus_2941_Transcript_1/1_Confidence_1.000_Length_511, Locus_5420_Transcript_1/2_Confidence_1.000_Length_370, Locus_5420_Transcript_2/2_Confidence_1.000_Length_370, Locus_11455_Transcript_1/1_Confidence_1.000_Length_267, Locus_12971_…	NADH dehydrogenase	ec:1.6.99.3	Nitrogen metabolism	path:map00910	Energy Metabolism
Locus_622_Transcript_1/1_Confidence_1.000_Length_1027, Locus_857_Transcript_1/1_Confidence_1.000_Length_3973, Locus_1885_Transcript_1/1_Confidence_1.000_Length_961, Locus_7822_Transcript_1/1_Confidence_1.000_Length_223, Locus_10976_Transcript_1/1_Confidence_1.000_Length_369, Locus_12800_Transcript_1/1_Confidence_1.000_Length_381	ubiquinol---cytochrome-c reductase	ec:1.10.2.2	Nitrogen metabolism	path:map00910	Energy Metabolism
Locus_11454_Transcript_1/1_Confidence_1.000_Length_690	glutaminase	ec:3.5.1.2	Nitrogen metabolism	path:map00910	Energy Metabolism
Locus_6395_Transcript_1/2_Confidence_1.000_Length_882, Locus_6395_Transcript_2/2_Confidence_1.000_Length_882	asparaginase	ec:3.5.1.1	Nitrogen metabolism	path:map00910	Energy Metabolism
Locus_3726_Transcript_1/1_Confidence_1.000_Length_410, Locus_3727_Transcript_1/1_Confidence_1.000_Length_296, Locus_3798_Transcript_1/2_Confidence_1.000_Length_877, Locus_3798_Transcript_2/2_Confidence_1.000_Length_790, Locus_4732_Transcript_1/1_Confidence_1.000_Length_1075, Locus_7229_Transcript_1/1_Confidence_1.000_Length_227, Locus_10911_Transcript_1/1_Confidence_1.000_Length_336, Locus_12515_…	asparagine synthase (glutamine-hydrolysing)	ec:6.3.5.4	Nitrogen metabolism	path:map00910	Energy Metabolism
Locus_136_Transcript_12/18_Confidence_0.032_Length_525, Locus_136_Transcript_15/18_Confidence_0.097_Length_701, Locus_259_Transcript_1/3_Confidence_0.714_Length_859, Locus_259_Transcript_2/3_Confidence_0.714_Length_871, Locus_259_Transcript_3/3_Confidence_0.429_Length_827, Locus_9984_Transcript_1/1_Confidence_1.000_Length_1176	glutamate dehydrogenase [NAD(P)+]	ec:1.4.1.3	Nitrogen metabolism	path:map00910	Energy Metabolism
Locus_136_Transcript_12/18_Confidence_0.032_Length_525, Locus_136_Transcript_15/18_Confidence_0.097_Length_701, Locus_259_Transcript_1/3_Confidence_0.714_Length_859, Locus_259_Transcript_2/3_Confidence_0.714_Length_871, Locus_259_Transcript_3/3_Confidence_0.429_Length_827	glutamate dehydrogenase	ec:1.4.1.2	Nitrogen metabolism	path:map00910	Energy Metabolism
Locus_46_Transcript_1/3_Confidence_0.778_Length_3981, Locus_46_Transcript_3/3_Confidence_0.778_Length_5825, Locus_81_Transcript_1/5_Confidence_0.583_Length_1940, Locus_81_Transcript_2/5_Confidence_0.667_Length_1999, Locus_81_Transcript_3/5_Confidence_0.667_Length_1998, Locus_81_Transcript_4/5_Confidence_0.500_Length_1877, Locus_81_Transcript_5/5_Confidence_0.500_Length_1766, Locus_112_Transcript_…	NADH:ubiquinone reductase (H+-translocating)	ec:1.6.5.3	Nitrogen metabolism	path:map00910	Energy Metabolism
Locus_7885_Transcript_1/1_Confidence_1.000_Length_209, Locus_9890_Transcript_1/1_Confidence_1.000_Length_232, Locus_11155_Transcript_1/1_Confidence_1.000_Length_285, Locus_15832_Transcript_1/1_Confidence_1.000_Length_276, Locus_15958_Transcript_1/1_Confidence_1.000_Length_225	carbamoyl-phosphate synthase (ammonia)	ec:6.3.4.16	Nitrogen metabolism	path:map00910	Energy Metabolism
Locus_7929_Transcript_1/1_Confidence_1.000_Length_379, Locus_8893_Transcript_1/1_Confidence_1.000_Length_247, Locus_10209_Transcript_1/1_Confidence_1.000_Length_578	nitrilase	ec:3.5.5.1	Nitrogen metabolism	path:map00910	Energy Metabolism
Locus_38_Transcript_1/1_Confidence_1.000_Length_671, Locus_3355_Transcript_1/1_Confidence_1.000_Length_1080, Locus_8245_Transcript_1/1_Confidence_1.000_Length_436, Locus_9241_Transcript_1/1_Confidence_1.000_Length_469, Locus_14926_Transcript_1/1_Confidence_1.000_Length_201, Locus_15780_Transcript_1/1_Confidence_1.000_Length_245	glutamate---ammonia ligase	ec:6.3.1.2	Nitrogen metabolism	path:map00910	Energy Metabolism
Locus_3798_Transcript_1/2_Confidence_1.000_Length_877, Locus_3798_Transcript_2/2_Confidence_1.000_Length_790, Locus_4732_Transcript_1/1_Confidence_1.000_Length_1075	aspartate---ammonia ligase	ec:6.3.1.1	Nitrogen metabolism	path:map00910	Energy Metabolism
Locus_169_Transcript_1/1_Confidence_1.000_Length_201, Locus_170_Transcript_1/1_Confidence_1.000_Length_299, Locus_381_Transcript_2/2_Confidence_1.000_Length_5776, Locus_531_Transcript_1/1_Confidence_1.000_Length_6286, Locus_604_Transcript_2/3_Confidence_0.714_Length_7098, Locus_1598_Transcript_1/2_Confidence_1.000_Length_4464, Locus_1598_Transcript_2/2_Confidence_1.000_Length_4464, Locus_2482_Tra…	cytochrome-c oxidase	ec:1.9.3.1	Nitrogen metabolism	path:map00910	Energy Metabolism
Locus_681_Transcript_1/1_Confidence_1.000_Length_596, Locus_1686_Transcript_1/5_Confidence_0.385_Length_1367, Locus_1686_Transcript_2/5_Confidence_0.615_Length_1416, Locus_1686_Transcript_3/5_Confidence_0.462_Length_1410, Locus_1686_Transcript_4/5_Confidence_0.538_Length_1431, Locus_1686_Transcript_5/5_Confidence_0.692_Length_1480, Locus_5111_Transcript_1/1_Confidence_1.000_Length_797, Locus_7960…	carbonate dehydratase	ec:4.2.1.1	Nitrogen metabolism	path:map00910	Energy Metabolism
Locus_7603_Transcript_1/1_Confidence_1.000_Length_451, Locus_8048_Transcript_1/1_Confidence_1.000_Length_266, Locus_10225_Transcript_1/1_Confidence_1.000_Length_423	histidinol-phosphate transaminase	ec:2.6.1.9	Novobiocin biosynthesis	path:map00401	Biosynthesis of Other Secondary Metabolites
Locus_833_Transcript_1/1_Confidence_1.000_Length_1402, Locus_1754_Transcript_1/1_Confidence_1.000_Length_616, Locus_1967_Transcript_1/3_Confidence_0.667_Length_1709, Locus_1967_Transcript_2/3_Confidence_0.667_Length_1703, Locus_1967_Transcript_3/3_Confidence_0.667_Length_1719, Locus_4274_Transcript_1/1_Confidence_1.000_Length_354, Locus_7421_Transcript_1/1_Confidence_1.000_Length_299, Locus_8919_…	aspartate transaminase	ec:2.6.1.1	Novobiocin biosynthesis	path:map00401	Biosynthesis of Other Secondary Metabolites
Locus_636_Transcript_1/1_Confidence_1.000_Length_1103, Locus_5275_Transcript_1/2_Confidence_1.000_Length_1092, Locus_5275_Transcript_2/2_Confidence_1.000_Length_1091	formate---tetrahydrofolate ligase	ec:6.3.4.3	One carbon pool by folate	path:map00670	Metabolism of Cofactors and Vitamins
Locus_621_Transcript_1/5_Confidence_0.636_Length_1692, Locus_621_Transcript_2/5_Confidence_0.182_Length_867, Locus_621_Transcript_3/5_Confidence_0.636_Length_1593, Locus_621_Transcript_4/5_Confidence_0.455_Length_1596, Locus_621_Transcript_5/5_Confidence_0.636_Length_1596, Locus_8310_Transcript_1/1_Confidence_1.000_Length_520	aminomethyltransferase	ec:2.1.2.10	One carbon pool by folate	path:map00670	Metabolism of Cofactors and Vitamins
Locus_2296_Transcript_1/1_Confidence_1.000_Length_1004, Locus_4703_Transcript_1/1_Confidence_1.000_Length_931	methylenetetrahydrofolate reductase [NAD(P)H]	ec:1.5.1.20	One carbon pool by folate	path:map00670	Metabolism of Cofactors and Vitamins
Locus_3330_Transcript_1/1_Confidence_1.000_Length_564, Locus_4119_Transcript_1/1_Confidence_1.000_Length_247, Locus_10223_Transcript_1/1_Confidence_1.000_Length_238, Locus_13654_Transcript_1/1_Confidence_1.000_Length_353	thymidylate synthase	ec:2.1.1.45	One carbon pool by folate	path:map00670	Metabolism of Cofactors and Vitamins
Locus_11870_Transcript_1/1_Confidence_1.000_Length_213	methionyl-tRNA formyltransferase	ec:2.1.2.9	One carbon pool by folate	path:map00670	Metabolism of Cofactors and Vitamins
Locus_4621_Transcript_1/1_Confidence_1.000_Length_1203, Locus_8531_Transcript_1/2_Confidence_1.000_Length_797, Locus_8531_Transcript_2/2_Confidence_1.000_Length_448	phosphoribosylaminoimidazolecarboxamide formyltransferase	ec:2.1.2.3	One carbon pool by folate	path:map00670	Metabolism of Cofactors and Vitamins
Locus_4328_Transcript_1/1_Confidence_1.000_Length_995	phosphoribosylglycinamide formyltransferase	ec:2.1.2.2	One carbon pool by folate	path:map00670	Metabolism of Cofactors and Vitamins
Locus_1975_Transcript_1/1_Confidence_1.000_Length_821, Locus_7727_Transcript_1/3_Confidence_0.400_Length_816, Locus_7727_Transcript_2/3_Confidence_0.600_Length_1024, Locus_7727_Transcript_3/3_Confidence_0.600_Length_1733, Locus_14972_Transcript_1/1_Confidence_1.000_Length_428	glycine hydroxymethyltransferase	ec:2.1.2.1	One carbon pool by folate	path:map00670	Metabolism of Cofactors and Vitamins
Locus_10256_Transcript_1/1_Confidence_1.000_Length_1271	methenyltetrahydrofolate cyclohydrolase	ec:3.5.4.9	One carbon pool by folate	path:map00670	Metabolism of Cofactors and Vitamins
Locus_4697_Transcript_1/1_Confidence_1.000_Length_403, Locus_6931_Transcript_1/1_Confidence_1.000_Length_368	5-formyltetrahydrofolate cyclo-ligase	ec:6.3.3.2	One carbon pool by folate	path:map00670	Metabolism of Cofactors and Vitamins
Locus_4328_Transcript_1/1_Confidence_1.000_Length_995, Locus_11870_Transcript_1/1_Confidence_1.000_Length_213	formyltetrahydrofolate deformylase ec:3.5.1.100 (R)-amidase	ec:3.5.1.10	One carbon pool by folate	path:map00670	Metabolism of Cofactors and Vitamins
Locus_10256_Transcript_1/1_Confidence_1.000_Length_1271	methylenetetrahydrofolate dehydrogenase (NADP+)	ec:1.5.1.5	One carbon pool by folate	path:map00670	Metabolism of Cofactors and Vitamins
Locus_3330_Transcript_1/1_Confidence_1.000_Length_564, Locus_4119_Transcript_1/1_Confidence_1.000_Length_247, Locus_10223_Transcript_1/1_Confidence_1.000_Length_238, Locus_13654_Transcript_1/1_Confidence_1.000_Length_353	dihydrofolate reductase	ec:1.5.1.3	One carbon pool by folate	path:map00670	Metabolism of Cofactors and Vitamins
Locus_4471_Transcript_1/1_Confidence_1.000_Length_273, Locus_9515_Transcript_1/1_Confidence_1.000_Length_203, Locus_11028_Transcript_1/1_Confidence_1.000_Length_333, Locus_14074_Transcript_1/1_Confidence_1.000_Length_234	beta-N-acetylhexosaminidase	ec:3.2.1.52	Other glycan degradation	path:map00511	Glycan Biosynthesis and Metabolism
Locus_5631_Transcript_1/1_Confidence_1.000_Length_585	alpha-L-fucosidase	ec:3.2.1.51	Other glycan degradation	path:map00511	Glycan Biosynthesis and Metabolism
Locus_36_Transcript_1/8_Confidence_0.267_Length_633, Locus_36_Transcript_2/8_Confidence_0.333_Length_2709, Locus_36_Transcript_3/8_Confidence_0.400_Length_1418, Locus_36_Transcript_4/8_Confidence_0.333_Length_1065, Locus_36_Transcript_5/8_Confidence_0.467_Length_2899, Locus_36_Transcript_6/8_Confidence_0.467_Length_3014, Locus_36_Transcript_7/8_Confidence_0.267_Length_703, Locus_36_Transcript_8/8…	glucosylceramidase	ec:3.2.1.45	Other glycan degradation	path:map00511	Glycan Biosynthesis and Metabolism
Locus_136_Transcript_9/18_Confidence_0.306_Length_5478, Locus_136_Transcript_10/18_Confidence_0.177_Length_3710, Locus_136_Transcript_13/18_Confidence_0.339_Length_5484, Locus_136_Transcript_16/18_Confidence_0.403_Length_5337, Locus_136_Transcript_18/18_Confidence_0.194_Length_3946, Locus_1106_Transcript_1/1_Confidence_1.000_Length_960, Locus_2219_Transcript_1/1_Confidence_1.000_Length_438, Locus…	alpha-mannosidase	ec:3.2.1.24	Other glycan degradation	path:map00511	Glycan Biosynthesis and Metabolism
Locus_256_Transcript_1/7_Confidence_0.667_Length_2828, Locus_256_Transcript_2/7_Confidence_0.444_Length_1766, Locus_256_Transcript_3/7_Confidence_0.667_Length_2895, Locus_256_Transcript_4/7_Confidence_0.667_Length_2895, Locus_256_Transcript_5/7_Confidence_0.667_Length_2892, Locus_256_Transcript_6/7_Confidence_0.667_Length_2895, Locus_256_Transcript_7/7_Confidence_0.667_Length_2895, Locus_885_Tran…	beta-galactosidase	ec:3.2.1.23	Other glycan degradation	path:map00511	Glycan Biosynthesis and Metabolism
Locus_260_Transcript_1/1_Confidence_1.000_Length_959	dolichyl-phosphate-mannose-protein mannosyltransferase	ec:2.4.1.109	Other types of O-glycan biosynthesis	path:map00514	Glycan Biosynthesis and Metabolism
Locus_14644_Transcript_1/1_Confidence_1.000_Length_336	peptide-O-fucosyltransferase	ec:2.4.1.221	Other types of O-glycan biosynthesis	path:map00514	Glycan Biosynthesis and Metabolism
Locus_448_Transcript_2/5_Confidence_0.706_Length_6409, Locus_1277_Transcript_1/1_Confidence_1.000_Length_1707, Locus_2211_Transcript_1/1_Confidence_1.000_Length_240, Locus_2941_Transcript_1/1_Confidence_1.000_Length_511, Locus_5420_Transcript_1/2_Confidence_1.000_Length_370, Locus_5420_Transcript_2/2_Confidence_1.000_Length_370, Locus_11455_Transcript_1/1_Confidence_1.000_Length_267, Locus_12971_…	NADH dehydrogenase	ec:1.6.99.3	Oxidative phosphorylation	path:map00190	Energy Metabolism
Locus_622_Transcript_1/1_Confidence_1.000_Length_1027, Locus_857_Transcript_1/1_Confidence_1.000_Length_3973, Locus_1885_Transcript_1/1_Confidence_1.000_Length_961, Locus_7822_Transcript_1/1_Confidence_1.000_Length_223, Locus_10976_Transcript_1/1_Confidence_1.000_Length_369, Locus_12800_Transcript_1/1_Confidence_1.000_Length_381	ubiquinol---cytochrome-c reductase	ec:1.10.2.2	Oxidative phosphorylation	path:map00190	Energy Metabolism
Locus_1137_Transcript_1/1_Confidence_1.000_Length_1748, Locus_1250_Transcript_1/1_Confidence_1.000_Length_403, Locus_2001_Transcript_1/1_Confidence_1.000_Length_2624, Locus_2970_Transcript_1/1_Confidence_1.000_Length_657, Locus_3412_Transcript_1/2_Confidence_1.000_Length_746, Locus_3412_Transcript_2/2_Confidence_1.000_Length_532, Locus_5657_Transcript_1/1_Confidence_1.000_Length_575, Locus_5756_T…	H+-exporting ATPase	ec:3.6.3.6	Oxidative phosphorylation	path:map00190	Energy Metabolism
Locus_156_Transcript_1/1_Confidence_1.000_Length_944, Locus_1451_Transcript_1/2_Confidence_1.000_Length_1833, Locus_1451_Transcript_2/2_Confidence_1.000_Length_1833	succinate dehydrogenase (ubiquinone)	ec:1.3.5.1	Oxidative phosphorylation	path:map00190	Energy Metabolism
Locus_46_Transcript_1/3_Confidence_0.778_Length_3981, Locus_46_Transcript_3/3_Confidence_0.778_Length_5825, Locus_81_Transcript_1/5_Confidence_0.583_Length_1940, Locus_81_Transcript_2/5_Confidence_0.667_Length_1999, Locus_81_Transcript_3/5_Confidence_0.667_Length_1998, Locus_81_Transcript_4/5_Confidence_0.500_Length_1877, Locus_81_Transcript_5/5_Confidence_0.500_Length_1766, Locus_112_Transcript_…	NADH:ubiquinone reductase (H+-translocating)	ec:1.6.5.3	Oxidative phosphorylation	path:map00190	Energy Metabolism
Locus_882_Transcript_1/1_Confidence_1.000_Length_583, Locus_1355_Transcript_1/1_Confidence_1.000_Length_2569, Locus_5594_Transcript_1/1_Confidence_1.000_Length_1377, Locus_7325_Transcript_1/3_Confidence_0.400_Length_987, Locus_7325_Transcript_2/3_Confidence_0.600_Length_1066, Locus_7325_Transcript_3/3_Confidence_0.600_Length_1057, Locus_7732_Transcript_1/1_Confidence_1.000_Length_584, Locus_7760_…	inorganic diphosphatase ec:3.6.1.10 endopolyphosphatase	ec:3.6.1.1	Oxidative phosphorylation	path:map00190	Energy Metabolism
Locus_3028_Transcript_1/2_Confidence_1.000_Length_694, Locus_3028_Transcript_2/2_Confidence_1.000_Length_691	succinate dehydrogenase	ec:1.3.99.1	Oxidative phosphorylation	path:map00190	Energy Metabolism
Locus_169_Transcript_1/1_Confidence_1.000_Length_201, Locus_170_Transcript_1/1_Confidence_1.000_Length_299, Locus_381_Transcript_2/2_Confidence_1.000_Length_5776, Locus_531_Transcript_1/1_Confidence_1.000_Length_6286, Locus_604_Transcript_2/3_Confidence_0.714_Length_7098, Locus_1598_Transcript_1/2_Confidence_1.000_Length_4464, Locus_1598_Transcript_2/2_Confidence_1.000_Length_4464, Locus_2482_Tra…	cytochrome-c oxidase	ec:1.9.3.1	Oxidative phosphorylation	path:map00190	Energy Metabolism
Locus_2333_Transcript_1/1_Confidence_1.000_Length_1198, Locus_2702_Transcript_1/1_Confidence_1.000_Length_479	dihydropyrimidine dehydrogenase (NADP+)	ec:1.3.1.2	Pantothenate and CoA biosynthesis	path:map00770	Metabolism of Cofactors and Vitamins
Locus_6500_Transcript_1/1_Confidence_1.000_Length_1189	3-methyl-2-oxobutanoate hydroxymethyltransferase	ec:2.1.2.11	Pantothenate and CoA biosynthesis	path:map00770	Metabolism of Cofactors and Vitamins
Locus_599_Transcript_1/1_Confidence_1.000_Length_627, Locus_2191_Transcript_1/1_Confidence_1.000_Length_298	phosphopantothenoylcysteine decarboxylase	ec:4.1.1.36	Pantothenate and CoA biosynthesis	path:map00770	Metabolism of Cofactors and Vitamins
Locus_1061_Transcript_1/2_Confidence_1.000_Length_1089, Locus_1061_Transcript_2/2_Confidence_1.000_Length_1076	phosphopantothenate---cysteine ligase	ec:6.3.2.5	Pantothenate and CoA biosynthesis	path:map00770	Metabolism of Cofactors and Vitamins
Locus_7195_Transcript_1/2_Confidence_1.000_Length_395, Locus_7195_Transcript_2/2_Confidence_1.000_Length_371, Locus_7265_Transcript_1/2_Confidence_1.000_Length_886, Locus_7265_Transcript_2/2_Confidence_1.000_Length_840	pantoate---beta-alanine ligase	ec:6.3.2.1	Pantothenate and CoA biosynthesis	path:map00770	Metabolism of Cofactors and Vitamins
Locus_5240_Transcript_1/1_Confidence_1.000_Length_356, Locus_6534_Transcript_1/1_Confidence_1.000_Length_838, Locus_9320_Transcript_1/1_Confidence_1.000_Length_392	beta-ureidopropionase ec:3.5.1.60 N-(long-chain-acyl)ethanolamine deacylase	ec:3.5.1.6	Pantothenate and CoA biosynthesis	path:map00770	Metabolism of Cofactors and Vitamins
Locus_1559_Transcript_1/1_Confidence_1.000_Length_2049, Locus_15919_Transcript_1/1_Confidence_1.000_Length_304	acetolactate synthase	ec:2.2.1.6	Pantothenate and CoA biosynthesis	path:map00770	Metabolism of Cofactors and Vitamins
Locus_1643_Transcript_1/1_Confidence_1.000_Length_713	pantetheine-phosphate adenylyltransferase	ec:2.7.7.3	Pantothenate and CoA biosynthesis	path:map00770	Metabolism of Cofactors and Vitamins
Locus_839_Transcript_1/1_Confidence_1.000_Length_1281, Locus_5344_Transcript_1/1_Confidence_1.000_Length_626	ketol-acid reductoisomerase	ec:1.1.1.86	Pantothenate and CoA biosynthesis	path:map00770	Metabolism of Cofactors and Vitamins
Locus_6675_Transcript_1/1_Confidence_1.000_Length_216, Locus_6676_Transcript_1/1_Confidence_1.000_Length_432, Locus_7521_Transcript_1/1_Confidence_1.000_Length_454, Locus_11052_Transcript_1/1_Confidence_1.000_Length_475	dihydropyrimidinase	ec:3.5.2.2	Pantothenate and CoA biosynthesis	path:map00770	Metabolism of Cofactors and Vitamins
Locus_898_Transcript_1/1_Confidence_1.000_Length_1459, Locus_1927_Transcript_1/1_Confidence_1.000_Length_359, Locus_7144_Transcript_1/1_Confidence_1.000_Length_808, Locus_7413_Transcript_1/1_Confidence_1.000_Length_445	branched-chain-amino-acid transaminase	ec:2.6.1.42	Pantothenate and CoA biosynthesis	path:map00770	Metabolism of Cofactors and Vitamins
Locus_389_Transcript_1/7_Confidence_0.588_Length_2933, Locus_389_Transcript_2/7_Confidence_0.647_Length_3009, Locus_389_Transcript_3/7_Confidence_0.588_Length_2835, Locus_389_Transcript_4/7_Confidence_0.647_Length_2603, Locus_389_Transcript_5/7_Confidence_0.294_Length_1677, Locus_389_Transcript_6/7_Confidence_0.647_Length_3168, Locus_389_Transcript_7/7_Confidence_0.647_Length_2919, Locus_7074_Tra…	pantothenate kinase	ec:2.7.1.33	Pantothenate and CoA biosynthesis	path:map00770	Metabolism of Cofactors and Vitamins
Locus_11350_Transcript_1/1_Confidence_1.000_Length_418	dihydroxy-acid dehydratase	ec:4.2.1.9	Pantothenate and CoA biosynthesis	path:map00770	Metabolism of Cofactors and Vitamins
Locus_6979_Transcript_1/1_Confidence_1.000_Length_369, Locus_9691_Transcript_1/1_Confidence_1.000_Length_378	dephospho-CoA kinase	ec:2.7.1.24	Pantothenate and CoA biosynthesis	path:map00770	Metabolism of Cofactors and Vitamins
Locus_5385_Transcript_1/1_Confidence_1.000_Length_1237	beta-lactamase	ec:3.5.2.6	Penicillin and cephalosporin biosynthesis	path:map00311	Biosynthesis of Other Secondary Metabolites
Locus_803_Transcript_1/1_Confidence_1.000_Length_562, Locus_6190_Transcript_1/1_Confidence_1.000_Length_250, Locus_7315_Transcript_1/1_Confidence_1.000_Length_257	isopenicillin-N epimerase	ec:5.1.1.17	Penicillin and cephalosporin biosynthesis	path:map00311	Biosynthesis of Other Secondary Metabolites
Locus_3100_Transcript_1/1_Confidence_1.000_Length_791, Locus_3419_Transcript_1/2_Confidence_1.000_Length_791, Locus_3419_Transcript_2/2_Confidence_1.000_Length_791	xylose isomerase	ec:5.3.1.5	Pentose and glucuronate interconversions	path:map00040	Carbohydrate Metabolism
Locus_3698_Transcript_1/1_Confidence_1.000_Length_558, Locus_10141_Transcript_1/1_Confidence_1.000_Length_522, Locus_12990_Transcript_1/1_Confidence_1.000_Length_369	ribulose-phosphate 3-epimerase	ec:5.1.3.1	Pentose and glucuronate interconversions	path:map00040	Carbohydrate Metabolism
Locus_10010_Transcript_1/1_Confidence_1.000_Length_752	galacturan 1,4-alpha-galacturonidase	ec:3.2.1.67	Pentose and glucuronate interconversions	path:map00040	Carbohydrate Metabolism
Locus_23_Transcript_1/1_Confidence_1.000_Length_423, Locus_137_Transcript_1/3_Confidence_0.667_Length_1939, Locus_137_Transcript_2/3_Confidence_0.667_Length_1854, Locus_137_Transcript_3/3_Confidence_0.667_Length_1854, Locus_189_Transcript_4/5_Confidence_0.667_Length_1459, Locus_4330_Transcript_1/1_Confidence_1.000_Length_405, Locus_4687_Transcript_1/1_Confidence_1.000_Length_745, Locus_5340_Trans…	pectinesterase	ec:3.1.1.11	Pentose and glucuronate interconversions	path:map00040	Carbohydrate Metabolism
Locus_9_Transcript_1/1_Confidence_1.000_Length_1517, Locus_461_Transcript_1/1_Confidence_1.000_Length_633, Locus_2780_Transcript_1/1_Confidence_1.000_Length_335, Locus_2813_Transcript_1/1_Confidence_1.000_Length_537, Locus_3004_Transcript_1/1_Confidence_1.000_Length_1406, Locus_6485_Transcript_1/1_Confidence_1.000_Length_965, Locus_6789_Transcript_1/1_Confidence_1.000_Length_480, Locus_7816_Trans…	pectate lyase	ec:4.2.2.2	Pentose and glucuronate interconversions	path:map00040	Carbohydrate Metabolism
Locus_2859_Transcript_1/1_Confidence_1.000_Length_555, Locus_5224_Transcript_1/2_Confidence_1.000_Length_1415, Locus_5224_Transcript_2/2_Confidence_1.000_Length_1410	beta-glucuronidase	ec:3.2.1.31	Pentose and glucuronate interconversions	path:map00040	Carbohydrate Metabolism
Locus_1670_Transcript_1/3_Confidence_0.714_Length_1659, Locus_1670_Transcript_2/3_Confidence_0.714_Length_1644, Locus_1670_Transcript_3/3_Confidence_0.714_Length_1735, Locus_2323_Transcript_1/1_Confidence_1.000_Length_460, Locus_3422_Transcript_1/1_Confidence_1.000_Length_525, Locus_3839_Transcript_1/1_Confidence_1.000_Length_355, Locus_5149_Transcript_1/1_Confidence_1.000_Length_887, Locus_5247_…	polygalacturonase	ec:3.2.1.15	Pentose and glucuronate interconversions	path:map00040	Carbohydrate Metabolism
Locus_163_Transcript_1/1_Confidence_1.000_Length_2172, Locus_7048_Transcript_1/1_Confidence_1.000_Length_624	UTP---glucose-1-phosphate uridylyltransferase	ec:2.7.7.9	Pentose and glucuronate interconversions	path:map00040	Carbohydrate Metabolism
Locus_163_Transcript_1/1_Confidence_1.000_Length_2172	glucuronate-1-phosphate uridylyltransferase	ec:2.7.7.44	Pentose and glucuronate interconversions	path:map00040	Carbohydrate Metabolism
Locus_195_Transcript_1/1_Confidence_1.000_Length_1883, Locus_2489_Transcript_1/1_Confidence_1.000_Length_450, Locus_2914_Transcript_1/2_Confidence_1.000_Length_1257, Locus_2914_Transcript_2/2_Confidence_1.000_Length_1257, Locus_3683_Transcript_1/1_Confidence_1.000_Length_1237, Locus_6674_Transcript_1/1_Confidence_1.000_Length_268, Locus_7170_Transcript_1/1_Confidence_1.000_Length_612, Locus_11592…	aldehyde dehydrogenase (NAD+)	ec:1.2.1.3	Pentose and glucuronate interconversions	path:map00040	Carbohydrate Metabolism
Locus_150_Transcript_1/1_Confidence_1.000_Length_1741	UDP-glucose 6-dehydrogenase	ec:1.1.1.22	Pentose and glucuronate interconversions	path:map00040	Carbohydrate Metabolism
Locus_5887_Transcript_1/1_Confidence_1.000_Length_372, Locus_7371_Transcript_1/1_Confidence_1.000_Length_215, Locus_11193_Transcript_1/1_Confidence_1.000_Length_238, Locus_14051_Transcript_1/1_Confidence_1.000_Length_225	glucuronokinase	ec:2.7.1.43	Pentose and glucuronate interconversions	path:map00040	Carbohydrate Metabolism
Locus_31_Transcript_1/3_Confidence_0.667_Length_1560, Locus_31_Transcript_2/3_Confidence_0.667_Length_2308, Locus_31_Transcript_3/3_Confidence_0.667_Length_1872, Locus_55_Transcript_1/7_Confidence_0.579_Length_2040, Locus_55_Transcript_2/7_Confidence_0.474_Length_2041, Locus_55_Transcript_3/7_Confidence_0.526_Length_2076, Locus_55_Transcript_4/7_Confidence_0.368_Length_1668, Locus_55_Transcript_5…	ribokinase	ec:2.7.1.15	Pentose phosphate pathway	path:map00030	Carbohydrate Metabolism
Locus_8329_Transcript_1/1_Confidence_1.000_Length_370	gluconokinase	ec:2.7.1.12	Pentose phosphate pathway	path:map00030	Carbohydrate Metabolism
Locus_1111_Transcript_1/2_Confidence_1.000_Length_2035, Locus_1111_Transcript_2/2_Confidence_1.000_Length_2035, Locus_1272_Transcript_1/1_Confidence_1.000_Length_1180, Locus_1373_Transcript_1/1_Confidence_1.000_Length_2234, Locus_1531_Transcript_1/2_Confidence_1.000_Length_470, Locus_1531_Transcript_2/2_Confidence_1.000_Length_470, Locus_6432_Transcript_1/1_Confidence_1.000_Length_1068, Locus_920…	6-phosphofructokinase	ec:2.7.1.11	Pentose phosphate pathway	path:map00030	Carbohydrate Metabolism
Locus_2769_Transcript_1/2_Confidence_1.000_Length_1085, Locus_2769_Transcript_2/2_Confidence_1.000_Length_1085, Locus_9530_Transcript_1/1_Confidence_1.000_Length_1238	ribose-phosphate diphosphokinase	ec:2.7.6.1	Pentose phosphate pathway	path:map00030	Carbohydrate Metabolism
Locus_5013_Transcript_1/1_Confidence_1.000_Length_772, Locus_5872_Transcript_1/2_Confidence_1.000_Length_1256	glucose-6-phosphate isomerase	ec:5.3.1.9	Pentose phosphate pathway	path:map00030	Carbohydrate Metabolism
Locus_3435_Transcript_1/1_Confidence_1.000_Length_543, Locus_9653_Transcript_1/1_Confidence_1.000_Length_295, Locus_14565_Transcript_1/1_Confidence_1.000_Length_331	ribose-5-phosphate isomerase	ec:5.3.1.6	Pentose phosphate pathway	path:map00030	Carbohydrate Metabolism
Locus_3698_Transcript_1/1_Confidence_1.000_Length_558, Locus_10141_Transcript_1/1_Confidence_1.000_Length_522, Locus_12990_Transcript_1/1_Confidence_1.000_Length_369	ribulose-phosphate 3-epimerase	ec:5.1.3.1	Pentose phosphate pathway	path:map00030	Carbohydrate Metabolism
Locus_190_Transcript_1/1_Confidence_1.000_Length_1599	transaldolase	ec:2.2.1.2	Pentose phosphate pathway	path:map00030	Carbohydrate Metabolism
Locus_3012_Transcript_1/2_Confidence_1.000_Length_2208, Locus_3012_Transcript_2/2_Confidence_1.000_Length_2208, Locus_7736_Transcript_1/1_Confidence_1.000_Length_1507, Locus_11565_Transcript_1/1_Confidence_1.000_Length_229	transketolase	ec:2.2.1.1	Pentose phosphate pathway	path:map00030	Carbohydrate Metabolism
Locus_836_Transcript_1/1_Confidence_1.000_Length_414, Locus_4401_Transcript_1/1_Confidence_1.000_Length_536	fructose-bisphosphatase	ec:3.1.3.11	Pentose phosphate pathway	path:map00030	Carbohydrate Metabolism
Locus_2028_Transcript_1/2_Confidence_1.000_Length_412, Locus_2028_Transcript_2/2_Confidence_1.000_Length_391, Locus_5163_Transcript_1/1_Confidence_1.000_Length_1169, Locus_6165_Transcript_1/2_Confidence_1.000_Length_867, Locus_6165_Transcript_2/2_Confidence_1.000_Length_843	fructose-bisphosphate aldolase	ec:4.1.2.13	Pentose phosphate pathway	path:map00030	Carbohydrate Metabolism
Locus_3828_Transcript_1/1_Confidence_1.000_Length_416, Locus_6983_Transcript_1/1_Confidence_1.000_Length_237, Locus_7677_Transcript_1/1_Confidence_1.000_Length_689, Locus_9291_Transcript_1/1_Confidence_1.000_Length_342	glucose-6-phosphate dehydrogenase	ec:1.1.1.49	Pentose phosphate pathway	path:map00030	Carbohydrate Metabolism
Locus_113_Transcript_1/1_Confidence_1.000_Length_1756, Locus_4464_Transcript_1/1_Confidence_1.000_Length_368, Locus_5243_Transcript_1/1_Confidence_1.000_Length_1171, Locus_6114_Transcript_1/1_Confidence_1.000_Length_1777, Locus_10995_Transcript_1/1_Confidence_1.000_Length_326	phosphogluconate dehydrogenase (decarboxylating)	ec:1.1.1.44	Pentose phosphate pathway	path:map00030	Carbohydrate Metabolism
Locus_1437_Transcript_1/2_Confidence_1.000_Length_1968, Locus_1437_Transcript_2/2_Confidence_1.000_Length_1959, Locus_13803_Transcript_1/1_Confidence_1.000_Length_366	phosphoglucomutase	ec:5.4.2.2	Pentose phosphate pathway	path:map00030	Carbohydrate Metabolism
Locus_8682_Transcript_1/1_Confidence_1.000_Length_442	phospho-N-acetylmuramoyl-pentapeptide-transferase	ec:2.7.8.13	Peptidoglycan biosynthesis	path:map00550	Glycan Biosynthesis and Metabolism
Locus_3223_Transcript_1/1_Confidence_1.000_Length_235, Locus_3952_Transcript_1/1_Confidence_1.000_Length_337, Locus_5964_Transcript_1/1_Confidence_1.000_Length_278, Locus_11297_Transcript_1/1_Confidence_1.000_Length_342, Locus_14699_Transcript_1/1_Confidence_1.000_Length_476	L-amino-acid oxidase	ec:1.4.3.2	Phenylalanine metabolism	path:map00360	Amino Acid Metabolism
Locus_165_Transcript_1/1_Confidence_1.000_Length_1284, Locus_179_Transcript_1/3_Confidence_0.714_Length_2540, Locus_179_Transcript_2/3_Confidence_0.714_Length_2540, Locus_179_Transcript_3/3_Confidence_0.714_Length_2540, Locus_1406_Transcript_1/3_Confidence_0.667_Length_1529, Locus_1406_Transcript_2/3_Confidence_0.667_Length_1473, Locus_1406_Transcript_3/3_Confidence_0.667_Length_1473, Locus_1869_…	enoyl-CoA hydratase	ec:4.2.1.17	Phenylalanine metabolism	path:map00360	Amino Acid Metabolism
Locus_2248_Transcript_1/1_Confidence_1.000_Length_1003, Locus_3223_Transcript_1/1_Confidence_1.000_Length_235, Locus_3952_Transcript_1/1_Confidence_1.000_Length_337, Locus_5964_Transcript_1/1_Confidence_1.000_Length_278, Locus_6018_Transcript_1/1_Confidence_1.000_Length_1236, Locus_6620_Transcript_1/1_Confidence_1.000_Length_669, Locus_6994_Transcript_1/1_Confidence_1.000_Length_431, Locus_8380_T…	primary-amine oxidase	ec:1.4.3.21	Phenylalanine metabolism	path:map00360	Amino Acid Metabolism
Locus_15384_Transcript_1/1_Confidence_1.000_Length_269	caffeoyl-CoA O-methyltransferase	ec:2.1.1.104	Phenylalanine metabolism	path:map00360	Amino Acid Metabolism
Locus_123_Transcript_1/1_Confidence_1.000_Length_664, Locus_328_Transcript_1/4_Confidence_0.400_Length_1380, Locus_328_Transcript_2/4_Confidence_0.700_Length_1749, Locus_328_Transcript_3/4_Confidence_0.600_Length_2050, Locus_328_Transcript_4/4_Confidence_0.600_Length_1563, Locus_596_Transcript_1/1_Confidence_1.000_Length_718, Locus_928_Transcript_1/1_Confidence_1.000_Length_700, Locus_1100_Transc…	peroxidase	ec:1.11.1.7	Phenylalanine metabolism	path:map00360	Amino Acid Metabolism
Locus_4062_Transcript_1/2_Confidence_1.000_Length_658, Locus_4062_Transcript_2/2_Confidence_1.000_Length_658, Locus_4704_Transcript_1/1_Confidence_1.000_Length_449, Locus_5352_Transcript_1/1_Confidence_1.000_Length_681, Locus_5403_Transcript_1/1_Confidence_1.000_Length_256, Locus_6809_Transcript_1/1_Confidence_1.000_Length_2186, Locus_9745_Transcript_1/1_Confidence_1.000_Length_415, Locus_13087_T…	amidase	ec:3.5.1.4	Phenylalanine metabolism	path:map00360	Amino Acid Metabolism
Locus_12802_Transcript_1/1_Confidence_1.000_Length_569	phenylpyruvate tautomerase	ec:5.3.2.1	Phenylalanine metabolism	path:map00360	Amino Acid Metabolism
Locus_2489_Transcript_1/1_Confidence_1.000_Length_450, Locus_2914_Transcript_1/2_Confidence_1.000_Length_1257, Locus_2914_Transcript_2/2_Confidence_1.000_Length_1257, Locus_3683_Transcript_1/1_Confidence_1.000_Length_1237, Locus_11592_Transcript_1/1_Confidence_1.000_Length_519, Locus_14769_Transcript_1/1_Confidence_1.000_Length_294	aldehyde dehydrogenase [NAD(P)+]	ec:1.2.1.5	Phenylalanine metabolism	path:map00360	Amino Acid Metabolism
Locus_9519_Transcript_1/1_Confidence_1.000_Length_321	hydroxyphenylpyruvate reductase	ec:1.1.1.237	Phenylalanine metabolism	path:map00360	Amino Acid Metabolism
Locus_7603_Transcript_1/1_Confidence_1.000_Length_451, Locus_8048_Transcript_1/1_Confidence_1.000_Length_266, Locus_10225_Transcript_1/1_Confidence_1.000_Length_423	histidinol-phosphate transaminase	ec:2.6.1.9	Phenylalanine metabolism	path:map00360	Amino Acid Metabolism
Locus_833_Transcript_1/1_Confidence_1.000_Length_1402, Locus_1754_Transcript_1/1_Confidence_1.000_Length_616, Locus_1967_Transcript_1/3_Confidence_0.667_Length_1709, Locus_1967_Transcript_2/3_Confidence_0.667_Length_1703, Locus_1967_Transcript_3/3_Confidence_0.667_Length_1719, Locus_4274_Transcript_1/1_Confidence_1.000_Length_354, Locus_7421_Transcript_1/1_Confidence_1.000_Length_299, Locus_8919_…	aspartate transaminase	ec:2.6.1.1	Phenylalanine metabolism	path:map00360	Amino Acid Metabolism
Locus_1566_Transcript_1/1_Confidence_1.000_Length_292, Locus_4821_Transcript_1/1_Confidence_1.000_Length_510, Locus_5868_Transcript_1/2_Confidence_1.000_Length_722, Locus_5868_Transcript_2/2_Confidence_1.000_Length_722, Locus_6866_Transcript_1/1_Confidence_1.000_Length_690, Locus_10302_Transcript_1/1_Confidence_1.000_Length_427, Locus_10525_Transcript_1/1_Confidence_1.000_Length_542, Locus_11105_…	4-coumarate---CoA ligase	ec:6.2.1.12	Phenylalanine metabolism	path:map00360	Amino Acid Metabolism
Locus_846_Transcript_1/2_Confidence_1.000_Length_1014, Locus_846_Transcript_2/2_Confidence_1.000_Length_969, Locus_5501_Transcript_1/1_Confidence_1.000_Length_261, Locus_10477_Transcript_1/1_Confidence_1.000_Length_354, Locus_10520_Transcript_1/1_Confidence_1.000_Length_348, Locus_14692_Transcript_1/1_Confidence_1.000_Length_434	arogenate dehydratase	ec:4.2.1.91	Phenylalanine, tyrosine and tryptophan biosynthesis	path:map00400	Amino Acid Metabolism
Locus_12579_Transcript_1/1_Confidence_1.000_Length_221, Locus_15265_Transcript_1/1_Confidence_1.000_Length_314	indole-3-glycerol-phosphate synthase	ec:4.1.1.48	Phenylalanine, tyrosine and tryptophan biosynthesis	path:map00400	Amino Acid Metabolism
Locus_10357_Transcript_1/1_Confidence_1.000_Length_228	phosphoribosylanthranilate isomerase	ec:5.3.1.24	Phenylalanine, tyrosine and tryptophan biosynthesis	path:map00400	Amino Acid Metabolism
Locus_2902_Transcript_1/1_Confidence_1.000_Length_580, Locus_15053_Transcript_1/1_Confidence_1.000_Length_572	chorismate mutase	ec:5.4.99.5	Phenylalanine, tyrosine and tryptophan biosynthesis	path:map00400	Amino Acid Metabolism
Locus_846_Transcript_1/2_Confidence_1.000_Length_1014, Locus_846_Transcript_2/2_Confidence_1.000_Length_969, Locus_5501_Transcript_1/1_Confidence_1.000_Length_261, Locus_10520_Transcript_1/1_Confidence_1.000_Length_348, Locus_14692_Transcript_1/1_Confidence_1.000_Length_434	prephenate dehydratase	ec:4.2.1.51	Phenylalanine, tyrosine and tryptophan biosynthesis	path:map00400	Amino Acid Metabolism
Locus_3223_Transcript_1/1_Confidence_1.000_Length_235, Locus_3952_Transcript_1/1_Confidence_1.000_Length_337, Locus_5964_Transcript_1/1_Confidence_1.000_Length_278, Locus_11297_Transcript_1/1_Confidence_1.000_Length_342, Locus_14699_Transcript_1/1_Confidence_1.000_Length_476	L-amino-acid oxidase	ec:1.4.3.2	Phenylalanine, tyrosine and tryptophan biosynthesis	path:map00400	Amino Acid Metabolism
Locus_6869_Transcript_1/1_Confidence_1.000_Length_583, Locus_10729_Transcript_1/1_Confidence_1.000_Length_344, Locus_11518_Transcript_1/1_Confidence_1.000_Length_276, Locus_13854_Transcript_1/1_Confidence_1.000_Length_219	tryptophan synthase	ec:4.2.1.20	Phenylalanine, tyrosine and tryptophan biosynthesis	path:map00400	Amino Acid Metabolism
Locus_5031_Transcript_1/1_Confidence_1.000_Length_996, Locus_7860_Transcript_1/1_Confidence_1.000_Length_912, Locus_9086_Transcript_1/1_Confidence_1.000_Length_971, Locus_15011_Transcript_1/1_Confidence_1.000_Length_809	3-dehydroquinate dehydratase	ec:4.2.1.10	Phenylalanine, tyrosine and tryptophan biosynthesis	path:map00400	Amino Acid Metabolism
Locus_1147_Transcript_1/1_Confidence_1.000_Length_476, Locus_1157_Transcript_1/1_Confidence_1.000_Length_884, Locus_1377_Transcript_1/1_Confidence_1.000_Length_401, Locus_2593_Transcript_1/4_Confidence_0.250_Length_572, Locus_2593_Transcript_2/4_Confidence_0.375_Length_669, Locus_2593_Transcript_3/4_Confidence_0.625_Length_1858, Locus_2593_Transcript_4/4_Confidence_0.625_Length_1738, Locus_7674_T…	anthranilate synthase	ec:4.1.3.27	Phenylalanine, tyrosine and tryptophan biosynthesis	path:map00400	Amino Acid Metabolism
Locus_1923_Transcript_1/2_Confidence_1.000_Length_300, Locus_1923_Transcript_2/2_Confidence_1.000_Length_398, Locus_6241_Transcript_1/4_Confidence_0.500_Length_369, Locus_6241_Transcript_2/4_Confidence_0.500_Length_369, Locus_6241_Transcript_3/4_Confidence_0.500_Length_296, Locus_6241_Transcript_4/4_Confidence_0.500_Length_296, Locus_7139_Transcript_1/3_Confidence_0.714_Length_951, Locus_7139_Tra…	anthranilate phosphoribosyltransferase	ec:2.4.2.18	Phenylalanine, tyrosine and tryptophan biosynthesis	path:map00400	Amino Acid Metabolism
Locus_3901_Transcript_1/3_Confidence_0.714_Length_1527, Locus_3901_Transcript_2/3_Confidence_0.714_Length_1386, Locus_3901_Transcript_3/3_Confidence_0.714_Length_1452	chorismate synthase	ec:4.2.3.5	Phenylalanine, tyrosine and tryptophan biosynthesis	path:map00400	Amino Acid Metabolism
Locus_2557_Transcript_1/2_Confidence_1.000_Length_529, Locus_2557_Transcript_2/2_Confidence_1.000_Length_529, Locus_7361_Transcript_1/1_Confidence_1.000_Length_374, Locus_11496_Transcript_1/1_Confidence_1.000_Length_208	3-dehydroquinate synthase	ec:4.2.3.4	Phenylalanine, tyrosine and tryptophan biosynthesis	path:map00400	Amino Acid Metabolism
Locus_273_Transcript_1/1_Confidence_1.000_Length_463, Locus_1402_Transcript_1/3_Confidence_0.714_Length_1701, Locus_1402_Transcript_2/3_Confidence_0.714_Length_1689, Locus_1402_Transcript_3/3_Confidence_0.714_Length_1626, Locus_7121_Transcript_1/1_Confidence_1.000_Length_617, Locus_8273_Transcript_1/1_Confidence_1.000_Length_262	3-deoxy-7-phosphoheptulonate synthase	ec:2.5.1.54	Phenylalanine, tyrosine and tryptophan biosynthesis	path:map00400	Amino Acid Metabolism
Locus_1696_Transcript_1/1_Confidence_1.000_Length_718, Locus_5031_Transcript_1/1_Confidence_1.000_Length_996, Locus_7860_Transcript_1/1_Confidence_1.000_Length_912, Locus_9086_Transcript_1/1_Confidence_1.000_Length_971, Locus_12414_Transcript_1/1_Confidence_1.000_Length_385, Locus_14363_Transcript_1/1_Confidence_1.000_Length_431, Locus_15011_Transcript_1/1_Confidence_1.000_Length_809	shikimate dehydrogenase	ec:1.1.1.25	Phenylalanine, tyrosine and tryptophan biosynthesis	path:map00400	Amino Acid Metabolism
Locus_7361_Transcript_1/1_Confidence_1.000_Length_374, Locus_11496_Transcript_1/1_Confidence_1.000_Length_208	quinate dehydrogenase	ec:1.1.1.24	Phenylalanine, tyrosine and tryptophan biosynthesis	path:map00400	Amino Acid Metabolism
Locus_1967_Transcript_1/3_Confidence_0.667_Length_1709, Locus_1967_Transcript_2/3_Confidence_0.667_Length_1703, Locus_1967_Transcript_3/3_Confidence_0.667_Length_1719	glutamate---prephenate aminotransferase	ec:2.6.1.79	Phenylalanine, tyrosine and tryptophan biosynthesis	path:map00400	Amino Acid Metabolism
Locus_1967_Transcript_1/3_Confidence_0.667_Length_1709	aspartate---prephenate aminotransferase	ec:2.6.1.78	Phenylalanine, tyrosine and tryptophan biosynthesis	path:map00400	Amino Acid Metabolism
Locus_1586_Transcript_1/1_Confidence_1.000_Length_780, Locus_2135_Transcript_1/1_Confidence_1.000_Length_1051	3-phosphoshikimate 1-carboxyvinyltransferase	ec:2.5.1.19	Phenylalanine, tyrosine and tryptophan biosynthesis	path:map00400	Amino Acid Metabolism
Locus_7603_Transcript_1/1_Confidence_1.000_Length_451, Locus_8048_Transcript_1/1_Confidence_1.000_Length_266, Locus_10225_Transcript_1/1_Confidence_1.000_Length_423	histidinol-phosphate transaminase	ec:2.6.1.9	Phenylalanine, tyrosine and tryptophan biosynthesis	path:map00400	Amino Acid Metabolism
Locus_833_Transcript_1/1_Confidence_1.000_Length_1402, Locus_1754_Transcript_1/1_Confidence_1.000_Length_616, Locus_1967_Transcript_1/3_Confidence_0.667_Length_1709, Locus_1967_Transcript_2/3_Confidence_0.667_Length_1703, Locus_1967_Transcript_3/3_Confidence_0.667_Length_1719, Locus_4274_Transcript_1/1_Confidence_1.000_Length_354, Locus_7421_Transcript_1/1_Confidence_1.000_Length_299, Locus_8919_…	aspartate transaminase	ec:2.6.1.1	Phenylalanine, tyrosine and tryptophan biosynthesis	path:map00400	Amino Acid Metabolism
Locus_337_Transcript_1/5_Confidence_0.538_Length_1793, Locus_337_Transcript_2/5_Confidence_0.462_Length_855, Locus_337_Transcript_3/5_Confidence_0.538_Length_1733, Locus_337_Transcript_4/5_Confidence_0.538_Length_1793, Locus_337_Transcript_5/5_Confidence_0.538_Length_1733, Locus_8329_Transcript_1/1_Confidence_1.000_Length_370	shikimate kinase	ec:2.7.1.71	Phenylalanine, tyrosine and tryptophan biosynthesis	path:map00400	Amino Acid Metabolism
Locus_1961_Transcript_1/1_Confidence_1.000_Length_483, Locus_6276_Transcript_1/1_Confidence_1.000_Length_210, Locus_10476_Transcript_1/1_Confidence_1.000_Length_232	prephenate dehydrogenase (NADP+)	ec:1.3.1.13	Phenylalanine, tyrosine and tryptophan biosynthesis	path:map00400	Amino Acid Metabolism
Locus_15384_Transcript_1/1_Confidence_1.000_Length_269	caffeoyl-CoA O-methyltransferase	ec:2.1.1.104	Phenylpropanoid biosynthesis	path:map00940	Biosynthesis of Other Secondary Metabolites
Locus_123_Transcript_1/1_Confidence_1.000_Length_664, Locus_328_Transcript_1/4_Confidence_0.400_Length_1380, Locus_328_Transcript_2/4_Confidence_0.700_Length_1749, Locus_328_Transcript_3/4_Confidence_0.600_Length_2050, Locus_328_Transcript_4/4_Confidence_0.600_Length_1563, Locus_596_Transcript_1/1_Confidence_1.000_Length_718, Locus_928_Transcript_1/1_Confidence_1.000_Length_700, Locus_1100_Transc…	peroxidase	ec:1.11.1.7	Phenylpropanoid biosynthesis	path:map00940	Biosynthesis of Other Secondary Metabolites
Locus_1354_Transcript_1/2_Confidence_1.000_Length_1444, Locus_1361_Transcript_1/1_Confidence_1.000_Length_794, Locus_1553_Transcript_1/1_Confidence_1.000_Length_489	cinnamyl-alcohol dehydrogenase	ec:1.1.1.195	Phenylpropanoid biosynthesis	path:map00940	Biosynthesis of Other Secondary Metabolites
Locus_909_Transcript_1/1_Confidence_1.000_Length_1218, Locus_2363_Transcript_1/1_Confidence_1.000_Length_358, Locus_4025_Transcript_1/1_Confidence_1.000_Length_292, Locus_4804_Transcript_1/1_Confidence_1.000_Length_426, Locus_7014_Transcript_1/1_Confidence_1.000_Length_273, Locus_10388_Transcript_1/1_Confidence_1.000_Length_360, Locus_11428_Transcript_1/1_Confidence_1.000_Length_514, Locus_12718_…	beta-glucosidase	ec:3.2.1.21	Phenylpropanoid biosynthesis	path:map00940	Biosynthesis of Other Secondary Metabolites
Locus_12_Transcript_1/5_Confidence_0.429_Length_938, Locus_12_Transcript_2/5_Confidence_0.571_Length_1380, Locus_12_Transcript_3/5_Confidence_0.643_Length_1459, Locus_12_Transcript_4/5_Confidence_0.643_Length_1516, Locus_12_Transcript_5/5_Confidence_0.643_Length_1459, Locus_1173_Transcript_1/1_Confidence_1.000_Length_1198	caffeate O-methyltransferase	ec:2.1.1.68	Phenylpropanoid biosynthesis	path:map00940	Biosynthesis of Other Secondary Metabolites
Locus_2806_Transcript_1/1_Confidence_1.000_Length_1130, Locus_5337_Transcript_1/1_Confidence_1.000_Length_1140	cinnamoyl-CoA reductase	ec:1.2.1.44	Phenylpropanoid biosynthesis	path:map00940	Biosynthesis of Other Secondary Metabolites
Locus_1566_Transcript_1/1_Confidence_1.000_Length_292, Locus_4821_Transcript_1/1_Confidence_1.000_Length_510, Locus_5868_Transcript_1/2_Confidence_1.000_Length_722, Locus_5868_Transcript_2/2_Confidence_1.000_Length_722, Locus_6866_Transcript_1/1_Confidence_1.000_Length_690, Locus_10302_Transcript_1/1_Confidence_1.000_Length_427, Locus_10525_Transcript_1/1_Confidence_1.000_Length_542, Locus_11105_…	4-coumarate---CoA ligase	ec:6.2.1.12	Phenylpropanoid biosynthesis	path:map00940	Biosynthesis of Other Secondary Metabolites
Locus_7683_Transcript_1/3_Confidence_0.714_Length_2066, Locus_7683_Transcript_2/3_Confidence_0.714_Length_1981, Locus_7683_Transcript_3/3_Confidence_0.714_Length_1981	phosphoinositide phospholipase C	ec:3.1.4.11	Phosphatidylinositol signaling system	path:map04070	Signal Transduction
Locus_12773_Transcript_1/1_Confidence_1.000_Length_283, Locus_13062_Transcript_1/1_Confidence_1.000_Length_410	CDP-diacylglycerol---inositol 3-phosphatidyltransferase	ec:2.7.8.11	Phosphatidylinositol signaling system	path:map04070	Signal Transduction
Locus_14758_Transcript_1/1_Confidence_1.000_Length_280, Locus_15219_Transcript_1/1_Confidence_1.000_Length_351	phosphatidylinositol-3,4,5-trisphosphate 3-phosphatase	ec:3.1.3.67	Phosphatidylinositol signaling system	path:map04070	Signal Transduction
Locus_3154_Transcript_1/1_Confidence_1.000_Length_330, Locus_7821_Transcript_1/1_Confidence_1.000_Length_301, Locus_9205_Transcript_1/1_Confidence_1.000_Length_216	phosphatidylinositol-3-phosphatase	ec:3.1.3.64	Phosphatidylinositol signaling system	path:map04070	Signal Transduction
Locus_1906_Transcript_1/1_Confidence_1.000_Length_728, Locus_3866_Transcript_1/1_Confidence_1.000_Length_1880, Locus_5829_Transcript_1/1_Confidence_1.000_Length_919, Locus_7639_Transcript_1/1_Confidence_1.000_Length_1745, Locus_14373_Transcript_1/1_Confidence_1.000_Length_2520	protein kinase C	ec:2.7.11.13	Phosphatidylinositol signaling system	path:map04070	Signal Transduction
Locus_5970_Transcript_1/2_Confidence_1.000_Length_1065, Locus_5970_Transcript_2/2_Confidence_1.000_Length_1062, Locus_6093_Transcript_1/1_Confidence_1.000_Length_536, Locus_6446_Transcript_1/1_Confidence_1.000_Length_289, Locus_7646_Transcript_1/1_Confidence_1.000_Length_427, Locus_9733_Transcript_1/1_Confidence_1.000_Length_297, Locus_10024_Transcript_1/1_Confidence_1.000_Length_1026, Locus_1353…	inositol-polyphosphate 5-phosphatase	ec:3.1.3.56	Phosphatidylinositol signaling system	path:map04070	Signal Transduction
Locus_2451_Transcript_1/1_Confidence_1.000_Length_955, Locus_2910_Transcript_1/1_Confidence_1.000_Length_409, Locus_3706_Transcript_1/1_Confidence_1.000_Length_1063, Locus_3825_Transcript_1/1_Confidence_1.000_Length_448, Locus_4142_Transcript_1/1_Confidence_1.000_Length_474, Locus_5470_Transcript_1/1_Confidence_1.000_Length_339, Locus_5970_Transcript_1/2_Confidence_1.000_Length_1065, Locus_5970_T…	phosphoinositide 5-phosphatase	ec:3.1.3.36	Phosphatidylinositol signaling system	path:map04070	Signal Transduction
Locus_6352_Transcript_1/1_Confidence_1.000_Length_952, Locus_15351_Transcript_1/1_Confidence_1.000_Length_210	inositol-phosphate phosphatase	ec:3.1.3.25	Phosphatidylinositol signaling system	path:map04070	Signal Transduction
Locus_998_Transcript_1/3_Confidence_0.429_Length_516, Locus_998_Transcript_2/3_Confidence_0.714_Length_610, Locus_998_Transcript_3/3_Confidence_0.714_Length_548, Locus_8755_Transcript_1/1_Confidence_1.000_Length_337, Locus_11016_Transcript_1/1_Confidence_1.000_Length_365	phosphatidate cytidylyltransferase	ec:2.7.7.41	Phosphatidylinositol signaling system	path:map04070	Signal Transduction
Locus_11848_Transcript_1/1_Confidence_1.000_Length_491, Locus_14527_Transcript_1/1_Confidence_1.000_Length_414	inositol-1,3,4-trisphosphate 5/6-kinase	ec:2.7.1.159	Phosphatidylinositol signaling system	path:map04070	Signal Transduction
Locus_13322_Transcript_1/1_Confidence_1.000_Length_224, Locus_13795_Transcript_1/1_Confidence_1.000_Length_425	inositol-pentakisphosphate 2-kinase	ec:2.7.1.158	Phosphatidylinositol signaling system	path:map04070	Signal Transduction
Locus_742_Transcript_1/1_Confidence_1.000_Length_1197, Locus_892_Transcript_1/1_Confidence_1.000_Length_474, Locus_1199_Transcript_1/1_Confidence_1.000_Length_425, Locus_1452_Transcript_1/2_Confidence_1.000_Length_1666, Locus_1452_Transcript_2/2_Confidence_1.000_Length_1666, Locus_2854_Transcript_1/1_Confidence_1.000_Length_377, Locus_5357_Transcript_1/1_Confidence_1.000_Length_326, Locus_7024_Tr…	1-phosphatidylinositol-3-phosphate 5-kinase	ec:2.7.1.150	Phosphatidylinositol signaling system	path:map04070	Signal Transduction
Locus_2025_Transcript_1/1_Confidence_1.000_Length_325, Locus_4221_Transcript_1/1_Confidence_1.000_Length_361, Locus_4694_Transcript_1/1_Confidence_1.000_Length_781, Locus_6398_Transcript_1/1_Confidence_1.000_Length_938, Locus_9368_Transcript_1/1_Confidence_1.000_Length_585, Locus_10056_Transcript_1/1_Confidence_1.000_Length_381, Locus_10555_Transcript_1/1_Confidence_1.000_Length_414, Locus_13651_…	phosphatidylinositol 3-kinase	ec:2.7.1.137	Phosphatidylinositol signaling system	path:map04070	Signal Transduction
Locus_936_Transcript_1/1_Confidence_1.000_Length_1213, Locus_1652_Transcript_1/1_Confidence_1.000_Length_1126, Locus_1803_Transcript_1/1_Confidence_1.000_Length_462, Locus_4114_Transcript_1/1_Confidence_1.000_Length_237, Locus_5780_Transcript_1/1_Confidence_1.000_Length_628, Locus_5820_Transcript_1/1_Confidence_1.000_Length_649, Locus_6297_Transcript_1/1_Confidence_1.000_Length_971, Locus_9020_Tr…	diacylglycerol kinase (ATP dependent)	ec:2.7.1.107	Phosphatidylinositol signaling system	path:map04070	Signal Transduction
Locus_1199_Transcript_1/1_Confidence_1.000_Length_425, Locus_1452_Transcript_1/2_Confidence_1.000_Length_1666, Locus_1452_Transcript_2/2_Confidence_1.000_Length_1666, Locus_2854_Transcript_1/1_Confidence_1.000_Length_377, Locus_3017_Transcript_1/1_Confidence_1.000_Length_647, Locus_3137_Transcript_1/1_Confidence_1.000_Length_693, Locus_3711_Transcript_1/1_Confidence_1.000_Length_580, Locus_4926_T…	1-phosphatidylinositol-4-phosphate 5-kinase	ec:2.7.1.68	Phosphatidylinositol signaling system	path:map04070	Signal Transduction
Locus_2221_Transcript_1/1_Confidence_1.000_Length_315, Locus_3447_Transcript_1/1_Confidence_1.000_Length_391, Locus_4364_Transcript_1/1_Confidence_1.000_Length_229, Locus_6779_Transcript_1/1_Confidence_1.000_Length_271, Locus_6939_Transcript_1/1_Confidence_1.000_Length_291, Locus_8171_Transcript_1/1_Confidence_1.000_Length_312, Locus_9048_Transcript_1/1_Confidence_1.000_Length_797, Locus_10021_Tr…	1-phosphatidylinositol 4-kinase	ec:2.7.1.67	Phosphatidylinositol signaling system	path:map04070	Signal Transduction
Locus_6726_Transcript_1/1_Confidence_1.000_Length_915	choline-phosphate cytidylyltransferase	ec:2.7.7.15	Phosphonate and phosphinate metabolism	path:map00440	Metabolism of Other Amino Acids
Locus_1966_Transcript_1/1_Confidence_1.000_Length_1678	ethanolamine-phosphate cytidylyltransferase	ec:2.7.7.14	Phosphonate and phosphinate metabolism	path:map00440	Metabolism of Other Amino Acids
Locus_3755_Transcript_1/2_Confidence_1.000_Length_712, Locus_3755_Transcript_2/2_Confidence_1.000_Length_709	diacylglycerol cholinephosphotransferase	ec:2.7.8.2	Phosphonate and phosphinate metabolism	path:map00440	Metabolism of Other Amino Acids
Locus_1836_Transcript_1/3_Confidence_0.714_Length_1413, Locus_1836_Transcript_2/3_Confidence_0.714_Length_1223, Locus_1836_Transcript_3/3_Confidence_0.714_Length_1321, Locus_3905_Transcript_1/3_Confidence_0.667_Length_843, Locus_3905_Transcript_2/3_Confidence_0.667_Length_851, Locus_3905_Transcript_3/3_Confidence_0.667_Length_847, Locus_7515_Transcript_1/1_Confidence_1.000_Length_293, Locus_9590_…	ferredoxin---NADP+ reductase	ec:1.18.1.2	Photosynthesis	path:map00195	Energy Metabolism
Locus_3258_Transcript_1/2_Confidence_1.000_Length_2563, Locus_3258_Transcript_2/2_Confidence_1.000_Length_2607, Locus_4958_Transcript_1/1_Confidence_1.000_Length_2097	dTDP-glucose 4,6-dehydratase	ec:4.2.1.46	Polyketide sugar unit biosynthesis	path:map00523	Metabolism of Terpenoids and Polyketides
Locus_3258_Transcript_1/2_Confidence_1.000_Length_2563, Locus_3258_Transcript_2/2_Confidence_1.000_Length_2607	dTDP-4-dehydrorhamnose reductase	ec:1.1.1.133	Polyketide sugar unit biosynthesis	path:map00523	Metabolism of Terpenoids and Polyketides
Locus_12986_Transcript_1/1_Confidence_1.000_Length_318	uroporphyrinogen decarboxylase	ec:4.1.1.37	Porphyrin and chlorophyll metabolism	path:map00860	Metabolism of Cofactors and Vitamins
Locus_3854_Transcript_1/1_Confidence_1.000_Length_333, Locus_14765_Transcript_1/1_Confidence_1.000_Length_252	uroporphyrinogen-III synthase	ec:4.2.1.75	Porphyrin and chlorophyll metabolism	path:map00860	Metabolism of Cofactors and Vitamins
Locus_7882_Transcript_1/1_Confidence_1.000_Length_585	sirohydrochlorin ferrochelatase	ec:4.99.1.4	Porphyrin and chlorophyll metabolism	path:map00860	Metabolism of Cofactors and Vitamins
Locus_7882_Transcript_1/1_Confidence_1.000_Length_585	sirohydrochlorin cobaltochelatase	ec:4.99.1.3	Porphyrin and chlorophyll metabolism	path:map00860	Metabolism of Cofactors and Vitamins
Locus_6367_Transcript_1/1_Confidence_1.000_Length_885, Locus_6756_Transcript_1/1_Confidence_1.000_Length_583, Locus_10852_Transcript_1/1_Confidence_1.000_Length_311, Locus_12200_Transcript_1/1_Confidence_1.000_Length_485, Locus_12337_Transcript_1/1_Confidence_1.000_Length_232	ferrochelatase	ec:4.99.1.1	Porphyrin and chlorophyll metabolism	path:map00860	Metabolism of Cofactors and Vitamins
Locus_1626_Transcript_1/1_Confidence_1.000_Length_512, Locus_1822_Transcript_1/1_Confidence_1.000_Length_720	porphobilinogen synthase	ec:4.2.1.24	Porphyrin and chlorophyll metabolism	path:map00860	Metabolism of Cofactors and Vitamins
Locus_1073_Transcript_1/1_Confidence_1.000_Length_1553	glutamate-1-semialdehyde 2,1-aminomutase	ec:5.4.3.8	Porphyrin and chlorophyll metabolism	path:map00860	Metabolism of Cofactors and Vitamins
Locus_2859_Transcript_1/1_Confidence_1.000_Length_555, Locus_5224_Transcript_1/2_Confidence_1.000_Length_1415, Locus_5224_Transcript_2/2_Confidence_1.000_Length_1410	beta-glucuronidase	ec:3.2.1.31	Porphyrin and chlorophyll metabolism	path:map00860	Metabolism of Cofactors and Vitamins
Locus_13655_Transcript_1/1_Confidence_1.000_Length_302	heme oxygenase	ec:1.14.99.3	Porphyrin and chlorophyll metabolism	path:map00860	Metabolism of Cofactors and Vitamins
Locus_2626_Transcript_1/2_Confidence_1.000_Length_1722, Locus_2626_Transcript_2/2_Confidence_1.000_Length_1637	glutamate---tRNA ligase	ec:6.1.1.17	Porphyrin and chlorophyll metabolism	path:map00860	Metabolism of Cofactors and Vitamins
Locus_1696_Transcript_1/1_Confidence_1.000_Length_718, Locus_12414_Transcript_1/1_Confidence_1.000_Length_385, Locus_14363_Transcript_1/1_Confidence_1.000_Length_431	glutamyl-tRNA reductase	ec:1.2.1.70	Porphyrin and chlorophyll metabolism	path:map00860	Metabolism of Cofactors and Vitamins
Locus_2930_Transcript_1/2_Confidence_1.000_Length_924, Locus_2930_Transcript_2/2_Confidence_1.000_Length_912, Locus_6564_Transcript_1/1_Confidence_1.000_Length_487, Locus_10311_Transcript_1/1_Confidence_1.000_Length_358, Locus_14006_Transcript_1/1_Confidence_1.000_Length_298, Locus_14736_Transcript_1/1_Confidence_1.000_Length_296, Locus_16041_Transcript_1/1_Confidence_1.000_Length_219	protoporphyrinogen oxidase	ec:1.3.3.4	Porphyrin and chlorophyll metabolism	path:map00860	Metabolism of Cofactors and Vitamins
Locus_7980_Transcript_1/1_Confidence_1.000_Length_705, Locus_8917_Transcript_1/1_Confidence_1.000_Length_517	coproporphyrinogen oxidase	ec:1.3.3.3	Porphyrin and chlorophyll metabolism	path:map00860	Metabolism of Cofactors and Vitamins
Locus_144_Transcript_5/14_Confidence_0.083_Length_355, Locus_144_Transcript_7/14_Confidence_0.083_Length_1059, Locus_144_Transcript_8/14_Confidence_0.292_Length_1519, Locus_144_Transcript_9/14_Confidence_0.292_Length_1519, Locus_144_Transcript_10/14_Confidence_0.292_Length_1512, Locus_144_Transcript_12/14_Confidence_0.292_Length_1414, Locus_144_Transcript_13/14_Confidence_0.083_Length_920, Locus_…	ferroxidase	ec:1.16.3.1	Porphyrin and chlorophyll metabolism	path:map00860	Metabolism of Cofactors and Vitamins
Locus_7380_Transcript_1/1_Confidence_1.000_Length_232, Locus_7872_Transcript_1/1_Confidence_1.000_Length_1107	protochlorophyllide reductase	ec:1.3.1.33	Porphyrin and chlorophyll metabolism	path:map00860	Metabolism of Cofactors and Vitamins
Locus_5682_Transcript_1/1_Confidence_1.000_Length_304	magnesium chelatase	ec:6.6.1.1	Porphyrin and chlorophyll metabolism	path:map00860	Metabolism of Cofactors and Vitamins
Locus_1141_Transcript_1/1_Confidence_1.000_Length_1228	Delta4-3-oxosteroid 5beta-reductase	ec:1.3.1.3	Primary bile acid biosynthesis	path:map00120	Lipid Metabolism
Locus_13591_Transcript_1/1_Confidence_1.000_Length_258	3alpha,7alpha,12alpha-trihydroxy-5beta-cholest-24-enoyl-CoA hydratase	ec:4.2.1.107	Primary bile acid biosynthesis	path:map00120	Lipid Metabolism
Locus_179_Transcript_1/3_Confidence_0.714_Length_2540, Locus_179_Transcript_2/3_Confidence_0.714_Length_2540, Locus_179_Transcript_3/3_Confidence_0.714_Length_2540	3-hydroxyacyl-CoA dehydrogenase	ec:1.1.1.35	Primary bile acid biosynthesis	path:map00120	Lipid Metabolism
Locus_165_Transcript_1/1_Confidence_1.000_Length_1284, Locus_179_Transcript_1/3_Confidence_0.714_Length_2540, Locus_179_Transcript_2/3_Confidence_0.714_Length_2540, Locus_179_Transcript_3/3_Confidence_0.714_Length_2540, Locus_1406_Transcript_1/3_Confidence_0.667_Length_1529, Locus_1406_Transcript_2/3_Confidence_0.667_Length_1473, Locus_1406_Transcript_3/3_Confidence_0.667_Length_1473, Locus_1869_…	enoyl-CoA hydratase	ec:4.2.1.17	Propanoate metabolism	path:map00640	Carbohydrate Metabolism
Locus_1026_Transcript_1/1_Confidence_1.000_Length_1368, Locus_2242_Transcript_1/1_Confidence_1.000_Length_808, Locus_3469_Transcript_1/1_Confidence_1.000_Length_640, Locus_4601_Transcript_1/1_Confidence_1.000_Length_554, Locus_5632_Transcript_1/1_Confidence_1.000_Length_485, Locus_6317_Transcript_1/1_Confidence_1.000_Length_557, Locus_7921_Transcript_1/1_Confidence_1.000_Length_722, Locus_9380_Tr…	acetyl-CoA carboxylase	ec:6.4.1.2	Propanoate metabolism	path:map00640	Carbohydrate Metabolism
Locus_1406_Transcript_1/3_Confidence_0.667_Length_1529, Locus_1406_Transcript_2/3_Confidence_0.667_Length_1473, Locus_1406_Transcript_3/3_Confidence_0.667_Length_1473, Locus_9391_Transcript_1/1_Confidence_1.000_Length_482, Locus_11330_Transcript_1/1_Confidence_1.000_Length_623	3-hydroxyisobutyryl-CoA hydrolase	ec:3.1.2.4	Propanoate metabolism	path:map00640	Carbohydrate Metabolism
Locus_151_Transcript_1/2_Confidence_1.000_Length_1182, Locus_151_Transcript_2/2_Confidence_1.000_Length_1011, Locus_427_Transcript_1/1_Confidence_1.000_Length_1353, Locus_6605_Transcript_1/1_Confidence_1.000_Length_289, Locus_6606_Transcript_1/1_Confidence_1.000_Length_555, Locus_6848_Transcript_1/1_Confidence_1.000_Length_675, Locus_7973_Transcript_1/1_Confidence_1.000_Length_1008, Locus_11281_T…	succinate---CoA ligase (ADP-forming)	ec:6.2.1.5	Propanoate metabolism	path:map00640	Carbohydrate Metabolism
Locus_151_Transcript_1/2_Confidence_1.000_Length_1182, Locus_427_Transcript_1/1_Confidence_1.000_Length_1353	succinate---CoA ligase (GDP-forming)	ec:6.2.1.4	Propanoate metabolism	path:map00640	Carbohydrate Metabolism
Locus_198_Transcript_1/7_Confidence_0.500_Length_2116, Locus_198_Transcript_2/7_Confidence_0.222_Length_1319, Locus_198_Transcript_3/7_Confidence_0.500_Length_2128, Locus_198_Transcript_4/7_Confidence_0.556_Length_2103, Locus_198_Transcript_5/7_Confidence_0.500_Length_2022, Locus_198_Transcript_6/7_Confidence_0.556_Length_2022, Locus_198_Transcript_7/7_Confidence_0.556_Length_2022, Locus_1732_Tra…	acetate---CoA ligase	ec:6.2.1.1	Propanoate metabolism	path:map00640	Carbohydrate Metabolism
Locus_4961_Transcript_1/2_Confidence_1.000_Length_1380, Locus_4961_Transcript_2/2_Confidence_1.000_Length_1299	1-aminocyclopropane-1-carboxylate deaminase	ec:3.5.99.7	Propanoate metabolism	path:map00640	Carbohydrate Metabolism
Locus_13373_Transcript_1/1_Confidence_1.000_Length_232	malonyl-CoA decarboxylase	ec:4.1.1.9	Propanoate metabolism	path:map00640	Carbohydrate Metabolism
Locus_195_Transcript_1/1_Confidence_1.000_Length_1883, Locus_2489_Transcript_1/1_Confidence_1.000_Length_450, Locus_2914_Transcript_1/2_Confidence_1.000_Length_1257, Locus_2914_Transcript_2/2_Confidence_1.000_Length_1257, Locus_3683_Transcript_1/1_Confidence_1.000_Length_1237, Locus_6674_Transcript_1/1_Confidence_1.000_Length_268, Locus_7170_Transcript_1/1_Confidence_1.000_Length_612, Locus_11592…	aldehyde dehydrogenase (NAD+)	ec:1.2.1.3	Propanoate metabolism	path:map00640	Carbohydrate Metabolism
Locus_5916_Transcript_1/1_Confidence_1.000_Length_404, Locus_6082_Transcript_1/1_Confidence_1.000_Length_241, Locus_11903_Transcript_1/1_Confidence_1.000_Length_238	acetyl-CoA C-acetyltransferase	ec:2.3.1.9	Propanoate metabolism	path:map00640	Carbohydrate Metabolism
Locus_853_Transcript_1/1_Confidence_1.000_Length_347, Locus_6952_Transcript_1/1_Confidence_1.000_Length_747, Locus_11507_Transcript_1/1_Confidence_1.000_Length_282, Locus_12745_Transcript_1/1_Confidence_1.000_Length_985, Locus_15703_Transcript_1/1_Confidence_1.000_Length_355, Locus_16054_Transcript_1/1_Confidence_1.000_Length_237	methylmalonate-semialdehyde dehydrogenase (acylating)	ec:1.2.1.27	Propanoate metabolism	path:map00640	Carbohydrate Metabolism
Locus_5295_Transcript_1/1_Confidence_1.000_Length_460, Locus_5653_Transcript_1/1_Confidence_1.000_Length_929	adenylosuccinate synthase	ec:6.3.4.4	Purine metabolism	path:map00230	Nucleotide Metabolism
Locus_11026_Transcript_1/1_Confidence_1.000_Length_407	GTP diphosphokinase	ec:2.7.6.5	Purine metabolism	path:map00230	Nucleotide Metabolism
Locus_2769_Transcript_1/2_Confidence_1.000_Length_1085, Locus_2769_Transcript_2/2_Confidence_1.000_Length_1085, Locus_9530_Transcript_1/1_Confidence_1.000_Length_1238	ribose-phosphate diphosphokinase	ec:2.7.6.1	Purine metabolism	path:map00230	Nucleotide Metabolism
Locus_7224_Transcript_1/1_Confidence_1.000_Length_245	allantoate deiminase	ec:3.5.3.9	Purine metabolism	path:map00230	Nucleotide Metabolism
Locus_6360_Transcript_1/1_Confidence_1.000_Length_390, Locus_6881_Transcript_1/1_Confidence_1.000_Length_327, Locus_12460_Transcript_1/1_Confidence_1.000_Length_228, Locus_13103_Transcript_1/1_Confidence_1.000_Length_389, Locus_13421_Transcript_1/1_Confidence_1.000_Length_293, Locus_15849_Transcript_1/1_Confidence_1.000_Length_217	phosphoribosylaminoimidazole carboxylase	ec:4.1.1.21	Purine metabolism	path:map00230	Nucleotide Metabolism
Locus_343_Transcript_1/1_Confidence_1.000_Length_387, Locus_3791_Transcript_1/1_Confidence_1.000_Length_474, Locus_4167_Transcript_1/1_Confidence_1.000_Length_648, Locus_10811_Transcript_1/1_Confidence_1.000_Length_373, Locus_12329_Transcript_1/1_Confidence_1.000_Length_220	xanthine oxidase	ec:1.17.3.2	Purine metabolism	path:map00230	Nucleotide Metabolism
Locus_1829_Transcript_1/1_Confidence_1.000_Length_1165	factor-independent urate hydroxylase	ec:1.7.3.3	Purine metabolism	path:map00230	Nucleotide Metabolism
Locus_2987_Transcript_1/1_Confidence_1.000_Length_852	hydroxyisourate hydrolase	ec:3.5.2.17	Purine metabolism	path:map00230	Nucleotide Metabolism
Locus_7893_Transcript_1/2_Confidence_1.000_Length_1608, Locus_7893_Transcript_2/2_Confidence_1.000_Length_1608	phosphoribosylaminoimidazolesuccinocarboxamide synthase	ec:6.3.2.6	Purine metabolism	path:map00230	Nucleotide Metabolism
Locus_9238_Transcript_1/1_Confidence_1.000_Length_921	guanylate kinase	ec:2.7.4.8	Purine metabolism	path:map00230	Nucleotide Metabolism
Locus_460_Transcript_1/2_Confidence_1.000_Length_667, Locus_460_Transcript_2/2_Confidence_1.000_Length_603	nucleoside-diphosphate kinase	ec:2.7.4.6	Purine metabolism	path:map00230	Nucleotide Metabolism
Locus_136_Transcript_9/18_Confidence_0.306_Length_5478, Locus_136_Transcript_10/18_Confidence_0.177_Length_3710, Locus_136_Transcript_13/18_Confidence_0.339_Length_5484, Locus_136_Transcript_16/18_Confidence_0.403_Length_5337, Locus_4880_Transcript_1/1_Confidence_1.000_Length_492, Locus_5504_Transcript_1/1_Confidence_1.000_Length_437, Locus_6426_Transcript_1/4_Confidence_0.500_Length_441, Locus_6…	adenylate kinase	ec:2.7.4.3	Purine metabolism	path:map00230	Nucleotide Metabolism
Locus_1971_Transcript_1/1_Confidence_1.000_Length_458, Locus_4293_Transcript_1/1_Confidence_1.000_Length_665, Locus_13759_Transcript_1/1_Confidence_1.000_Length_416	amidophosphoribosyltransferase	ec:2.4.2.14	Purine metabolism	path:map00230	Nucleotide Metabolism
Locus_544_Transcript_1/1_Confidence_1.000_Length_1055, Locus_3532_Transcript_1/1_Confidence_1.000_Length_1066, Locus_8213_Transcript_1/1_Confidence_1.000_Length_264, Locus_12435_Transcript_1/1_Confidence_1.000_Length_344, Locus_15110_Transcript_1/1_Confidence_1.000_Length_385	phosphoribosylformylglycinamidine synthase	ec:6.3.5.3	Purine metabolism	path:map00230	Nucleotide Metabolism
Locus_10911_Transcript_1/1_Confidence_1.000_Length_336, Locus_12515_Transcript_1/1_Confidence_1.000_Length_363, Locus_14853_Transcript_1/1_Confidence_1.000_Length_217, Locus_14904_Transcript_1/1_Confidence_1.000_Length_300	GMP synthase (glutamine-hydrolysing)	ec:6.3.5.2	Purine metabolism	path:map00230	Nucleotide Metabolism
Locus_8874_Transcript_1/1_Confidence_1.000_Length_414, Locus_15159_Transcript_1/1_Confidence_1.000_Length_308, Locus_15641_Transcript_1/1_Confidence_1.000_Length_445	guanylate cyclase	ec:4.6.1.2	Purine metabolism	path:map00230	Nucleotide Metabolism
Locus_738_Transcript_1/1_Confidence_1.000_Length_497, Locus_5751_Transcript_1/3_Confidence_0.667_Length_1281, Locus_5751_Transcript_2/3_Confidence_0.667_Length_1295, Locus_5751_Transcript_3/3_Confidence_0.667_Length_1295, Locus_10568_Transcript_1/1_Confidence_1.000_Length_642, Locus_14016_Transcript_1/1_Confidence_1.000_Length_296	adenylate cyclase	ec:4.6.1.1	Purine metabolism	path:map00230	Nucleotide Metabolism
Locus_4621_Transcript_1/1_Confidence_1.000_Length_1203, Locus_8531_Transcript_1/2_Confidence_1.000_Length_797, Locus_8531_Transcript_2/2_Confidence_1.000_Length_448	phosphoribosylaminoimidazolecarboxamide formyltransferase	ec:2.1.2.3	Purine metabolism	path:map00230	Nucleotide Metabolism
Locus_4328_Transcript_1/1_Confidence_1.000_Length_995	phosphoribosylglycinamide formyltransferase	ec:2.1.2.2	Purine metabolism	path:map00230	Nucleotide Metabolism
Locus_343_Transcript_1/1_Confidence_1.000_Length_387, Locus_3791_Transcript_1/1_Confidence_1.000_Length_474, Locus_4167_Transcript_1/1_Confidence_1.000_Length_648, Locus_10811_Transcript_1/1_Confidence_1.000_Length_373, Locus_11046_Transcript_1/1_Confidence_1.000_Length_243, Locus_12329_Transcript_1/1_Confidence_1.000_Length_220	xanthine dehydrogenase	ec:1.17.1.4	Purine metabolism	path:map00230	Nucleotide Metabolism
Locus_4621_Transcript_1/1_Confidence_1.000_Length_1203, Locus_8531_Transcript_1/2_Confidence_1.000_Length_797, Locus_8531_Transcript_2/2_Confidence_1.000_Length_448	IMP cyclohydrolase	ec:3.5.4.10	Purine metabolism	path:map00230	Nucleotide Metabolism
Locus_269_Transcript_8/17_Confidence_0.327_Length_2707, Locus_2324_Transcript_1/1_Confidence_1.000_Length_398, Locus_2603_Transcript_1/1_Confidence_1.000_Length_915, Locus_2812_Transcript_1/2_Confidence_1.000_Length_922, Locus_2812_Transcript_2/2_Confidence_1.000_Length_904, Locus_3261_Transcript_2/3_Confidence_0.667_Length_1814, Locus_3261_Transcript_3/3_Confidence_0.500_Length_2301, Locus_3758_…	DNA-directed DNA polymerase	ec:2.7.7.7	Purine metabolism	path:map00230	Nucleotide Metabolism
Locus_482_Transcript_1/2_Confidence_1.000_Length_1643, Locus_482_Transcript_2/2_Confidence_1.000_Length_1622, Locus_584_Transcript_1/2_Confidence_1.000_Length_1655, Locus_584_Transcript_2/2_Confidence_1.000_Length_1583, Locus_1643_Transcript_1/1_Confidence_1.000_Length_713, Locus_1944_Transcript_1/1_Confidence_1.000_Length_1568, Locus_2344_Transcript_1/1_Confidence_1.000_Length_1049, Locus_2422_T…	DNA-directed RNA polymerase	ec:2.7.7.6	Purine metabolism	path:map00230	Nucleotide Metabolism
Locus_646_Transcript_1/1_Confidence_1.000_Length_1784, Locus_1529_Transcript_1/2_Confidence_1.000_Length_1691, Locus_1529_Transcript_2/2_Confidence_1.000_Length_1691, Locus_2593_Transcript_1/4_Confidence_0.250_Length_572, Locus_2593_Transcript_2/4_Confidence_0.375_Length_669, Locus_2593_Transcript_3/4_Confidence_0.625_Length_1858, Locus_2593_Transcript_4/4_Confidence_0.625_Length_1738, Locus_4181…	sulfate adenylyltransferase	ec:2.7.7.4	Purine metabolism	path:map00230	Nucleotide Metabolism
Locus_1724_Transcript_1/1_Confidence_1.000_Length_333, Locus_4064_Transcript_1/1_Confidence_1.000_Length_630, Locus_8038_Transcript_1/1_Confidence_1.000_Length_362, Locus_8855_Transcript_1/1_Confidence_1.000_Length_592, Locus_14810_Transcript_1/1_Confidence_1.000_Length_246	AMP deaminase	ec:3.5.4.6	Purine metabolism	path:map00230	Nucleotide Metabolism
Locus_3172_Transcript_1/2_Confidence_1.000_Length_580, Locus_6626_Transcript_1/1_Confidence_1.000_Length_393, Locus_11053_Transcript_1/1_Confidence_1.000_Length_363	adenosine deaminase	ec:3.5.4.4	Purine metabolism	path:map00230	Nucleotide Metabolism
Locus_2990_Transcript_1/1_Confidence_1.000_Length_808, Locus_4686_Transcript_1/1_Confidence_1.000_Length_279, Locus_6049_Transcript_1/1_Confidence_1.000_Length_556, Locus_9050_Transcript_1/1_Confidence_1.000_Length_564, Locus_10591_Transcript_1/1_Confidence_1.000_Length_419, Locus_10633_Transcript_1/1_Confidence_1.000_Length_288, Locus_11289_Transcript_1/1_Confidence_1.000_Length_587, Locus_12430…	RNA-directed RNA polymerase	ec:2.7.7.48	Purine metabolism	path:map00230	Nucleotide Metabolism
Locus_2019_Transcript_1/1_Confidence_1.000_Length_257, Locus_4654_Transcript_2/3_Confidence_0.500_Length_768, Locus_4654_Transcript_3/3_Confidence_0.667_Length_768, Locus_14157_Transcript_1/1_Confidence_1.000_Length_325	adenine phosphoribosyltransferase	ec:2.4.2.7	Purine metabolism	path:map00230	Nucleotide Metabolism
Locus_8677_Transcript_1/1_Confidence_1.000_Length_898	phosphoribosylformylglycinamidine cyclo-ligase	ec:6.3.3.1	Purine metabolism	path:map00230	Nucleotide Metabolism
Locus_2125_Transcript_1/2_Confidence_1.000_Length_596, Locus_2125_Transcript_2/2_Confidence_1.000_Length_457, Locus_4208_Transcript_1/1_Confidence_1.000_Length_355, Locus_5187_Transcript_1/1_Confidence_1.000_Length_1253, Locus_5686_Transcript_1/1_Confidence_1.000_Length_267, Locus_7738_Transcript_1/1_Confidence_1.000_Length_542, Locus_9468_Transcript_1/1_Confidence_1.000_Length_645	5'-nucleotidase	ec:3.1.3.5	Purine metabolism	path:map00230	Nucleotide Metabolism
Locus_5264_Transcript_1/1_Confidence_1.000_Length_933, Locus_5595_Transcript_1/1_Confidence_1.000_Length_385, Locus_8349_Transcript_1/1_Confidence_1.000_Length_346	nucleoside-diphosphatase	ec:3.6.1.6	Purine metabolism	path:map00230	Nucleotide Metabolism
Locus_147_Transcript_1/1_Confidence_1.000_Length_993, Locus_181_Transcript_1/1_Confidence_1.000_Length_510, Locus_603_Transcript_1/1_Confidence_1.000_Length_1896, Locus_722_Transcript_1/1_Confidence_1.000_Length_766, Locus_737_Transcript_2/3_Confidence_0.429_Length_1494, Locus_915_Transcript_1/1_Confidence_1.000_Length_1555, Locus_1409_Transcript_1/3_Confidence_0.714_Length_2454, Locus_1409_Trans…	adenosinetriphosphatase	ec:3.6.1.3	Purine metabolism	path:map00230	Nucleotide Metabolism
Locus_15882_Transcript_1/1_Confidence_1.000_Length_325	adenylosuccinate lyase	ec:4.3.2.2	Purine metabolism	path:map00230	Nucleotide Metabolism
Locus_1979_Transcript_1/1_Confidence_1.000_Length_283, Locus_2875_Transcript_1/1_Confidence_1.000_Length_407, Locus_3661_Transcript_1/1_Confidence_1.000_Length_490	allantoinase	ec:3.5.2.5	Purine metabolism	path:map00230	Nucleotide Metabolism
Locus_5644_Transcript_1/1_Confidence_1.000_Length_758	bis(5'-adenosyl)-triphosphatase	ec:3.6.1.29	Purine metabolism	path:map00230	Nucleotide Metabolism
Locus_3919_Transcript_1/1_Confidence_1.000_Length_436, Locus_12846_Transcript_1/1_Confidence_1.000_Length_358	phosphoribosylamine---glycine ligase	ec:6.3.4.13	Purine metabolism	path:map00230	Nucleotide Metabolism
Locus_2117_Transcript_1/1_Confidence_1.000_Length_607	nucleoside-triphosphate diphosphatase	ec:3.6.1.19	Purine metabolism	path:map00230	Nucleotide Metabolism
Locus_8491_Transcript_1/1_Confidence_1.000_Length_532	bis(5'-nucleosyl)-tetraphosphatase (asymmetrical)	ec:3.6.1.17	Purine metabolism	path:map00230	Nucleotide Metabolism
Locus_246_Transcript_1/2_Confidence_1.000_Length_485, Locus_246_Transcript_2/2_Confidence_1.000_Length_490, Locus_341_Transcript_1/2_Confidence_1.000_Length_903, Locus_341_Transcript_2/2_Confidence_1.000_Length_842, Locus_501_Transcript_1/1_Confidence_1.000_Length_297, Locus_911_Transcript_1/1_Confidence_1.000_Length_690, Locus_1184_Transcript_1/1_Confidence_1.000_Length_462, Locus_1602_Transcrip…	nucleoside-triphosphatase	ec:3.6.1.15	Purine metabolism	path:map00230	Nucleotide Metabolism
Locus_14492_Transcript_1/1_Confidence_1.000_Length_292	IMP dehydrogenase	ec:1.1.1.205	Purine metabolism	path:map00230	Nucleotide Metabolism
Locus_601_Transcript_1/1_Confidence_1.000_Length_644	deoxycytidine kinase	ec:2.7.1.74	Purine metabolism	path:map00230	Nucleotide Metabolism
Locus_1437_Transcript_1/2_Confidence_1.000_Length_1968, Locus_1437_Transcript_2/2_Confidence_1.000_Length_1959, Locus_13803_Transcript_1/1_Confidence_1.000_Length_366	phosphoglucomutase	ec:5.4.2.2	Purine metabolism	path:map00230	Nucleotide Metabolism
Locus_20_Transcript_1/3_Confidence_0.667_Length_1988, Locus_20_Transcript_2/3_Confidence_0.833_Length_2427, Locus_20_Transcript_3/3_Confidence_0.667_Length_1900, Locus_709_Transcript_1/1_Confidence_1.000_Length_1660, Locus_6375_Transcript_1/1_Confidence_1.000_Length_647, Locus_6433_Transcript_1/1_Confidence_1.000_Length_1671, Locus_7016_Transcript_1/1_Confidence_1.000_Length_552, Locus_8788_Trans…	pyruvate kinase	ec:2.7.1.40	Purine metabolism	path:map00230	Nucleotide Metabolism
Locus_3796_Transcript_1/1_Confidence_1.000_Length_338, Locus_14958_Transcript_1/1_Confidence_1.000_Length_230	adenylyl-sulfate kinase	ec:2.7.1.25	Purine metabolism	path:map00230	Nucleotide Metabolism
Locus_6431_Transcript_1/2_Confidence_1.000_Length_1593, Locus_6431_Transcript_2/2_Confidence_1.000_Length_1529	adenosine kinase	ec:2.7.1.20	Purine metabolism	path:map00230	Nucleotide Metabolism
Locus_2127_Transcript_1/1_Confidence_1.000_Length_358, Locus_5986_Transcript_1/1_Confidence_1.000_Length_1098, Locus_7092_Transcript_1/1_Confidence_1.000_Length_538, Locus_14521_Transcript_1/1_Confidence_1.000_Length_342, Locus_14761_Transcript_1/1_Confidence_1.000_Length_461	CTP synthase	ec:6.3.4.2	Pyrimidine metabolism	path:map00240	Nucleotide Metabolism
Locus_2333_Transcript_1/1_Confidence_1.000_Length_1198, Locus_2702_Transcript_1/1_Confidence_1.000_Length_479	dihydropyrimidine dehydrogenase (NADP+)	ec:1.3.1.2	Pyrimidine metabolism	path:map00240	Nucleotide Metabolism
Locus_1040_Transcript_1/1_Confidence_1.000_Length_599, Locus_2377_Transcript_1/1_Confidence_1.000_Length_545, Locus_13611_Transcript_1/1_Confidence_1.000_Length_243	orotidine-5'-phosphate decarboxylase	ec:4.1.1.23	Pyrimidine metabolism	path:map00240	Nucleotide Metabolism
Locus_12979_Transcript_1/1_Confidence_1.000_Length_621	dTMP kinase	ec:2.7.4.9	Pyrimidine metabolism	path:map00240	Nucleotide Metabolism
Locus_460_Transcript_1/2_Confidence_1.000_Length_667, Locus_460_Transcript_2/2_Confidence_1.000_Length_603	nucleoside-diphosphate kinase	ec:2.7.4.6	Pyrimidine metabolism	path:map00240	Nucleotide Metabolism
Locus_12622_Transcript_1/1_Confidence_1.000_Length_242	nucleoside-phosphate kinase	ec:2.7.4.4	Pyrimidine metabolism	path:map00240	Nucleotide Metabolism
Locus_5240_Transcript_1/1_Confidence_1.000_Length_356, Locus_6534_Transcript_1/1_Confidence_1.000_Length_838, Locus_9320_Transcript_1/1_Confidence_1.000_Length_392	beta-ureidopropionase ec:3.5.1.60 N-(long-chain-acyl)ethanolamine deacylase	ec:3.5.1.6	Pyrimidine metabolism	path:map00240	Nucleotide Metabolism
Locus_1040_Transcript_1/1_Confidence_1.000_Length_599, Locus_2377_Transcript_1/1_Confidence_1.000_Length_545, Locus_13611_Transcript_1/1_Confidence_1.000_Length_243	orotate phosphoribosyltransferase	ec:2.4.2.10	Pyrimidine metabolism	path:map00240	Nucleotide Metabolism
Locus_3933_Transcript_1/1_Confidence_1.000_Length_433, Locus_6355_Transcript_1/1_Confidence_1.000_Length_437, Locus_6356_Transcript_1/1_Confidence_1.000_Length_204, Locus_7574_Transcript_1/1_Confidence_1.000_Length_295, Locus_7885_Transcript_1/1_Confidence_1.000_Length_209, Locus_9890_Transcript_1/1_Confidence_1.000_Length_232, Locus_11155_Transcript_1/1_Confidence_1.000_Length_285, Locus_15832_T…	carbamoyl-phosphate synthase (glutamine-hydrolysing)	ec:6.3.5.5	Pyrimidine metabolism	path:map00240	Nucleotide Metabolism
Locus_3330_Transcript_1/1_Confidence_1.000_Length_564, Locus_4119_Transcript_1/1_Confidence_1.000_Length_247, Locus_10223_Transcript_1/1_Confidence_1.000_Length_238, Locus_13654_Transcript_1/1_Confidence_1.000_Length_353	thymidylate synthase	ec:2.1.1.45	Pyrimidine metabolism	path:map00240	Nucleotide Metabolism
Locus_269_Transcript_8/17_Confidence_0.327_Length_2707, Locus_2324_Transcript_1/1_Confidence_1.000_Length_398, Locus_2603_Transcript_1/1_Confidence_1.000_Length_915, Locus_2812_Transcript_1/2_Confidence_1.000_Length_922, Locus_2812_Transcript_2/2_Confidence_1.000_Length_904, Locus_3261_Transcript_2/3_Confidence_0.667_Length_1814, Locus_3261_Transcript_3/3_Confidence_0.500_Length_2301, Locus_3758_…	DNA-directed DNA polymerase	ec:2.7.7.7	Pyrimidine metabolism	path:map00240	Nucleotide Metabolism
Locus_482_Transcript_1/2_Confidence_1.000_Length_1643, Locus_482_Transcript_2/2_Confidence_1.000_Length_1622, Locus_584_Transcript_1/2_Confidence_1.000_Length_1655, Locus_584_Transcript_2/2_Confidence_1.000_Length_1583, Locus_1643_Transcript_1/1_Confidence_1.000_Length_713, Locus_1944_Transcript_1/1_Confidence_1.000_Length_1568, Locus_2344_Transcript_1/1_Confidence_1.000_Length_1049, Locus_2422_T…	DNA-directed RNA polymerase	ec:2.7.7.6	Pyrimidine metabolism	path:map00240	Nucleotide Metabolism
Locus_5722_Transcript_1/1_Confidence_1.000_Length_889	cytidine deaminase	ec:3.5.4.5	Pyrimidine metabolism	path:map00240	Nucleotide Metabolism
Locus_4640_Transcript_1/1_Confidence_1.000_Length_665, Locus_7830_Transcript_1/1_Confidence_1.000_Length_546, Locus_14937_Transcript_1/1_Confidence_1.000_Length_256	uracil phosphoribosyltransferase	ec:2.4.2.9	Pyrimidine metabolism	path:map00240	Nucleotide Metabolism
Locus_2125_Transcript_1/2_Confidence_1.000_Length_596, Locus_2125_Transcript_2/2_Confidence_1.000_Length_457, Locus_4208_Transcript_1/1_Confidence_1.000_Length_355, Locus_5187_Transcript_1/1_Confidence_1.000_Length_1253, Locus_5686_Transcript_1/1_Confidence_1.000_Length_267, Locus_7738_Transcript_1/1_Confidence_1.000_Length_542, Locus_9468_Transcript_1/1_Confidence_1.000_Length_645	5'-nucleotidase	ec:3.1.3.5	Pyrimidine metabolism	path:map00240	Nucleotide Metabolism
Locus_5264_Transcript_1/1_Confidence_1.000_Length_933, Locus_5595_Transcript_1/1_Confidence_1.000_Length_385, Locus_8349_Transcript_1/1_Confidence_1.000_Length_346	nucleoside-diphosphatase	ec:3.6.1.6	Pyrimidine metabolism	path:map00240	Nucleotide Metabolism
Locus_7103_Transcript_1/1_Confidence_1.000_Length_451, Locus_8800_Transcript_1/1_Confidence_1.000_Length_294, Locus_10519_Transcript_1/1_Confidence_1.000_Length_264	dihydroorotase	ec:3.5.2.3	Pyrimidine metabolism	path:map00240	Nucleotide Metabolism
Locus_6675_Transcript_1/1_Confidence_1.000_Length_216, Locus_6676_Transcript_1/1_Confidence_1.000_Length_432, Locus_7521_Transcript_1/1_Confidence_1.000_Length_454, Locus_11052_Transcript_1/1_Confidence_1.000_Length_475	dihydropyrimidinase	ec:3.5.2.2	Pyrimidine metabolism	path:map00240	Nucleotide Metabolism
Locus_7489_Transcript_1/1_Confidence_1.000_Length_557, Locus_11448_Transcript_1/1_Confidence_1.000_Length_322	dUTP diphosphatase	ec:3.6.1.23	Pyrimidine metabolism	path:map00240	Nucleotide Metabolism
Locus_2117_Transcript_1/1_Confidence_1.000_Length_607	nucleoside-triphosphate diphosphatase	ec:3.6.1.19	Pyrimidine metabolism	path:map00240	Nucleotide Metabolism
Locus_8491_Transcript_1/1_Confidence_1.000_Length_532	bis(5'-nucleosyl)-tetraphosphatase (asymmetrical)	ec:3.6.1.17	Pyrimidine metabolism	path:map00240	Nucleotide Metabolism
Locus_8142_Transcript_1/1_Confidence_1.000_Length_445, Locus_8710_Transcript_1/1_Confidence_1.000_Length_338, Locus_9408_Transcript_1/1_Confidence_1.000_Length_540	UMP kinase	ec:2.7.4.22	Pyrimidine metabolism	path:map00240	Nucleotide Metabolism
Locus_5504_Transcript_1/1_Confidence_1.000_Length_437, Locus_11638_Transcript_1/1_Confidence_1.000_Length_234, Locus_13286_Transcript_1/1_Confidence_1.000_Length_234	UMP/CMP kinase	ec:2.7.4.14	Pyrimidine metabolism	path:map00240	Nucleotide Metabolism
Locus_6426_Transcript_1/4_Confidence_0.500_Length_441, Locus_6426_Transcript_2/4_Confidence_0.375_Length_958, Locus_6426_Transcript_3/4_Confidence_0.500_Length_435, Locus_6426_Transcript_4/4_Confidence_0.375_Length_1050, Locus_12622_Transcript_1/1_Confidence_1.000_Length_242	nucleoside-triphosphate---adenylate kinase	ec:2.7.4.10	Pyrimidine metabolism	path:map00240	Nucleotide Metabolism
Locus_8899_Transcript_1/1_Confidence_1.000_Length_662, Locus_12425_Transcript_1/1_Confidence_1.000_Length_331	aspartate carbamoyltransferase	ec:2.1.3.2	Pyrimidine metabolism	path:map00240	Nucleotide Metabolism
Locus_14118_Transcript_1/1_Confidence_1.000_Length_287, Locus_14466_Transcript_1/1_Confidence_1.000_Length_239, Locus_14842_Transcript_1/1_Confidence_1.000_Length_249	thioredoxin-disulfide reductase	ec:1.8.1.9	Pyrimidine metabolism	path:map00240	Nucleotide Metabolism
Locus_601_Transcript_1/1_Confidence_1.000_Length_644	deoxycytidine kinase	ec:2.7.1.74	Pyrimidine metabolism	path:map00240	Nucleotide Metabolism
Locus_738_Transcript_1/1_Confidence_1.000_Length_497, Locus_1459_Transcript_1/2_Confidence_1.000_Length_1153, Locus_4640_Transcript_1/1_Confidence_1.000_Length_665, Locus_5504_Transcript_1/1_Confidence_1.000_Length_437, Locus_5751_Transcript_1/3_Confidence_0.667_Length_1281, Locus_5751_Transcript_2/3_Confidence_0.667_Length_1295, Locus_5751_Transcript_3/3_Confidence_0.667_Length_1295, Locus_7830_…	uridine kinase	ec:2.7.1.48	Pyrimidine metabolism	path:map00240	Nucleotide Metabolism
Locus_172_Transcript_1/1_Confidence_1.000_Length_714	thymidine kinase	ec:2.7.1.21	Pyrimidine metabolism	path:map00240	Nucleotide Metabolism
Locus_197_Transcript_1/4_Confidence_0.500_Length_1211, Locus_197_Transcript_2/4_Confidence_0.750_Length_2697, Locus_197_Transcript_3/4_Confidence_0.750_Length_2708, Locus_197_Transcript_4/4_Confidence_0.625_Length_2565, Locus_4653_Transcript_1/1_Confidence_1.000_Length_469, Locus_13584_Transcript_1/1_Confidence_1.000_Length_458, Locus_15313_Transcript_1/1_Confidence_1.000_Length_400	phosphoenolpyruvate carboxykinase (ATP)	ec:4.1.1.49	Pyruvate metabolism	path:map00620	Carbohydrate Metabolism
Locus_1430_Transcript_1/1_Confidence_1.000_Length_1059, Locus_2184_Transcript_1/2_Confidence_1.000_Length_2013, Locus_2184_Transcript_2/2_Confidence_1.000_Length_2014, Locus_3732_Transcript_1/1_Confidence_1.000_Length_546, Locus_5133_Transcript_1/1_Confidence_1.000_Length_615, Locus_5179_Transcript_1/1_Confidence_1.000_Length_574, Locus_5361_Transcript_1/1_Confidence_1.000_Length_675, Locus_5397_…	phosphoenolpyruvate carboxylase	ec:4.1.1.31	Pyruvate metabolism	path:map00620	Carbohydrate Metabolism
Locus_1026_Transcript_1/1_Confidence_1.000_Length_1368, Locus_2242_Transcript_1/1_Confidence_1.000_Length_808, Locus_3469_Transcript_1/1_Confidence_1.000_Length_640, Locus_4601_Transcript_1/1_Confidence_1.000_Length_554, Locus_5632_Transcript_1/1_Confidence_1.000_Length_485, Locus_6317_Transcript_1/1_Confidence_1.000_Length_557, Locus_7921_Transcript_1/1_Confidence_1.000_Length_722, Locus_9380_Tr…	acetyl-CoA carboxylase	ec:6.4.1.2	Pyruvate metabolism	path:map00620	Carbohydrate Metabolism
Locus_791_Transcript_1/1_Confidence_1.000_Length_753, Locus_5385_Transcript_1/1_Confidence_1.000_Length_1237, Locus_13352_Transcript_1/1_Confidence_1.000_Length_241	hydroxyacylglutathione hydrolase	ec:3.1.2.6	Pyruvate metabolism	path:map00620	Carbohydrate Metabolism
Locus_3254_Transcript_1/1_Confidence_1.000_Length_1141, Locus_13617_Transcript_1/1_Confidence_1.000_Length_370	malate synthase	ec:2.3.3.9	Pyruvate metabolism	path:map00620	Carbohydrate Metabolism
Locus_198_Transcript_1/7_Confidence_0.500_Length_2116, Locus_198_Transcript_2/7_Confidence_0.222_Length_1319, Locus_198_Transcript_3/7_Confidence_0.500_Length_2128, Locus_198_Transcript_4/7_Confidence_0.556_Length_2103, Locus_198_Transcript_5/7_Confidence_0.500_Length_2022, Locus_198_Transcript_6/7_Confidence_0.556_Length_2022, Locus_198_Transcript_7/7_Confidence_0.556_Length_2022, Locus_1732_Tra…	acetate---CoA ligase	ec:6.2.1.1	Pyruvate metabolism	path:map00620	Carbohydrate Metabolism
Locus_2184_Transcript_2/2_Confidence_1.000_Length_2014	oxaloacetate decarboxylase	ec:4.1.1.3	Pyruvate metabolism	path:map00620	Carbohydrate Metabolism
Locus_216_Transcript_1/4_Confidence_0.667_Length_1823, Locus_216_Transcript_2/4_Confidence_0.667_Length_1859, Locus_216_Transcript_3/4_Confidence_0.667_Length_1868, Locus_216_Transcript_4/4_Confidence_0.667_Length_1832, Locus_3785_Transcript_1/1_Confidence_1.000_Length_1488	dihydrolipoyllysine-residue acetyltransferase	ec:2.3.1.12	Pyruvate metabolism	path:map00620	Carbohydrate Metabolism
Locus_64_Transcript_1/1_Confidence_1.000_Length_1056, Locus_455_Transcript_1/4_Confidence_0.667_Length_1496, Locus_455_Transcript_2/4_Confidence_0.667_Length_1121, Locus_455_Transcript_3/4_Confidence_0.667_Length_1487, Locus_455_Transcript_4/4_Confidence_0.667_Length_1487, Locus_4914_Transcript_1/2_Confidence_1.000_Length_752, Locus_4914_Transcript_2/2_Confidence_1.000_Length_707, Locus_5113_Tran…	lactoylglutathione lyase	ec:4.4.1.5	Pyruvate metabolism	path:map00620	Carbohydrate Metabolism
Locus_195_Transcript_1/1_Confidence_1.000_Length_1883, Locus_2489_Transcript_1/1_Confidence_1.000_Length_450, Locus_2914_Transcript_1/2_Confidence_1.000_Length_1257, Locus_2914_Transcript_2/2_Confidence_1.000_Length_1257, Locus_3683_Transcript_1/1_Confidence_1.000_Length_1237, Locus_6674_Transcript_1/1_Confidence_1.000_Length_268, Locus_7170_Transcript_1/1_Confidence_1.000_Length_612, Locus_11592…	aldehyde dehydrogenase (NAD+)	ec:1.2.1.3	Pyruvate metabolism	path:map00620	Carbohydrate Metabolism
Locus_8962_Transcript_1/1_Confidence_1.000_Length_209, Locus_10515_Transcript_1/1_Confidence_1.000_Length_452	D-lactate dehydrogenase (cytochrome)	ec:1.1.2.4	Pyruvate metabolism	path:map00620	Carbohydrate Metabolism
Locus_84_Transcript_1/1_Confidence_1.000_Length_1221, Locus_637_Transcript_1/1_Confidence_1.000_Length_821, Locus_1016_Transcript_1/5_Confidence_0.692_Length_1027, Locus_1016_Transcript_2/5_Confidence_0.692_Length_1006, Locus_1016_Transcript_3/5_Confidence_0.692_Length_1104, Locus_1016_Transcript_4/5_Confidence_0.692_Length_1131, Locus_1016_Transcript_5/5_Confidence_0.692_Length_1031, Locus_5271_…	malate dehydrogenase (oxaloacetate-decarboxylating) (NADP+)	ec:1.1.1.40	Pyruvate metabolism	path:map00620	Carbohydrate Metabolism
Locus_5916_Transcript_1/1_Confidence_1.000_Length_404, Locus_6082_Transcript_1/1_Confidence_1.000_Length_241, Locus_11903_Transcript_1/1_Confidence_1.000_Length_238	acetyl-CoA C-acetyltransferase	ec:2.3.1.9	Pyruvate metabolism	path:map00620	Carbohydrate Metabolism
Locus_2037_Transcript_1/1_Confidence_1.000_Length_312, Locus_2224_Transcript_1/2_Confidence_0.750_Length_844, Locus_2224_Transcript_2/2_Confidence_0.750_Length_895, Locus_4903_Transcript_1/1_Confidence_1.000_Length_589, Locus_5262_Transcript_1/1_Confidence_1.000_Length_1143, Locus_13456_Transcript_1/1_Confidence_1.000_Length_344	malate dehydrogenase	ec:1.1.1.37	Pyruvate metabolism	path:map00620	Carbohydrate Metabolism
Locus_825_Transcript_1/1_Confidence_1.000_Length_1550, Locus_1884_Transcript_1/1_Confidence_1.000_Length_1005, Locus_5243_Transcript_1/1_Confidence_1.000_Length_1171, Locus_6799_Transcript_1/1_Confidence_1.000_Length_497, Locus_7736_Transcript_1/1_Confidence_1.000_Length_1507	pyruvate dehydrogenase (acetyl-transferring)	ec:1.2.4.1	Pyruvate metabolism	path:map00620	Carbohydrate Metabolism
Locus_6508_Transcript_1/1_Confidence_1.000_Length_984, Locus_9706_Transcript_1/1_Confidence_1.000_Length_653, Locus_11245_Transcript_1/1_Confidence_1.000_Length_456	2-isopropylmalate synthase	ec:2.3.3.13	Pyruvate metabolism	path:map00620	Carbohydrate Metabolism
Locus_1871_Transcript_1/1_Confidence_1.000_Length_1270, Locus_4949_Transcript_1/1_Confidence_1.000_Length_347, Locus_5532_Transcript_1/2_Confidence_1.000_Length_1058, Locus_5532_Transcript_2/2_Confidence_1.000_Length_1336, Locus_11326_Transcript_1/3_Confidence_0.600_Length_455, Locus_11326_Transcript_2/3_Confidence_0.600_Length_608, Locus_11326_Transcript_3/3_Confidence_0.600_Length_455	dihydrolipoyl dehydrogenase	ec:1.8.1.4	Pyruvate metabolism	path:map00620	Carbohydrate Metabolism
Locus_20_Transcript_1/3_Confidence_0.667_Length_1988, Locus_20_Transcript_2/3_Confidence_0.833_Length_2427, Locus_20_Transcript_3/3_Confidence_0.667_Length_1900, Locus_709_Transcript_1/1_Confidence_1.000_Length_1660, Locus_6375_Transcript_1/1_Confidence_1.000_Length_647, Locus_6433_Transcript_1/1_Confidence_1.000_Length_1671, Locus_7016_Transcript_1/1_Confidence_1.000_Length_552, Locus_8788_Trans…	pyruvate kinase	ec:2.7.1.40	Pyruvate metabolism	path:map00620	Carbohydrate Metabolism
Locus_2719_Transcript_1/1_Confidence_1.000_Length_380, Locus_8263_Transcript_1/1_Confidence_1.000_Length_330, Locus_10306_Transcript_1/1_Confidence_1.000_Length_233	alkane 1-monooxygenase	ec:1.14.15.3	Retinol metabolism	path:map00830	Metabolism of Cofactors and Vitamins
Locus_594_Transcript_1/3_Confidence_0.667_Length_1526, Locus_594_Transcript_2/3_Confidence_0.667_Length_1573, Locus_594_Transcript_3/3_Confidence_0.667_Length_1526, Locus_686_Transcript_1/1_Confidence_1.000_Length_370, Locus_923_Transcript_1/2_Confidence_1.000_Length_895, Locus_923_Transcript_2/2_Confidence_1.000_Length_895, Locus_1450_Transcript_1/1_Confidence_1.000_Length_232, Locus_5630_Transc…	alcohol dehydrogenase	ec:1.1.1.1	Retinol metabolism	path:map00830	Metabolism of Cofactors and Vitamins
Locus_195_Transcript_1/1_Confidence_1.000_Length_1883	retinal dehydrogenase	ec:1.2.1.36	Retinol metabolism	path:map00830	Metabolism of Cofactors and Vitamins
Locus_2719_Transcript_1/1_Confidence_1.000_Length_380, Locus_8263_Transcript_1/1_Confidence_1.000_Length_330, Locus_10306_Transcript_1/1_Confidence_1.000_Length_233, Locus_14852_Transcript_1/1_Confidence_1.000_Length_266	unspecific monooxygenase	ec:1.14.14.1	Retinol metabolism	path:map00830	Metabolism of Cofactors and Vitamins
Locus_2751_Transcript_1/1_Confidence_1.000_Length_281, Locus_4319_Transcript_1/3_Confidence_0.714_Length_735, Locus_4319_Transcript_2/3_Confidence_0.714_Length_752, Locus_4319_Transcript_3/3_Confidence_0.714_Length_687, Locus_11108_Transcript_1/2_Confidence_1.000_Length_721, Locus_11108_Transcript_2/2_Confidence_1.000_Length_628, Locus_14219_Transcript_1/1_Confidence_1.000_Length_288, Locus_14294…	5-amino-6-(5-phosphoribosylamino)uracil reductase	ec:1.1.1.193	Riboflavin metabolism	path:map00740	Metabolism of Cofactors and Vitamins
Locus_11108_Transcript_1/2_Confidence_1.000_Length_721, Locus_11108_Transcript_2/2_Confidence_1.000_Length_628	diaminohydroxyphosphoribosylaminopyrimidine deaminase	ec:3.5.4.26	Riboflavin metabolism	path:map00740	Metabolism of Cofactors and Vitamins
Locus_886_Transcript_1/1_Confidence_1.000_Length_1159	GTP cyclohydrolase II	ec:3.5.4.25	Riboflavin metabolism	path:map00740	Metabolism of Cofactors and Vitamins
Locus_5282_Transcript_1/1_Confidence_1.000_Length_655	FAD synthetase	ec:2.7.7.2	Riboflavin metabolism	path:map00740	Metabolism of Cofactors and Vitamins
Locus_2494_Transcript_1/1_Confidence_1.000_Length_725, Locus_9206_Transcript_1/1_Confidence_1.000_Length_285, Locus_13167_Transcript_1/1_Confidence_1.000_Length_778	riboflavin synthase	ec:2.5.1.9	Riboflavin metabolism	path:map00740	Metabolism of Cofactors and Vitamins
Locus_44_Transcript_1/1_Confidence_1.000_Length_1589, Locus_457_Transcript_1/3_Confidence_0.714_Length_1654, Locus_457_Transcript_2/3_Confidence_0.714_Length_1654, Locus_457_Transcript_3/3_Confidence_0.714_Length_1654, Locus_1081_Transcript_1/1_Confidence_1.000_Length_738, Locus_1342_Transcript_1/1_Confidence_1.000_Length_943, Locus_1362_Transcript_1/3_Confidence_0.714_Length_2192, Locus_1362_Tra…	acid phosphatase	ec:3.1.3.2	Riboflavin metabolism	path:map00740	Metabolism of Cofactors and Vitamins
Locus_886_Transcript_1/1_Confidence_1.000_Length_1159	3,4-dihydroxy-2-butanone-4-phosphate synthase	ec:4.1.99.12	Riboflavin metabolism	path:map00740	Metabolism of Cofactors and Vitamins
Locus_5282_Transcript_1/1_Confidence_1.000_Length_655	riboflavin kinase	ec:2.7.1.26	Riboflavin metabolism	path:map00740	Metabolism of Cofactors and Vitamins
Locus_356_Transcript_1/5_Confidence_0.500_Length_1303, Locus_356_Transcript_2/5_Confidence_0.200_Length_565, Locus_356_Transcript_3/5_Confidence_0.500_Length_1306, Locus_356_Transcript_4/5_Confidence_0.200_Length_431, Locus_356_Transcript_5/5_Confidence_0.400_Length_1356, Locus_7385_Transcript_1/1_Confidence_1.000_Length_379, Locus_8318_Transcript_1/1_Confidence_1.000_Length_422, Locus_12456_Tran…	selenocysteine lyase	ec:4.4.1.16	Selenocompound metabolism	path:map00450	Metabolism of Other Amino Acids
Locus_699_Transcript_1/2_Confidence_1.000_Length_1571, Locus_699_Transcript_2/2_Confidence_1.000_Length_1572	methionine gamma-lyase	ec:4.4.1.11	Selenocompound metabolism	path:map00450	Metabolism of Other Amino Acids
Locus_646_Transcript_1/1_Confidence_1.000_Length_1784, Locus_1529_Transcript_1/2_Confidence_1.000_Length_1691, Locus_1529_Transcript_2/2_Confidence_1.000_Length_1691, Locus_2593_Transcript_1/4_Confidence_0.250_Length_572, Locus_2593_Transcript_2/4_Confidence_0.375_Length_669, Locus_2593_Transcript_3/4_Confidence_0.625_Length_1858, Locus_2593_Transcript_4/4_Confidence_0.625_Length_1738, Locus_4181…	sulfate adenylyltransferase	ec:2.7.7.4	Selenocompound metabolism	path:map00450	Metabolism of Other Amino Acids
Locus_180_Transcript_1/6_Confidence_0.562_Length_2554, Locus_180_Transcript_2/6_Confidence_0.688_Length_2609, Locus_180_Transcript_3/6_Confidence_0.688_Length_2612, Locus_180_Transcript_4/6_Confidence_0.562_Length_2530, Locus_180_Transcript_5/6_Confidence_0.562_Length_2530, Locus_180_Transcript_6/6_Confidence_0.562_Length_2530	5-methyltetrahydropteroyltriglutamate---homocysteine S-methyltransferase	ec:2.1.1.14	Selenocompound metabolism	path:map00450	Metabolism of Other Amino Acids
Locus_4361_Transcript_1/1_Confidence_1.000_Length_550	methionine S-methyltransferase	ec:2.1.1.12	Selenocompound metabolism	path:map00450	Metabolism of Other Amino Acids
Locus_11463_Transcript_1/1_Confidence_1.000_Length_302, Locus_12737_Transcript_1/1_Confidence_1.000_Length_236, Locus_16029_Transcript_1/1_Confidence_1.000_Length_215	cystathionine beta-lyase	ec:4.4.1.8	Selenocompound metabolism	path:map00450	Metabolism of Other Amino Acids
Locus_11463_Transcript_1/1_Confidence_1.000_Length_302, Locus_12737_Transcript_1/1_Confidence_1.000_Length_236, Locus_16029_Transcript_1/1_Confidence_1.000_Length_215	cystathionine gamma-lyase	ec:4.4.1.1	Selenocompound metabolism	path:map00450	Metabolism of Other Amino Acids
Locus_364_Transcript_1/2_Confidence_1.000_Length_1620, Locus_364_Transcript_2/2_Confidence_1.000_Length_1608, Locus_699_Transcript_1/2_Confidence_1.000_Length_1571, Locus_699_Transcript_2/2_Confidence_1.000_Length_1572	cystathionine gamma-synthase	ec:2.5.1.48	Selenocompound metabolism	path:map00450	Metabolism of Other Amino Acids
Locus_4639_Transcript_1/1_Confidence_1.000_Length_448, Locus_5803_Transcript_1/1_Confidence_1.000_Length_481, Locus_6911_Transcript_1/1_Confidence_1.000_Length_735, Locus_9902_Transcript_1/1_Confidence_1.000_Length_226, Locus_11780_Transcript_1/1_Confidence_1.000_Length_345	methionine---tRNA ligase	ec:6.1.1.10	Selenocompound metabolism	path:map00450	Metabolism of Other Amino Acids
Locus_14118_Transcript_1/1_Confidence_1.000_Length_287, Locus_14466_Transcript_1/1_Confidence_1.000_Length_239, Locus_14842_Transcript_1/1_Confidence_1.000_Length_249	thioredoxin-disulfide reductase	ec:1.8.1.9	Selenocompound metabolism	path:map00450	Metabolism of Other Amino Acids
Locus_4740_Transcript_1/1_Confidence_1.000_Length_264	(+)-delta-cadinene synthase ec:4.2.3.130 tetraprenyl-beta-curcumene synthase	ec:4.2.3.13	Sesquiterpenoid and triterpenoid biosynthesis	path:map00909	Metabolism of Terpenoids and Polyketides
Locus_2358_Transcript_1/1_Confidence_1.000_Length_343, Locus_10977_Transcript_1/1_Confidence_1.000_Length_509	squalene synthase	ec:2.5.1.21	Sesquiterpenoid and triterpenoid biosynthesis	path:map00909	Metabolism of Terpenoids and Polyketides
Locus_6174_Transcript_1/2_Confidence_1.000_Length_1163, Locus_6174_Transcript_2/2_Confidence_1.000_Length_1051	sphingomyelin phosphodiesterase	ec:3.1.4.12	Sphingolipid metabolism	path:map00600	Lipid Metabolism
Locus_36_Transcript_1/8_Confidence_0.267_Length_633, Locus_36_Transcript_2/8_Confidence_0.333_Length_2709, Locus_36_Transcript_3/8_Confidence_0.400_Length_1418, Locus_36_Transcript_4/8_Confidence_0.333_Length_1065, Locus_36_Transcript_5/8_Confidence_0.467_Length_2899, Locus_36_Transcript_6/8_Confidence_0.467_Length_3014, Locus_36_Transcript_7/8_Confidence_0.267_Length_703, Locus_36_Transcript_8/8…	glucosylceramidase	ec:3.2.1.45	Sphingolipid metabolism	path:map00600	Lipid Metabolism
Locus_256_Transcript_1/7_Confidence_0.667_Length_2828, Locus_256_Transcript_2/7_Confidence_0.444_Length_1766, Locus_256_Transcript_3/7_Confidence_0.667_Length_2895, Locus_256_Transcript_4/7_Confidence_0.667_Length_2895, Locus_256_Transcript_5/7_Confidence_0.667_Length_2892, Locus_256_Transcript_6/7_Confidence_0.667_Length_2895, Locus_256_Transcript_7/7_Confidence_0.667_Length_2895, Locus_885_Tran…	beta-galactosidase	ec:3.2.1.23	Sphingolipid metabolism	path:map00600	Lipid Metabolism
Locus_6268_Transcript_1/1_Confidence_1.000_Length_1118	alpha-galactosidase	ec:3.2.1.22	Sphingolipid metabolism	path:map00600	Lipid Metabolism
Locus_6050_Transcript_1/1_Confidence_1.000_Length_416, Locus_6125_Transcript_1/1_Confidence_1.000_Length_355	3-dehydrosphinganine reductase	ec:1.1.1.102	Sphingolipid metabolism	path:map00600	Lipid Metabolism
Locus_1498_Transcript_1/1_Confidence_1.000_Length_612, Locus_4709_Transcript_1/1_Confidence_1.000_Length_264, Locus_8421_Transcript_1/1_Confidence_1.000_Length_255, Locus_12104_Transcript_1/1_Confidence_1.000_Length_552, Locus_13031_Transcript_1/1_Confidence_1.000_Length_270	serine C-palmitoyltransferase	ec:2.3.1.50	Sphingolipid metabolism	path:map00600	Lipid Metabolism
Locus_5298_Transcript_1/2_Confidence_1.000_Length_1041, Locus_5298_Transcript_2/2_Confidence_1.000_Length_973, Locus_6272_Transcript_1/1_Confidence_1.000_Length_329	ceramide glucosyltransferase	ec:2.4.1.80	Sphingolipid metabolism	path:map00600	Lipid Metabolism
Locus_6599_Transcript_1/1_Confidence_1.000_Length_949, Locus_7356_Transcript_1/1_Confidence_1.000_Length_371, Locus_8990_Transcript_1/1_Confidence_1.000_Length_209, Locus_15984_Transcript_1/1_Confidence_1.000_Length_203	ceramidase	ec:3.5.1.23	Sphingolipid metabolism	path:map00600	Lipid Metabolism
Locus_905_Transcript_1/3_Confidence_0.714_Length_2222, Locus_3163_Transcript_1/2_Confidence_1.000_Length_835, Locus_5023_Transcript_1/1_Confidence_1.000_Length_866, Locus_10213_Transcript_1/1_Confidence_1.000_Length_431	phosphatidate phosphatase	ec:3.1.3.4	Sphingolipid metabolism	path:map00600	Lipid Metabolism
Locus_1803_Transcript_1/1_Confidence_1.000_Length_462, Locus_4114_Transcript_1/1_Confidence_1.000_Length_237, Locus_6297_Transcript_1/1_Confidence_1.000_Length_971	ceramide kinase	ec:2.7.1.138	Sphingolipid metabolism	path:map00600	Lipid Metabolism
Locus_787_Transcript_1/1_Confidence_1.000_Length_411, Locus_1805_Transcript_1/1_Confidence_1.000_Length_1206, Locus_4958_Transcript_1/1_Confidence_1.000_Length_2097, Locus_5241_Transcript_1/1_Confidence_1.000_Length_642, Locus_11219_Transcript_1/1_Confidence_1.000_Length_379	UDP-glucuronate decarboxylase	ec:4.1.1.35	Starch and sucrose metabolism	path:map00500	Carbohydrate Metabolism
Locus_2751_Transcript_1/1_Confidence_1.000_Length_281, Locus_4319_Transcript_1/3_Confidence_0.714_Length_735, Locus_4319_Transcript_2/3_Confidence_0.714_Length_752, Locus_4319_Transcript_3/3_Confidence_0.714_Length_687, Locus_6512_Transcript_1/1_Confidence_1.000_Length_755, Locus_14219_Transcript_1/1_Confidence_1.000_Length_288, Locus_14294_Transcript_1/1_Confidence_1.000_Length_325	phosphorylase	ec:2.4.1.1	Starch and sucrose metabolism	path:map00500	Carbohydrate Metabolism
Locus_5013_Transcript_1/1_Confidence_1.000_Length_772, Locus_5872_Transcript_1/2_Confidence_1.000_Length_1256	glucose-6-phosphate isomerase	ec:5.3.1.9	Starch and sucrose metabolism	path:map00500	Carbohydrate Metabolism
Locus_31_Transcript_1/3_Confidence_0.667_Length_1560, Locus_31_Transcript_2/3_Confidence_0.667_Length_2308, Locus_31_Transcript_3/3_Confidence_0.667_Length_1872, Locus_55_Transcript_1/7_Confidence_0.579_Length_2040, Locus_55_Transcript_2/7_Confidence_0.474_Length_2041, Locus_55_Transcript_3/7_Confidence_0.526_Length_2076, Locus_55_Transcript_4/7_Confidence_0.368_Length_1668, Locus_55_Transcript_5…	fructokinase	ec:2.7.1.4	Starch and sucrose metabolism	path:map00500	Carbohydrate Metabolism
Locus_4897_Transcript_1/1_Confidence_1.000_Length_1099, Locus_4898_Transcript_1/1_Confidence_1.000_Length_851, Locus_5887_Transcript_1/1_Confidence_1.000_Length_372, Locus_7371_Transcript_1/1_Confidence_1.000_Length_215, Locus_11193_Transcript_1/1_Confidence_1.000_Length_238, Locus_14051_Transcript_1/1_Confidence_1.000_Length_225	glucokinase	ec:2.7.1.2	Starch and sucrose metabolism	path:map00500	Carbohydrate Metabolism
Locus_1282_Transcript_1/1_Confidence_1.000_Length_1259, Locus_3742_Transcript_1/2_Confidence_1.000_Length_1836, Locus_3742_Transcript_2/2_Confidence_1.000_Length_1827, Locus_5047_Transcript_1/1_Confidence_1.000_Length_318	UDP-glucuronate 4-epimerase	ec:5.1.3.6	Starch and sucrose metabolism	path:map00500	Carbohydrate Metabolism
Locus_896_Transcript_1/1_Confidence_1.000_Length_208, Locus_1396_Transcript_1/1_Confidence_1.000_Length_1894, Locus_6563_Transcript_2/2_Confidence_1.000_Length_468, Locus_8743_Transcript_1/1_Confidence_1.000_Length_250, Locus_12860_Transcript_1/1_Confidence_1.000_Length_218	cellulase	ec:3.2.1.4	Starch and sucrose metabolism	path:map00500	Carbohydrate Metabolism
Locus_1771_Transcript_1/1_Confidence_1.000_Length_384, Locus_6197_Transcript_1/1_Confidence_1.000_Length_404, Locus_7133_Transcript_1/1_Confidence_1.000_Length_359, Locus_12483_Transcript_1/1_Confidence_1.000_Length_410	beta-amylase	ec:3.2.1.2	Starch and sucrose metabolism	path:map00500	Carbohydrate Metabolism
Locus_10010_Transcript_1/1_Confidence_1.000_Length_752	galacturan 1,4-alpha-galacturonidase	ec:3.2.1.67	Starch and sucrose metabolism	path:map00500	Carbohydrate Metabolism
Locus_23_Transcript_1/1_Confidence_1.000_Length_423, Locus_137_Transcript_1/3_Confidence_0.667_Length_1939, Locus_137_Transcript_2/3_Confidence_0.667_Length_1854, Locus_137_Transcript_3/3_Confidence_0.667_Length_1854, Locus_189_Transcript_4/5_Confidence_0.667_Length_1459, Locus_4330_Transcript_1/1_Confidence_1.000_Length_405, Locus_4687_Transcript_1/1_Confidence_1.000_Length_745, Locus_5340_Trans…	pectinesterase	ec:3.1.1.11	Starch and sucrose metabolism	path:map00500	Carbohydrate Metabolism
Locus_108_Transcript_1/4_Confidence_0.500_Length_2338, Locus_108_Transcript_2/4_Confidence_0.500_Length_2323, Locus_108_Transcript_3/4_Confidence_0.600_Length_2799, Locus_108_Transcript_4/4_Confidence_0.400_Length_2264, Locus_168_Transcript_1/5_Confidence_0.643_Length_1819, Locus_168_Transcript_2/5_Confidence_0.643_Length_1868, Locus_168_Transcript_3/5_Confidence_0.643_Length_1799, Locus_168_Tran…	sucrose alpha-glucosidase	ec:3.2.1.48	Starch and sucrose metabolism	path:map00500	Carbohydrate Metabolism
Locus_838_Transcript_1/4_Confidence_0.700_Length_2720, Locus_838_Transcript_2/4_Confidence_0.700_Length_2741, Locus_838_Transcript_3/4_Confidence_0.500_Length_2645, Locus_838_Transcript_4/4_Confidence_0.500_Length_2542, Locus_914_Transcript_1/1_Confidence_1.000_Length_346, Locus_1056_Transcript_1/1_Confidence_1.000_Length_1244, Locus_2483_Transcript_1/1_Confidence_1.000_Length_722, Locus_2907_Tra…	glucan endo-1,3-beta-D-glucosidase	ec:3.2.1.39	Starch and sucrose metabolism	path:map00500	Carbohydrate Metabolism
Locus_1171_Transcript_1/1_Confidence_1.000_Length_228, Locus_6797_Transcript_1/1_Confidence_1.000_Length_255, Locus_12718_Transcript_1/1_Confidence_1.000_Length_322, Locus_13341_Transcript_1/1_Confidence_1.000_Length_212	xylan 1,4-beta-xylosidase	ec:3.2.1.37	Starch and sucrose metabolism	path:map00500	Carbohydrate Metabolism
Locus_2859_Transcript_1/1_Confidence_1.000_Length_555, Locus_5224_Transcript_1/2_Confidence_1.000_Length_1415, Locus_5224_Transcript_2/2_Confidence_1.000_Length_1410	beta-glucuronidase	ec:3.2.1.31	Starch and sucrose metabolism	path:map00500	Carbohydrate Metabolism
Locus_1938_Transcript_1/1_Confidence_1.000_Length_272, Locus_13036_Transcript_1/1_Confidence_1.000_Length_286, Locus_13037_Transcript_1/1_Confidence_1.000_Length_304, Locus_14430_Transcript_1/1_Confidence_1.000_Length_243, Locus_14720_Transcript_1/1_Confidence_1.000_Length_341	alpha,alpha-trehalase	ec:3.2.1.28	Starch and sucrose metabolism	path:map00500	Carbohydrate Metabolism
Locus_108_Transcript_1/4_Confidence_0.500_Length_2338, Locus_108_Transcript_2/4_Confidence_0.500_Length_2323, Locus_108_Transcript_3/4_Confidence_0.600_Length_2799, Locus_108_Transcript_4/4_Confidence_0.400_Length_2264, Locus_168_Transcript_1/5_Confidence_0.643_Length_1819, Locus_168_Transcript_2/5_Confidence_0.643_Length_1868, Locus_168_Transcript_3/5_Confidence_0.643_Length_1799, Locus_168_Tran…	beta-fructofuranosidase	ec:3.2.1.26	Starch and sucrose metabolism	path:map00500	Carbohydrate Metabolism
Locus_909_Transcript_1/1_Confidence_1.000_Length_1218, Locus_2363_Transcript_1/1_Confidence_1.000_Length_358, Locus_4025_Transcript_1/1_Confidence_1.000_Length_292, Locus_4804_Transcript_1/1_Confidence_1.000_Length_426, Locus_7014_Transcript_1/1_Confidence_1.000_Length_273, Locus_10388_Transcript_1/1_Confidence_1.000_Length_360, Locus_11428_Transcript_1/1_Confidence_1.000_Length_514, Locus_12718_…	beta-glucosidase	ec:3.2.1.21	Starch and sucrose metabolism	path:map00500	Carbohydrate Metabolism
Locus_1491_Transcript_1/1_Confidence_1.000_Length_780, Locus_1730_Transcript_1/1_Confidence_1.000_Length_555, Locus_2052_Transcript_1/3_Confidence_0.667_Length_1244, Locus_2052_Transcript_2/3_Confidence_0.667_Length_1341, Locus_2052_Transcript_3/3_Confidence_0.667_Length_1178, Locus_3293_Transcript_1/1_Confidence_1.000_Length_441, Locus_4751_Transcript_1/1_Confidence_1.000_Length_220, Locus_5109_…	alpha-glucosidase	ec:3.2.1.20	Starch and sucrose metabolism	path:map00500	Carbohydrate Metabolism
Locus_1670_Transcript_1/3_Confidence_0.714_Length_1659, Locus_1670_Transcript_2/3_Confidence_0.714_Length_1644, Locus_1670_Transcript_3/3_Confidence_0.714_Length_1735, Locus_2323_Transcript_1/1_Confidence_1.000_Length_460, Locus_3422_Transcript_1/1_Confidence_1.000_Length_525, Locus_3839_Transcript_1/1_Confidence_1.000_Length_355, Locus_5149_Transcript_1/1_Confidence_1.000_Length_887, Locus_5247_…	polygalacturonase	ec:3.2.1.15	Starch and sucrose metabolism	path:map00500	Carbohydrate Metabolism
Locus_163_Transcript_1/1_Confidence_1.000_Length_2172, Locus_7048_Transcript_1/1_Confidence_1.000_Length_624	UTP---glucose-1-phosphate uridylyltransferase	ec:2.7.7.9	Starch and sucrose metabolism	path:map00500	Carbohydrate Metabolism
Locus_1334_Transcript_1/2_Confidence_1.000_Length_1612, Locus_1334_Transcript_2/2_Confidence_1.000_Length_1504	sucrose-phosphate phosphatase	ec:3.1.3.24	Starch and sucrose metabolism	path:map00500	Carbohydrate Metabolism
Locus_68_Transcript_1/1_Confidence_1.000_Length_1268, Locus_824_Transcript_1/1_Confidence_1.000_Length_649, Locus_1887_Transcript_1/4_Confidence_0.500_Length_2889, Locus_1887_Transcript_2/4_Confidence_0.625_Length_2822, Locus_1887_Transcript_3/4_Confidence_0.375_Length_717, Locus_1887_Transcript_4/4_Confidence_0.625_Length_2816, Locus_4302_Transcript_1/1_Confidence_1.000_Length_272, Locus_4620_Tr…	trehalose-phosphatase	ec:3.1.3.12	Starch and sucrose metabolism	path:map00500	Carbohydrate Metabolism
Locus_1529_Transcript_1/2_Confidence_1.000_Length_1691, Locus_1529_Transcript_2/2_Confidence_1.000_Length_1691	glucose-1-phosphate adenylyltransferase	ec:2.7.7.27	Starch and sucrose metabolism	path:map00500	Carbohydrate Metabolism
Locus_549_Transcript_1/2_Confidence_1.000_Length_1357, Locus_614_Transcript_1/1_Confidence_1.000_Length_1924, Locus_1611_Transcript_1/1_Confidence_1.000_Length_1967, Locus_3345_Transcript_1/1_Confidence_1.000_Length_1697, Locus_3492_Transcript_1/1_Confidence_1.000_Length_930, Locus_3993_Transcript_1/1_Confidence_1.000_Length_309, Locus_4054_Transcript_1/1_Confidence_1.000_Length_321, Locus_5957_T…	polygalacturonate 4-alpha-galacturonosyltransferase	ec:2.4.1.43	Starch and sucrose metabolism	path:map00500	Carbohydrate Metabolism
Locus_2426_Transcript_1/1_Confidence_1.000_Length_437, Locus_3555_Transcript_1/1_Confidence_1.000_Length_342, Locus_4349_Transcript_1/1_Confidence_1.000_Length_226, Locus_4367_Transcript_1/1_Confidence_1.000_Length_260, Locus_4474_Transcript_1/1_Confidence_1.000_Length_276, Locus_5684_Transcript_1/1_Confidence_1.000_Length_738, Locus_6255_Transcript_1/1_Confidence_1.000_Length_274, Locus_6496_Tra…	1,3-beta-glucan synthase	ec:2.4.1.34	Starch and sucrose metabolism	path:map00500	Carbohydrate Metabolism
Locus_68_Transcript_1/1_Confidence_1.000_Length_1268, Locus_1887_Transcript_1/4_Confidence_0.500_Length_2889, Locus_1887_Transcript_2/4_Confidence_0.625_Length_2822, Locus_1887_Transcript_3/4_Confidence_0.375_Length_717, Locus_1887_Transcript_4/4_Confidence_0.625_Length_2816, Locus_4302_Transcript_1/1_Confidence_1.000_Length_272, Locus_4620_Transcript_1/1_Confidence_1.000_Length_676, Locus_4862_T…	alpha,alpha-trehalose-phosphate synthase (UDP-forming)	ec:2.4.1.15	Starch and sucrose metabolism	path:map00500	Carbohydrate Metabolism
Locus_5020_Transcript_1/2_Confidence_1.000_Length_2033, Locus_5020_Transcript_2/2_Confidence_1.000_Length_3574	sucrose-phosphate synthase	ec:2.4.1.14	Starch and sucrose metabolism	path:map00500	Carbohydrate Metabolism
Locus_1008_Transcript_1/3_Confidence_0.429_Length_1999, Locus_1008_Transcript_2/3_Confidence_0.714_Length_2147, Locus_1008_Transcript_3/3_Confidence_0.714_Length_2161, Locus_1948_Transcript_1/1_Confidence_1.000_Length_650, Locus_2777_Transcript_1/1_Confidence_1.000_Length_989, Locus_3256_Transcript_1/1_Confidence_1.000_Length_1694, Locus_5688_Transcript_1/1_Confidence_1.000_Length_224, Locus_5779…	sucrose synthase	ec:2.4.1.13	Starch and sucrose metabolism	path:map00500	Carbohydrate Metabolism
Locus_380_Transcript_1/1_Confidence_1.000_Length_1823, Locus_574_Transcript_1/1_Confidence_1.000_Length_825, Locus_610_Transcript_1/1_Confidence_1.000_Length_2335, Locus_1025_Transcript_1/2_Confidence_1.000_Length_1010, Locus_1025_Transcript_2/2_Confidence_1.000_Length_1010, Locus_2206_Transcript_1/2_Confidence_1.000_Length_3978, Locus_2206_Transcript_2/2_Confidence_1.000_Length_3893, Locus_2297_…	cellulose synthase (UDP-forming)	ec:2.4.1.12	Starch and sucrose metabolism	path:map00500	Carbohydrate Metabolism
Locus_150_Transcript_1/1_Confidence_1.000_Length_1741	UDP-glucose 6-dehydrogenase	ec:1.1.1.22	Starch and sucrose metabolism	path:map00500	Carbohydrate Metabolism
Locus_1437_Transcript_1/2_Confidence_1.000_Length_1968, Locus_1437_Transcript_2/2_Confidence_1.000_Length_1959, Locus_13803_Transcript_1/1_Confidence_1.000_Length_366	phosphoglucomutase	ec:5.4.2.2	Starch and sucrose metabolism	path:map00500	Carbohydrate Metabolism
Locus_2633_Transcript_1/1_Confidence_1.000_Length_222, Locus_4696_Transcript_1/1_Confidence_1.000_Length_393, Locus_6892_Transcript_1/1_Confidence_1.000_Length_247, Locus_11142_Transcript_1/1_Confidence_1.000_Length_382, Locus_15419_Transcript_1/1_Confidence_1.000_Length_204	cycloartenol synthase	ec:5.4.99.8	Steroid biosynthesis	path:map00100	Lipid Metabolism
Locus_2901_Transcript_1/1_Confidence_1.000_Length_1274, Locus_9562_Transcript_1/1_Confidence_1.000_Length_208	24-methylenesterol C-methyltransferase	ec:2.1.1.143	Steroid biosynthesis	path:map00100	Lipid Metabolism
Locus_540_Transcript_1/2_Confidence_1.000_Length_639, Locus_540_Transcript_2/2_Confidence_1.000_Length_922	lathosterol oxidase	ec:1.14.21.6	Steroid biosynthesis	path:map00100	Lipid Metabolism
Locus_434_Transcript_1/1_Confidence_1.000_Length_703, Locus_3820_Transcript_1/1_Confidence_1.000_Length_438	sterol-4alpha-carboxylate 3-dehydrogenase (decarboxylating)	ec:1.1.1.170	Steroid biosynthesis	path:map00100	Lipid Metabolism
Locus_3321_Transcript_1/1_Confidence_1.000_Length_814, Locus_9467_Transcript_1/1_Confidence_1.000_Length_411, Locus_9562_Transcript_1/1_Confidence_1.000_Length_208	sterol 24-C-methyltransferase	ec:2.1.1.41	Steroid biosynthesis	path:map00100	Lipid Metabolism
Locus_588_Transcript_1/1_Confidence_1.000_Length_1085	methylsterol monooxygenase	ec:1.14.13.72	Steroid biosynthesis	path:map00100	Lipid Metabolism
Locus_286_Transcript_1/1_Confidence_1.000_Length_395, Locus_6948_Transcript_1/1_Confidence_1.000_Length_716	sterol 14-demethylase	ec:1.14.13.70	Steroid biosynthesis	path:map00100	Lipid Metabolism
Locus_950_Transcript_1/2_Confidence_1.000_Length_1959, Locus_950_Transcript_2/2_Confidence_1.000_Length_1959	Delta24-sterol reductase	ec:1.3.1.72	Steroid biosynthesis	path:map00100	Lipid Metabolism
Locus_12631_Transcript_1/1_Confidence_1.000_Length_423	cycloeucalenol cycloisomerase	ec:5.5.1.9	Steroid biosynthesis	path:map00100	Lipid Metabolism
Locus_4881_Transcript_1/1_Confidence_1.000_Length_1165	cholestenol Delta-isomerase	ec:5.3.3.5	Steroid biosynthesis	path:map00100	Lipid Metabolism
Locus_434_Transcript_1/1_Confidence_1.000_Length_703, Locus_1141_Transcript_1/1_Confidence_1.000_Length_1228, Locus_2806_Transcript_1/1_Confidence_1.000_Length_1130, Locus_3820_Transcript_1/1_Confidence_1.000_Length_438	3beta-hydroxy-Delta5-steroid dehydrogenase	ec:1.1.1.145	Steroid degradation	path:map00984	Xenobiotics Biodegradation and Metabolism
Locus_1141_Transcript_1/1_Confidence_1.000_Length_1228	Delta4-3-oxosteroid 5beta-reductase	ec:1.3.1.3	Steroid hormone biosynthesis	path:map00140	Lipid Metabolism
Locus_434_Transcript_1/1_Confidence_1.000_Length_703, Locus_1141_Transcript_1/1_Confidence_1.000_Length_1228, Locus_2806_Transcript_1/1_Confidence_1.000_Length_1130, Locus_3820_Transcript_1/1_Confidence_1.000_Length_438	3beta-hydroxy-Delta5-steroid dehydrogenase	ec:1.1.1.145	Steroid hormone biosynthesis	path:map00140	Lipid Metabolism
Locus_602_Transcript_1/1_Confidence_1.000_Length_1232, Locus_3008_Transcript_1/2_Confidence_1.000_Length_1264, Locus_3008_Transcript_2/2_Confidence_1.000_Length_1264	estradiol 17beta-dehydrogenase	ec:1.1.1.62	Steroid hormone biosynthesis	path:map00140	Lipid Metabolism
Locus_2719_Transcript_1/1_Confidence_1.000_Length_380, Locus_8263_Transcript_1/1_Confidence_1.000_Length_330, Locus_10306_Transcript_1/1_Confidence_1.000_Length_233, Locus_14852_Transcript_1/1_Confidence_1.000_Length_266	unspecific monooxygenase	ec:1.14.14.1	Steroid hormone biosynthesis	path:map00140	Lipid Metabolism
Locus_6819_Transcript_1/3_Confidence_0.714_Length_810, Locus_6819_Transcript_2/3_Confidence_0.714_Length_811, Locus_6819_Transcript_3/3_Confidence_0.714_Length_810, Locus_9952_Transcript_1/1_Confidence_1.000_Length_257	3-oxo-5alpha-steroid 4-dehydrogenase (acceptor)	ec:1.3.99.5	Steroid hormone biosynthesis	path:map00140	Lipid Metabolism
Locus_15384_Transcript_1/1_Confidence_1.000_Length_269	caffeoyl-CoA O-methyltransferase	ec:2.1.1.104	Stilbenoid, diarylheptanoid and gingerol biosynthesis	path:map00945	Biosynthesis of Other Secondary Metabolites
Locus_3258_Transcript_1/2_Confidence_1.000_Length_2563, Locus_3258_Transcript_2/2_Confidence_1.000_Length_2607, Locus_4958_Transcript_1/1_Confidence_1.000_Length_2097	dTDP-glucose 4,6-dehydratase	ec:4.2.1.46	Streptomycin biosynthesis	path:map00521	Biosynthesis of Other Secondary Metabolites
Locus_4897_Transcript_1/1_Confidence_1.000_Length_1099, Locus_4898_Transcript_1/1_Confidence_1.000_Length_851, Locus_5887_Transcript_1/1_Confidence_1.000_Length_372, Locus_7371_Transcript_1/1_Confidence_1.000_Length_215, Locus_11193_Transcript_1/1_Confidence_1.000_Length_238, Locus_14051_Transcript_1/1_Confidence_1.000_Length_225	glucokinase	ec:2.7.1.2	Streptomycin biosynthesis	path:map00521	Biosynthesis of Other Secondary Metabolites
Locus_3258_Transcript_1/2_Confidence_1.000_Length_2563, Locus_3258_Transcript_2/2_Confidence_1.000_Length_2607	dTDP-4-dehydrorhamnose reductase	ec:1.1.1.133	Streptomycin biosynthesis	path:map00521	Biosynthesis of Other Secondary Metabolites
Locus_6352_Transcript_1/1_Confidence_1.000_Length_952, Locus_15351_Transcript_1/1_Confidence_1.000_Length_210	inositol-phosphate phosphatase	ec:3.1.3.25	Streptomycin biosynthesis	path:map00521	Biosynthesis of Other Secondary Metabolites
Locus_5589_Transcript_1/1_Confidence_1.000_Length_1284	inositol-3-phosphate synthase	ec:5.5.1.4	Streptomycin biosynthesis	path:map00521	Biosynthesis of Other Secondary Metabolites
Locus_1437_Transcript_1/2_Confidence_1.000_Length_1968, Locus_1437_Transcript_2/2_Confidence_1.000_Length_1959, Locus_13803_Transcript_1/1_Confidence_1.000_Length_366	phosphoglucomutase	ec:5.4.2.2	Streptomycin biosynthesis	path:map00521	Biosynthesis of Other Secondary Metabolites
Locus_35_Transcript_1/1_Confidence_1.000_Length_405, Locus_12614_Transcript_1/1_Confidence_1.000_Length_233	fumarylacetoacetase	ec:3.7.1.2	Styrene degradation	path:map00643	Xenobiotics Biodegradation and Metabolism
Locus_4062_Transcript_1/2_Confidence_1.000_Length_658, Locus_4062_Transcript_2/2_Confidence_1.000_Length_658, Locus_4704_Transcript_1/1_Confidence_1.000_Length_449, Locus_5352_Transcript_1/1_Confidence_1.000_Length_681, Locus_5403_Transcript_1/1_Confidence_1.000_Length_256, Locus_6809_Transcript_1/1_Confidence_1.000_Length_2186, Locus_9745_Transcript_1/1_Confidence_1.000_Length_415, Locus_13087_T…	amidase	ec:3.5.1.4	Styrene degradation	path:map00643	Xenobiotics Biodegradation and Metabolism
Locus_7929_Transcript_1/1_Confidence_1.000_Length_379, Locus_8893_Transcript_1/1_Confidence_1.000_Length_247, Locus_10209_Transcript_1/1_Confidence_1.000_Length_578	nitrilase	ec:3.5.5.1	Styrene degradation	path:map00643	Xenobiotics Biodegradation and Metabolism
Locus_5644_Transcript_1/1_Confidence_1.000_Length_758, Locus_9536_Transcript_1/1_Confidence_1.000_Length_825, Locus_9869_Transcript_1/1_Confidence_1.000_Length_248, Locus_11862_Transcript_1/1_Confidence_1.000_Length_293	adenylylsulfatase	ec:3.6.2.1	Sulfur metabolism	path:map00920	Energy Metabolism
Locus_1029_Transcript_1/1_Confidence_1.000_Length_1316, Locus_11462_Transcript_1/1_Confidence_1.000_Length_906	sulfite reductase (ferredoxin)	ec:1.8.7.1	Sulfur metabolism	path:map00920	Energy Metabolism
Locus_411_Transcript_1/1_Confidence_1.000_Length_1110, Locus_2038_Transcript_1/1_Confidence_1.000_Length_938	adenylyl-sulfate reductase	ec:1.8.99.2	Sulfur metabolism	path:map00920	Energy Metabolism
Locus_1029_Transcript_1/1_Confidence_1.000_Length_1316, Locus_11462_Transcript_1/1_Confidence_1.000_Length_906	sulfite reductase	ec:1.8.99.1	Sulfur metabolism	path:map00920	Energy Metabolism
Locus_646_Transcript_1/1_Confidence_1.000_Length_1784, Locus_1529_Transcript_1/2_Confidence_1.000_Length_1691, Locus_1529_Transcript_2/2_Confidence_1.000_Length_1691, Locus_2593_Transcript_1/4_Confidence_0.250_Length_572, Locus_2593_Transcript_2/4_Confidence_0.375_Length_669, Locus_2593_Transcript_3/4_Confidence_0.625_Length_1858, Locus_2593_Transcript_4/4_Confidence_0.625_Length_1738, Locus_4181…	sulfate adenylyltransferase	ec:2.7.7.4	Sulfur metabolism	path:map00920	Energy Metabolism
Locus_9261_Transcript_1/1_Confidence_1.000_Length_467, Locus_15245_Transcript_1/1_Confidence_1.000_Length_348	sulfite oxidase	ec:1.8.3.1	Sulfur metabolism	path:map00920	Energy Metabolism
Locus_5567_Transcript_1/1_Confidence_1.000_Length_452, Locus_6352_Transcript_1/1_Confidence_1.000_Length_952, Locus_6896_Transcript_1/1_Confidence_1.000_Length_418, Locus_15351_Transcript_1/1_Confidence_1.000_Length_210	3'(2'),5'-bisphosphate nucleotidase	ec:3.1.3.7	Sulfur metabolism	path:map00920	Energy Metabolism
Locus_11463_Transcript_1/1_Confidence_1.000_Length_302, Locus_12737_Transcript_1/1_Confidence_1.000_Length_236, Locus_16029_Transcript_1/1_Confidence_1.000_Length_215	cystathionine beta-lyase	ec:4.4.1.8	Sulfur metabolism	path:map00920	Energy Metabolism
Locus_364_Transcript_1/2_Confidence_1.000_Length_1620, Locus_364_Transcript_2/2_Confidence_1.000_Length_1608, Locus_699_Transcript_1/2_Confidence_1.000_Length_1571, Locus_699_Transcript_2/2_Confidence_1.000_Length_1572	cystathionine gamma-synthase	ec:2.5.1.48	Sulfur metabolism	path:map00920	Energy Metabolism
Locus_4770_Transcript_1/1_Confidence_1.000_Length_288, Locus_6223_Transcript_1/1_Confidence_1.000_Length_619, Locus_8101_Transcript_1/1_Confidence_1.000_Length_758, Locus_15681_Transcript_1/1_Confidence_1.000_Length_226	cysteine synthase	ec:2.5.1.47	Sulfur metabolism	path:map00920	Energy Metabolism
Locus_411_Transcript_1/1_Confidence_1.000_Length_1110, Locus_2038_Transcript_1/1_Confidence_1.000_Length_938	phosphoadenylyl-sulfate reductase (thioredoxin)	ec:1.8.4.8	Sulfur metabolism	path:map00920	Energy Metabolism
Locus_3796_Transcript_1/1_Confidence_1.000_Length_338, Locus_14958_Transcript_1/1_Confidence_1.000_Length_230	adenylyl-sulfate kinase	ec:2.7.1.25	Sulfur metabolism	path:map00920	Energy Metabolism
Locus_5916_Transcript_1/1_Confidence_1.000_Length_404, Locus_6082_Transcript_1/1_Confidence_1.000_Length_241, Locus_11903_Transcript_1/1_Confidence_1.000_Length_238	acetyl-CoA C-acetyltransferase	ec:2.3.1.9	Synthesis and degradation of ketone bodies	path:map00072	Lipid Metabolism
Locus_6114_Transcript_1/1_Confidence_1.000_Length_1777, Locus_7153_Transcript_1/1_Confidence_1.000_Length_633	3-hydroxybutyrate dehydrogenase	ec:1.1.1.30	Synthesis and degradation of ketone bodies	path:map00072	Lipid Metabolism
Locus_67_Transcript_1/3_Confidence_0.333_Length_1118, Locus_67_Transcript_2/3_Confidence_0.667_Length_1790, Locus_67_Transcript_3/3_Confidence_0.667_Length_1790	hydroxymethylglutaryl-CoA synthase	ec:2.3.3.10	Synthesis and degradation of ketone bodies	path:map00072	Lipid Metabolism
Locus_120_Transcript_1/4_Confidence_0.700_Length_886, Locus_120_Transcript_2/4_Confidence_0.600_Length_765, Locus_414_Transcript_1/3_Confidence_0.714_Length_2302, Locus_414_Transcript_2/3_Confidence_0.714_Length_2301, Locus_414_Transcript_3/3_Confidence_0.714_Length_2302, Locus_662_Transcript_1/1_Confidence_1.000_Length_1217, Locus_676_Transcript_1/2_Confidence_1.000_Length_541, Locus_676_Transcr…	phosphoprotein phosphatase	ec:3.1.3.16	T cell receptor signaling pathway	path:map04660	Immune System
Locus_705_Transcript_1/1_Confidence_1.000_Length_518, Locus_1365_Transcript_1/2_Confidence_1.000_Length_1246, Locus_1365_Transcript_2/2_Confidence_1.000_Length_1131, Locus_1761_Transcript_1/1_Confidence_1.000_Length_1514, Locus_2542_Transcript_1/1_Confidence_1.000_Length_213, Locus_2677_Transcript_1/1_Confidence_1.000_Length_754, Locus_2829_Transcript_1/1_Confidence_1.000_Length_425, Locus_3297_T…	non-specific protein-tyrosine kinase	ec:2.7.10.2	T cell receptor signaling pathway	path:map04660	Immune System
Locus_3752_Transcript_1/1_Confidence_1.000_Length_430, Locus_8906_Transcript_1/1_Confidence_1.000_Length_714	glutamate decarboxylase	ec:4.1.1.15	Taurine and hypotaurine metabolism	path:map00430	Metabolism of Other Amino Acids
Locus_136_Transcript_12/18_Confidence_0.032_Length_525, Locus_136_Transcript_15/18_Confidence_0.097_Length_701, Locus_259_Transcript_1/3_Confidence_0.714_Length_859, Locus_259_Transcript_2/3_Confidence_0.714_Length_871, Locus_259_Transcript_3/3_Confidence_0.429_Length_827	glutamate dehydrogenase	ec:1.4.1.2	Taurine and hypotaurine metabolism	path:map00430	Metabolism of Other Amino Acids
Locus_1895_Transcript_1/1_Confidence_1.000_Length_647	cysteamine dioxygenase	ec:1.13.11.19	Taurine and hypotaurine metabolism	path:map00430	Metabolism of Other Amino Acids
Locus_4731_Transcript_1/1_Confidence_1.000_Length_493, Locus_10792_Transcript_1/1_Confidence_1.000_Length_293, Locus_15789_Transcript_1/1_Confidence_1.000_Length_242	diphosphomevalonate decarboxylase	ec:4.1.1.33	Terpenoid backbone biosynthesis	path:map00900	Metabolism of Terpenoids and Polyketides
Locus_1748_Transcript_1/1_Confidence_1.000_Length_679	protein-S-isoprenylcysteine O-methyltransferase	ec:2.1.1.100	Terpenoid backbone biosynthesis	path:map00900	Metabolism of Terpenoids and Polyketides
Locus_5579_Transcript_1/1_Confidence_1.000_Length_552	phosphomevalonate kinase	ec:2.7.4.2	Terpenoid backbone biosynthesis	path:map00900	Metabolism of Terpenoids and Polyketides
Locus_2108_Transcript_1/1_Confidence_1.000_Length_334, Locus_8131_Transcript_1/3_Confidence_0.667_Length_915, Locus_8131_Transcript_2/3_Confidence_0.667_Length_1384, Locus_8131_Transcript_3/3_Confidence_0.667_Length_1318, Locus_8781_Transcript_1/1_Confidence_1.000_Length_483, Locus_9570_Transcript_1/1_Confidence_1.000_Length_1184, Locus_14746_Transcript_1/1_Confidence_1.000_Length_492	dimethylallyltranstransferase	ec:2.5.1.1	Terpenoid backbone biosynthesis	path:map00900	Metabolism of Terpenoids and Polyketides
Locus_6373_Transcript_1/1_Confidence_1.000_Length_574, Locus_11735_Transcript_1/1_Confidence_1.000_Length_649	prenylcysteine oxidase	ec:1.8.3.5	Terpenoid backbone biosynthesis	path:map00900	Metabolism of Terpenoids and Polyketides
Locus_327_Transcript_1/1_Confidence_1.000_Length_2162	hydroxymethylglutaryl-CoA reductase	ec:1.1.1.88	Terpenoid backbone biosynthesis	path:map00900	Metabolism of Terpenoids and Polyketides
Locus_2012_Transcript_1/1_Confidence_1.000_Length_1051	protein farnesyltransferase	ec:2.5.1.58	Terpenoid backbone biosynthesis	path:map00900	Metabolism of Terpenoids and Polyketides
Locus_5916_Transcript_1/1_Confidence_1.000_Length_404, Locus_6082_Transcript_1/1_Confidence_1.000_Length_241, Locus_11903_Transcript_1/1_Confidence_1.000_Length_238	acetyl-CoA C-acetyltransferase	ec:2.3.1.9	Terpenoid backbone biosynthesis	path:map00900	Metabolism of Terpenoids and Polyketides
Locus_327_Transcript_1/1_Confidence_1.000_Length_2162	hydroxymethylglutaryl-CoA reductase (NADPH)	ec:1.1.1.34	Terpenoid backbone biosynthesis	path:map00900	Metabolism of Terpenoids and Polyketides
Locus_13800_Transcript_1/1_Confidence_1.000_Length_243, Locus_15997_Transcript_1/1_Confidence_1.000_Length_722	ditrans,polycis-undecaprenyl-diphosphate synthase [(2E,6E)-farnesyl-diphosphate specific]	ec:2.5.1.31	Terpenoid backbone biosynthesis	path:map00900	Metabolism of Terpenoids and Polyketides
Locus_8131_Transcript_1/3_Confidence_0.667_Length_915, Locus_8131_Transcript_2/3_Confidence_0.667_Length_1384, Locus_8131_Transcript_3/3_Confidence_0.667_Length_1318	heptaprenyl diphosphate synthase	ec:2.5.1.30	Terpenoid backbone biosynthesis	path:map00900	Metabolism of Terpenoids and Polyketides
Locus_2012_Transcript_1/1_Confidence_1.000_Length_1051, Locus_2684_Transcript_1/2_Confidence_1.000_Length_1030, Locus_2684_Transcript_2/2_Confidence_1.000_Length_978, Locus_8551_Transcript_1/1_Confidence_1.000_Length_532, Locus_8635_Transcript_1/1_Confidence_1.000_Length_286, Locus_9564_Transcript_1/1_Confidence_1.000_Length_293	geranylgeranyl diphosphate synthase	ec:2.5.1.29	Terpenoid backbone biosynthesis	path:map00900	Metabolism of Terpenoids and Polyketides
Locus_9570_Transcript_1/1_Confidence_1.000_Length_1184	(2E,6E)-farnesyl diphosphate synthase	ec:2.5.1.10	Terpenoid backbone biosynthesis	path:map00900	Metabolism of Terpenoids and Polyketides
Locus_67_Transcript_1/3_Confidence_0.333_Length_1118, Locus_67_Transcript_2/3_Confidence_0.667_Length_1790, Locus_67_Transcript_3/3_Confidence_0.667_Length_1790	hydroxymethylglutaryl-CoA synthase	ec:2.3.3.10	Terpenoid backbone biosynthesis	path:map00900	Metabolism of Terpenoids and Polyketides
Locus_933_Transcript_1/2_Confidence_1.000_Length_1047, Locus_933_Transcript_2/2_Confidence_1.000_Length_1046	isopentenyl-diphosphate Delta-isomerase	ec:5.3.3.2	Terpenoid backbone biosynthesis	path:map00900	Metabolism of Terpenoids and Polyketides
Locus_7414_Transcript_1/1_Confidence_1.000_Length_256, Locus_9118_Transcript_1/1_Confidence_1.000_Length_352, Locus_10289_Transcript_1/1_Confidence_1.000_Length_383	mevalonate kinase	ec:2.7.1.36	Terpenoid backbone biosynthesis	path:map00900	Metabolism of Terpenoids and Polyketides
Locus_1026_Transcript_1/1_Confidence_1.000_Length_1368, Locus_2242_Transcript_1/1_Confidence_1.000_Length_808, Locus_3469_Transcript_1/1_Confidence_1.000_Length_640, Locus_4601_Transcript_1/1_Confidence_1.000_Length_554, Locus_5632_Transcript_1/1_Confidence_1.000_Length_485, Locus_6317_Transcript_1/1_Confidence_1.000_Length_557, Locus_7921_Transcript_1/1_Confidence_1.000_Length_722, Locus_9380_Tr…	acetyl-CoA carboxylase	ec:6.4.1.2	Tetracycline biosynthesis	path:map00253	Metabolism of Terpenoids and Polyketides
Locus_1184_Transcript_1/1_Confidence_1.000_Length_462, Locus_3821_Transcript_1/1_Confidence_1.000_Length_691, Locus_4385_Transcript_1/1_Confidence_1.000_Length_481, Locus_4685_Transcript_1/1_Confidence_1.000_Length_392, Locus_12331_Transcript_1/1_Confidence_1.000_Length_396	thiamine diphosphokinase	ec:2.7.6.2	Thiamine metabolism	path:map00730	Metabolism of Cofactors and Vitamins
Locus_2898_Transcript_1/1_Confidence_1.000_Length_1518	phosphomethylpyrimidine kinase	ec:2.7.4.7	Thiamine metabolism	path:map00730	Metabolism of Cofactors and Vitamins
Locus_2898_Transcript_1/1_Confidence_1.000_Length_1518	thiamine-phosphate diphosphorylase	ec:2.5.1.3	Thiamine metabolism	path:map00730	Metabolism of Cofactors and Vitamins
Locus_356_Transcript_1/5_Confidence_0.500_Length_1303, Locus_356_Transcript_2/5_Confidence_0.200_Length_565, Locus_356_Transcript_3/5_Confidence_0.500_Length_1306, Locus_356_Transcript_4/5_Confidence_0.200_Length_431, Locus_356_Transcript_5/5_Confidence_0.400_Length_1356, Locus_5269_Transcript_1/1_Confidence_1.000_Length_491, Locus_12456_Transcript_1/1_Confidence_1.000_Length_238, Locus_12580_Tra…	cysteine desulfurase	ec:2.8.1.7	Thiamine metabolism	path:map00730	Metabolism of Cofactors and Vitamins
Locus_246_Transcript_1/2_Confidence_1.000_Length_485, Locus_246_Transcript_2/2_Confidence_1.000_Length_490, Locus_341_Transcript_1/2_Confidence_1.000_Length_903, Locus_341_Transcript_2/2_Confidence_1.000_Length_842, Locus_501_Transcript_1/1_Confidence_1.000_Length_297, Locus_911_Transcript_1/1_Confidence_1.000_Length_690, Locus_1184_Transcript_1/1_Confidence_1.000_Length_462, Locus_1602_Transcrip…	nucleoside-triphosphatase	ec:3.6.1.15	Thiamine metabolism	path:map00730	Metabolism of Cofactors and Vitamins
Locus_2442_Transcript_1/1_Confidence_1.000_Length_568	hydroxyethylthiazole kinase	ec:2.7.1.50	Thiamine metabolism	path:map00730	Metabolism of Cofactors and Vitamins
Locus_2898_Transcript_1/1_Confidence_1.000_Length_1518	hydroxymethylpyrimidine kinase	ec:2.7.1.49	Thiamine metabolism	path:map00730	Metabolism of Cofactors and Vitamins
Locus_7701_Transcript_1/1_Confidence_1.000_Length_331	carboxymethylenebutenolidase	ec:3.1.1.45	Toluene degradation	path:map00623	Xenobiotics Biodegradation and Metabolism
Locus_179_Transcript_1/3_Confidence_0.714_Length_2540, Locus_179_Transcript_2/3_Confidence_0.714_Length_2540, Locus_179_Transcript_3/3_Confidence_0.714_Length_2540	3-hydroxyacyl-CoA dehydrogenase	ec:1.1.1.35	Toluene degradation	path:map00623	Xenobiotics Biodegradation and Metabolism
Locus_3028_Transcript_1/2_Confidence_1.000_Length_694, Locus_3028_Transcript_2/2_Confidence_1.000_Length_691	succinate dehydrogenase	ec:1.3.99.1	Toluene degradation	path:map00623	Xenobiotics Biodegradation and Metabolism
Locus_2248_Transcript_1/1_Confidence_1.000_Length_1003, Locus_3223_Transcript_1/1_Confidence_1.000_Length_235, Locus_3952_Transcript_1/1_Confidence_1.000_Length_337, Locus_5964_Transcript_1/1_Confidence_1.000_Length_278, Locus_6018_Transcript_1/1_Confidence_1.000_Length_1236, Locus_6620_Transcript_1/1_Confidence_1.000_Length_669, Locus_6994_Transcript_1/1_Confidence_1.000_Length_431, Locus_8380_T…	primary-amine oxidase	ec:1.4.3.21	Tropane, piperidine and pyridine alkaloid biosynthesis	path:map00960	Biosynthesis of Other Secondary Metabolites
Locus_6807_Transcript_1/1_Confidence_1.000_Length_652	putrescine N-methyltransferase	ec:2.1.1.53	Tropane, piperidine and pyridine alkaloid biosynthesis	path:map00960	Biosynthesis of Other Secondary Metabolites
Locus_9519_Transcript_1/1_Confidence_1.000_Length_321	hydroxyphenylpyruvate reductase	ec:1.1.1.237	Tropane, piperidine and pyridine alkaloid biosynthesis	path:map00960	Biosynthesis of Other Secondary Metabolites
Locus_7603_Transcript_1/1_Confidence_1.000_Length_451, Locus_8048_Transcript_1/1_Confidence_1.000_Length_266, Locus_10225_Transcript_1/1_Confidence_1.000_Length_423	histidinol-phosphate transaminase	ec:2.6.1.9	Tropane, piperidine and pyridine alkaloid biosynthesis	path:map00960	Biosynthesis of Other Secondary Metabolites
Locus_833_Transcript_1/1_Confidence_1.000_Length_1402, Locus_1754_Transcript_1/1_Confidence_1.000_Length_616, Locus_1967_Transcript_1/3_Confidence_0.667_Length_1709, Locus_1967_Transcript_2/3_Confidence_0.667_Length_1703, Locus_1967_Transcript_3/3_Confidence_0.667_Length_1719, Locus_4274_Transcript_1/1_Confidence_1.000_Length_354, Locus_7421_Transcript_1/1_Confidence_1.000_Length_299, Locus_8919_…	aspartate transaminase	ec:2.6.1.1	Tropane, piperidine and pyridine alkaloid biosynthesis	path:map00960	Biosynthesis of Other Secondary Metabolites
Locus_9596_Transcript_1/1_Confidence_1.000_Length_976	tropinone reductase I	ec:1.1.1.206	Tropane, piperidine and pyridine alkaloid biosynthesis	path:map00960	Biosynthesis of Other Secondary Metabolites
Locus_3223_Transcript_1/1_Confidence_1.000_Length_235, Locus_3952_Transcript_1/1_Confidence_1.000_Length_337, Locus_5964_Transcript_1/1_Confidence_1.000_Length_278, Locus_11297_Transcript_1/1_Confidence_1.000_Length_342, Locus_14699_Transcript_1/1_Confidence_1.000_Length_476	L-amino-acid oxidase	ec:1.4.3.2	Tryptophan metabolism	path:map00380	Amino Acid Metabolism
Locus_165_Transcript_1/1_Confidence_1.000_Length_1284, Locus_179_Transcript_1/3_Confidence_0.714_Length_2540, Locus_179_Transcript_2/3_Confidence_0.714_Length_2540, Locus_179_Transcript_3/3_Confidence_0.714_Length_2540, Locus_1406_Transcript_1/3_Confidence_0.667_Length_1529, Locus_1406_Transcript_2/3_Confidence_0.667_Length_1473, Locus_1406_Transcript_3/3_Confidence_0.667_Length_1473, Locus_1869_…	enoyl-CoA hydratase	ec:4.2.1.17	Tryptophan metabolism	path:map00380	Amino Acid Metabolism
Locus_553_Transcript_1/1_Confidence_1.000_Length_843, Locus_3552_Transcript_1/1_Confidence_1.000_Length_616, Locus_4216_Transcript_1/1_Confidence_1.000_Length_1014, Locus_7625_Transcript_1/4_Confidence_0.727_Length_1894, Locus_7625_Transcript_2/4_Confidence_0.727_Length_1752, Locus_7625_Transcript_3/4_Confidence_0.727_Length_1773, Locus_7625_Transcript_4/4_Confidence_0.727_Length_1678, Locus_7689…	catalase	ec:1.11.1.6	Tryptophan metabolism	path:map00380	Amino Acid Metabolism
Locus_4062_Transcript_1/2_Confidence_1.000_Length_658, Locus_4062_Transcript_2/2_Confidence_1.000_Length_658, Locus_4704_Transcript_1/1_Confidence_1.000_Length_449, Locus_5352_Transcript_1/1_Confidence_1.000_Length_681, Locus_5403_Transcript_1/1_Confidence_1.000_Length_256, Locus_6809_Transcript_1/1_Confidence_1.000_Length_2186, Locus_9745_Transcript_1/1_Confidence_1.000_Length_415, Locus_13087_T…	amidase	ec:3.5.1.4	Tryptophan metabolism	path:map00380	Amino Acid Metabolism
Locus_15219_Transcript_1/1_Confidence_1.000_Length_351	thioglucosidase	ec:3.2.1.147	Tryptophan metabolism	path:map00380	Amino Acid Metabolism
Locus_195_Transcript_1/1_Confidence_1.000_Length_1883, Locus_2489_Transcript_1/1_Confidence_1.000_Length_450, Locus_2914_Transcript_1/2_Confidence_1.000_Length_1257, Locus_2914_Transcript_2/2_Confidence_1.000_Length_1257, Locus_3683_Transcript_1/1_Confidence_1.000_Length_1237, Locus_6674_Transcript_1/1_Confidence_1.000_Length_268, Locus_7170_Transcript_1/1_Confidence_1.000_Length_612, Locus_11592…	aldehyde dehydrogenase (NAD+)	ec:1.2.1.3	Tryptophan metabolism	path:map00380	Amino Acid Metabolism
Locus_5916_Transcript_1/1_Confidence_1.000_Length_404, Locus_6082_Transcript_1/1_Confidence_1.000_Length_241, Locus_11903_Transcript_1/1_Confidence_1.000_Length_238	acetyl-CoA C-acetyltransferase	ec:2.3.1.9	Tryptophan metabolism	path:map00380	Amino Acid Metabolism
Locus_179_Transcript_1/3_Confidence_0.714_Length_2540, Locus_179_Transcript_2/3_Confidence_0.714_Length_2540, Locus_179_Transcript_3/3_Confidence_0.714_Length_2540	3-hydroxyacyl-CoA dehydrogenase	ec:1.1.1.35	Tryptophan metabolism	path:map00380	Amino Acid Metabolism
Locus_3241_Transcript_1/2_Confidence_1.000_Length_3329, Locus_3241_Transcript_2/2_Confidence_1.000_Length_3329	oxoglutarate dehydrogenase (succinyl-transferring)	ec:1.2.4.2	Tryptophan metabolism	path:map00380	Amino Acid Metabolism
Locus_7929_Transcript_1/1_Confidence_1.000_Length_379, Locus_8893_Transcript_1/1_Confidence_1.000_Length_247, Locus_10209_Transcript_1/1_Confidence_1.000_Length_578	nitrilase	ec:3.5.5.1	Tryptophan metabolism	path:map00380	Amino Acid Metabolism
Locus_2719_Transcript_1/1_Confidence_1.000_Length_380, Locus_8263_Transcript_1/1_Confidence_1.000_Length_330, Locus_10306_Transcript_1/1_Confidence_1.000_Length_233, Locus_14852_Transcript_1/1_Confidence_1.000_Length_266	unspecific monooxygenase	ec:1.14.14.1	Tryptophan metabolism	path:map00380	Amino Acid Metabolism
Locus_9526_Transcript_1/1_Confidence_1.000_Length_375	5-oxopent-3-ene-1,2,5-tricarboxylate decarboxylase	ec:4.1.1.68	Tyrosine metabolism	path:map00350	Amino Acid Metabolism
Locus_35_Transcript_1/1_Confidence_1.000_Length_405, Locus_12614_Transcript_1/1_Confidence_1.000_Length_233	fumarylacetoacetase	ec:3.7.1.2	Tyrosine metabolism	path:map00350	Amino Acid Metabolism
Locus_3223_Transcript_1/1_Confidence_1.000_Length_235, Locus_3952_Transcript_1/1_Confidence_1.000_Length_337, Locus_5964_Transcript_1/1_Confidence_1.000_Length_278, Locus_11297_Transcript_1/1_Confidence_1.000_Length_342, Locus_14699_Transcript_1/1_Confidence_1.000_Length_476	L-amino-acid oxidase	ec:1.4.3.2	Tyrosine metabolism	path:map00350	Amino Acid Metabolism
Locus_2248_Transcript_1/1_Confidence_1.000_Length_1003, Locus_3223_Transcript_1/1_Confidence_1.000_Length_235, Locus_3952_Transcript_1/1_Confidence_1.000_Length_337, Locus_5964_Transcript_1/1_Confidence_1.000_Length_278, Locus_6018_Transcript_1/1_Confidence_1.000_Length_1236, Locus_6620_Transcript_1/1_Confidence_1.000_Length_669, Locus_6994_Transcript_1/1_Confidence_1.000_Length_431, Locus_8380_T…	primary-amine oxidase	ec:1.4.3.21	Tyrosine metabolism	path:map00350	Amino Acid Metabolism
Locus_594_Transcript_1/3_Confidence_0.667_Length_1526, Locus_594_Transcript_2/3_Confidence_0.667_Length_1573, Locus_594_Transcript_3/3_Confidence_0.667_Length_1526, Locus_686_Transcript_1/1_Confidence_1.000_Length_370, Locus_923_Transcript_1/2_Confidence_1.000_Length_895, Locus_923_Transcript_2/2_Confidence_1.000_Length_895, Locus_1450_Transcript_1/1_Confidence_1.000_Length_232, Locus_5630_Transc…	alcohol dehydrogenase	ec:1.1.1.1	Tyrosine metabolism	path:map00350	Amino Acid Metabolism
Locus_12802_Transcript_1/1_Confidence_1.000_Length_569	phenylpyruvate tautomerase	ec:5.3.2.1	Tyrosine metabolism	path:map00350	Amino Acid Metabolism
Locus_2489_Transcript_1/1_Confidence_1.000_Length_450, Locus_2914_Transcript_1/2_Confidence_1.000_Length_1257, Locus_2914_Transcript_2/2_Confidence_1.000_Length_1257, Locus_3683_Transcript_1/1_Confidence_1.000_Length_1237, Locus_11592_Transcript_1/1_Confidence_1.000_Length_519, Locus_14769_Transcript_1/1_Confidence_1.000_Length_294	aldehyde dehydrogenase [NAD(P)+]	ec:1.2.1.5	Tyrosine metabolism	path:map00350	Amino Acid Metabolism
Locus_9519_Transcript_1/1_Confidence_1.000_Length_321	hydroxyphenylpyruvate reductase	ec:1.1.1.237	Tyrosine metabolism	path:map00350	Amino Acid Metabolism
Locus_7603_Transcript_1/1_Confidence_1.000_Length_451, Locus_8048_Transcript_1/1_Confidence_1.000_Length_266, Locus_10225_Transcript_1/1_Confidence_1.000_Length_423	histidinol-phosphate transaminase	ec:2.6.1.9	Tyrosine metabolism	path:map00350	Amino Acid Metabolism
Locus_833_Transcript_1/1_Confidence_1.000_Length_1402, Locus_1754_Transcript_1/1_Confidence_1.000_Length_616, Locus_1967_Transcript_1/3_Confidence_0.667_Length_1709, Locus_1967_Transcript_2/3_Confidence_0.667_Length_1703, Locus_1967_Transcript_3/3_Confidence_0.667_Length_1719, Locus_4274_Transcript_1/1_Confidence_1.000_Length_354, Locus_7421_Transcript_1/1_Confidence_1.000_Length_299, Locus_8919_…	aspartate transaminase	ec:2.6.1.1	Tyrosine metabolism	path:map00350	Amino Acid Metabolism
Locus_1384_Transcript_1/1_Confidence_1.000_Length_688, Locus_1765_Transcript_1/1_Confidence_1.000_Length_659	succinate-semialdehyde dehydrogenase [NAD(P)+]	ec:1.2.1.16	Tyrosine metabolism	path:map00350	Amino Acid Metabolism
Locus_14850_Transcript_1/1_Confidence_1.000_Length_267	polyprenyldihydroxybenzoate methyltransferase	ec:2.1.1.114	Ubiquinone and other terpenoid-quinone biosynthesis	path:map00130	Metabolism of Cofactors and Vitamins
Locus_14850_Transcript_1/1_Confidence_1.000_Length_267	3-demethylubiquinol 3-O-methyltransferase	ec:2.1.1.64	Ubiquinone and other terpenoid-quinone biosynthesis	path:map00130	Metabolism of Cofactors and Vitamins
Locus_9519_Transcript_1/1_Confidence_1.000_Length_321	hydroxyphenylpyruvate reductase	ec:1.1.1.237	Ubiquinone and other terpenoid-quinone biosynthesis	path:map00130	Metabolism of Cofactors and Vitamins
Locus_5_Transcript_1/2_Confidence_1.000_Length_1879, Locus_5_Transcript_2/2_Confidence_1.000_Length_1879, Locus_384_Transcript_1/2_Confidence_1.000_Length_1001, Locus_384_Transcript_2/2_Confidence_1.000_Length_917, Locus_1732_Transcript_1/1_Confidence_1.000_Length_310, Locus_3335_Transcript_1/1_Confidence_1.000_Length_321, Locus_3689_Transcript_1/1_Confidence_1.000_Length_327, Locus_5170_Transcri…	o-succinylbenzoate---CoA ligase	ec:6.2.1.26	Ubiquinone and other terpenoid-quinone biosynthesis	path:map00130	Metabolism of Cofactors and Vitamins
Locus_1566_Transcript_1/1_Confidence_1.000_Length_292, Locus_4821_Transcript_1/1_Confidence_1.000_Length_510, Locus_5868_Transcript_1/2_Confidence_1.000_Length_722, Locus_5868_Transcript_2/2_Confidence_1.000_Length_722, Locus_6866_Transcript_1/1_Confidence_1.000_Length_690, Locus_10302_Transcript_1/1_Confidence_1.000_Length_427, Locus_10525_Transcript_1/1_Confidence_1.000_Length_542, Locus_11105_…	4-coumarate---CoA ligase	ec:6.2.1.12	Ubiquinone and other terpenoid-quinone biosynthesis	path:map00130	Metabolism of Cofactors and Vitamins
Locus_307_Transcript_1/1_Confidence_1.000_Length_834, Locus_7702_Transcript_1/1_Confidence_1.000_Length_537, Locus_15213_Transcript_1/1_Confidence_1.000_Length_471	3-isopropylmalate dehydratase	ec:4.2.1.33	Valine, leucine and isoleucine biosynthesis	path:map00290	Amino Acid Metabolism
Locus_1288_Transcript_1/1_Confidence_1.000_Length_1852	threonine ammonia-lyase	ec:4.3.1.19	Valine, leucine and isoleucine biosynthesis	path:map00290	Amino Acid Metabolism
Locus_1559_Transcript_1/1_Confidence_1.000_Length_2049, Locus_15919_Transcript_1/1_Confidence_1.000_Length_304	acetolactate synthase	ec:2.2.1.6	Valine, leucine and isoleucine biosynthesis	path:map00290	Amino Acid Metabolism
Locus_839_Transcript_1/1_Confidence_1.000_Length_1281, Locus_5344_Transcript_1/1_Confidence_1.000_Length_626	ketol-acid reductoisomerase	ec:1.1.1.86	Valine, leucine and isoleucine biosynthesis	path:map00290	Amino Acid Metabolism
Locus_999_Transcript_1/1_Confidence_1.000_Length_331	3-isopropylmalate dehydrogenase	ec:1.1.1.85	Valine, leucine and isoleucine biosynthesis	path:map00290	Amino Acid Metabolism
Locus_6508_Transcript_1/1_Confidence_1.000_Length_984, Locus_9706_Transcript_1/1_Confidence_1.000_Length_653, Locus_11245_Transcript_1/1_Confidence_1.000_Length_456	2-isopropylmalate synthase	ec:2.3.3.13	Valine, leucine and isoleucine biosynthesis	path:map00290	Amino Acid Metabolism
Locus_898_Transcript_1/1_Confidence_1.000_Length_1459, Locus_1927_Transcript_1/1_Confidence_1.000_Length_359, Locus_7144_Transcript_1/1_Confidence_1.000_Length_808, Locus_7413_Transcript_1/1_Confidence_1.000_Length_445	branched-chain-amino-acid transaminase	ec:2.6.1.42	Valine, leucine and isoleucine biosynthesis	path:map00290	Amino Acid Metabolism
Locus_11350_Transcript_1/1_Confidence_1.000_Length_418	dihydroxy-acid dehydratase	ec:4.2.1.9	Valine, leucine and isoleucine biosynthesis	path:map00290	Amino Acid Metabolism
Locus_3223_Transcript_1/1_Confidence_1.000_Length_235, Locus_3952_Transcript_1/1_Confidence_1.000_Length_337, Locus_5964_Transcript_1/1_Confidence_1.000_Length_278, Locus_11297_Transcript_1/1_Confidence_1.000_Length_342, Locus_14699_Transcript_1/1_Confidence_1.000_Length_476	L-amino-acid oxidase	ec:1.4.3.2	Valine, leucine and isoleucine degradation	path:map00280	Amino Acid Metabolism
Locus_165_Transcript_1/1_Confidence_1.000_Length_1284, Locus_179_Transcript_1/3_Confidence_0.714_Length_2540, Locus_179_Transcript_2/3_Confidence_0.714_Length_2540, Locus_179_Transcript_3/3_Confidence_0.714_Length_2540, Locus_1406_Transcript_1/3_Confidence_0.667_Length_1529, Locus_1406_Transcript_2/3_Confidence_0.667_Length_1473, Locus_1406_Transcript_3/3_Confidence_0.667_Length_1473, Locus_1869_…	enoyl-CoA hydratase	ec:4.2.1.17	Valine, leucine and isoleucine degradation	path:map00280	Amino Acid Metabolism
Locus_1406_Transcript_1/3_Confidence_0.667_Length_1529, Locus_1406_Transcript_2/3_Confidence_0.667_Length_1473, Locus_1406_Transcript_3/3_Confidence_0.667_Length_1473, Locus_9391_Transcript_1/1_Confidence_1.000_Length_482, Locus_11330_Transcript_1/1_Confidence_1.000_Length_623	3-hydroxyisobutyryl-CoA hydrolase	ec:3.1.2.4	Valine, leucine and isoleucine degradation	path:map00280	Amino Acid Metabolism
Locus_750_Transcript_1/2_Confidence_1.000_Length_1763, Locus_750_Transcript_2/2_Confidence_1.000_Length_1663	acetyl-CoA C-acyltransferase	ec:2.3.1.16	Valine, leucine and isoleucine degradation	path:map00280	Amino Acid Metabolism
Locus_195_Transcript_1/1_Confidence_1.000_Length_1883, Locus_2489_Transcript_1/1_Confidence_1.000_Length_450, Locus_2914_Transcript_1/2_Confidence_1.000_Length_1257, Locus_2914_Transcript_2/2_Confidence_1.000_Length_1257, Locus_3683_Transcript_1/1_Confidence_1.000_Length_1237, Locus_6674_Transcript_1/1_Confidence_1.000_Length_268, Locus_7170_Transcript_1/1_Confidence_1.000_Length_612, Locus_11592…	aldehyde dehydrogenase (NAD+)	ec:1.2.1.3	Valine, leucine and isoleucine degradation	path:map00280	Amino Acid Metabolism
Locus_5916_Transcript_1/1_Confidence_1.000_Length_404, Locus_6082_Transcript_1/1_Confidence_1.000_Length_241, Locus_11903_Transcript_1/1_Confidence_1.000_Length_238	acetyl-CoA C-acetyltransferase	ec:2.3.1.9	Valine, leucine and isoleucine degradation	path:map00280	Amino Acid Metabolism
Locus_179_Transcript_1/3_Confidence_0.714_Length_2540, Locus_179_Transcript_2/3_Confidence_0.714_Length_2540, Locus_179_Transcript_3/3_Confidence_0.714_Length_2540	3-hydroxyacyl-CoA dehydrogenase	ec:1.1.1.35	Valine, leucine and isoleucine degradation	path:map00280	Amino Acid Metabolism
Locus_67_Transcript_1/3_Confidence_0.333_Length_1118, Locus_67_Transcript_2/3_Confidence_0.667_Length_1790, Locus_67_Transcript_3/3_Confidence_0.667_Length_1790	hydroxymethylglutaryl-CoA synthase	ec:2.3.3.10	Valine, leucine and isoleucine degradation	path:map00280	Amino Acid Metabolism
Locus_1871_Transcript_1/1_Confidence_1.000_Length_1270, Locus_4949_Transcript_1/1_Confidence_1.000_Length_347, Locus_5532_Transcript_1/2_Confidence_1.000_Length_1058, Locus_5532_Transcript_2/2_Confidence_1.000_Length_1336, Locus_11326_Transcript_1/3_Confidence_0.600_Length_455, Locus_11326_Transcript_2/3_Confidence_0.600_Length_608, Locus_11326_Transcript_3/3_Confidence_0.600_Length_455	dihydrolipoyl dehydrogenase	ec:1.8.1.4	Valine, leucine and isoleucine degradation	path:map00280	Amino Acid Metabolism
Locus_898_Transcript_1/1_Confidence_1.000_Length_1459, Locus_1927_Transcript_1/1_Confidence_1.000_Length_359, Locus_7144_Transcript_1/1_Confidence_1.000_Length_808, Locus_7413_Transcript_1/1_Confidence_1.000_Length_445	branched-chain-amino-acid transaminase	ec:2.6.1.42	Valine, leucine and isoleucine degradation	path:map00280	Amino Acid Metabolism
Locus_853_Transcript_1/1_Confidence_1.000_Length_347, Locus_6952_Transcript_1/1_Confidence_1.000_Length_747, Locus_11507_Transcript_1/1_Confidence_1.000_Length_282, Locus_12745_Transcript_1/1_Confidence_1.000_Length_985, Locus_15703_Transcript_1/1_Confidence_1.000_Length_355, Locus_16054_Transcript_1/1_Confidence_1.000_Length_237	methylmalonate-semialdehyde dehydrogenase (acylating)	ec:1.2.1.27	Valine, leucine and isoleucine degradation	path:map00280	Amino Acid Metabolism
Locus_8723_Transcript_1/1_Confidence_1.000_Length_361	glycoprotein 2-beta-D-xylosyltransferase	ec:2.4.2.38	Various types of N-glycan biosynthesis	path:map00513	Glycan Biosynthesis and Metabolism
Locus_4471_Transcript_1/1_Confidence_1.000_Length_273, Locus_9515_Transcript_1/1_Confidence_1.000_Length_203, Locus_11028_Transcript_1/1_Confidence_1.000_Length_333, Locus_14074_Transcript_1/1_Confidence_1.000_Length_234	beta-N-acetylhexosaminidase	ec:3.2.1.52	Various types of N-glycan biosynthesis	path:map00513	Glycan Biosynthesis and Metabolism
Locus_3782_Transcript_1/1_Confidence_1.000_Length_375, Locus_13404_Transcript_1/1_Confidence_1.000_Length_318	alpha-1,6-mannosyl-glycoprotein 2-beta-N-acetylglucosaminyltransferase	ec:2.4.1.143	Various types of N-glycan biosynthesis	path:map00513	Glycan Biosynthesis and Metabolism
Locus_14553_Transcript_1/1_Confidence_1.000_Length_508	chitobiosyldiphosphodolichol beta-mannosyltransferase	ec:2.4.1.142	Various types of N-glycan biosynthesis	path:map00513	Glycan Biosynthesis and Metabolism
Locus_1524_Transcript_1/1_Confidence_1.000_Length_2056, Locus_1599_Transcript_1/2_Confidence_1.000_Length_1290, Locus_1599_Transcript_2/2_Confidence_1.000_Length_1290, Locus_1899_Transcript_1/1_Confidence_1.000_Length_338, Locus_3251_Transcript_1/1_Confidence_1.000_Length_330, Locus_3970_Transcript_1/1_Confidence_1.000_Length_362, Locus_4528_Transcript_1/1_Confidence_1.000_Length_619, Locus_4996_…	dolichyl-diphosphooligosaccharide---protein glycotransferase	ec:2.4.1.119	Various types of N-glycan biosynthesis	path:map00513	Glycan Biosynthesis and Metabolism
Locus_630_Transcript_1/1_Confidence_1.000_Length_491, Locus_3782_Transcript_1/1_Confidence_1.000_Length_375, Locus_9152_Transcript_1/1_Confidence_1.000_Length_427, Locus_9347_Transcript_1/1_Confidence_1.000_Length_313, Locus_13404_Transcript_1/1_Confidence_1.000_Length_318, Locus_13712_Transcript_1/1_Confidence_1.000_Length_200	alpha-1,3-mannosyl-glycoprotein 2-beta-N-acetylglucosaminyltransferase	ec:2.4.1.101	Various types of N-glycan biosynthesis	path:map00513	Glycan Biosynthesis and Metabolism
Locus_4546_Transcript_1/1_Confidence_1.000_Length_304, Locus_10938_Transcript_1/1_Confidence_1.000_Length_610	mannosyl-oligosaccharide 1,3-1,6-alpha-mannosidase	ec:3.2.1.114	Various types of N-glycan biosynthesis	path:map00513	Glycan Biosynthesis and Metabolism
Locus_2219_Transcript_1/1_Confidence_1.000_Length_438, Locus_3416_Transcript_1/1_Confidence_1.000_Length_893, Locus_10292_Transcript_1/1_Confidence_1.000_Length_215, Locus_15553_Transcript_1/1_Confidence_1.000_Length_286	mannosyl-oligosaccharide 1,2-alpha-mannosidase	ec:3.2.1.113	Various types of N-glycan biosynthesis	path:map00513	Glycan Biosynthesis and Metabolism
Locus_2930_Transcript_1/2_Confidence_1.000_Length_924, Locus_2930_Transcript_2/2_Confidence_1.000_Length_912, Locus_6564_Transcript_1/1_Confidence_1.000_Length_487, Locus_14006_Transcript_1/1_Confidence_1.000_Length_298, Locus_14736_Transcript_1/1_Confidence_1.000_Length_296, Locus_16041_Transcript_1/1_Confidence_1.000_Length_219	pyridoxal 5'-phosphate synthase	ec:1.4.3.5	Vitamin B6 metabolism	path:map00750	Metabolism of Cofactors and Vitamins
Locus_9984_Transcript_1/1_Confidence_1.000_Length_1176	pyridoxal 4-dehydrogenase	ec:1.1.1.107	Vitamin B6 metabolism	path:map00750	Metabolism of Cofactors and Vitamins
Locus_322_Transcript_1/1_Confidence_1.000_Length_1740	phosphoserine transaminase	ec:2.6.1.52	Vitamin B6 metabolism	path:map00750	Metabolism of Cofactors and Vitamins
Locus_294_Transcript_1/3_Confidence_0.714_Length_854, Locus_294_Transcript_2/3_Confidence_0.714_Length_977, Locus_294_Transcript_3/3_Confidence_0.714_Length_977	pyridoxal kinase	ec:2.7.1.35	Vitamin B6 metabolism	path:map00750	Metabolism of Cofactors and Vitamins
Locus_7294_Transcript_1/1_Confidence_1.000_Length_263, Locus_9070_Transcript_1/1_Confidence_1.000_Length_224	tRNA dimethylallyltransferase	ec:2.5.1.75	Zeatin biosynthesis	path:map00908	Metabolism of Terpenoids and Polyketides
Locus_7294_Transcript_1/1_Confidence_1.000_Length_263, Locus_9070_Transcript_1/1_Confidence_1.000_Length_224	adenylate dimethylallyltransferase	ec:2.5.1.27	Zeatin biosynthesis	path:map00908	Metabolism of Terpenoids and Polyketides
