# Supplementary material for: Perigone Lobe Transcriptome Analysis Provides Insights into Rafflesia cantleyi Flower Development
Source: PLoS One. 2016 Dec 15;11(12):e0167958. doi: 10.1371/journal.pone.0167958 (PMC5158018; doi:10.1371/journal.pone.0167958)
Supplement: S4 Table — (XLSX) [file pone.0167958.s005.xlsx]

## Sheet: Sheet1
Enriched KEGG pathway	Input number	Background number	P-Value	Corrected P-Value
Metabolic pathways	1231	1606	2.59216e-13	8.56259e-12
Biosynthesis of secondary metabolites	578	698	1.23549e-09	2.4482e-08
Biosynthesis of amino acids	240	257	3.60832e-07	5.00716e-06
Carbon metabolism	212	225	1.14538e-06	1.43243e-05
Pyruvate metabolism	101	103	0.000276104	0.00188557
Glycolysis / Gluconeogenesis	99	103	0.000497158	0.00318747
Starch and sucrose metabolism	106	117	0.00126164	0.00730308
Carbon fixation in photosynthetic organisms	59	59	0.00357889	0.0169941
Alanine, aspartate and glutamate metabolism	61	62	0.00392032	0.0184998
Phenylalanine, tyrosine and tryptophan biosynthesis	70	74	0.00397598	0.0187056
Aminoacyl-tRNA biosynthesis	63	65	0.00426211	0.0198964
Citrate cycle (TCA cycle)	58	60	0.00614934	0.0263034
Glycine, serine and threonine metabolism	63	68	0.00814278	0.0328195
Amino sugar and nucleotide sugar metabolism	94	111	0.00821023	0.0330475
Fructose and mannose metabolism	54	57	0.010311	0.0377533
