# Supplementary material for: Perigone Lobe Transcriptome Analysis Provides Insights into Rafflesia cantleyi Flower Development
Source: PLoS One. 2016 Dec 15;11(12):e0167958. doi: 10.1371/journal.pone.0167958 (PMC5158018; doi:10.1371/journal.pone.0167958)
Supplement: S5 Table — (XLSX) [file pone.0167958.s006.xlsx]

## Sheet: PlantTFDB
Transcript name	% Identity	E value	Organism	Transcription factor
Locus_521_Transcript_1/2_Confidence_1.000_Length_2596	33.3333	3e-09	Oryza_sativa_subsp._indica_OsIBCD035530	ABI3VP1
Locus_521_Transcript_2/2_Confidence_1.000_Length_2495	33.3333	3e-09	Oryza_sativa_subsp._indica_OsIBCD035530	ABI3VP1
Locus_1095_Transcript_1/1_Confidence_1.000_Length_728	31.6279	7e-32	Oryza_sativa_subsp._indica_OsIBCD011208	ABI3VP1
Locus_1706_Transcript_1/1_Confidence_1.000_Length_591	51.8519	3e-49	Vitis_vinifera_GSVIVP00023919001	ABI3VP1
Locus_1718_Transcript_1/1_Confidence_1.000_Length_296	31.5789	8e-07	Oryza_sativa_subsp._indica_OsIBCD011208	ABI3VP1
Locus_1821_Transcript_1/1_Confidence_1.000_Length_246	42.8571	4e-13	Oryza_sativa_subsp._indica_OsIBCD035530	ABI3VP1
Locus_2266_Transcript_1/1_Confidence_1.000_Length_1104	54.9598	9e-99	Populus_trichocarpa_250249	ABI3VP1
Locus_2939_Transcript_1/1_Confidence_1.000_Length_2246	40.7407	3e-12	Oryza_sativa_subsp._indica_OsIBCD035530	ABI3VP1
Locus_3057_Transcript_1/1_Confidence_1.000_Length_390	64.1304	4e-27	Vitis_vinifera_GSVIVP00009730001	ABI3VP1
Locus_3111_Transcript_1/1_Confidence_1.000_Length_370	43.1373	1e-13	Carica_papaya_evm.TU.supercontig_37.106	ABI3VP1
Locus_4282_Transcript_1/1_Confidence_1.000_Length_955	36.0656	4e-22	Vitis_vinifera_GSVIVP00009730001	ABI3VP1
Locus_6214_Transcript_1/1_Confidence_1.000_Length_233	50.7246	1e-16	Populus_trichocarpa_591695	ABI3VP1
Locus_6739_Transcript_1/1_Confidence_1.000_Length_349	59.0551	5e-34	Populus_trichocarpa_555506	ABI3VP1
Locus_6997_Transcript_1/1_Confidence_1.000_Length_417	25.6	3e-08	Oryza_sativa_subsp._indica_OsIBCD011208	ABI3VP1
Locus_7020_Transcript_1/1_Confidence_1.000_Length_295	83.6735	4e-44	Carica_papaya_evm.TU.supercontig_8.179	ABI3VP1
Locus_7658_Transcript_1/1_Confidence_1.000_Length_1158	50.8772	1e-08	Arabidopsis_lyrata_898397	ABI3VP1
Locus_8324_Transcript_1/1_Confidence_1.000_Length_242	90.4762	3e-31	Carica_papaya_evm.TU.supercontig_57.70	ABI3VP1
Locus_8378_Transcript_1/1_Confidence_1.000_Length_313	42.1053	2e-14	Oryza_sativa_subsp._indica_OsIBCD035530	ABI3VP1
Locus_8928_Transcript_1/1_Confidence_1.000_Length_335	55.2941	4e-17	Vitis_vinifera_GSVIVP00000473001	ABI3VP1
Locus_9476_Transcript_1/1_Confidence_1.000_Length_359	68.0851	2e-16	Populus_trichocarpa_250249	ABI3VP1
Locus_9863_Transcript_1/1_Confidence_1.000_Length_1097	65.529	1e-111	Populus_trichocarpa_250249	ABI3VP1
Locus_9904_Transcript_1/1_Confidence_1.000_Length_533	47.0588	4e-08	Oryza_sativa_subsp._indica_OsIBCD011208	ABI3VP1
Locus_11132_Transcript_1/1_Confidence_1.000_Length_434	52.7473	9e-25	Populus_trichocarpa_234125	ABI3VP1
Locus_12310_Transcript_1/1_Confidence_1.000_Length_491	32.0896	6e-10	Oryza_sativa_subsp._indica_OsIBCD011208	ABI3VP1
Locus_178_Transcript_1/2_Confidence_1.000_Length_1000	75.3036	1e-106	Populus_trichocarpa_830643	Alfin-like
Locus_178_Transcript_2/2_Confidence_1.000_Length_703	71.8519	9e-53	Populus_trichocarpa_830643	Alfin-like
Locus_9687_Transcript_1/1_Confidence_1.000_Length_345	67.3077	7e-36	Arabidopsis_lyrata_910088	Alfin-like
Locus_10592_Transcript_1/1_Confidence_1.000_Length_320	54.717	5e-31	Populus_trichocarpa_656257	Alfin-like
Locus_11446_Transcript_1/1_Confidence_1.000_Length_325	70.6422	9e-36	Vitis_vinifera_GSVIVP00032250001	Alfin-like
Locus_13093_Transcript_1/1_Confidence_1.000_Length_266	63.4921	2e-20	Physcomitrella_patens_122102	Alfin-like
Locus_13176_Transcript_1/1_Confidence_1.000_Length_248	91.8033	8e-34	Carica_papaya_evm.TU.supercontig_25.96	Alfin-like
Locus_102_Transcript_1/2_Confidence_1.000_Length_2978	83.3333	2e-09	Oryza_sativa_subsp._indica_OsIBCD021528	AP2-EREBP
Locus_102_Transcript_2/2_Confidence_1.000_Length_2952	83.3333	2e-09	Oryza_sativa_subsp._indica_OsIBCD021528	AP2-EREBP
Locus_584_Transcript_1/2_Confidence_1.000_Length_1655	34.1682	5e-75	Selaginella_moellendorffii_443461	AP2-EREBP
Locus_584_Transcript_2/2_Confidence_1.000_Length_1583	35.5556	2e-78	Selaginella_moellendorffii_443461	AP2-EREBP
Locus_616_Transcript_1/3_Confidence_0.600_Length_1610	30.5556	5e-41	Oryza_sativa_subsp._indica_OsIBCD027236	AP2-EREBP
Locus_616_Transcript_2/3_Confidence_0.600_Length_1821	30.2452	2e-41	Oryza_sativa_subsp._indica_OsIBCD027236	AP2-EREBP
Locus_616_Transcript_3/3_Confidence_0.600_Length_2029	30.2452	2e-41	Oryza_sativa_subsp._indica_OsIBCD027236	AP2-EREBP
Locus_689_Transcript_1/1_Confidence_1.000_Length_2715	40.4432	1e-67	Oryza_sativa_subsp._indica_OsIBCD007344	AP2-EREBP
Locus_879_Transcript_1/1_Confidence_1.000_Length_1539	42.2392	4e-65	Populus_trichocarpa_273558	AP2-EREBP
Locus_962_Transcript_1/1_Confidence_1.000_Length_746	45.9119	6e-29	Populus_trichocarpa_781921	AP2-EREBP
Locus_1219_Transcript_1/2_Confidence_1.000_Length_1162	36.1446	4e-29	Oryza_sativa_subsp._indica_OsIBCD027236	AP2-EREBP
Locus_1219_Transcript_2/2_Confidence_1.000_Length_1146	33.67	5e-34	Oryza_sativa_subsp._indica_OsIBCD027236	AP2-EREBP
Locus_1275_Transcript_1/1_Confidence_1.000_Length_1011	39.9361	2e-50	Vitis_vinifera_GSVIVP00026980001	AP2-EREBP
Locus_1494_Transcript_1/1_Confidence_1.000_Length_1902	30.5405	4e-39	Oryza_sativa_subsp._indica_OsIBCD027236	AP2-EREBP
Locus_1711_Transcript_1/1_Confidence_1.000_Length_1381	29.9652	2e-28	Oryza_sativa_subsp._indica_OsIBCD027236	AP2-EREBP
Locus_1898_Transcript_1/1_Confidence_1.000_Length_786	40.1198	2e-23	Vitis_vinifera_GSVIVP00019092001	AP2-EREBP
Locus_2834_Transcript_1/1_Confidence_1.000_Length_2139	24.3697	1e-36	Selaginella_moellendorffii_443461	AP2-EREBP
Locus_3181_Transcript_1/1_Confidence_1.000_Length_1960	72.4771	0	Selaginella_moellendorffii_443461	AP2-EREBP
Locus_3647_Transcript_1/1_Confidence_1.000_Length_967	41.6667	2e-28	Populus_trichocarpa_549837	AP2-EREBP
Locus_4379_Transcript_1/1_Confidence_1.000_Length_933	39.5455	3e-31	Carica_papaya_evm.TU.supercontig_89.36	AP2-EREBP
Locus_4410_Transcript_1/1_Confidence_1.000_Length_270	52.8736	4e-18	Populus_trichocarpa_261257	AP2-EREBP
Locus_4624_Transcript_1/1_Confidence_1.000_Length_596	48.3607	4e-28	Vitis_vinifera_GSVIVP00019092001	AP2-EREBP
Locus_4714_Transcript_1/1_Confidence_1.000_Length_943	56.9182	1e-95	Selaginella_moellendorffii_443461	AP2-EREBP
Locus_4987_Transcript_1/2_Confidence_1.000_Length_1611	46.9484	1e-35	Carica_papaya_evm.TU.supercontig_132.35	AP2-EREBP
Locus_4987_Transcript_2/2_Confidence_1.000_Length_1226	46.9484	9e-36	Carica_papaya_evm.TU.supercontig_132.35	AP2-EREBP
Locus_5163_Transcript_1/1_Confidence_1.000_Length_1169	67.1233	5e-20	Arabidopsis_lyrata_900671	AP2-EREBP
Locus_5489_Transcript_1/1_Confidence_1.000_Length_824	45.0355	1e-64	Selaginella_moellendorffii_443461	AP2-EREBP
Locus_6218_Transcript_1/1_Confidence_1.000_Length_1716	78.0645	2e-68	Oryza_sativa_subsp._indica_OsIBCD027435	AP2-EREBP
Locus_6286_Transcript_1/1_Confidence_1.000_Length_574	53.0387	5e-42	Populus_trichocarpa_217574	AP2-EREBP
Locus_6637_Transcript_1/1_Confidence_1.000_Length_562	30.2564	3e-15	Oryza_sativa_subsp._indica_OsIBCD027236	AP2-EREBP
Locus_7012_Transcript_1/1_Confidence_1.000_Length_610	54.1401	3e-42	Oryza_sativa_subsp._indica_OsIBCD027236	AP2-EREBP
Locus_7504_Transcript_1/1_Confidence_1.000_Length_303	50.8475	2e-14	Selaginella_moellendorffii_443461	AP2-EREBP
Locus_7719_Transcript_1/1_Confidence_1.000_Length_502	50.9615	1e-21	Carica_papaya_evm.TU.supercontig_19.123	AP2-EREBP
Locus_8237_Transcript_1/1_Confidence_1.000_Length_533	50	4e-32	Populus_trichocarpa_804955	AP2-EREBP
Locus_9156_Transcript_1/1_Confidence_1.000_Length_259	54.1667	4e-17	Selaginella_moellendorffii_443461	AP2-EREBP
Locus_9296_Transcript_1/1_Confidence_1.000_Length_357	81.0811	8e-32	Populus_trichocarpa_260641	AP2-EREBP
Locus_9429_Transcript_1/1_Confidence_1.000_Length_538	32.7731	2e-12	Selaginella_moellendorffii_443461	AP2-EREBP
Locus_9560_Transcript_1/1_Confidence_1.000_Length_324	59.0476	3e-31	Selaginella_moellendorffii_443461	AP2-EREBP
Locus_10574_Transcript_1/1_Confidence_1.000_Length_338	72.3214	2e-40	Vitis_vinifera_GSVIVP00032424001	AP2-EREBP
Locus_10995_Transcript_1/1_Confidence_1.000_Length_326	31.9149	2e-07	Selaginella_moellendorffii_440731	AP2-EREBP
Locus_11195_Transcript_1/1_Confidence_1.000_Length_235	61.039	2e-18	Oryza_sativa_subsp._indica_OsIBCD027236	AP2-EREBP
Locus_11591_Transcript_1/1_Confidence_1.000_Length_347	41.6667	2e-18	Oryza_sativa_subsp._japonica_LOC_Os08g42550.1	AP2-EREBP
Locus_12685_Transcript_1/1_Confidence_1.000_Length_483	61.9318	1e-53	Populus_trichocarpa_413786	AP2-EREBP
Locus_14209_Transcript_1/1_Confidence_1.000_Length_281	42.4242	7e-14	Oryza_sativa_subsp._japonica_LOC_Os08g42550.1	AP2-EREBP
Locus_14463_Transcript_1/1_Confidence_1.000_Length_321	42	8e-20	Selaginella_moellendorffii_443461	AP2-EREBP
Locus_14767_Transcript_1/1_Confidence_1.000_Length_394	78.3784	5e-49	Oryza_sativa_subsp._indica_OsIBCD027236	AP2-EREBP
Locus_15173_Transcript_1/1_Confidence_1.000_Length_238	43.5484	3e-09	Vitis_vinifera_GSVIVP00019092001	AP2-EREBP
Locus_2527_Transcript_1/1_Confidence_1.000_Length_558	77.3585	3e-69	Vitis_vinifera_GSVIVP00017021001	ARF
Locus_4326_Transcript_1/1_Confidence_1.000_Length_317	80	3e-46	Vitis_vinifera_GSVIVP00018031001	ARF
Locus_4707_Transcript_1/1_Confidence_1.000_Length_367	70.1031	2e-32	Vitis_vinifera_GSVIVP00035345001	ARF
Locus_8249_Transcript_1/1_Confidence_1.000_Length_390	66.6667	7e-36	Populus_trichocarpa_828321	ARF
Locus_8969_Transcript_1/1_Confidence_1.000_Length_227	86.6667	2e-33	Populus_trichocarpa_828321	ARF
Locus_9499_Transcript_1/1_Confidence_1.000_Length_237	80	3e-25	Populus_trichocarpa_713904	ARF
Locus_10658_Transcript_1/1_Confidence_1.000_Length_316	43.2692	7e-17	Populus_trichocarpa_727995	ARF
Locus_11656_Transcript_1/1_Confidence_1.000_Length_423	40.7643	1e-24	Carica_papaya_evm.TU.supercontig_49.120	ARF
Locus_11675_Transcript_1/1_Confidence_1.000_Length_642	39.0625	9e-19	Carica_papaya_evm.TU.supercontig_7.3	ARF
Locus_11754_Transcript_1/1_Confidence_1.000_Length_242	64.6341	1e-22	Populus_trichocarpa_786899	ARF
Locus_12361_Transcript_1/1_Confidence_1.000_Length_459	71.9101	2e-35	Vitis_vinifera_GSVIVP00003037001	ARF
Locus_13738_Transcript_1/1_Confidence_1.000_Length_266	77.9221	4e-33	Populus_trichocarpa_833860	ARF
Locus_15533_Transcript_1/1_Confidence_1.000_Length_342	62.5	2e-22	Populus_trichocarpa_828321	ARF
Locus_155_Transcript_1/1_Confidence_1.000_Length_1068	23.0216	7e-08	Coccomyxa_sp._C-169_58126	ARID
Locus_648_Transcript_1/1_Confidence_1.000_Length_470	83.0189	1e-20	Carica_papaya_evm.TU.supercontig_26.2	ARID
Locus_1615_Transcript_1/2_Confidence_1.000_Length_803	67.7249	1e-105	Carica_papaya_evm.TU.supercontig_26.2	ARID
Locus_1615_Transcript_2/2_Confidence_1.000_Length_798	72.3881	1e-111	Carica_papaya_evm.TU.supercontig_26.2	ARID
Locus_5601_Transcript_1/4_Confidence_0.500_Length_752	51.938	7e-62	Populus_trichocarpa_269986	ARID
Locus_5601_Transcript_2/4_Confidence_0.500_Length_706	66.6667	2e-65	Populus_trichocarpa_269986	ARID
Locus_5601_Transcript_3/4_Confidence_0.500_Length_749	55.5118	7e-72	Populus_trichocarpa_269986	ARID
Locus_5601_Transcript_4/4_Confidence_0.700_Length_821	57.0312	3e-75	Populus_trichocarpa_269986	ARID
Locus_5639_Transcript_1/1_Confidence_1.000_Length_737	38.5965	2e-08	Coccomyxa_sp._C-169_58126	ARID
Locus_6655_Transcript_1/1_Confidence_1.000_Length_282	44.5946	2e-11	Vitis_vinifera_GSVIVP00031686001	ARID
Locus_8414_Transcript_1/1_Confidence_1.000_Length_361	53.3898	9e-26	Populus_trichocarpa_281709	ARID
Locus_8889_Transcript_1/1_Confidence_1.000_Length_364	69.2982	6e-45	Vitis_vinifera_GSVIVP00005994001	ARID
Locus_10061_Transcript_1/1_Confidence_1.000_Length_390	77.2727	1e-16	Carica_papaya_evm.TU.supercontig_82.49	ARID
Locus_11904_Transcript_1/1_Confidence_1.000_Length_344	96.4912	3e-65	Populus_trichocarpa_281709	ARID
Locus_12949_Transcript_1/1_Confidence_1.000_Length_312	39.7727	1e-11	Vitis_vinifera_GSVIVP00026942001	ARID
Locus_14053_Transcript_1/1_Confidence_1.000_Length_294	77.1429	6e-11	Carica_papaya_evm.TU.supercontig_1258.4	ARID
Locus_14791_Transcript_1/1_Confidence_1.000_Length_437	71.0145	2e-54	Vitis_vinifera_GSVIVP00005994001	ARID
Locus_15662_Transcript_1/1_Confidence_1.000_Length_229	47.6744	9e-12	Arabidopsis_lyrata_480624	ARID
Locus_4198_Transcript_1/1_Confidence_1.000_Length_334	36.9565	2e-08	Vitis_vinifera_GSVIVP00030597001	ARR-B
Locus_6285_Transcript_1/1_Confidence_1.000_Length_382	39.5683	1e-16	Carica_papaya_evm.TU.supercontig_2.176	ARR-B
Locus_6575_Transcript_1/1_Confidence_1.000_Length_357	73.9496	2e-50	Vitis_vinifera_GSVIVP00030597001	ARR-B
Locus_8863_Transcript_1/1_Confidence_1.000_Length_241	63.75	2e-22	Carica_papaya_evm.TU.supercontig_2.176	ARR-B
Locus_281_Transcript_1/1_Confidence_1.000_Length_2031	71.6418	2e-47	Vitis_vinifera_GSVIVP00009657001	AUX/IAA
Locus_380_Transcript_1/1_Confidence_1.000_Length_1823	42.8571	8e-10	Zea_mays_GRMZM2G180050_P01	AUX/IAA
Locus_419_Transcript_1/2_Confidence_1.000_Length_2288	39.726	2e-09	Arabidopsis_lyrata_358770	AUX/IAA
Locus_419_Transcript_2/2_Confidence_1.000_Length_2268	39.726	2e-09	Arabidopsis_lyrata_358770	AUX/IAA
Locus_593_Transcript_1/1_Confidence_1.000_Length_740	53.6585	5e-61	Arabidopsis_lyrata_358770	AUX/IAA
Locus_864_Transcript_1/1_Confidence_1.000_Length_588	27.6786	2e-08	Arabidopsis_lyrata_358770	AUX/IAA
Locus_921_Transcript_1/1_Confidence_1.000_Length_2443	30.0654	3e-13	Arabidopsis_lyrata_358770	AUX/IAA
Locus_1320_Transcript_1/1_Confidence_1.000_Length_602	27.7311	2e-07	Arabidopsis_lyrata_358770	AUX/IAA
Locus_1403_Transcript_1/1_Confidence_1.000_Length_1645	36.5169	8e-23	Arabidopsis_lyrata_358770	AUX/IAA
Locus_1729_Transcript_1/1_Confidence_1.000_Length_298	34.0426	1e-09	Arabidopsis_lyrata_358770	AUX/IAA
Locus_1800_Transcript_1/1_Confidence_1.000_Length_457	65.7895	1e-54	Arabidopsis_lyrata_358770	AUX/IAA
Locus_2279_Transcript_1/1_Confidence_1.000_Length_815	30.5556	8e-13	Arabidopsis_lyrata_358770	AUX/IAA
Locus_2280_Transcript_1/1_Confidence_1.000_Length_2246	27.6498	1e-19	Arabidopsis_lyrata_358770	AUX/IAA
Locus_2420_Transcript_1/1_Confidence_1.000_Length_2353	29.1845	4e-11	Arabidopsis_lyrata_358770	AUX/IAA
Locus_2771_Transcript_1/1_Confidence_1.000_Length_643	22.9299	7e-08	Arabidopsis_lyrata_358770	AUX/IAA
Locus_3016_Transcript_1/1_Confidence_1.000_Length_553	26.6667	8e-07	Arabidopsis_lyrata_358770	AUX/IAA
Locus_3037_Transcript_1/1_Confidence_1.000_Length_432	37.9747	2e-10	Arabidopsis_lyrata_328503	AUX/IAA
Locus_3082_Transcript_1/1_Confidence_1.000_Length_799	38.5246	1e-16	Arabidopsis_lyrata_358770	AUX/IAA
Locus_3363_Transcript_1/2_Confidence_1.000_Length_608	46.0317	1e-21	Oryza_sativa_subsp._indica_OsIBCD008284	AUX/IAA
Locus_3363_Transcript_2/2_Confidence_1.000_Length_608	46.8254	1e-22	Oryza_sativa_subsp._indica_OsIBCD008284	AUX/IAA
Locus_4121_Transcript_1/1_Confidence_1.000_Length_1089	31.1688	1e-16	Arabidopsis_lyrata_358770	AUX/IAA
Locus_4356_Transcript_1/1_Confidence_1.000_Length_1275	31.5315	1e-09	Arabidopsis_lyrata_358770	AUX/IAA
Locus_4653_Transcript_1/1_Confidence_1.000_Length_469	28	3e-15	Arabidopsis_lyrata_358770	AUX/IAA
Locus_4923_Transcript_1/2_Confidence_1.000_Length_706	30.3448	2e-08	Arabidopsis_lyrata_358770	AUX/IAA
Locus_5008_Transcript_1/1_Confidence_1.000_Length_1211	30.9211	3e-12	Arabidopsis_lyrata_358770	AUX/IAA
Locus_5186_Transcript_1/2_Confidence_1.000_Length_1163	30.1471	4e-07	Arabidopsis_lyrata_358770	AUX/IAA
Locus_5186_Transcript_2/2_Confidence_1.000_Length_1163	30.1471	4e-07	Arabidopsis_lyrata_358770	AUX/IAA
Locus_5356_Transcript_1/1_Confidence_1.000_Length_728	27.8409	8e-14	Arabidopsis_lyrata_358770	AUX/IAA
Locus_5426_Transcript_1/1_Confidence_1.000_Length_851	25	1e-11	Arabidopsis_lyrata_358770	AUX/IAA
Locus_5761_Transcript_1/1_Confidence_1.000_Length_1182	27.4725	4e-17	Arabidopsis_lyrata_358770	AUX/IAA
Locus_5870_Transcript_1/1_Confidence_1.000_Length_904	62.5	1e-14	Arabidopsis_lyrata_351649	AUX/IAA
Locus_6020_Transcript_1/1_Confidence_1.000_Length_711	42.4893	5e-37	Carica_papaya_evm.TU.supercontig_129.23	AUX/IAA
Locus_6164_Transcript_1/1_Confidence_1.000_Length_331	35.2941	2e-14	Arabidopsis_lyrata_358770	AUX/IAA
Locus_7462_Transcript_1/1_Confidence_1.000_Length_373	46.4286	2e-12	Arabidopsis_lyrata_328503	AUX/IAA
Locus_7468_Transcript_1/1_Confidence_1.000_Length_386	33.6066	7e-14	Arabidopsis_lyrata_358770	AUX/IAA
Locus_7569_Transcript_1/1_Confidence_1.000_Length_668	32.6733	1e-12	Arabidopsis_lyrata_358770	AUX/IAA
Locus_7653_Transcript_1/2_Confidence_1.000_Length_888	59.7122	1e-45	Carica_papaya_evm.TU.supercontig_58.26	AUX/IAA
Locus_7653_Transcript_2/2_Confidence_1.000_Length_536	72.4638	4e-31	Carica_papaya_evm.TU.supercontig_58.26	AUX/IAA
Locus_7870_Transcript_1/1_Confidence_1.000_Length_1488	33.5938	1e-10	Arabidopsis_lyrata_358770	AUX/IAA
Locus_8092_Transcript_1/1_Confidence_1.000_Length_1129	71.2871	8e-37	Zea_mays_GRMZM2G137363_P01	AUX/IAA
Locus_8532_Transcript_1/1_Confidence_1.000_Length_992	31.8182	5e-23	Arabidopsis_lyrata_358770	AUX/IAA
Locus_8989_Transcript_1/1_Confidence_1.000_Length_670	25.6983	5e-10	Arabidopsis_lyrata_358770	AUX/IAA
Locus_9341_Transcript_1/1_Confidence_1.000_Length_251	60.2273	1e-23	Populus_trichocarpa_710452	AUX/IAA
Locus_9862_Transcript_1/1_Confidence_1.000_Length_721	20.5479	6e-10	Arabidopsis_lyrata_358770	AUX/IAA
Locus_9866_Transcript_1/1_Confidence_1.000_Length_2064	60.6061	0	Arabidopsis_lyrata_328503	AUX/IAA
Locus_9967_Transcript_1/1_Confidence_1.000_Length_471	33.6134	1e-18	Arabidopsis_lyrata_358770	AUX/IAA
Locus_10095_Transcript_1/1_Confidence_1.000_Length_370	29.1667	2e-10	Arabidopsis_lyrata_358770	AUX/IAA
Locus_10165_Transcript_1/1_Confidence_1.000_Length_439	38.5827	1e-18	Arabidopsis_lyrata_358770	AUX/IAA
Locus_10644_Transcript_1/1_Confidence_1.000_Length_246	53.8462	2e-19	Arabidopsis_lyrata_328503	AUX/IAA
Locus_10693_Transcript_1/1_Confidence_1.000_Length_546	79.5918	1e-65	Vitis_vinifera_GSVIVP00013515001	AUX/IAA
Locus_10895_Transcript_1/1_Confidence_1.000_Length_241	30.3797	1e-08	Arabidopsis_lyrata_358770	AUX/IAA
Locus_11451_Transcript_1/1_Confidence_1.000_Length_510	27.2109	3e-10	Arabidopsis_lyrata_358770	AUX/IAA
Locus_11860_Transcript_1/1_Confidence_1.000_Length_270	50.5618	5e-20	Arabidopsis_lyrata_328503	AUX/IAA
Locus_12879_Transcript_1/1_Confidence_1.000_Length_354	31.25	5e-07	Arabidopsis_lyrata_358770	AUX/IAA
Locus_13056_Transcript_1/1_Confidence_1.000_Length_370	26.1261	5e-08	Arabidopsis_lyrata_358770	AUX/IAA
Locus_13584_Transcript_1/1_Confidence_1.000_Length_458	29.3233	4e-10	Arabidopsis_lyrata_358770	AUX/IAA
Locus_13842_Transcript_1/1_Confidence_1.000_Length_234	64.5161	8e-07	Vitis_vinifera_GSVIVP00020354001	AUX/IAA
Locus_14347_Transcript_1/1_Confidence_1.000_Length_695	34.0741	3e-17	Arabidopsis_lyrata_358770	AUX/IAA
Locus_15406_Transcript_1/1_Confidence_1.000_Length_371	33.3333	3e-10	Arabidopsis_lyrata_358770	AUX/IAA
Locus_2944_Transcript_1/1_Confidence_1.000_Length_543	46.9274	7e-34	Populus_trichocarpa_643016	BBR/BPC
Locus_8595_Transcript_1/1_Confidence_1.000_Length_943	53.1136	3e-71	Carica_papaya_evm.TU.supercontig_150.9	BBR/BPC
Locus_9436_Transcript_1/1_Confidence_1.000_Length_326	87.3684	5e-49	Populus_trichocarpa_643016	BBR/BPC
Locus_10878_Transcript_1/1_Confidence_1.000_Length_209	60.6061	2e-15	Populus_trichocarpa_726757	BBR/BPC
Locus_6197_Transcript_1/1_Confidence_1.000_Length_404	50	9e-29	Vitis_vinifera_GSVIVP00026861001	BES1
Locus_7133_Transcript_1/1_Confidence_1.000_Length_359	77.3109	3e-55	Vitis_vinifera_GSVIVP00026861001	BES1
Locus_14518_Transcript_1/1_Confidence_1.000_Length_321	31.7829	1e-09	Carica_papaya_evm.TU.supercontig_64.54	BES1
Locus_18_Transcript_1/1_Confidence_1.000_Length_698	64.8649	6e-17	Populus_trichocarpa_754747	bHLH
Locus_372_Transcript_1/1_Confidence_1.000_Length_1475	45.9916	3e-51	Populus_trichocarpa_755290	bHLH
Locus_716_Transcript_1/1_Confidence_1.000_Length_403	40	2e-22	Oryza_sativa_subsp._indica_OsIBCD028891	bHLH
Locus_733_Transcript_1/1_Confidence_1.000_Length_569	56.9231	2e-10	Populus_trichocarpa_828347	bHLH
Locus_1398_Transcript_1/1_Confidence_1.000_Length_910	51.3158	1e-65	Carica_papaya_evm.TU.supercontig_85.121	bHLH
Locus_1482_Transcript_1/1_Confidence_1.000_Length_266	65.9574	6e-11	Populus_trichocarpa_669610	bHLH
Locus_1685_Transcript_1/1_Confidence_1.000_Length_333	29.661	3e-07	Arabidopsis_thaliana_AT5G01310.1	bHLH
Locus_1912_Transcript_1/1_Confidence_1.000_Length_289	36	7e-09	Oryza_sativa_subsp._indica_OsIBCD028891	bHLH
Locus_2142_Transcript_1/1_Confidence_1.000_Length_483	49.505	4e-20	Arabidopsis_lyrata_312791	bHLH
Locus_2343_Transcript_1/1_Confidence_1.000_Length_293	32.3232	3e-09	Oryza_sativa_subsp._indica_OsIBCD028891	bHLH
Locus_2349_Transcript_1/1_Confidence_1.000_Length_405	35.8696	1e-07	Arabidopsis_lyrata_312791	bHLH
Locus_2404_Transcript_1/3_Confidence_0.667_Length_1090	45.2555	1e-52	Populus_trichocarpa_649402	bHLH
Locus_2404_Transcript_2/3_Confidence_0.667_Length_961	49.5968	2e-56	Populus_trichocarpa_649402	bHLH
Locus_2404_Transcript_3/3_Confidence_0.667_Length_1012	49.5968	2e-56	Populus_trichocarpa_649402	bHLH
Locus_2519_Transcript_1/2_Confidence_1.000_Length_2612	32.6241	2e-66	Oryza_sativa_subsp._indica_OsIBCD028891	bHLH
Locus_2519_Transcript_2/2_Confidence_1.000_Length_2323	32.6241	2e-66	Oryza_sativa_subsp._indica_OsIBCD028891	bHLH
Locus_2757_Transcript_1/1_Confidence_1.000_Length_585	37.4359	1e-33	Oryza_sativa_subsp._indica_OsIBCD028891	bHLH
Locus_3021_Transcript_1/1_Confidence_1.000_Length_261	54.4118	2e-15	Oryza_sativa_subsp._indica_OsIBCD028891	bHLH
Locus_3023_Transcript_1/1_Confidence_1.000_Length_496	38.3721	6e-19	Oryza_sativa_subsp._indica_OsIBCD028891	bHLH
Locus_3050_Transcript_1/1_Confidence_1.000_Length_886	45.4545	2e-37	Arabidopsis_lyrata_312791	bHLH
Locus_3099_Transcript_1/1_Confidence_1.000_Length_616	39.779	1e-34	Oryza_sativa_subsp._indica_OsIBCD028891	bHLH
Locus_3160_Transcript_1/1_Confidence_1.000_Length_716	33.8624	6e-28	Oryza_sativa_subsp._indica_OsIBCD028891	bHLH
Locus_3450_Transcript_1/1_Confidence_1.000_Length_1574	64.2612	5e-93	Carica_papaya_evm.TU.supercontig_71.57	bHLH
Locus_3503_Transcript_1/1_Confidence_1.000_Length_574	40.3315	1e-34	Oryza_sativa_subsp._indica_OsIBCD028891	bHLH
Locus_3570_Transcript_1/1_Confidence_1.000_Length_322	45.122	7e-11	Arabidopsis_lyrata_312791	bHLH
Locus_3700_Transcript_1/1_Confidence_1.000_Length_606	49.505	5e-46	Arabidopsis_lyrata_312791	bHLH
Locus_3947_Transcript_1/1_Confidence_1.000_Length_699	56.0166	4e-56	Populus_trichocarpa_591980	bHLH
Locus_4012_Transcript_1/1_Confidence_1.000_Length_586	40.107	1e-37	Oryza_sativa_subsp._indica_OsIBCD028891	bHLH
Locus_4480_Transcript_1/1_Confidence_1.000_Length_440	41.2844	2e-17	Selaginella_moellendorffii_440893	bHLH
Locus_4515_Transcript_1/1_Confidence_1.000_Length_1219	47.4227	3e-38	Populus_trichocarpa_646081	bHLH
Locus_4562_Transcript_1/1_Confidence_1.000_Length_1487	43.3846	6e-56	Carica_papaya_evm.TU.supercontig_3.229	bHLH
Locus_4576_Transcript_1/1_Confidence_1.000_Length_381	55.5556	2e-18	Selaginella_moellendorffii_439190	bHLH
Locus_4712_Transcript_1/2_Confidence_1.000_Length_1138	67.4847	1e-63	Vitis_vinifera_GSVIVP00002419001	bHLH
Locus_4712_Transcript_2/2_Confidence_1.000_Length_398	85.4167	7e-18	Vitis_vinifera_GSVIVP00002419001	bHLH
Locus_4909_Transcript_2/2_Confidence_1.000_Length_1410	20.3463	6e-07	Arabidopsis_thaliana_AT4G38070.1	bHLH
Locus_5052_Transcript_1/1_Confidence_1.000_Length_234	89.4737	2e-16	Carica_papaya_evm.TU.supercontig_97.75	bHLH
Locus_5164_Transcript_1/1_Confidence_1.000_Length_1205	52.7197	6e-62	Carica_papaya_evm.TU.supercontig_71.57	bHLH
Locus_5207_Transcript_1/1_Confidence_1.000_Length_364	49.1525	5e-26	Populus_trichocarpa_767717	bHLH
Locus_5213_Transcript_1/1_Confidence_1.000_Length_325	55.8824	4e-24	Arabidopsis_thaliana_AT5G54680.1	bHLH
Locus_5419_Transcript_1/1_Confidence_1.000_Length_474	43.3071	5e-24	Arabidopsis_lyrata_312791	bHLH
Locus_5468_Transcript_1/1_Confidence_1.000_Length_953	62.449	3e-75	Populus_trichocarpa_830092	bHLH
Locus_5581_Transcript_1/1_Confidence_1.000_Length_583	49.2308	6e-45	Arabidopsis_lyrata_312791	bHLH
Locus_5805_Transcript_1/1_Confidence_1.000_Length_923	43.75	3e-23	Arabidopsis_lyrata_312791	bHLH
Locus_6519_Transcript_1/1_Confidence_1.000_Length_383	52.5424	3e-08	Arabidopsis_lyrata_312791	bHLH
Locus_6555_Transcript_1/1_Confidence_1.000_Length_1166	49.2877	6e-71	Populus_trichocarpa_553223	bHLH
Locus_6763_Transcript_1/1_Confidence_1.000_Length_566	40	8e-26	Populus_trichocarpa_817360	bHLH
Locus_6855_Transcript_1/1_Confidence_1.000_Length_445	40.2439	8e-13	Oryza_sativa_subsp._indica_OsIBCD028891	bHLH
Locus_7033_Transcript_1/1_Confidence_1.000_Length_329	32.9897	8e-08	Arabidopsis_lyrata_312791	bHLH
Locus_7073_Transcript_1/1_Confidence_1.000_Length_819	69.7987	2e-58	Zea_mays_GRMZM2G057260_P01	bHLH
Locus_7099_Transcript_1/2_Confidence_1.000_Length_1220	49.6689	2e-35	Populus_trichocarpa_767717	bHLH
Locus_7099_Transcript_2/2_Confidence_1.000_Length_1153	49.6689	2e-35	Populus_trichocarpa_767717	bHLH
Locus_7106_Transcript_1/1_Confidence_1.000_Length_2358	19.1617	6e-09	Arabidopsis_thaliana_AT4G38070.1	bHLH
Locus_7914_Transcript_1/1_Confidence_1.000_Length_461	66.129	3e-18	Populus_trichocarpa_569039	bHLH
Locus_7933_Transcript_1/1_Confidence_1.000_Length_1176	36.1635	6e-53	Oryza_sativa_subsp._indica_OsIBCD028891	bHLH
Locus_8002_Transcript_1/1_Confidence_1.000_Length_336	41.3043	1e-07	Oryza_sativa_subsp._japonica_LOC_Os03g12940.2	bHLH
Locus_8343_Transcript_1/1_Confidence_1.000_Length_364	32.7731	1e-17	Oryza_sativa_subsp._indica_OsIBCD028891	bHLH
Locus_8459_Transcript_1/1_Confidence_1.000_Length_881	52.8736	1e-20	Vitis_vinifera_GSVIVP00034660001	bHLH
Locus_8581_Transcript_1/1_Confidence_1.000_Length_763	58.1818	6e-12	Arabidopsis_lyrata_486946	bHLH
Locus_8941_Transcript_1/1_Confidence_1.000_Length_226	48.2143	3e-10	Populus_trichocarpa_180347	bHLH
Locus_9344_Transcript_1/1_Confidence_1.000_Length_301	38.8235	2e-09	Arabidopsis_lyrata_312791	bHLH
Locus_9649_Transcript_1/1_Confidence_1.000_Length_587	30.303	6e-08	Zea_mays_GRMZM2G057260_P01	bHLH
Locus_9785_Transcript_1/1_Confidence_1.000_Length_772	30	2e-29	Oryza_sativa_subsp._indica_OsIBCD028891	bHLH
Locus_9835_Transcript_1/1_Confidence_1.000_Length_561	37.069	6e-11	Arabidopsis_lyrata_312791	bHLH
Locus_9869_Transcript_1/1_Confidence_1.000_Length_248	73.4177	1e-30	Arabidopsis_thaliana_AT5G01310.1	bHLH
Locus_9995_Transcript_1/1_Confidence_1.000_Length_506	70.2381	5e-64	Arabidopsis_lyrata_312791	bHLH
Locus_10005_Transcript_1/1_Confidence_1.000_Length_423	47.3684	8e-23	Vitis_vinifera_GSVIVP00002711001	bHLH
Locus_10013_Transcript_1/1_Confidence_1.000_Length_832	36.5314	4e-43	Oryza_sativa_subsp._indica_OsIBCD028891	bHLH
Locus_10718_Transcript_1/1_Confidence_1.000_Length_443	51.3158	1e-18	Arabidopsis_lyrata_312791	bHLH
Locus_10807_Transcript_1/1_Confidence_1.000_Length_546	34.9206	4e-16	Sorghum_bicolor_4871762	bHLH
Locus_11015_Transcript_1/1_Confidence_1.000_Length_702	36.6667	5e-11	Selaginella_moellendorffii_440893	bHLH
Locus_11109_Transcript_1/1_Confidence_1.000_Length_774	79.558	2e-77	Populus_trichocarpa_801766	bHLH
Locus_11631_Transcript_1/1_Confidence_1.000_Length_631	38.7324	6e-23	Oryza_sativa_subsp._indica_OsIBCD028891	bHLH
Locus_11749_Transcript_1/1_Confidence_1.000_Length_363	39	4e-14	Oryza_sativa_subsp._indica_OsIBCD028891	bHLH
Locus_11862_Transcript_1/1_Confidence_1.000_Length_293	48.4211	9e-22	Arabidopsis_thaliana_AT5G01310.1	bHLH
Locus_11946_Transcript_1/1_Confidence_1.000_Length_396	54.0816	6e-24	Populus_trichocarpa_180347	bHLH
Locus_12269_Transcript_1/1_Confidence_1.000_Length_866	45.7627	1e-42	Oryza_sativa_subsp._indica_OsIBCD028891	bHLH
Locus_12761_Transcript_1/1_Confidence_1.000_Length_540	71.1111	3e-67	Arabidopsis_lyrata_312791	bHLH
Locus_13101_Transcript_1/1_Confidence_1.000_Length_518	35.5769	2e-07	Arabidopsis_lyrata_312791	bHLH
Locus_13120_Transcript_1/1_Confidence_1.000_Length_570	60.5882	3e-52	Populus_trichocarpa_767717	bHLH
Locus_13197_Transcript_1/1_Confidence_1.000_Length_200	44.1176	9e-11	Oryza_sativa_subsp._indica_OsIBCD028891	bHLH
Locus_13268_Transcript_1/1_Confidence_1.000_Length_287	39.1304	1e-09	Arabidopsis_lyrata_312791	bHLH
Locus_13278_Transcript_1/1_Confidence_1.000_Length_327	42.7273	8e-23	Oryza_sativa_subsp._indica_OsIBCD028891	bHLH
Locus_13354_Transcript_1/1_Confidence_1.000_Length_479	39.3548	1e-28	Oryza_sativa_subsp._indica_OsIBCD028891	bHLH
Locus_13460_Transcript_1/1_Confidence_1.000_Length_496	32.0988	5e-07	Arabidopsis_lyrata_312791	bHLH
Locus_15452_Transcript_1/1_Confidence_1.000_Length_206	46.4286	7e-09	Arabidopsis_lyrata_312791	bHLH
Locus_15639_Transcript_1/1_Confidence_1.000_Length_277	34.4086	1e-09	Arabidopsis_lyrata_312791	bHLH
Locus_761_Transcript_1/1_Confidence_1.000_Length_1702	38.4615	2e-25	Chlorella_sp._NC64A_59210	BSD
Locus_6158_Transcript_1/2_Confidence_1.000_Length_524	76.4706	4e-50	Populus_trichocarpa_217093	BSD
Locus_6158_Transcript_2/2_Confidence_1.000_Length_516	63.2184	3e-55	Populus_trichocarpa_217093	BSD
Locus_6905_Transcript_1/1_Confidence_1.000_Length_1093	50.9091	1e-61	Carica_papaya_evm.TU.supercontig_289.4	BSD
Locus_7098_Transcript_1/1_Confidence_1.000_Length_249	60.9756	1e-19	Carica_papaya_evm.TU.supercontig_1652.1	BSD
Locus_7723_Transcript_1/2_Confidence_1.000_Length_909	47.2843	5e-70	Populus_trichocarpa_215790	BSD
Locus_7723_Transcript_2/2_Confidence_1.000_Length_909	47.2843	9e-70	Populus_trichocarpa_215790	BSD
Locus_8326_Transcript_1/1_Confidence_1.000_Length_579	37.1257	2e-23	Chlorella_sp._NC64A_59210	BSD
Locus_8780_Transcript_1/1_Confidence_1.000_Length_226	61.5385	8e-08	Selaginella_moellendorffii_404913	BSD
Locus_9589_Transcript_1/1_Confidence_1.000_Length_481	40.9091	3e-17	Carica_papaya_evm.TU.supercontig_129.77	BSD
Locus_9786_Transcript_1/1_Confidence_1.000_Length_642	54.5045	8e-60	Populus_trichocarpa_217093	BSD
Locus_11156_Transcript_1/1_Confidence_1.000_Length_669	36.2791	5e-25	Carica_papaya_evm.TU.supercontig_1652.1	BSD
Locus_14941_Transcript_1/1_Confidence_1.000_Length_251	50.6494	2e-20	Carica_papaya_evm.TU.supercontig_1652.1	BSD
Locus_15988_Transcript_1/1_Confidence_1.000_Length_320	49.5146	1e-18	Arabidopsis_lyrata_470313	BSD
Locus_303_Transcript_1/1_Confidence_1.000_Length_1474	66.8555	1e-129	Oryza_sativa_subsp._indica_OsIBCD031787	bZIP
Locus_438_Transcript_1/1_Confidence_1.000_Length_1665	22.8916	1e-13	Oryza_sativa_subsp._indica_OsIBCD031787	bZIP
Locus_529_Transcript_1/1_Confidence_1.000_Length_1190	55.3459	2e-38	Carica_papaya_evm.TU.supercontig_538.1	bZIP
Locus_917_Transcript_1/2_Confidence_1.000_Length_2027	30.8511	2e-23	Arabidopsis_lyrata_311885	bZIP
Locus_917_Transcript_2/2_Confidence_1.000_Length_1965	30.8511	1e-23	Arabidopsis_lyrata_311885	bZIP
Locus_1027_Transcript_1/1_Confidence_1.000_Length_790	33.1897	2e-23	Arabidopsis_lyrata_311885	bZIP
Locus_1063_Transcript_1/1_Confidence_1.000_Length_1691	46.9565	1e-88	Oryza_sativa_subsp._indica_OsIBCD031787	bZIP
Locus_1104_Transcript_1/1_Confidence_1.000_Length_1413	31.7757	5e-14	Oryza_sativa_subsp._indica_OsIBCD031787	bZIP
Locus_1215_Transcript_1/1_Confidence_1.000_Length_597	78.866	3e-83	Carica_papaya_evm.TU.supercontig_847.1	bZIP
Locus_1257_Transcript_1/1_Confidence_1.000_Length_2276	29.4821	4e-22	Oryza_sativa_subsp._indica_OsIBCD031787	bZIP
Locus_1366_Transcript_1/1_Confidence_1.000_Length_1285	24.0122	1e-13	Oryza_sativa_subsp._indica_OsIBCD031787	bZIP
Locus_1470_Transcript_1/1_Confidence_1.000_Length_986	77.1429	1e-84	Populus_trichocarpa_292756	bZIP
Locus_1596_Transcript_1/1_Confidence_1.000_Length_1690	29.2857	4e-19	Arabidopsis_lyrata_311885	bZIP
Locus_2491_Transcript_1/1_Confidence_1.000_Length_1376	26	5e-11	Oryza_sativa_subsp._indica_OsIBCD031787	bZIP
Locus_2776_Transcript_1/1_Confidence_1.000_Length_2113	29.0323	2e-14	Arabidopsis_lyrata_311885	bZIP
Locus_2788_Transcript_1/1_Confidence_1.000_Length_902	32.6861	2e-34	Oryza_sativa_subsp._indica_OsIBCD031787	bZIP
Locus_2830_Transcript_1/1_Confidence_1.000_Length_1261	30	4e-23	Arabidopsis_lyrata_311885	bZIP
Locus_2966_Transcript_1/1_Confidence_1.000_Length_254	84.375	6e-10	Populus_trichocarpa_825048	bZIP
Locus_3013_Transcript_1/1_Confidence_1.000_Length_895	60.7639	5e-96	Carica_papaya_evm.TU.supercontig_146.6	bZIP
Locus_3546_Transcript_1/1_Confidence_1.000_Length_1084	63.9498	1e-104	Populus_trichocarpa_826637	bZIP
Locus_3713_Transcript_1/1_Confidence_1.000_Length_295	65	6e-29	Carica_papaya_evm.TU.supercontig_92.68	bZIP
Locus_3851_Transcript_1/1_Confidence_1.000_Length_407	48.6842	2e-16	Oryza_sativa_subsp._indica_OsIBCD031787	bZIP
Locus_4241_Transcript_1/1_Confidence_1.000_Length_1308	47.3301	9e-83	Populus_trichocarpa_677861	bZIP
Locus_4306_Transcript_1/4_Confidence_0.500_Length_1200	39.2523	1e-47	Carica_papaya_evm.TU.supercontig_52.96	bZIP
Locus_4306_Transcript_2/4_Confidence_0.700_Length_1203	39.2523	8e-48	Carica_papaya_evm.TU.supercontig_52.96	bZIP
Locus_4306_Transcript_3/4_Confidence_0.700_Length_1280	41.0596	1e-32	Populus_trichocarpa_551106	bZIP
Locus_4306_Transcript_4/4_Confidence_0.700_Length_1209	39.8754	2e-50	Carica_papaya_evm.TU.supercontig_52.96	bZIP
Locus_4308_Transcript_1/1_Confidence_1.000_Length_1354	25.1309	1e-08	Oryza_sativa_subsp._indica_OsIBCD031787	bZIP
Locus_4399_Transcript_1/2_Confidence_1.000_Length_1675	54.7009	4e-41	Oryza_sativa_subsp._japonica_LOC_Os05g49420.1	bZIP
Locus_4399_Transcript_2/2_Confidence_1.000_Length_1598	41.4706	6e-52	Populus_trichocarpa_244814	bZIP
Locus_4619_Transcript_1/1_Confidence_1.000_Length_322	58.3333	3e-10	Populus_trichocarpa_255215	bZIP
Locus_4822_Transcript_1/1_Confidence_1.000_Length_597	61.4679	1e-61	Populus_trichocarpa_556549	bZIP
Locus_4962_Transcript_1/1_Confidence_1.000_Length_496	67.6056	3e-51	Vitis_vinifera_GSVIVP00036120001	bZIP
Locus_5061_Transcript_1/1_Confidence_1.000_Length_545	44.7514	1e-37	Populus_trichocarpa_803082	bZIP
Locus_5134_Transcript_1/2_Confidence_1.000_Length_896	40.9091	2e-36	Oryza_sativa_subsp._indica_OsIBCD000491	bZIP
Locus_5134_Transcript_2/2_Confidence_1.000_Length_896	40.9091	4e-36	Oryza_sativa_subsp._indica_OsIBCD000491	bZIP
Locus_5996_Transcript_1/1_Confidence_1.000_Length_1218	27.8689	5e-14	Oryza_sativa_subsp._indica_OsIBCD031787	bZIP
Locus_6143_Transcript_1/1_Confidence_1.000_Length_1212	26.4069	8e-22	Oryza_sativa_subsp._indica_OsIBCD031787	bZIP
Locus_6642_Transcript_1/1_Confidence_1.000_Length_358	60.3175	3e-18	Vitis_vinifera_GSVIVP00010288001	bZIP
Locus_7212_Transcript_1/1_Confidence_1.000_Length_274	77.1429	1e-25	Carica_papaya_evm.TU.supercontig_85.93	bZIP
Locus_7577_Transcript_1/1_Confidence_1.000_Length_245	65.3333	3e-21	Vitis_vinifera_GSVIVP00025350001	bZIP
Locus_8072_Transcript_1/1_Confidence_1.000_Length_964	54.1916	1e-86	Populus_trichocarpa_825048	bZIP
Locus_8212_Transcript_1/2_Confidence_1.000_Length_843	89.2857	7e-23	Vitis_vinifera_GSVIVP00030891001	bZIP
Locus_8212_Transcript_2/2_Confidence_1.000_Length_775	89.2857	6e-23	Vitis_vinifera_GSVIVP00030891001	bZIP
Locus_8603_Transcript_1/2_Confidence_1.000_Length_1275	25.5906	2e-14	Oryza_sativa_subsp._indica_OsIBCD031787	bZIP
Locus_8603_Transcript_2/2_Confidence_1.000_Length_1404	25.5906	2e-14	Oryza_sativa_subsp._indica_OsIBCD031787	bZIP
Locus_9087_Transcript_1/1_Confidence_1.000_Length_691	24.0223	3e-09	Oryza_sativa_subsp._indica_OsIBCD031787	bZIP
Locus_9506_Transcript_1/1_Confidence_1.000_Length_372	70.8333	2e-39	Vitis_vinifera_GSVIVP00015666001	bZIP
Locus_9536_Transcript_1/1_Confidence_1.000_Length_825	62.963	4e-32	Oryza_sativa_subsp._indica_OsIBCD003673	bZIP
Locus_10118_Transcript_1/1_Confidence_1.000_Length_357	83.0508	6e-51	Populus_trichocarpa_825048	bZIP
Locus_10240_Transcript_1/1_Confidence_1.000_Length_487	61.5385	7e-22	Populus_trichocarpa_245573	bZIP
Locus_10291_Transcript_1/1_Confidence_1.000_Length_510	48.2353	6e-41	Oryza_sativa_subsp._indica_OsIBCD031787	bZIP
Locus_10310_Transcript_1/1_Confidence_1.000_Length_884	45.8042	2e-61	Oryza_sativa_subsp._indica_OsIBCD031787	bZIP
Locus_10984_Transcript_1/1_Confidence_1.000_Length_886	30.9859	2e-08	Carica_papaya_evm.TU.supercontig_146.6	bZIP
Locus_11022_Transcript_1/1_Confidence_1.000_Length_1287	28.9062	1e-06	Oryza_sativa_subsp._indica_OsIBCD031787	bZIP
Locus_11131_Transcript_1/1_Confidence_1.000_Length_615	76.1905	2e-68	Populus_trichocarpa_556549	bZIP
Locus_11439_Transcript_1/1_Confidence_1.000_Length_310	55.3571	2e-25	Populus_trichocarpa_803082	bZIP
Locus_11466_Transcript_1/1_Confidence_1.000_Length_578	40.7407	3e-16	Oryza_sativa_subsp._indica_OsIBCD004921	bZIP
Locus_11855_Transcript_1/1_Confidence_1.000_Length_363	62.2222	9e-10	Populus_trichocarpa_803082	bZIP
Locus_12506_Transcript_1/1_Confidence_1.000_Length_259	80.3279	2e-23	Populus_trichocarpa_739018	bZIP
Locus_13014_Transcript_1/1_Confidence_1.000_Length_340	68.0412	3e-32	Oryza_sativa_subsp._japonica_LOC_Os11g11100.1	bZIP
Locus_13052_Transcript_1/1_Confidence_1.000_Length_423	68.1159	1e-47	Populus_trichocarpa_649217	bZIP
Locus_13636_Transcript_1/1_Confidence_1.000_Length_732	35.8974	2e-29	Oryza_sativa_subsp._indica_OsIBCD031787	bZIP
Locus_13655_Transcript_1/1_Confidence_1.000_Length_302	56.701	5e-25	Oryza_sativa_subsp._indica_OsIBCD024362	bZIP
Locus_15844_Transcript_1/1_Confidence_1.000_Length_280	46.0674	6e-15	Oryza_sativa_subsp._indica_OsIBCD004921	bZIP
Locus_16058_Transcript_1/1_Confidence_1.000_Length_212	60.9756	1e-07	Populus_trichocarpa_767813	bZIP
Locus_516_Transcript_1/10_Confidence_0.552_Length_3484	45.7071	4e-91	Populus_trichocarpa_247140	C2C2-CO-like
Locus_516_Transcript_4/10_Confidence_0.552_Length_3660	45.7071	4e-91	Populus_trichocarpa_247140	C2C2-CO-like
Locus_516_Transcript_5/10_Confidence_0.552_Length_3668	45.7071	4e-91	Populus_trichocarpa_247140	C2C2-CO-like
Locus_516_Transcript_6/10_Confidence_0.517_Length_3460	45.7071	4e-91	Populus_trichocarpa_247140	C2C2-CO-like
Locus_516_Transcript_7/10_Confidence_0.552_Length_3739	45.283	4e-95	Populus_trichocarpa_247140	C2C2-CO-like
Locus_516_Transcript_8/10_Confidence_0.552_Length_3655	45.5696	2e-91	Populus_trichocarpa_247140	C2C2-CO-like
Locus_516_Transcript_9/10_Confidence_0.552_Length_3656	45.7071	4e-91	Populus_trichocarpa_247140	C2C2-CO-like
Locus_516_Transcript_10/10_Confidence_0.552_Length_3655	45.7071	4e-91	Populus_trichocarpa_247140	C2C2-CO-like
Locus_3338_Transcript_1/1_Confidence_1.000_Length_946	37.2694	3e-40	Vitis_vinifera_GSVIVP00017546001	C2C2-Dof
Locus_6147_Transcript_1/1_Confidence_1.000_Length_700	63.913	2e-81	Selaginella_moellendorffii_405087	C2C2-Dof
Locus_6464_Transcript_1/1_Confidence_1.000_Length_379	37.3016	9e-19	Selaginella_moellendorffii_405087	C2C2-Dof
Locus_7433_Transcript_1/2_Confidence_1.000_Length_821	41.6667	6e-09	Selaginella_moellendorffii_405087	C2C2-Dof
Locus_7433_Transcript_2/2_Confidence_1.000_Length_745	49.0566	3e-08	Selaginella_moellendorffii_405087	C2C2-Dof
Locus_10324_Transcript_1/1_Confidence_1.000_Length_358	81.8182	8e-45	Populus_trichocarpa_571281	C2C2-Dof
Locus_11019_Transcript_1/1_Confidence_1.000_Length_293	46.875	1e-17	Selaginella_moellendorffii_405087	C2C2-Dof
Locus_2544_Transcript_1/1_Confidence_1.000_Length_461	67.5214	1e-42	Vitis_vinifera_GSVIVP00032414001	C2C2-GATA
Locus_3406_Transcript_1/1_Confidence_1.000_Length_435	37.3134	2e-12	Oryza_sativa_subsp._indica_OsIBCD033264	C2C2-GATA
Locus_3675_Transcript_1/1_Confidence_1.000_Length_590	74.7126	2e-35	Carica_papaya_evm.TU.supercontig_65.5	C2C2-GATA
Locus_4731_Transcript_1/1_Confidence_1.000_Length_493	55	5e-39	Zea_mays_GRMZM2G095571_P02	C2C2-GATA
Locus_5238_Transcript_1/1_Confidence_1.000_Length_1094	64.4788	3e-88	Populus_trichocarpa_558987	C2C2-GATA
Locus_6954_Transcript_1/1_Confidence_1.000_Length_302	37.9747	1e-08	Populus_trichocarpa_260610	C2C2-GATA
Locus_9241_Transcript_1/1_Confidence_1.000_Length_469	62.5	8e-17	Zea_mays_GRMZM2G095571_P03	C2C2-GATA
Locus_9672_Transcript_1/1_Confidence_1.000_Length_426	73.4694	1e-39	Populus_trichocarpa_563735	C2C2-GATA
Locus_10792_Transcript_1/1_Confidence_1.000_Length_293	73.1959	1e-35	Zea_mays_GRMZM2G095571_P02	C2C2-GATA
Locus_11276_Transcript_1/1_Confidence_1.000_Length_400	41.0959	4e-07	Populus_trichocarpa_228902	C2C2-GATA
Locus_15077_Transcript_1/1_Confidence_1.000_Length_306	69.697	6e-40	Populus_trichocarpa_589916	C2C2-GATA
Locus_15093_Transcript_1/1_Confidence_1.000_Length_245	68	1e-19	Populus_trichocarpa_563735	C2C2-GATA
Locus_15676_Transcript_1/1_Confidence_1.000_Length_247	38.2979	1e-07	Populus_trichocarpa_563735	C2C2-GATA
Locus_15789_Transcript_1/1_Confidence_1.000_Length_242	81.0811	7e-30	Zea_mays_GRMZM2G095571_P02	C2C2-GATA
Locus_99_Transcript_1/1_Confidence_1.000_Length_1143	34.8739	2e-28	Populus_trichocarpa_803658	C2H2
Locus_106_Transcript_1/4_Confidence_0.333_Length_383	62.8571	1e-08	Vitis_vinifera_GSVIVP00032337001	C2H2
Locus_106_Transcript_2/4_Confidence_0.778_Length_1835	40.0881	4e-88	Vitis_vinifera_GSVIVP00032337001	C2H2
Locus_106_Transcript_3/4_Confidence_0.222_Length_443	62.8571	2e-08	Vitis_vinifera_GSVIVP00032337001	C2H2
Locus_106_Transcript_4/4_Confidence_0.667_Length_1655	46.4467	3e-99	Vitis_vinifera_GSVIVP00032337001	C2H2
Locus_120_Transcript_1/4_Confidence_0.700_Length_886	33.3333	4e-09	Micromonas_sp._RCC299_55535	C2H2
Locus_120_Transcript_3/4_Confidence_0.700_Length_906	33.3333	4e-09	Micromonas_sp._RCC299_55535	C2H2
Locus_120_Transcript_4/4_Confidence_0.700_Length_906	33.3333	4e-09	Micromonas_sp._RCC299_55535	C2H2
Locus_159_Transcript_1/2_Confidence_1.000_Length_1030	94.4	2e-69	Populus_trichocarpa_803658	C2H2
Locus_159_Transcript_2/2_Confidence_1.000_Length_897	85.8896	1e-79	Populus_trichocarpa_803658	C2H2
Locus_237_Transcript_1/1_Confidence_1.000_Length_1577	49.2537	3e-12	Micromonas_sp._RCC299_61106	C2H2
Locus_252_Transcript_1/1_Confidence_1.000_Length_1575	45.9459	6e-11	Arabidopsis_lyrata_496511	C2H2
Locus_395_Transcript_1/1_Confidence_1.000_Length_1088	36.7188	6e-39	Chlorella_sp._NC64A_138311	C2H2
Locus_399_Transcript_1/2_Confidence_1.000_Length_1056	41.5584	9e-08	Chlamydomonas_reinhardtii_17550	C2H2
Locus_624_Transcript_1/6_Confidence_0.625_Length_1199	46.4789	3e-12	Cyanidioschyzon_merolae_CMO059C	C2H2
Locus_624_Transcript_2/6_Confidence_0.375_Length_1117	46.4789	3e-12	Cyanidioschyzon_merolae_CMO059C	C2H2
Locus_624_Transcript_3/6_Confidence_0.438_Length_1685	46.4789	5e-12	Cyanidioschyzon_merolae_CMO059C	C2H2
Locus_624_Transcript_4/6_Confidence_0.438_Length_1730	46.4789	5e-12	Cyanidioschyzon_merolae_CMO059C	C2H2
Locus_624_Transcript_5/6_Confidence_0.438_Length_1730	46.4789	5e-12	Cyanidioschyzon_merolae_CMO059C	C2H2
Locus_624_Transcript_6/6_Confidence_0.438_Length_1649	46.4789	5e-12	Cyanidioschyzon_merolae_CMO059C	C2H2
Locus_701_Transcript_1/2_Confidence_1.000_Length_721	35.9116	2e-23	Populus_trichocarpa_834945	C2H2
Locus_701_Transcript_2/2_Confidence_1.000_Length_721	35.9116	2e-23	Populus_trichocarpa_834945	C2H2
Locus_704_Transcript_1/1_Confidence_1.000_Length_268	55.2632	5e-07	Vitis_vinifera_GSVIVP00030573001	C2H2
Locus_799_Transcript_1/1_Confidence_1.000_Length_2153	40.5512	1e-127	Carica_papaya_evm.TU.supercontig_107.72	C2H2
Locus_828_Transcript_1/1_Confidence_1.000_Length_230	58.6667	7e-19	Oryza_sativa_subsp._indica_OsIBCD004243	C2H2
Locus_903_Transcript_1/1_Confidence_1.000_Length_672	36.875	3e-13	Chlorella_sp._NC64A_54323	C2H2
Locus_1140_Transcript_1/1_Confidence_1.000_Length_538	40.8602	2e-13	Cyanidioschyzon_merolae_CMO059C	C2H2
Locus_1205_Transcript_1/1_Confidence_1.000_Length_1333	45.1456	5e-93	Vitis_vinifera_GSVIVP00007494001	C2H2
Locus_1216_Transcript_1/1_Confidence_1.000_Length_461	36.2319	1e-07	Cyanidioschyzon_merolae_CMO059C	C2H2
Locus_1379_Transcript_1/1_Confidence_1.000_Length_995	45.1613	2e-07	Micromonas_sp._RCC299_61106	C2H2
Locus_1485_Transcript_1/1_Confidence_1.000_Length_887	49.0196	9e-43	Populus_trichocarpa_730802	C2H2
Locus_1674_Transcript_1/1_Confidence_1.000_Length_535	47.2973	2e-09	Cyanidioschyzon_merolae_CMO059C	C2H2
Locus_1709_Transcript_1/1_Confidence_1.000_Length_617	41.5254	8e-20	Arabidopsis_lyrata_480534	C2H2
Locus_1891_Transcript_1/1_Confidence_1.000_Length_323	49.2537	4e-16	Micromonas_sp._RCC299_61106	C2H2
Locus_1940_Transcript_1/1_Confidence_1.000_Length_460	45.3125	4e-11	Galdieria_sulphuraria_Gs01820.1	C2H2
Locus_2240_Transcript_1/2_Confidence_1.000_Length_1926	57.6329	0	Populus_trichocarpa_834945	C2H2
Locus_2240_Transcript_2/2_Confidence_1.000_Length_1920	57.8313	0	Populus_trichocarpa_834945	C2H2
Locus_2392_Transcript_1/1_Confidence_1.000_Length_497	32.1839	2e-09	Carica_papaya_evm.TU.supercontig_5.73	C2H2
Locus_2419_Transcript_1/1_Confidence_1.000_Length_1234	45.8015	2e-84	Vitis_vinifera_GSVIVP00030573001	C2H2
Locus_2437_Transcript_1/1_Confidence_1.000_Length_489	44.2029	6e-26	Carica_papaya_evm.TU.supercontig_161.1	C2H2
Locus_2505_Transcript_1/1_Confidence_1.000_Length_1622	43.5897	8e-12	Physcomitrella_patens_163270	C2H2
Locus_2600_Transcript_1/1_Confidence_1.000_Length_1213	27.9245	1e-15	Micromonas_pusilla_CCMP1545_47634	C2H2
Locus_2781_Transcript_1/2_Confidence_1.000_Length_849	45.4545	2e-45	Populus_trichocarpa_287860	C2H2
Locus_2781_Transcript_2/2_Confidence_1.000_Length_770	49.162	3e-50	Populus_trichocarpa_287860	C2H2
Locus_2934_Transcript_1/1_Confidence_1.000_Length_311	43.0233	2e-17	Oryza_sativa_subsp._indica_OsIBCD004243	C2H2
Locus_3022_Transcript_1/1_Confidence_1.000_Length_692	58.0311	2e-66	Populus_trichocarpa_287860	C2H2
Locus_3234_Transcript_1/1_Confidence_1.000_Length_250	91.5663	5e-41	Vitis_vinifera_GSVIVP00007494001	C2H2
Locus_3511_Transcript_1/1_Confidence_1.000_Length_369	45.977	1e-13	Populus_trichocarpa_287860	C2H2
Locus_3638_Transcript_1/1_Confidence_1.000_Length_1251	56.7797	3e-94	Carica_papaya_evm.TU.supercontig_30.97	C2H2
Locus_3943_Transcript_1/1_Confidence_1.000_Length_677	29.2969	3e-27	Micromonas_sp._RCC299_63531	C2H2
Locus_3944_Transcript_1/1_Confidence_1.000_Length_285	39.5349	3e-13	Micromonas_pusilla_CCMP1545_47634	C2H2
Locus_4068_Transcript_1/1_Confidence_1.000_Length_449	36.7816	4e-08	Micromonas_sp._RCC299_61106	C2H2
Locus_4196_Transcript_1/1_Confidence_1.000_Length_251	56	3e-09	Populus_trichocarpa_796605	C2H2
Locus_4213_Transcript_1/1_Confidence_1.000_Length_887	41.9463	3e-58	Vitis_vinifera_GSVIVP00007494001	C2H2
Locus_4242_Transcript_1/1_Confidence_1.000_Length_744	33.6	1e-10	Galdieria_sulphuraria_Gs03370.1	C2H2
Locus_4298_Transcript_1/1_Confidence_1.000_Length_316	31.5789	2e-07	Carica_papaya_evm.TU.supercontig_111.53	C2H2
Locus_4365_Transcript_1/2_Confidence_1.000_Length_700	44.1176	2e-09	Galdieria_sulphuraria_Gs01820.1	C2H2
Locus_4365_Transcript_2/2_Confidence_1.000_Length_639	44.1176	1e-09	Galdieria_sulphuraria_Gs01820.1	C2H2
Locus_4605_Transcript_1/1_Confidence_1.000_Length_295	42	9e-17	Oryza_sativa_subsp._indica_OsIBCD004243	C2H2
Locus_5141_Transcript_1/1_Confidence_1.000_Length_834	41.5584	3e-34	Vitis_vinifera_GSVIVP00035130001	C2H2
Locus_5260_Transcript_1/1_Confidence_1.000_Length_228	50	4e-09	Oryza_sativa_subsp._indica_OsIBCD004243	C2H2
Locus_5299_Transcript_1/3_Confidence_0.600_Length_1076	30.7143	3e-15	Carica_papaya_evm.TU.supercontig_64.65	C2H2
Locus_5299_Transcript_3/3_Confidence_0.600_Length_1375	88.75	6e-87	Oryza_sativa_subsp._indica_OsIBCD000935	C2H2
Locus_5510_Transcript_1/1_Confidence_1.000_Length_991	44.7761	8e-11	Chlamydomonas_reinhardtii_17550	C2H2
Locus_5517_Transcript_1/1_Confidence_1.000_Length_397	51.9084	2e-37	Populus_trichocarpa_218972	C2H2
Locus_5562_Transcript_1/1_Confidence_1.000_Length_647	87.0647	1e-104	Vitis_vinifera_GSVIVP00015313001	C2H2
Locus_6138_Transcript_1/1_Confidence_1.000_Length_554	32.1168	4e-08	Chlorella_sp._NC64A_54323	C2H2
Locus_6203_Transcript_1/1_Confidence_1.000_Length_237	48.4536	2e-16	Carica_papaya_evm.TU.supercontig_1.3	C2H2
Locus_6428_Transcript_1/1_Confidence_1.000_Length_557	44.2478	2e-22	Micromonas_sp._RCC299_61189	C2H2
Locus_6553_Transcript_1/1_Confidence_1.000_Length_462	60.6667	4e-39	Populus_trichocarpa_796816	C2H2
Locus_6593_Transcript_1/1_Confidence_1.000_Length_572	53.1915	3e-08	Carica_papaya_evm.TU.supercontig_5.73	C2H2
Locus_6904_Transcript_1/1_Confidence_1.000_Length_1320	34.0708	1e-34	Physcomitrella_patens_233176	C2H2
Locus_7011_Transcript_1/1_Confidence_1.000_Length_650	39.1304	7e-27	Carica_papaya_evm.TU.supercontig_5.73	C2H2
Locus_7169_Transcript_1/1_Confidence_1.000_Length_715	45.1613	3e-28	Populus_trichocarpa_274032	C2H2
Locus_7611_Transcript_1/1_Confidence_1.000_Length_257	60.7843	8e-13	Chlorella_sp._NC64A_138311	C2H2
Locus_7740_Transcript_1/3_Confidence_0.333_Length_365	62.2222	1e-11	Oryza_sativa_subsp._indica_OsIBCD012438	C2H2
Locus_7740_Transcript_2/3_Confidence_0.667_Length_703	49.6552	1e-38	Oryza_sativa_subsp._indica_OsIBCD012438	C2H2
Locus_7740_Transcript_3/3_Confidence_0.667_Length_606	49.6552	1e-38	Oryza_sativa_subsp._indica_OsIBCD012438	C2H2
Locus_7772_Transcript_1/1_Confidence_1.000_Length_318	52.5253	7e-25	Chlorella_sp._NC64A_138311	C2H2
Locus_7962_Transcript_1/1_Confidence_1.000_Length_633	41.1111	3e-10	Populus_trichocarpa_649076	C2H2
Locus_7984_Transcript_1/1_Confidence_1.000_Length_232	36.3636	7e-09	Vitis_vinifera_GSVIVP00007494001	C2H2
Locus_8014_Transcript_1/1_Confidence_1.000_Length_631	56.4356	1e-24	Populus_trichocarpa_649076	C2H2
Locus_8044_Transcript_1/1_Confidence_1.000_Length_1033	31.25	2e-32	Oryza_sativa_subsp._indica_OsIBCD004243	C2H2
Locus_8091_Transcript_1/1_Confidence_1.000_Length_494	38.961	3e-08	Oryza_sativa_subsp._indica_OsIBCD004243	C2H2
Locus_8330_Transcript_1/1_Confidence_1.000_Length_333	56.5789	4e-16	Oryza_sativa_subsp._indica_OsIBCD004243	C2H2
Locus_8445_Transcript_1/1_Confidence_1.000_Length_761	95.4774	1e-111	Populus_trichocarpa_754644	C2H2
Locus_8557_Transcript_1/1_Confidence_1.000_Length_481	61.5385	5e-09	Micromonas_sp._RCC299_61106	C2H2
Locus_8773_Transcript_1/1_Confidence_1.000_Length_431	52.7273	5e-26	Oryza_sativa_subsp._indica_OsIBCD004243	C2H2
Locus_8967_Transcript_1/1_Confidence_1.000_Length_996	24.5033	3e-09	Ostreococcus_tauri_31915	C2H2
Locus_9090_Transcript_1/1_Confidence_1.000_Length_219	49.1803	4e-07	Oryza_sativa_subsp._indica_OsIBCD004243	C2H2
Locus_9262_Transcript_1/1_Confidence_1.000_Length_471	33.3333	1e-09	Oryza_sativa_subsp._indica_OsIBCD004243	C2H2
Locus_9292_Transcript_1/1_Confidence_1.000_Length_291	47.5	1e-18	Oryza_sativa_subsp._japonica_LOC_Os05g03020.1	C2H2
Locus_9297_Transcript_1/1_Confidence_1.000_Length_300	75.2577	9e-38	Vitis_vinifera_GSVIVP00007494001	C2H2
Locus_9406_Transcript_1/1_Confidence_1.000_Length_277	60.4396	1e-25	Micromonas_sp._RCC299_63531	C2H2
Locus_9580_Transcript_1/1_Confidence_1.000_Length_470	36.4706	7e-10	Oryza_sativa_subsp._japonica_LOC_Os02g02424.1	C2H2
Locus_9614_Transcript_1/1_Confidence_1.000_Length_392	35.4839	4e-07	Physcomitrella_patens_114282	C2H2
Locus_10245_Transcript_1/1_Confidence_1.000_Length_534	46.7153	6e-33	Arabidopsis_lyrata_480534	C2H2
Locus_10375_Transcript_1/1_Confidence_1.000_Length_882	38.75	1e-09	Cyanidioschyzon_merolae_CMO059C	C2H2
Locus_10739_Transcript_1/1_Confidence_1.000_Length_367	60.5263	5e-24	Carica_papaya_evm.TU.supercontig_5.73	C2H2
Locus_10839_Transcript_1/1_Confidence_1.000_Length_1364	55.1559	1e-121	Zea_mays_GRMZM2G028766_P02	C2H2
Locus_10907_Transcript_1/2_Confidence_1.000_Length_643	68.75	3e-29	Physcomitrella_patens_114282	C2H2
Locus_10907_Transcript_2/2_Confidence_1.000_Length_639	68.75	3e-29	Physcomitrella_patens_114282	C2H2
Locus_10948_Transcript_1/1_Confidence_1.000_Length_995	43.7186	1e-45	Micromonas_sp._RCC299_61189	C2H2
Locus_11058_Transcript_1/1_Confidence_1.000_Length_784	42.9487	2e-27	Populus_trichocarpa_725017	C2H2
Locus_11493_Transcript_1/1_Confidence_1.000_Length_393	84.8	3e-62	Vitis_vinifera_GSVIVP00007494001	C2H2
Locus_11495_Transcript_1/1_Confidence_1.000_Length_521	37.0079	7e-18	Arabidopsis_lyrata_484002	C2H2
Locus_11610_Transcript_1/1_Confidence_1.000_Length_347	95.6522	6e-66	Carica_papaya_evm.TU.supercontig_158.1	C2H2
Locus_11786_Transcript_1/1_Confidence_1.000_Length_348	46.4912	8e-23	Carica_papaya_evm.TU.supercontig_29.92	C2H2
Locus_11914_Transcript_1/1_Confidence_1.000_Length_389	35.8779	1e-17	Micromonas_sp._RCC299_63531	C2H2
Locus_12469_Transcript_1/1_Confidence_1.000_Length_213	83.3333	1e-20	Vitis_vinifera_GSVIVP00007494001	C2H2
Locus_12819_Transcript_1/1_Confidence_1.000_Length_721	42.8571	2e-11	Cyanidioschyzon_merolae_CMO059C	C2H2
Locus_13162_Transcript_1/1_Confidence_1.000_Length_203	72.549	5e-19	Arabidopsis_lyrata_496511	C2H2
Locus_13484_Transcript_1/1_Confidence_1.000_Length_909	55.4348	1e-60	Vitis_vinifera_GSVIVP00025574001	C2H2
Locus_14080_Transcript_1/1_Confidence_1.000_Length_415	29.8507	4e-11	Micromonas_sp._RCC299_55535	C2H2
Locus_14097_Transcript_1/1_Confidence_1.000_Length_487	41.25	1e-11	Galdieria_sulphuraria_Gs01820.1	C2H2
Locus_14702_Transcript_1/1_Confidence_1.000_Length_204	55.814	8e-10	Micromonas_sp._RCC299_61106	C2H2
Locus_14703_Transcript_1/1_Confidence_1.000_Length_524	29.8913	2e-08	Populus_trichocarpa_796605	C2H2
Locus_15095_Transcript_1/1_Confidence_1.000_Length_520	52.1739	2e-14	Micromonas_sp._RCC299_61106	C2H2
Locus_15249_Transcript_1/1_Confidence_1.000_Length_411	83.9416	2e-69	Vitis_vinifera_GSVIVP00035425001	C2H2
Locus_15375_Transcript_1/1_Confidence_1.000_Length_598	48.8764	1e-42	Carica_papaya_evm.TU.supercontig_29.92	C2H2
Locus_16000_Transcript_1/1_Confidence_1.000_Length_261	75	7e-36	Arabidopsis_lyrata_496511	C2H2
Locus_16087_Transcript_1/1_Confidence_1.000_Length_968	63.522	1e-105	Carica_papaya_evm.TU.supercontig_2.81	C2H2
Locus_21_Transcript_1/4_Confidence_0.625_Length_2924	26.257	6e-11	Arabidopsis_lyrata_890588	C3H
Locus_21_Transcript_2/4_Confidence_0.625_Length_2925	26.257	6e-11	Arabidopsis_lyrata_890588	C3H
Locus_21_Transcript_3/4_Confidence_0.500_Length_3149	26.257	6e-11	Arabidopsis_lyrata_890588	C3H
Locus_21_Transcript_4/4_Confidence_0.500_Length_3057	26.257	6e-11	Arabidopsis_lyrata_890588	C3H
Locus_65_Transcript_1/1_Confidence_1.000_Length_978	29.2683	6e-21	Oryza_sativa_subsp._indica_OsIBCD001007	C3H
Locus_86_Transcript_1/1_Confidence_1.000_Length_1913	30.7143	6e-09	Galdieria_sulphuraria_Gs06330.1	C3H
Locus_136_Transcript_11/18_Confidence_0.113_Length_614	60.7477	2e-32	Carica_papaya_evm.TU.supercontig_26.22	C3H
Locus_222_Transcript_1/2_Confidence_1.000_Length_552	43.3735	2e-16	Micromonas_sp._RCC299_101327	C3H
Locus_222_Transcript_2/2_Confidence_1.000_Length_483	50	9e-09	Micromonas_sp._RCC299_101327	C3H
Locus_254_Transcript_1/1_Confidence_1.000_Length_419	38.0282	4e-09	Chlorella_sp._NC64A_142311	C3H
Locus_302_Transcript_1/5_Confidence_0.636_Length_2231	31.7784	6e-34	Oryza_sativa_subsp._indica_OsIBCD029578	C3H
Locus_302_Transcript_2/5_Confidence_0.636_Length_2057	31.1111	8e-63	Oryza_sativa_subsp._indica_OsIBCD029578	C3H
Locus_302_Transcript_4/5_Confidence_0.364_Length_1460	31.7784	4e-34	Oryza_sativa_subsp._indica_OsIBCD029578	C3H
Locus_302_Transcript_5/5_Confidence_0.636_Length_2223	31.7784	6e-34	Oryza_sativa_subsp._indica_OsIBCD029578	C3H
Locus_315_Transcript_1/3_Confidence_0.600_Length_865	30.2632	3e-08	Oryza_sativa_subsp._indica_OsIBCD001007	C3H
Locus_315_Transcript_3/3_Confidence_0.400_Length_1826	38.5185	6e-19	Oryza_sativa_subsp._indica_OsIBCD001007	C3H
Locus_326_Transcript_1/2_Confidence_1.000_Length_1555	63.2716	1e-117	Populus_trichocarpa_706432	C3H
Locus_326_Transcript_2/2_Confidence_1.000_Length_1622	63.1579	1e-130	Populus_trichocarpa_706432	C3H
Locus_333_Transcript_1/2_Confidence_1.000_Length_1493	35.5	4e-31	Oryza_sativa_subsp._indica_OsIBCD001007	C3H
Locus_333_Transcript_2/2_Confidence_1.000_Length_1298	35.2632	8e-28	Oryza_sativa_subsp._indica_OsIBCD001007	C3H
Locus_357_Transcript_1/1_Confidence_1.000_Length_1350	71.9745	1e-133	Populus_trichocarpa_731318	C3H
Locus_406_Transcript_1/1_Confidence_1.000_Length_252	90.3614	3e-38	Carica_papaya_evm.TU.supercontig_26.22	C3H
Locus_420_Transcript_1/1_Confidence_1.000_Length_1544	35.461	9e-37	Oryza_sativa_subsp._indica_OsIBCD001007	C3H
Locus_465_Transcript_1/1_Confidence_1.000_Length_368	49.5495	7e-25	Carica_papaya_evm.TU.supercontig_26.22	C3H
Locus_493_Transcript_1/1_Confidence_1.000_Length_827	27.2727	4e-17	Oryza_sativa_subsp._japonica_LOC_Os09g19940.2	C3H
Locus_613_Transcript_1/1_Confidence_1.000_Length_1264	39.3939	3e-27	Populus_trichocarpa_219537	C3H
Locus_705_Transcript_1/1_Confidence_1.000_Length_518	47.1698	7e-21	Oryza_sativa_subsp._indica_OsIBCD019557	C3H
Locus_753_Transcript_1/2_Confidence_1.000_Length_1615	50	1e-123	Carica_papaya_evm.TU.supercontig_148.42	C3H
Locus_753_Transcript_2/2_Confidence_1.000_Length_1554	48.9496	1e-107	Carica_papaya_evm.TU.supercontig_148.42	C3H
Locus_826_Transcript_1/1_Confidence_1.000_Length_924	69.6809	3e-74	Populus_trichocarpa_659387	C3H
Locus_961_Transcript_1/1_Confidence_1.000_Length_666	32.8947	9e-07	Physcomitrella_patens_204377	C3H
Locus_967_Transcript_1/1_Confidence_1.000_Length_553	52.6667	8e-42	Carica_papaya_evm.TU.supercontig_26.22	C3H
Locus_984_Transcript_1/1_Confidence_1.000_Length_797	34.8837	3e-09	Micromonas_sp._RCC299_101327	C3H
Locus_1009_Transcript_1/1_Confidence_1.000_Length_1841	25.8427	2e-09	Selaginella_moellendorffii_408664	C3H
Locus_1069_Transcript_1/2_Confidence_1.000_Length_2126	60.4396	1e-60	Zea_mays_GRMZM2G077078_P01	C3H
Locus_1069_Transcript_2/2_Confidence_1.000_Length_2089	60.4396	9e-61	Zea_mays_GRMZM2G077078_P01	C3H
Locus_1113_Transcript_1/2_Confidence_1.000_Length_902	42.963	6e-60	Oryza_sativa_subsp._indica_OsIBCD000498	C3H
Locus_1113_Transcript_2/2_Confidence_1.000_Length_524	53.9216	3e-28	Oryza_sativa_subsp._indica_OsIBCD000498	C3H
Locus_1138_Transcript_1/1_Confidence_1.000_Length_521	29.8701	1e-06	Vitis_vinifera_GSVIVP00024123001	C3H
Locus_1213_Transcript_1/1_Confidence_1.000_Length_809	41.6667	6e-50	Populus_trichocarpa_173205	C3H
Locus_1223_Transcript_1/1_Confidence_1.000_Length_920	50.4032	1e-59	Populus_trichocarpa_722786	C3H
Locus_1224_Transcript_1/1_Confidence_1.000_Length_755	29.6748	1e-14	Oryza_sativa_subsp._japonica_LOC_Os12g18120.1	C3H
Locus_1229_Transcript_1/1_Confidence_1.000_Length_825	31.4286	9e-07	Arabidopsis_thaliana_AT3G47120.1	C3H
Locus_1401_Transcript_1/1_Confidence_1.000_Length_1741	44.898	6e-16	Zea_mays_GRMZM2G064728_P01	C3H
Locus_1451_Transcript_1/2_Confidence_1.000_Length_1833	38.8889	1e-102	Oryza_sativa_subsp._indica_OsIBCD029578	C3H
Locus_1451_Transcript_2/2_Confidence_1.000_Length_1833	38.8889	1e-102	Oryza_sativa_subsp._indica_OsIBCD029578	C3H
Locus_1535_Transcript_1/1_Confidence_1.000_Length_1365	33.5092	4e-35	Vitis_vinifera_GSVIVP00023519001	C3H
Locus_1545_Transcript_1/2_Confidence_1.000_Length_1654	39.7022	1e-61	Populus_trichocarpa_206268	C3H
Locus_1545_Transcript_2/2_Confidence_1.000_Length_1638	35.5828	7e-55	Populus_trichocarpa_206268	C3H
Locus_1563_Transcript_1/1_Confidence_1.000_Length_746	60	4e-50	Zea_mays_GRMZM2G132281_P01	C3H
Locus_1590_Transcript_1/1_Confidence_1.000_Length_1311	74.359	1e-174	Oryza_sativa_subsp._indica_OsIBCD001007	C3H
Locus_1694_Transcript_1/1_Confidence_1.000_Length_1384	32.4723	8e-28	Micromonas_sp._RCC299_61222	C3H
Locus_1840_Transcript_1/1_Confidence_1.000_Length_1304	80.6061	1e-155	Populus_trichocarpa_557974	C3H
Locus_1864_Transcript_1/1_Confidence_1.000_Length_472	34.7222	5e-19	Vitis_vinifera_GSVIVP00025478001	C3H
Locus_1881_Transcript_1/1_Confidence_1.000_Length_2776	41.5902	3e-60	Oryza_sativa_subsp._indica_OsIBCD020881	C3H
Locus_1886_Transcript_1/1_Confidence_1.000_Length_505	42.8571	4e-07	Chlorella_sp._NC64A_50978	C3H
Locus_1936_Transcript_1/1_Confidence_1.000_Length_578	55.7895	6e-27	Carica_papaya_evm.TU.supercontig_26.22	C3H
Locus_1944_Transcript_1/1_Confidence_1.000_Length_1568	27.1762	9e-40	Oryza_sativa_subsp._indica_OsIBCD015308	C3H
Locus_1969_Transcript_1/1_Confidence_1.000_Length_1649	48.6538	1e-141	Micromonas_sp._RCC299_58625	C3H
Locus_2013_Transcript_1/1_Confidence_1.000_Length_655	41.6107	8e-23	Populus_trichocarpa_759960	C3H
Locus_2058_Transcript_1/1_Confidence_1.000_Length_474	39.6947	4e-17	Populus_trichocarpa_593864	C3H
Locus_2157_Transcript_1/1_Confidence_1.000_Length_879	28.3582	1e-11	Oryza_sativa_subsp._indica_OsIBCD001007	C3H
Locus_2170_Transcript_1/2_Confidence_1.000_Length_909	40.2235	6e-31	Oryza_sativa_subsp._indica_OsIBCD001007	C3H
Locus_2170_Transcript_2/2_Confidence_1.000_Length_816	39.0476	4e-32	Oryza_sativa_subsp._indica_OsIBCD001007	C3H
Locus_2213_Transcript_1/1_Confidence_1.000_Length_1336	46.4183	4e-67	Populus_trichocarpa_752498	C3H
Locus_2264_Transcript_1/1_Confidence_1.000_Length_1352	53.4125	3e-98	Populus_trichocarpa_557115	C3H
Locus_2294_Transcript_1/1_Confidence_1.000_Length_1655	31.5615	2e-37	Oryza_sativa_subsp._indica_OsIBCD001007	C3H
Locus_2295_Transcript_1/2_Confidence_1.000_Length_1948	26.7016	7e-12	Populus_trichocarpa_234849	C3H
Locus_2295_Transcript_2/2_Confidence_1.000_Length_2113	26.7016	8e-12	Populus_trichocarpa_234849	C3H
Locus_2373_Transcript_1/1_Confidence_1.000_Length_1853	30.4795	2e-23	Micromonas_sp._RCC299_61222	C3H
Locus_2434_Transcript_1/1_Confidence_1.000_Length_735	37.0909	5e-41	Populus_trichocarpa_561056	C3H
Locus_2585_Transcript_1/1_Confidence_1.000_Length_1533	31.8966	1e-10	Galdieria_sulphuraria_Gs06330.1	C3H
Locus_2652_Transcript_1/2_Confidence_1.000_Length_2483	30.9091	1e-31	Micromonas_sp._RCC299_61222	C3H
Locus_2652_Transcript_2/2_Confidence_1.000_Length_2483	30.9091	1e-31	Micromonas_sp._RCC299_61222	C3H
Locus_2762_Transcript_1/1_Confidence_1.000_Length_479	39.3548	5e-20	Oryza_sativa_subsp._indica_OsIBCD001007	C3H
Locus_2890_Transcript_1/1_Confidence_1.000_Length_1991	33.1658	8e-19	Oryza_sativa_subsp._indica_OsIBCD020881	C3H
Locus_2991_Transcript_1/1_Confidence_1.000_Length_1798	23.8806	7e-09	Galdieria_sulphuraria_Gs06330.1	C3H
Locus_3196_Transcript_1/1_Confidence_1.000_Length_319	56.8966	5e-14	Arabidopsis_thaliana_AT3G48440.1	C3H
Locus_3244_Transcript_1/1_Confidence_1.000_Length_1178	61.8243	1e-103	Populus_trichocarpa_554027	C3H
Locus_3348_Transcript_1/1_Confidence_1.000_Length_774	29.8578	2e-18	Oryza_sativa_subsp._indica_OsIBCD001007	C3H
Locus_3401_Transcript_1/1_Confidence_1.000_Length_559	36.1446	6e-07	Oryza_sativa_subsp._indica_OsIBCD015308	C3H
Locus_3484_Transcript_1/1_Confidence_1.000_Length_1339	52.1246	1e-100	Carica_papaya_evm.TU.supercontig_26.22	C3H
Locus_3507_Transcript_1/1_Confidence_1.000_Length_1028	70.0965	1e-127	Populus_trichocarpa_249034	C3H
Locus_3517_Transcript_1/1_Confidence_1.000_Length_1725	31.7757	1e-45	Vitis_vinifera_GSVIVP00025478001	C3H
Locus_3601_Transcript_1/1_Confidence_1.000_Length_267	87.3239	5e-33	Populus_trichocarpa_723083	C3H
Locus_3693_Transcript_1/1_Confidence_1.000_Length_367	60	2e-22	Carica_papaya_evm.TU.supercontig_17.92	C3H
Locus_3776_Transcript_1/1_Confidence_1.000_Length_236	59.0909	2e-07	Populus_trichocarpa_229700	C3H
Locus_3800_Transcript_1/1_Confidence_1.000_Length_657	38.8889	1e-21	Populus_trichocarpa_657068	C3H
Locus_3807_Transcript_1/1_Confidence_1.000_Length_505	37.5	2e-10	Vitis_vinifera_GSVIVP00024123001	C3H
Locus_3849_Transcript_1/1_Confidence_1.000_Length_772	31.8519	4e-11	Selaginella_moellendorffii_408664	C3H
Locus_3850_Transcript_1/1_Confidence_1.000_Length_280	49.0909	1e-07	Populus_trichocarpa_754535	C3H
Locus_3939_Transcript_1/2_Confidence_1.000_Length_1260	34.0909	2e-09	Carica_papaya_evm.TU.supercontig_112.32	C3H
Locus_3939_Transcript_2/2_Confidence_1.000_Length_1135	34.0909	2e-09	Carica_papaya_evm.TU.supercontig_112.32	C3H
Locus_4123_Transcript_1/1_Confidence_1.000_Length_491	35.5705	1e-15	Populus_trichocarpa_662559	C3H
Locus_4329_Transcript_1/1_Confidence_1.000_Length_793	58.4821	9e-68	Carica_papaya_evm.TU.supercontig_26.22	C3H
Locus_4447_Transcript_1/1_Confidence_1.000_Length_1529	28.7037	1e-27	Arabidopsis_thaliana_AT3G12680.1	C3H
Locus_4540_Transcript_1/1_Confidence_1.000_Length_845	59.6708	2e-74	Populus_trichocarpa_234849	C3H
Locus_4588_Transcript_1/1_Confidence_1.000_Length_666	77.5194	5e-63	Populus_trichocarpa_422910	C3H
Locus_4617_Transcript_1/1_Confidence_1.000_Length_598	27.8607	2e-14	Oryza_sativa_subsp._indica_OsIBCD001007	C3H
Locus_4669_Transcript_1/1_Confidence_1.000_Length_365	74	4e-16	Zea_mays_GRMZM2G077078_P01	C3H
Locus_4759_Transcript_1/1_Confidence_1.000_Length_585	57.1429	2e-26	Vitis_vinifera_GSVIVP00034038001	C3H
Locus_4780_Transcript_1/1_Confidence_1.000_Length_218	56.1404	2e-13	Vitis_vinifera_GSVIVP00021274001	C3H
Locus_4844_Transcript_1/1_Confidence_1.000_Length_465	41.25	6e-10	Selaginella_moellendorffii_421270	C3H
Locus_4846_Transcript_1/3_Confidence_0.750_Length_1797	85.7616	0	Oryza_sativa_subsp._indica_OsIBCD001007	C3H
Locus_4846_Transcript_2/3_Confidence_0.750_Length_1729	77.1795	0	Oryza_sativa_subsp._indica_OsIBCD001007	C3H
Locus_4846_Transcript_3/3_Confidence_0.750_Length_1822	83.0769	0	Oryza_sativa_subsp._indica_OsIBCD001007	C3H
Locus_4902_Transcript_1/1_Confidence_1.000_Length_429	53.1915	4e-08	Micromonas_sp._RCC299_58625	C3H
Locus_4913_Transcript_1/3_Confidence_0.714_Length_1556	34.7107	1e-39	Oryza_sativa_subsp._indica_OsIBCD001007	C3H
Locus_4913_Transcript_2/3_Confidence_0.714_Length_1650	32.3353	2e-38	Oryza_sativa_subsp._indica_OsIBCD001007	C3H
Locus_4913_Transcript_3/3_Confidence_0.429_Length_1551	35.2542	3e-44	Oryza_sativa_subsp._indica_OsIBCD001007	C3H
Locus_5011_Transcript_1/1_Confidence_1.000_Length_843	41.6667	2e-35	Vitis_vinifera_GSVIVP00023519001	C3H
Locus_5083_Transcript_1/1_Confidence_1.000_Length_331	70.9091	1e-42	Vitis_vinifera_GSVIVP00023519001	C3H
Locus_5096_Transcript_1/1_Confidence_1.000_Length_536	49.7041	2e-45	Micromonas_sp._RCC299_100424	C3H
Locus_5110_Transcript_1/1_Confidence_1.000_Length_609	45.4545	2e-30	Vitis_vinifera_GSVIVP00020684001	C3H
Locus_5130_Transcript_1/1_Confidence_1.000_Length_550	41.7722	1e-12	Carica_papaya_evm.TU.supercontig_112.32	C3H
Locus_5194_Transcript_1/1_Confidence_1.000_Length_1477	28.5714	5e-07	Oryza_sativa_subsp._indica_OsIBCD001007	C3H
Locus_5248_Transcript_1/1_Confidence_1.000_Length_635	39.6694	6e-15	Selaginella_moellendorffii_448225	C3H
Locus_5255_Transcript_1/1_Confidence_1.000_Length_302	74	8e-37	Vitis_vinifera_GSVIVP00023519001	C3H
Locus_5278_Transcript_1/1_Confidence_1.000_Length_786	44.697	1e-51	Populus_trichocarpa_784299	C3H
Locus_5352_Transcript_1/1_Confidence_1.000_Length_681	35.9649	7e-15	Galdieria_sulphuraria_Gs06330.1	C3H
Locus_5564_Transcript_1/1_Confidence_1.000_Length_489	31.5068	5e-07	Micromonas_sp._RCC299_101327	C3H
Locus_5577_Transcript_1/1_Confidence_1.000_Length_383	55.7377	4e-20	Micromonas_sp._RCC299_86881	C3H
Locus_5584_Transcript_1/2_Confidence_1.000_Length_697	34.6939	2e-08	Oryza_sativa_subsp._indica_OsIBCD019557	C3H
Locus_5584_Transcript_2/2_Confidence_1.000_Length_608	34.6939	2e-08	Oryza_sativa_subsp._indica_OsIBCD019557	C3H
Locus_5635_Transcript_1/1_Confidence_1.000_Length_1230	37.751	1e-33	Micromonas_sp._RCC299_61222	C3H
Locus_5650_Transcript_1/2_Confidence_1.000_Length_596	34.375	1e-12	Arabidopsis_lyrata_890485	C3H
Locus_5650_Transcript_2/2_Confidence_1.000_Length_578	36.0656	1e-14	Arabidopsis_lyrata_890485	C3H
Locus_5791_Transcript_1/1_Confidence_1.000_Length_732	31.8182	1e-12	Arabidopsis_lyrata_470757	C3H
Locus_5842_Transcript_1/1_Confidence_1.000_Length_549	46.5347	8e-21	Carica_papaya_evm.TU.supercontig_26.22	C3H
Locus_5906_Transcript_1/1_Confidence_1.000_Length_1042	50	2e-16	Ostreococcus_lucimarinus_23918	C3H
Locus_5954_Transcript_1/3_Confidence_0.500_Length_1028	35.4037	3e-31	Oryza_sativa_subsp._indica_OsIBCD001007	C3H
Locus_5954_Transcript_2/3_Confidence_0.667_Length_1117	35.9862	1e-38	Oryza_sativa_subsp._indica_OsIBCD001007	C3H
Locus_5954_Transcript_3/3_Confidence_0.667_Length_1057	34.507	7e-34	Oryza_sativa_subsp._indica_OsIBCD001007	C3H
Locus_5994_Transcript_1/1_Confidence_1.000_Length_1276	86.8852	1e-85	Carica_papaya_evm.TU.supercontig_26.22	C3H
Locus_6212_Transcript_1/1_Confidence_1.000_Length_403	45.6	3e-24	Oryza_sativa_subsp._indica_OsIBCD001007	C3H
Locus_6314_Transcript_1/2_Confidence_1.000_Length_1883	81.9071	0	Oryza_sativa_subsp._indica_OsIBCD001007	C3H
Locus_6314_Transcript_2/2_Confidence_1.000_Length_750	72.1311	3e-22	Oryza_sativa_subsp._indica_OsIBCD001007	C3H
Locus_6320_Transcript_1/1_Confidence_1.000_Length_773	41.4414	1e-43	Selaginella_moellendorffii_45667	C3H
Locus_6341_Transcript_1/1_Confidence_1.000_Length_708	30.1587	5e-09	Galdieria_sulphuraria_Gs06330.1	C3H
Locus_6456_Transcript_1/1_Confidence_1.000_Length_345	58.7719	3e-32	Carica_papaya_evm.TU.supercontig_26.22	C3H
Locus_6583_Transcript_1/1_Confidence_1.000_Length_307	63.7255	7e-33	Carica_papaya_evm.TU.supercontig_26.22	C3H
Locus_6620_Transcript_1/1_Confidence_1.000_Length_669	31.3725	1e-13	Oryza_sativa_subsp._indica_OsIBCD015308	C3H
Locus_6678_Transcript_1/1_Confidence_1.000_Length_1174	35.4369	3e-30	Oryza_sativa_subsp._indica_OsIBCD000498	C3H
Locus_6740_Transcript_1/1_Confidence_1.000_Length_763	48.9583	5e-20	Carica_papaya_evm.TU.supercontig_26.22	C3H
Locus_6756_Transcript_1/1_Confidence_1.000_Length_583	30.2817	1e-09	Oryza_sativa_subsp._indica_OsIBCD001007	C3H
Locus_6769_Transcript_1/1_Confidence_1.000_Length_321	36.8932	3e-13	Vitis_vinifera_GSVIVP00025478001	C3H
Locus_6812_Transcript_1/1_Confidence_1.000_Length_351	39.1667	6e-18	Oryza_sativa_subsp._indica_OsIBCD001007	C3H
Locus_6961_Transcript_1/1_Confidence_1.000_Length_447	45.2703	2e-26	Carica_papaya_evm.TU.supercontig_26.22	C3H
Locus_7364_Transcript_1/1_Confidence_1.000_Length_399	36.4286	3e-12	Oryza_sativa_subsp._indica_OsIBCD001007	C3H
Locus_7626_Transcript_1/1_Confidence_1.000_Length_716	28.1369	8e-14	Populus_trichocarpa_784299	C3H
Locus_7707_Transcript_1/1_Confidence_1.000_Length_877	35.7143	1e-07	Chlorella_sp._NC64A_142311	C3H
Locus_7722_Transcript_1/1_Confidence_1.000_Length_826	31.1927	4e-12	Chlorella_sp._NC64A_50978	C3H
Locus_7900_Transcript_1/1_Confidence_1.000_Length_448	30.1075	1e-08	Oryza_sativa_subsp._japonica_LOC_Os03g61110.1	C3H
Locus_8054_Transcript_1/1_Confidence_1.000_Length_646	58.6854	3e-63	Vitis_vinifera_GSVIVP00021681001	C3H
Locus_8156_Transcript_1/1_Confidence_1.000_Length_909	29.6053	3e-11	Oryza_sativa_subsp._indica_OsIBCD001007	C3H
Locus_8199_Transcript_1/1_Confidence_1.000_Length_552	32.6531	7e-14	Carica_papaya_evm.TU.supercontig_26.22	C3H
Locus_8219_Transcript_1/1_Confidence_1.000_Length_314	67.8571	9e-28	Carica_papaya_evm.TU.supercontig_2216.1	C3H
Locus_8331_Transcript_1/1_Confidence_1.000_Length_1083	35.426	7e-29	Oryza_sativa_subsp._indica_OsIBCD001007	C3H
Locus_8486_Transcript_1/1_Confidence_1.000_Length_279	36.1905	2e-11	Vitis_vinifera_GSVIVP00025478001	C3H
Locus_8525_Transcript_1/1_Confidence_1.000_Length_369	75.7143	4e-24	Carica_papaya_evm.TU.supercontig_94.68	C3H
Locus_8683_Transcript_1/1_Confidence_1.000_Length_347	50.5263	9e-17	Populus_trichocarpa_423970	C3H
Locus_8727_Transcript_1/1_Confidence_1.000_Length_1323	38.0952	8e-09	Selaginella_moellendorffii_171130	C3H
Locus_8748_Transcript_1/1_Confidence_1.000_Length_800	29.5652	4e-09	Galdieria_sulphuraria_Gs06330.1	C3H
Locus_8875_Transcript_1/1_Confidence_1.000_Length_517	29.0598	1e-07	Arabidopsis_thaliana_AT5G49200.1	C3H
Locus_9011_Transcript_1/1_Confidence_1.000_Length_337	38.1579	9e-09	Oryza_sativa_subsp._indica_OsIBCD019557	C3H
Locus_9047_Transcript_1/1_Confidence_1.000_Length_420	28.2609	2e-07	Sorghum_bicolor_4963681	C3H
Locus_9095_Transcript_1/1_Confidence_1.000_Length_774	66.6667	4e-96	Carica_papaya_evm.TU.supercontig_1156.4	C3H
Locus_9098_Transcript_1/1_Confidence_1.000_Length_229	43.5484	3e-07	Oryza_sativa_subsp._indica_OsIBCD015308	C3H
Locus_9161_Transcript_1/1_Confidence_1.000_Length_236	50.5882	2e-15	Populus_trichocarpa_752498	C3H
Locus_9278_Transcript_1/1_Confidence_1.000_Length_969	67.4699	5e-24	Carica_papaya_evm.TU.supercontig_42.119	C3H
Locus_9360_Transcript_1/1_Confidence_1.000_Length_224	42.4658	6e-11	Chlorella_sp._NC64A_50978	C3H
Locus_9581_Transcript_1/1_Confidence_1.000_Length_311	44.5783	1e-14	Micromonas_sp._RCC299_61222	C3H
Locus_9621_Transcript_1/1_Confidence_1.000_Length_710	36.8932	3e-14	Galdieria_sulphuraria_Gs06330.1	C3H
Locus_9685_Transcript_1/1_Confidence_1.000_Length_431	42.8571	2e-08	Micromonas_sp._RCC299_101327	C3H
Locus_9971_Transcript_1/1_Confidence_1.000_Length_272	39.6552	3e-08	Galdieria_sulphuraria_Gs50930.1	C3H
Locus_9974_Transcript_1/1_Confidence_1.000_Length_379	55.9055	5e-33	Populus_trichocarpa_833322	C3H
Locus_10027_Transcript_1/1_Confidence_1.000_Length_794	34.8148	1e-09	Selaginella_moellendorffii_408664	C3H
Locus_10082_Transcript_1/2_Confidence_1.000_Length_1071	29.0323	2e-08	Oryza_sativa_subsp._indica_OsIBCD001007	C3H
Locus_10082_Transcript_2/2_Confidence_1.000_Length_1071	29.0323	2e-08	Oryza_sativa_subsp._indica_OsIBCD001007	C3H
Locus_10103_Transcript_1/1_Confidence_1.000_Length_334	57.7982	7e-28	Carica_papaya_evm.TU.supercontig_26.22	C3H
Locus_10157_Transcript_1/1_Confidence_1.000_Length_1279	71.8033	1e-121	Carica_papaya_evm.TU.supercontig_235.4	C3H
Locus_10188_Transcript_1/1_Confidence_1.000_Length_244	46.25	3e-14	Chlorella_sp._NC64A_50978	C3H
Locus_10196_Transcript_1/1_Confidence_1.000_Length_675	72.3404	1e-37	Populus_trichocarpa_658643	C3H
Locus_10220_Transcript_1/3_Confidence_0.667_Length_1163	53.6765	2e-71	Carica_papaya_evm.TU.supercontig_46.116	C3H
Locus_10220_Transcript_2/3_Confidence_0.667_Length_1019	60.5882	1e-53	Carica_papaya_evm.TU.supercontig_46.116	C3H
Locus_10220_Transcript_3/3_Confidence_0.667_Length_1206	53.6765	2e-71	Carica_papaya_evm.TU.supercontig_46.116	C3H
Locus_10325_Transcript_1/1_Confidence_1.000_Length_945	45.9075	8e-56	Micromonas_sp._RCC299_61222	C3H
Locus_10438_Transcript_1/1_Confidence_1.000_Length_755	47.2222	7e-08	Physcomitrella_patens_177953	C3H
Locus_10613_Transcript_1/1_Confidence_1.000_Length_526	44.4444	7e-07	Chlorella_sp._NC64A_50978	C3H
Locus_10664_Transcript_1/1_Confidence_1.000_Length_218	72.7273	4e-09	Populus_trichocarpa_229700	C3H
Locus_10679_Transcript_1/1_Confidence_1.000_Length_359	35.5263	2e-07	Arabidopsis_thaliana_AT3G47120.1	C3H
Locus_10696_Transcript_1/1_Confidence_1.000_Length_528	35.5556	6e-07	Oryza_sativa_subsp._indica_OsIBCD001007	C3H
Locus_10837_Transcript_1/2_Confidence_1.000_Length_599	55.2632	1e-10	Oryza_sativa_subsp._indica_OsIBCD015308	C3H
Locus_10837_Transcript_2/2_Confidence_1.000_Length_599	52.5	6e-11	Oryza_sativa_subsp._indica_OsIBCD015308	C3H
Locus_10863_Transcript_1/1_Confidence_1.000_Length_351	81.1111	3e-41	Populus_trichocarpa_596778	C3H
Locus_10865_Transcript_1/1_Confidence_1.000_Length_2488	47.7241	1e-178	Populus_trichocarpa_219537	C3H
Locus_10903_Transcript_1/1_Confidence_1.000_Length_390	47.1698	5e-07	Physcomitrella_patens_159541	C3H
Locus_11041_Transcript_1/1_Confidence_1.000_Length_324	38.1579	1e-12	Carica_papaya_evm.TU.supercontig_26.22	C3H
Locus_11080_Transcript_1/1_Confidence_1.000_Length_438	33.0579	7e-09	Vitis_vinifera_GSVIVP00021274001	C3H
Locus_11196_Transcript_1/1_Confidence_1.000_Length_390	96.5909	3e-48	Populus_trichocarpa_741667	C3H
Locus_11209_Transcript_1/1_Confidence_1.000_Length_509	81.8841	2e-63	Vitis_vinifera_GSVIVP00034038001	C3H
Locus_11257_Transcript_1/1_Confidence_1.000_Length_324	32.9897	3e-08	Ostreococcus_lucimarinus_23918	C3H
Locus_11298_Transcript_1/1_Confidence_1.000_Length_464	65.0794	7e-18	Zea_mays_GRMZM2G077078_P01	C3H
Locus_11425_Transcript_1/1_Confidence_1.000_Length_368	76.6129	4e-50	Oryza_sativa_subsp._indica_OsIBCD001039	C3H
Locus_11492_Transcript_1/1_Confidence_1.000_Length_557	41.5385	6e-19	Oryza_sativa_subsp._indica_OsIBCD001007	C3H
Locus_11642_Transcript_1/1_Confidence_1.000_Length_216	91.5493	8e-31	Carica_papaya_evm.TU.supercontig_26.22	C3H
Locus_11717_Transcript_1/1_Confidence_1.000_Length_295	34.2593	2e-08	Vitis_vinifera_GSVIVP00015456001	C3H
Locus_11718_Transcript_1/1_Confidence_1.000_Length_263	34.6667	1e-07	Vitis_vinifera_GSVIVP00015456001	C3H
Locus_11846_Transcript_1/1_Confidence_1.000_Length_228	42.5	1e-08	Carica_papaya_evm.TU.supercontig_1156.4	C3H
Locus_12024_Transcript_1/1_Confidence_1.000_Length_371	36.0825	2e-14	Carica_papaya_evm.TU.supercontig_26.22	C3H
Locus_12201_Transcript_1/1_Confidence_1.000_Length_306	36.3636	9e-12	Vitis_vinifera_GSVIVP00025478001	C3H
Locus_12218_Transcript_1/2_Confidence_1.000_Length_540	39.2857	2e-12	Micromonas_sp._RCC299_101327	C3H
Locus_12218_Transcript_2/2_Confidence_1.000_Length_540	39.2857	2e-12	Micromonas_sp._RCC299_101327	C3H
Locus_12300_Transcript_1/1_Confidence_1.000_Length_900	74.6835	1e-100	Populus_trichocarpa_826388	C3H
Locus_12436_Transcript_1/1_Confidence_1.000_Length_723	25.2174	2e-07	Zea_mays_GRMZM2G110402_P03	C3H
Locus_12493_Transcript_1/1_Confidence_1.000_Length_254	70.6667	1e-31	Arabidopsis_thaliana_AT4G25440.1	C3H
Locus_12539_Transcript_1/1_Confidence_1.000_Length_460	67.5325	3e-51	Arabidopsis_lyrata_337099	C3H
Locus_12548_Transcript_1/1_Confidence_1.000_Length_240	74.6667	4e-28	Arabidopsis_lyrata_337099	C3H
Locus_12815_Transcript_1/1_Confidence_1.000_Length_227	56	9e-19	Oryza_sativa_subsp._indica_OsIBCD019557	C3H
Locus_12872_Transcript_1/1_Confidence_1.000_Length_295	72.1649	3e-38	Carica_papaya_evm.TU.supercontig_108.53	C3H
Locus_12876_Transcript_1/1_Confidence_1.000_Length_214	90.9091	1e-11	Carica_papaya_evm.TU.supercontig_112.32	C3H
Locus_13017_Transcript_1/1_Confidence_1.000_Length_368	77.9661	4e-55	Vitis_vinifera_GSVIVP00002135001	C3H
Locus_13045_Transcript_1/1_Confidence_1.000_Length_298	47.541	3e-10	Oryza_sativa_subsp._indica_OsIBCD015308	C3H
Locus_13085_Transcript_1/1_Confidence_1.000_Length_371	60.5263	3e-10	Micromonas_sp._RCC299_86881	C3H
Locus_13148_Transcript_1/1_Confidence_1.000_Length_438	38.3562	4e-07	Selaginella_moellendorffii_428163	C3H
Locus_13447_Transcript_1/1_Confidence_1.000_Length_443	40.4255	8e-16	Populus_trichocarpa_593864	C3H
Locus_13475_Transcript_1/1_Confidence_1.000_Length_438	69.5652	3e-44	Carica_papaya_evm.TU.supercontig_898.5	C3H
Locus_13613_Transcript_1/1_Confidence_1.000_Length_292	51.087	4e-21	Oryza_sativa_subsp._indica_OsIBCD019557	C3H
Locus_13637_Transcript_1/1_Confidence_1.000_Length_554	37.5	8e-15	Galdieria_sulphuraria_Gs06330.1	C3H
Locus_13687_Transcript_1/1_Confidence_1.000_Length_339	44	7e-09	Populus_trichocarpa_833322	C3H
Locus_13836_Transcript_1/1_Confidence_1.000_Length_280	40.9091	1e-12	Arabidopsis_lyrata_329122	C3H
Locus_13954_Transcript_1/1_Confidence_1.000_Length_299	41.4141	2e-15	Oryza_sativa_subsp._indica_OsIBCD001007	C3H
Locus_13993_Transcript_1/1_Confidence_1.000_Length_493	87.1951	1e-89	Populus_trichocarpa_173205	C3H
Locus_14318_Transcript_1/1_Confidence_1.000_Length_922	30.5085	1e-14	Galdieria_sulphuraria_Gs06330.1	C3H
Locus_14390_Transcript_1/1_Confidence_1.000_Length_450	31.6327	4e-10	Populus_trichocarpa_723083	C3H
Locus_14540_Transcript_1/1_Confidence_1.000_Length_247	65.2778	3e-23	Populus_trichocarpa_659387	C3H
Locus_14653_Transcript_1/1_Confidence_1.000_Length_303	46.5909	4e-14	Carica_papaya_evm.TU.supercontig_26.22	C3H
Locus_14710_Transcript_1/1_Confidence_1.000_Length_535	34.2541	2e-19	Micromonas_sp._RCC299_100424	C3H
Locus_14814_Transcript_1/1_Confidence_1.000_Length_349	64.3678	2e-24	Populus_trichocarpa_759364	C3H
Locus_14856_Transcript_1/1_Confidence_1.000_Length_968	52.0492	2e-63	Arabidopsis_lyrata_329122	C3H
Locus_15551_Transcript_1/1_Confidence_1.000_Length_298	37.037	6e-07	Physcomitrella_patens_204377	C3H
Locus_15589_Transcript_1/1_Confidence_1.000_Length_248	42.5	3e-09	Populus_trichocarpa_753193	C3H
Locus_15592_Transcript_1/1_Confidence_1.000_Length_232	58.4906	2e-10	Selaginella_moellendorffii_416803	C3H
Locus_15846_Transcript_1/1_Confidence_1.000_Length_266	75.8621	1e-36	Carica_papaya_evm.TU.supercontig_898.5	C3H
Locus_15848_Transcript_1/1_Confidence_1.000_Length_322	71.028	2e-42	Populus_trichocarpa_253741	C3H
Locus_16069_Transcript_1/1_Confidence_1.000_Length_354	43.0769	4e-07	Ostreococcus_lucimarinus_23918	C3H
Locus_2384_Transcript_1/1_Confidence_1.000_Length_211	71.0145	1e-20	Arabidopsis_thaliana_AT5G09410.2	CAMTA
Locus_4249_Transcript_1/1_Confidence_1.000_Length_203	54.4118	1e-15	Zea_mays_GRMZM2G150051_P03	CAMTA
Locus_8879_Transcript_1/1_Confidence_1.000_Length_485	30.2083	7e-08	Physcomitrella_patens_40635	CAMTA
Locus_9483_Transcript_1/1_Confidence_1.000_Length_254	64.7059	9e-22	Arabidopsis_thaliana_AT5G09410.2	CAMTA
Locus_9756_Transcript_1/1_Confidence_1.000_Length_1250	34.5133	6e-09	Populus_trichocarpa_217493	CAMTA
Locus_10393_Transcript_1/1_Confidence_1.000_Length_307	55.8824	9e-25	Arabidopsis_thaliana_AT5G64220.2	CAMTA
Locus_514_Transcript_1/2_Confidence_1.000_Length_2676	40.7407	2e-14	Vitis_vinifera_GSVIVP00019764001	CCAAT
Locus_514_Transcript_2/2_Confidence_1.000_Length_2235	40.7407	1e-14	Vitis_vinifera_GSVIVP00019764001	CCAAT
Locus_548_Transcript_1/1_Confidence_1.000_Length_642	69.2913	1e-44	Populus_trichocarpa_836810	CCAAT
Locus_796_Transcript_1/1_Confidence_1.000_Length_310	87.6923	5e-28	Populus_trichocarpa_232345	CCAAT
Locus_1475_Transcript_1/2_Confidence_1.000_Length_776	75.1412	6e-69	Populus_trichocarpa_576644	CCAAT
Locus_1475_Transcript_2/2_Confidence_1.000_Length_769	75.1412	6e-69	Populus_trichocarpa_576644	CCAAT
Locus_3299_Transcript_1/1_Confidence_1.000_Length_352	59.633	3e-30	Populus_trichocarpa_179068	CCAAT
Locus_3740_Transcript_1/1_Confidence_1.000_Length_877	77.5148	1e-67	Arabidopsis_lyrata_496533	CCAAT
Locus_5016_Transcript_1/1_Confidence_1.000_Length_1049	24.6154	1e-07	Oryza_sativa_subsp._japonica_LOC_Os08g29500.2	CCAAT
Locus_6045_Transcript_1/1_Confidence_1.000_Length_711	83.0508	2e-48	Vitis_vinifera_GSVIVP00006109001	CCAAT
Locus_6185_Transcript_1/1_Confidence_1.000_Length_547	36.3636	3e-17	Vitis_vinifera_GSVIVP00024601001	CCAAT
Locus_6422_Transcript_1/1_Confidence_1.000_Length_673	75.4717	1e-39	Carica_papaya_evm.TU.supercontig_190.22	CCAAT
Locus_7809_Transcript_1/1_Confidence_1.000_Length_525	64.4444	3e-39	Populus_trichocarpa_814069	CCAAT
Locus_8257_Transcript_1/1_Confidence_1.000_Length_904	61.413	6e-57	Vitis_vinifera_GSVIVP00024601001	CCAAT
Locus_8264_Transcript_1/1_Confidence_1.000_Length_284	97.2973	5e-14	Vitis_vinifera_GSVIVP00017606001	CCAAT
Locus_8918_Transcript_1/1_Confidence_1.000_Length_742	80.6452	9e-53	Carica_papaya_evm.TU.supercontig_136.30	CCAAT
Locus_10884_Transcript_1/1_Confidence_1.000_Length_709	31.9149	2e-07	Carica_papaya_evm.TU.supercontig_104.8	CCAAT
Locus_12850_Transcript_1/1_Confidence_1.000_Length_633	63.1068	2e-29	Zea_mays_GRMZM2G047813_P01	CCAAT
Locus_13760_Transcript_1/1_Confidence_1.000_Length_617	55.2239	2e-29	Coccomyxa_sp._C-169_74302	CCAAT
Locus_14830_Transcript_1/1_Confidence_1.000_Length_821	64.4172	2e-53	Arabidopsis_thaliana_AT2G13570.1	CCAAT
Locus_15554_Transcript_1/1_Confidence_1.000_Length_282	62.6667	3e-21	Populus_trichocarpa_647368	CCAAT
Locus_3441_Transcript_1/1_Confidence_1.000_Length_1507	61.5385	4e-19	Oryza_sativa_subsp._indica_OsIBCD005842	CPP
Locus_8327_Transcript_1/1_Confidence_1.000_Length_742	43.6893	4e-32	Vitis_vinifera_GSVIVP00016718001	CPP
Locus_13777_Transcript_1/1_Confidence_1.000_Length_463	54.4118	6e-28	Populus_trichocarpa_820773	CPP
Locus_2566_Transcript_1/1_Confidence_1.000_Length_311	39.0244	5e-10	Zea_mays_GRMZM2G179385_P01	CSD
Locus_2763_Transcript_1/1_Confidence_1.000_Length_1478	42.1053	2e-08	Micromonas_sp._RCC299_83180	CSD
Locus_4883_Transcript_1/3_Confidence_0.667_Length_1815	40.3846	1e-21	Zea_mays_GRMZM2G057609_P01	CSD
Locus_4883_Transcript_2/3_Confidence_0.667_Length_1916	40.3846	2e-21	Zea_mays_GRMZM2G057609_P01	CSD
Locus_4883_Transcript_3/3_Confidence_0.667_Length_1748	40.3846	1e-21	Zea_mays_GRMZM2G057609_P01	CSD
Locus_5521_Transcript_1/2_Confidence_1.000_Length_1074	48.9796	5e-08	Selaginella_moellendorffii_405045	CSD
Locus_5521_Transcript_2/2_Confidence_1.000_Length_1173	48.9796	6e-08	Selaginella_moellendorffii_405045	CSD
Locus_9052_Transcript_1/1_Confidence_1.000_Length_404	30.5882	6e-16	Arabidopsis_thaliana_AT4G36020.1	CSD
Locus_11025_Transcript_1/1_Confidence_1.000_Length_470	61.8421	6e-22	Populus_trichocarpa_796697	CSD
Locus_13733_Transcript_1/1_Confidence_1.000_Length_393	31.7073	5e-07	Chlamydomonas_reinhardtii_126810	CSD
Locus_414_Transcript_2/3_Confidence_0.714_Length_2301	24.6154	7e-07	Arabidopsis_lyrata_485498	DBP
Locus_662_Transcript_1/1_Confidence_1.000_Length_1217	33.4426	2e-24	Sorghum_bicolor_4897755	DBP
Locus_1460_Transcript_1/1_Confidence_1.000_Length_1323	39.4636	5e-41	Arabidopsis_lyrata_485498	DBP
Locus_1572_Transcript_1/2_Confidence_1.000_Length_1722	81.3187	2e-83	Populus_trichocarpa_208278	DBP
Locus_1572_Transcript_2/2_Confidence_1.000_Length_1560	64.624	1e-132	Populus_trichocarpa_757162	DBP
Locus_1703_Transcript_1/1_Confidence_1.000_Length_783	35.1145	6e-13	Populus_trichocarpa_757162	DBP
Locus_1933_Transcript_1/3_Confidence_0.714_Length_2183	26.6129	1e-14	Sorghum_bicolor_5053005	DBP
Locus_1933_Transcript_2/3_Confidence_0.714_Length_2113	31.6239	1e-09	Populus_trichocarpa_765876	DBP
Locus_1933_Transcript_3/3_Confidence_0.714_Length_2001	26.6129	1e-14	Sorghum_bicolor_5053005	DBP
Locus_2337_Transcript_1/1_Confidence_1.000_Length_801	31.9838	8e-24	Populus_trichocarpa_417649	DBP
Locus_2418_Transcript_1/1_Confidence_1.000_Length_508	73.6486	3e-57	Vitis_vinifera_GSVIVP00019332001	DBP
Locus_2867_Transcript_1/1_Confidence_1.000_Length_799	33.7017	5e-25	Populus_trichocarpa_757162	DBP
Locus_3949_Transcript_1/1_Confidence_1.000_Length_339	39.2857	3e-14	Arabidopsis_thaliana_AT3G51470.1	DBP
Locus_4310_Transcript_1/2_Confidence_1.000_Length_594	26.6667	2e-08	Zea_mays_GRMZM2G180430_P03	DBP
Locus_4310_Transcript_2/2_Confidence_1.000_Length_594	26.6667	3e-08	Zea_mays_GRMZM2G180430_P03	DBP
Locus_5689_Transcript_1/1_Confidence_1.000_Length_1280	35.0694	2e-38	Arabidopsis_lyrata_485498	DBP
Locus_6969_Transcript_1/1_Confidence_1.000_Length_1429	31.7829	2e-20	Populus_trichocarpa_757162	DBP
Locus_14933_Transcript_1/1_Confidence_1.000_Length_362	66.6667	6e-46	Oryza_sativa_subsp._japonica_LOC_Os10g39540.1	DBP
Locus_6743_Transcript_1/1_Confidence_1.000_Length_1599	35.4545	2e-68	Populus_trichocarpa_200201	DDT
Locus_12658_Transcript_1/1_Confidence_1.000_Length_388	54.918	4e-32	Populus_trichocarpa_200201	DDT
Locus_14893_Transcript_1/1_Confidence_1.000_Length_215	57.4074	1e-15	Populus_trichocarpa_200201	DDT
Locus_152_Transcript_1/7_Confidence_0.625_Length_2308	83.6735	1e-18	Zea_mays_GRMZM2G169709_P01	E2F-DP
Locus_152_Transcript_2/7_Confidence_0.625_Length_1740	79.2453	1e-19	Zea_mays_GRMZM2G169709_P01	E2F-DP
Locus_152_Transcript_3/7_Confidence_0.688_Length_2408	83.6735	1e-18	Zea_mays_GRMZM2G169709_P01	E2F-DP
Locus_152_Transcript_4/7_Confidence_0.625_Length_2304	83.6735	1e-18	Zea_mays_GRMZM2G169709_P01	E2F-DP
Locus_152_Transcript_6/7_Confidence_0.625_Length_2332	83.6735	1e-18	Zea_mays_GRMZM2G169709_P01	E2F-DP
Locus_152_Transcript_7/7_Confidence_0.625_Length_2229	83.6735	1e-18	Zea_mays_GRMZM2G169709_P01	E2F-DP
Locus_505_Transcript_1/1_Confidence_1.000_Length_1146	78.5441	1e-109	Populus_trichocarpa_735524	E2F-DP
Locus_3392_Transcript_1/1_Confidence_1.000_Length_350	50.4274	1e-24	Vitis_vinifera_GSVIVP00020855001	E2F-DP
Locus_4297_Transcript_1/2_Confidence_1.000_Length_2318	69.3878	3e-14	Zea_mays_GRMZM2G169709_P01	E2F-DP
Locus_4989_Transcript_1/1_Confidence_1.000_Length_856	79.5918	9e-18	Zea_mays_GRMZM2G169709_P01	E2F-DP
Locus_5511_Transcript_1/1_Confidence_1.000_Length_493	67.7215	2e-58	Arabidopsis_lyrata_314229	E2F-DP
Locus_5512_Transcript_1/1_Confidence_1.000_Length_386	44.7368	3e-18	Arabidopsis_thaliana_AT1G47870.1	E2F-DP
Locus_10810_Transcript_1/1_Confidence_1.000_Length_286	47.8723	1e-17	Vitis_vinifera_GSVIVP00021527001	E2F-DP
Locus_15585_Transcript_1/1_Confidence_1.000_Length_262	76.7442	1e-33	Vitis_vinifera_GSVIVP00020855001	E2F-DP
Locus_634_Transcript_1/1_Confidence_1.000_Length_2080	46.0899	1e-128	Vitis_vinifera_GSVIVP00033938001	EIL
Locus_1334_Transcript_1/2_Confidence_1.000_Length_1612	38.125	8e-22	Selaginella_moellendorffii_448939	EIL
Locus_1334_Transcript_2/2_Confidence_1.000_Length_1504	38.125	8e-22	Selaginella_moellendorffii_448939	EIL
Locus_2900_Transcript_1/1_Confidence_1.000_Length_1072	56.4356	6e-90	Populus_trichocarpa_547903	EIL
Locus_6072_Transcript_1/1_Confidence_1.000_Length_566	62.963	8e-40	Vitis_vinifera_GSVIVP00017405001	EIL
Locus_11772_Transcript_1/1_Confidence_1.000_Length_385	95.2381	8e-71	Carica_papaya_evm.TU.supercontig_103.55	EIL
Locus_12055_Transcript_1/1_Confidence_1.000_Length_406	46.3235	1e-24	Carica_papaya_evm.TU.supercontig_103.55	EIL
Locus_13835_Transcript_1/1_Confidence_1.000_Length_625	66.1417	1e-43	Vitis_vinifera_GSVIVP00024662001	EIL
Locus_15917_Transcript_1/1_Confidence_1.000_Length_212	91.4286	5e-33	Carica_papaya_evm.TU.supercontig_103.55	EIL
Locus_1_Transcript_1/2_Confidence_1.000_Length_2583	36.0902	2e-16	Oryza_sativa_subsp._indica_OsIBCD012137	FAR1
Locus_1_Transcript_2/2_Confidence_1.000_Length_2496	36.0902	2e-16	Oryza_sativa_subsp._indica_OsIBCD012137	FAR1
Locus_120_Transcript_2/4_Confidence_0.600_Length_765	29.1188	5e-14	Oryza_sativa_subsp._indica_OsIBCD021211	FAR1
Locus_195_Transcript_1/1_Confidence_1.000_Length_1883	24.9428	3e-25	Carica_papaya_evm.TU.supercontig_20.31	FAR1
Locus_274_Transcript_3/5_Confidence_0.444_Length_1624	28.4722	1e-38	Oryza_sativa_subsp._indica_OsIBCD021211	FAR1
Locus_296_Transcript_1/2_Confidence_1.000_Length_2837	24.9201	3e-20	Oryza_sativa_subsp._indica_OsIBCD021211	FAR1
Locus_393_Transcript_1/3_Confidence_0.500_Length_326	60	1e-07	Carica_papaya_evm.TU.supercontig_8.280	FAR1
Locus_393_Transcript_3/3_Confidence_0.667_Length_369	69.6429	3e-19	Carica_papaya_evm.TU.supercontig_8.280	FAR1
Locus_400_Transcript_1/1_Confidence_1.000_Length_892	32.2115	5e-25	Oryza_sativa_subsp._indica_OsIBCD021211	FAR1
Locus_441_Transcript_1/1_Confidence_1.000_Length_1502	25.8883	3e-09	Populus_trichocarpa_570489	FAR1
Locus_671_Transcript_1/3_Confidence_0.600_Length_1121	33.871	2e-30	Oryza_sativa_subsp._indica_OsIBCD021211	FAR1
Locus_671_Transcript_2/3_Confidence_0.600_Length_1019	34.1935	5e-31	Oryza_sativa_subsp._indica_OsIBCD021211	FAR1
Locus_671_Transcript_3/3_Confidence_0.400_Length_1225	33.5484	6e-30	Oryza_sativa_subsp._indica_OsIBCD021211	FAR1
Locus_693_Transcript_1/1_Confidence_1.000_Length_3078	33.7079	3e-07	Oryza_sativa_subsp._japonica_LOC_Os04g22990.1	FAR1
Locus_706_Transcript_1/1_Confidence_1.000_Length_490	42.8571	8e-07	Oryza_sativa_subsp._indica_OsIBCD021211	FAR1
Locus_762_Transcript_1/1_Confidence_1.000_Length_672	51.8519	1e-50	Carica_papaya_evm.TU.supercontig_195.38	FAR1
Locus_772_Transcript_1/3_Confidence_0.714_Length_2377	45.3125	5e-08	Oryza_sativa_subsp._japonica_LOC_Os02g29640.1	FAR1
Locus_772_Transcript_2/3_Confidence_0.714_Length_2505	45.3125	5e-08	Oryza_sativa_subsp._japonica_LOC_Os02g29640.1	FAR1
Locus_772_Transcript_3/3_Confidence_0.714_Length_2288	45.3125	5e-08	Oryza_sativa_subsp._japonica_LOC_Os02g29640.1	FAR1
Locus_853_Transcript_1/1_Confidence_1.000_Length_347	64.2857	3e-11	Carica_papaya_evm.TU.supercontig_20.31	FAR1
Locus_901_Transcript_1/2_Confidence_1.000_Length_1712	24.2616	1e-25	Carica_papaya_evm.TU.supercontig_20.31	FAR1
Locus_901_Transcript_2/2_Confidence_1.000_Length_1700	23.8397	6e-24	Carica_papaya_evm.TU.supercontig_20.31	FAR1
Locus_1220_Transcript_1/1_Confidence_1.000_Length_1004	30.1887	4e-13	Oryza_sativa_subsp._indica_OsIBCD021211	FAR1
Locus_1384_Transcript_1/1_Confidence_1.000_Length_688	33.3333	1e-17	Carica_papaya_evm.TU.supercontig_20.31	FAR1
Locus_1765_Transcript_1/1_Confidence_1.000_Length_659	28.9474	2e-13	Carica_papaya_evm.TU.supercontig_20.31	FAR1
Locus_2385_Transcript_1/1_Confidence_1.000_Length_354	42.5743	4e-17	Oryza_sativa_subsp._indica_OsIBCD021211	FAR1
Locus_2839_Transcript_1/1_Confidence_1.000_Length_732	40.5405	1e-16	Oryza_sativa_subsp._japonica_LOC_Os05g03800.1	FAR1
Locus_3002_Transcript_1/1_Confidence_1.000_Length_415	49.1667	9e-27	Arabidopsis_thaliana_AT5G18960.1	FAR1
Locus_3084_Transcript_1/1_Confidence_1.000_Length_1252	59.5819	2e-90	Populus_trichocarpa_803896	FAR1
Locus_3126_Transcript_1/1_Confidence_1.000_Length_681	29.0155	7e-18	Populus_trichocarpa_570489	FAR1
Locus_3151_Transcript_1/2_Confidence_1.000_Length_1968	28.3019	3e-12	Oryza_sativa_subsp._indica_OsIBCD021211	FAR1
Locus_3151_Transcript_2/2_Confidence_1.000_Length_1949	28.3019	3e-12	Oryza_sativa_subsp._indica_OsIBCD021211	FAR1
Locus_3190_Transcript_1/1_Confidence_1.000_Length_555	33.3333	2e-11	Oryza_sativa_subsp._indica_OsIBCD021211	FAR1
Locus_3435_Transcript_1/1_Confidence_1.000_Length_543	35.3333	4e-22	Populus_trichocarpa_560392	FAR1
Locus_3576_Transcript_1/1_Confidence_1.000_Length_241	76.9231	1e-19	Carica_papaya_evm.TU.supercontig_16.53	FAR1
Locus_3683_Transcript_1/1_Confidence_1.000_Length_1237	23.4286	8e-14	Carica_papaya_evm.TU.supercontig_20.31	FAR1
Locus_3804_Transcript_1/1_Confidence_1.000_Length_464	29.697	4e-07	Oryza_sativa_subsp._indica_OsIBCD021211	FAR1
Locus_4296_Transcript_1/1_Confidence_1.000_Length_492	70	4e-65	Vitis_vinifera_GSVIVP00036306001	FAR1
Locus_4394_Transcript_1/1_Confidence_1.000_Length_922	25.4019	2e-19	Oryza_sativa_subsp._indica_OsIBSD048167	FAR1
Locus_4953_Transcript_1/3_Confidence_0.667_Length_2669	61.8182	2e-30	Zea_mays_GRMZM2G042842_P01	FAR1
Locus_4953_Transcript_2/3_Confidence_0.667_Length_2607	61.8182	2e-30	Zea_mays_GRMZM2G042842_P01	FAR1
Locus_4953_Transcript_3/3_Confidence_0.667_Length_2664	61.8182	2e-30	Zea_mays_GRMZM2G042842_P01	FAR1
Locus_5257_Transcript_1/2_Confidence_1.000_Length_1355	23.6111	2e-09	Populus_trichocarpa_570489	FAR1
Locus_5370_Transcript_1/2_Confidence_1.000_Length_1784	29.2208	1e-49	Oryza_sativa_subsp._indica_OsIBSD048167	FAR1
Locus_5370_Transcript_2/2_Confidence_1.000_Length_1780	26.534	5e-54	Oryza_sativa_subsp._indica_OsIBSD048167	FAR1
Locus_5587_Transcript_1/1_Confidence_1.000_Length_444	33.3333	8e-14	Oryza_sativa_subsp._indica_OsIBCD021211	FAR1
Locus_5606_Transcript_1/7_Confidence_0.529_Length_2879	63.6252	0	Populus_trichocarpa_560233	FAR1
Locus_5606_Transcript_2/7_Confidence_0.353_Length_2753	63.5152	0	Populus_trichocarpa_560233	FAR1
Locus_5606_Transcript_3/7_Confidence_0.471_Length_2794	62.4837	0	Populus_trichocarpa_560233	FAR1
Locus_5606_Transcript_4/7_Confidence_0.353_Length_2694	63.5152	0	Populus_trichocarpa_560233	FAR1
Locus_5606_Transcript_5/7_Confidence_0.471_Length_2787	63.5152	0	Populus_trichocarpa_560233	FAR1
Locus_5606_Transcript_6/7_Confidence_0.588_Length_2912	63.6252	0	Populus_trichocarpa_560233	FAR1
Locus_5606_Transcript_7/7_Confidence_0.471_Length_2780	63.5152	0	Populus_trichocarpa_560233	FAR1
Locus_5714_Transcript_1/1_Confidence_1.000_Length_586	27.3885	3e-11	Oryza_sativa_subsp._indica_OsIBCD021211	FAR1
Locus_6011_Transcript_1/1_Confidence_1.000_Length_603	25.4902	3e-09	Oryza_sativa_subsp._japonica_LOC_Os04g22990.1	FAR1
Locus_6098_Transcript_1/1_Confidence_1.000_Length_276	36.3636	1e-09	Populus_trichocarpa_570489	FAR1
Locus_6243_Transcript_1/1_Confidence_1.000_Length_216	47.8873	6e-11	Oryza_sativa_subsp._indica_OsIBCD021211	FAR1
Locus_6518_Transcript_1/1_Confidence_1.000_Length_656	60.3604	4e-28	Arabidopsis_thaliana_AT2G27110.2	FAR1
Locus_6783_Transcript_1/1_Confidence_1.000_Length_1325	29.7521	1e-18	Oryza_sativa_subsp._indica_OsIBCD021211	FAR1
Locus_6859_Transcript_1/1_Confidence_1.000_Length_336	38.3178	2e-09	Oryza_sativa_subsp._indica_OsIBCD021211	FAR1
Locus_6952_Transcript_1/1_Confidence_1.000_Length_747	49.187	8e-63	Carica_papaya_evm.TU.supercontig_20.31	FAR1
Locus_6963_Transcript_1/1_Confidence_1.000_Length_565	38.9831	6e-14	Oryza_sativa_subsp._indica_OsIBCD021211	FAR1
Locus_7465_Transcript_1/1_Confidence_1.000_Length_1216	63.6637	1e-133	Carica_papaya_evm.TU.supercontig_103.64	FAR1
Locus_7586_Transcript_1/1_Confidence_1.000_Length_479	27.8689	2e-10	Oryza_sativa_subsp._indica_OsIBCD021211	FAR1
Locus_7638_Transcript_1/2_Confidence_1.000_Length_493	45.4545	2e-12	Oryza_sativa_subsp._indica_OsIBSD048167	FAR1
Locus_7958_Transcript_1/1_Confidence_1.000_Length_643	24.2038	5e-07	Oryza_sativa_subsp._japonica_LOC_Os02g39220.1	FAR1
Locus_8439_Transcript_1/1_Confidence_1.000_Length_624	42.3729	3e-16	Carica_papaya_evm.TU.supercontig_10.62	FAR1
Locus_8537_Transcript_1/1_Confidence_1.000_Length_1794	26.0579	1e-28	Carica_papaya_evm.TU.supercontig_20.31	FAR1
Locus_8708_Transcript_1/1_Confidence_1.000_Length_497	33.5714	4e-10	Oryza_sativa_subsp._indica_OsIBCD021211	FAR1
Locus_9186_Transcript_1/1_Confidence_1.000_Length_321	68.2243	2e-34	Carica_papaya_evm.TU.supercontig_60.5	FAR1
Locus_9583_Transcript_1/1_Confidence_1.000_Length_642	27.9221	1e-08	Oryza_sativa_subsp._indica_OsIBCD021211	FAR1
Locus_10576_Transcript_1/1_Confidence_1.000_Length_485	56.4103	1e-47	Carica_papaya_evm.TU.supercontig_103.64	FAR1
Locus_10706_Transcript_1/1_Confidence_1.000_Length_382	60.3175	2e-13	Vitis_vinifera_GSVIVP00037525001	FAR1
Locus_10978_Transcript_1/1_Confidence_1.000_Length_460	32.5581	6e-15	Oryza_sativa_subsp._indica_OsIBCD021211	FAR1
Locus_11263_Transcript_1/1_Confidence_1.000_Length_295	30.9278	4e-08	Oryza_sativa_subsp._indica_OsIBCD021211	FAR1
Locus_11310_Transcript_1/1_Confidence_1.000_Length_362	45.9016	7e-09	Oryza_sativa_subsp._indica_OsIBCD021211	FAR1
Locus_11507_Transcript_1/1_Confidence_1.000_Length_282	75.2688	5e-36	Carica_papaya_evm.TU.supercontig_10.62	FAR1
Locus_11606_Transcript_1/1_Confidence_1.000_Length_484	75	1e-74	Vitis_vinifera_GSVIVP00036306001	FAR1
Locus_11699_Transcript_1/1_Confidence_1.000_Length_322	32.5	3e-07	Populus_trichocarpa_570489	FAR1
Locus_11858_Transcript_1/1_Confidence_1.000_Length_312	64.8148	4e-14	Populus_trichocarpa_766957	FAR1
Locus_12030_Transcript_1/1_Confidence_1.000_Length_228	69.7368	3e-26	Populus_trichocarpa_229510	FAR1
Locus_12483_Transcript_1/1_Confidence_1.000_Length_410	34.3066	1e-16	Oryza_sativa_subsp._indica_OsIBCD021211	FAR1
Locus_12590_Transcript_1/1_Confidence_1.000_Length_336	35.7143	2e-13	Oryza_sativa_subsp._indica_OsIBCD021211	FAR1
Locus_12745_Transcript_1/1_Confidence_1.000_Length_985	61.7089	1e-104	Carica_papaya_evm.TU.supercontig_20.31	FAR1
Locus_13177_Transcript_1/1_Confidence_1.000_Length_331	39.4495	9e-14	Oryza_sativa_subsp._indica_OsIBCD021211	FAR1
Locus_13218_Transcript_1/1_Confidence_1.000_Length_213	45	4e-08	Populus_trichocarpa_570489	FAR1
Locus_13274_Transcript_1/1_Confidence_1.000_Length_209	38.8889	1e-07	Oryza_sativa_subsp._indica_OsIBSD048167	FAR1
Locus_13974_Transcript_1/1_Confidence_1.000_Length_473	35.0318	9e-19	Oryza_sativa_subsp._indica_OsIBCD021211	FAR1
Locus_14323_Transcript_1/1_Confidence_1.000_Length_434	61.8644	2e-40	Arabidopsis_thaliana_AT3G06250.1	FAR1
Locus_15335_Transcript_1/1_Confidence_1.000_Length_209	46.6667	4e-09	Oryza_sativa_subsp._indica_OsIBCD021211	FAR1
Locus_15542_Transcript_1/1_Confidence_1.000_Length_281	39.4366	2e-08	Oryza_sativa_subsp._indica_OsIBCD021211	FAR1
Locus_15703_Transcript_1/1_Confidence_1.000_Length_355	65.2542	2e-42	Carica_papaya_evm.TU.supercontig_20.31	FAR1
Locus_16023_Transcript_1/1_Confidence_1.000_Length_200	46.4789	2e-10	Oryza_sativa_subsp._indica_OsIBCD021211	FAR1
Locus_16054_Transcript_1/1_Confidence_1.000_Length_237	53.8462	3e-14	Carica_papaya_evm.TU.supercontig_20.31	FAR1
Locus_3_Transcript_1/1_Confidence_1.000_Length_1973	39.3701	1e-19	Chlorella_sp._NC64A_58505	FHA
Locus_524_Transcript_1/1_Confidence_1.000_Length_1104	36.4035	1e-33	Chlorella_sp._NC64A_58505	FHA
Locus_683_Transcript_1/3_Confidence_0.750_Length_2156	41.9192	6e-41	Vitis_vinifera_GSVIVP00017926001	FHA
Locus_683_Transcript_2/3_Confidence_0.750_Length_2092	39.0977	2e-45	Vitis_vinifera_GSVIVP00017926001	FHA
Locus_683_Transcript_3/3_Confidence_0.750_Length_2070	39.0977	2e-45	Vitis_vinifera_GSVIVP00017926001	FHA
Locus_915_Transcript_1/1_Confidence_1.000_Length_1555	35.4978	1e-32	Vitis_vinifera_GSVIVP00017926001	FHA
Locus_1058_Transcript_1/1_Confidence_1.000_Length_1375	33.3333	2e-16	Vitis_vinifera_GSVIVP00017926001	FHA
Locus_1139_Transcript_1/3_Confidence_0.571_Length_1550	42.4242	4e-07	Chlamydomonas_reinhardtii_423729	FHA
Locus_1139_Transcript_2/3_Confidence_0.571_Length_1542	42.4242	4e-07	Chlamydomonas_reinhardtii_423729	FHA
Locus_1139_Transcript_3/3_Confidence_0.714_Length_1635	42.4242	4e-07	Chlamydomonas_reinhardtii_423729	FHA
Locus_1145_Transcript_1/1_Confidence_1.000_Length_1201	38.7097	5e-10	Chlorella_sp._NC64A_138968	FHA
Locus_1242_Transcript_1/1_Confidence_1.000_Length_695	26.7606	6e-09	Chlamydomonas_reinhardtii_142718	FHA
Locus_1319_Transcript_1/1_Confidence_1.000_Length_1686	26.6949	7e-09	Oryza_sativa_subsp._japonica_LOC_Os05g46780.1	FHA
Locus_1409_Transcript_1/3_Confidence_0.714_Length_2454	44.1901	1e-119	Vitis_vinifera_GSVIVP00017926001	FHA
Locus_1409_Transcript_2/3_Confidence_0.714_Length_2339	40.2385	1e-121	Vitis_vinifera_GSVIVP00017926001	FHA
Locus_1409_Transcript_3/3_Confidence_0.714_Length_2406	44.1901	1e-119	Vitis_vinifera_GSVIVP00017926001	FHA
Locus_1716_Transcript_1/1_Confidence_1.000_Length_2239	36.1111	7e-43	Vitis_vinifera_GSVIVP00017926001	FHA
Locus_2035_Transcript_1/2_Confidence_1.000_Length_1378	33.5025	1e-17	Vitis_vinifera_GSVIVP00017926001	FHA
Locus_2035_Transcript_2/2_Confidence_1.000_Length_1350	33.5025	1e-17	Vitis_vinifera_GSVIVP00017926001	FHA
Locus_2147_Transcript_1/1_Confidence_1.000_Length_1245	24.1458	2e-14	Micromonas_sp._RCC299_99587	FHA
Locus_2278_Transcript_1/1_Confidence_1.000_Length_498	81.2121	6e-72	Vitis_vinifera_GSVIVP00017926001	FHA
Locus_2625_Transcript_1/1_Confidence_1.000_Length_1555	21.9828	3e-08	Micromonas_sp._RCC299_57054	FHA
Locus_2629_Transcript_1/1_Confidence_1.000_Length_356	77.5	3e-12	Arabidopsis_lyrata_483683	FHA
Locus_2655_Transcript_1/1_Confidence_1.000_Length_2765	37.0079	1e-147	Vitis_vinifera_GSVIVP00017926001	FHA
Locus_2741_Transcript_1/2_Confidence_1.000_Length_1455	32.0132	3e-33	Vitis_vinifera_GSVIVP00017926001	FHA
Locus_2741_Transcript_2/2_Confidence_1.000_Length_1455	32.0132	3e-33	Vitis_vinifera_GSVIVP00017926001	FHA
Locus_2968_Transcript_1/1_Confidence_1.000_Length_920	26.8657	3e-29	Vitis_vinifera_GSVIVP00017926001	FHA
Locus_3104_Transcript_1/1_Confidence_1.000_Length_489	71.1656	3e-64	Vitis_vinifera_GSVIVP00017926001	FHA
Locus_3225_Transcript_1/2_Confidence_1.000_Length_1258	50.165	5e-75	Vitis_vinifera_GSVIVP00017926001	FHA
Locus_3225_Transcript_2/2_Confidence_1.000_Length_1257	53.1599	6e-76	Vitis_vinifera_GSVIVP00017926001	FHA
Locus_3322_Transcript_1/1_Confidence_1.000_Length_362	44.8276	2e-19	Oryza_sativa_subsp._japonica_LOC_Os08g23680.3	FHA
Locus_3485_Transcript_1/1_Confidence_1.000_Length_1193	92.2078	5e-81	Populus_trichocarpa_242678	FHA
Locus_3819_Transcript_1/2_Confidence_1.000_Length_1055	39.4191	8e-33	Vitis_vinifera_GSVIVP00017926001	FHA
Locus_3819_Transcript_2/2_Confidence_1.000_Length_1055	39.4191	8e-33	Vitis_vinifera_GSVIVP00017926001	FHA
Locus_4036_Transcript_1/1_Confidence_1.000_Length_668	68.1592	1e-65	Carica_papaya_evm.TU.supercontig_34.96	FHA
Locus_4052_Transcript_1/1_Confidence_1.000_Length_466	42.2764	6e-22	Vitis_vinifera_GSVIVP00017926001	FHA
Locus_4177_Transcript_1/1_Confidence_1.000_Length_361	44.6429	2e-24	Vitis_vinifera_GSVIVP00017926001	FHA
Locus_4287_Transcript_1/1_Confidence_1.000_Length_976	39.4904	1e-55	Vitis_vinifera_GSVIVP00017926001	FHA
Locus_4685_Transcript_1/1_Confidence_1.000_Length_392	86.8217	4e-60	Vitis_vinifera_GSVIVP00017926001	FHA
Locus_4838_Transcript_1/1_Confidence_1.000_Length_559	32.5581	3e-08	Micromonas_sp._RCC299_99587	FHA
Locus_5160_Transcript_1/1_Confidence_1.000_Length_556	38.0682	8e-28	Vitis_vinifera_GSVIVP00017926001	FHA
Locus_5280_Transcript_1/1_Confidence_1.000_Length_849	27.7778	1e-10	Chlorella_sp._NC64A_133184	FHA
Locus_5367_Transcript_3/3_Confidence_0.600_Length_1944	30.9524	2e-08	Micromonas_sp._RCC299_57067	FHA
Locus_5544_Transcript_1/3_Confidence_0.714_Length_1570	32.9966	1e-35	Vitis_vinifera_GSVIVP00017926001	FHA
Locus_5544_Transcript_2/3_Confidence_0.714_Length_1570	32.9966	1e-35	Vitis_vinifera_GSVIVP00017926001	FHA
Locus_5544_Transcript_3/3_Confidence_0.714_Length_1570	32.9966	1e-35	Vitis_vinifera_GSVIVP00017926001	FHA
Locus_5749_Transcript_1/1_Confidence_1.000_Length_404	55.5556	1e-09	Arabidopsis_lyrata_356289	FHA
Locus_5811_Transcript_1/1_Confidence_1.000_Length_533	41.5584	3e-11	Vitis_vinifera_GSVIVP00017926001	FHA
Locus_5848_Transcript_1/1_Confidence_1.000_Length_1026	58.9641	1e-75	Carica_papaya_evm.TU.supercontig_27.214	FHA
Locus_6025_Transcript_1/1_Confidence_1.000_Length_415	47.4453	2e-20	Vitis_vinifera_GSVIVP00026367001	FHA
Locus_6081_Transcript_1/1_Confidence_1.000_Length_361	68.4211	4e-39	Populus_trichocarpa_206194	FHA
Locus_6099_Transcript_1/1_Confidence_1.000_Length_546	49.4505	1e-17	Carica_papaya_evm.TU.supercontig_14.255	FHA
Locus_6110_Transcript_1/3_Confidence_0.714_Length_1851	33.3333	6e-30	Vitis_vinifera_GSVIVP00017926001	FHA
Locus_6110_Transcript_2/3_Confidence_0.714_Length_1947	33.2	3e-30	Vitis_vinifera_GSVIVP00017926001	FHA
Locus_6110_Transcript_3/3_Confidence_0.714_Length_1947	33.2	3e-30	Vitis_vinifera_GSVIVP00017926001	FHA
Locus_6328_Transcript_1/1_Confidence_1.000_Length_682	33.8583	4e-08	Micromonas_sp._RCC299_99587	FHA
Locus_6546_Transcript_1/1_Confidence_1.000_Length_623	37.5	1e-08	Vitis_vinifera_GSVIVP00017926001	FHA
Locus_7066_Transcript_1/1_Confidence_1.000_Length_372	31.3131	1e-08	Vitis_vinifera_GSVIVP00017926001	FHA
Locus_7151_Transcript_1/1_Confidence_1.000_Length_737	30.7143	1e-10	Micromonas_sp._RCC299_99587	FHA
Locus_7194_Transcript_1/3_Confidence_0.714_Length_1451	36.1111	3e-35	Vitis_vinifera_GSVIVP00017926001	FHA
Locus_7194_Transcript_2/3_Confidence_0.714_Length_1451	36.1111	3e-35	Vitis_vinifera_GSVIVP00017926001	FHA
Locus_7194_Transcript_3/3_Confidence_0.714_Length_1451	36.1111	3e-35	Vitis_vinifera_GSVIVP00017926001	FHA
Locus_7431_Transcript_1/1_Confidence_1.000_Length_272	55.5556	3e-23	Vitis_vinifera_GSVIVP00017926001	FHA
Locus_7924_Transcript_1/1_Confidence_1.000_Length_480	39.0805	4e-12	Chlorella_sp._NC64A_138968	FHA
Locus_7985_Transcript_1/1_Confidence_1.000_Length_333	35.5769	4e-09	Micromonas_sp._RCC299_99587	FHA
Locus_8052_Transcript_1/1_Confidence_1.000_Length_1348	35.034	1e-35	Vitis_vinifera_GSVIVP00017926001	FHA
Locus_8593_Transcript_1/1_Confidence_1.000_Length_582	42.5414	5e-36	Populus_trichocarpa_828511	FHA
Locus_9678_Transcript_1/1_Confidence_1.000_Length_228	81.0811	1e-28	Vitis_vinifera_GSVIVP00017926001	FHA
Locus_10036_Transcript_1/2_Confidence_1.000_Length_1031	38.1679	1e-16	Vitis_vinifera_GSVIVP00017926001	FHA
Locus_10036_Transcript_2/2_Confidence_1.000_Length_1031	38.1679	1e-16	Vitis_vinifera_GSVIVP00017926001	FHA
Locus_10083_Transcript_1/1_Confidence_1.000_Length_1032	35.3276	1e-42	Populus_trichocarpa_566125	FHA
Locus_10689_Transcript_1/1_Confidence_1.000_Length_202	71.1111	3e-15	Populus_trichocarpa_575864	FHA
Locus_10996_Transcript_1/1_Confidence_1.000_Length_300	36.0825	3e-07	Vitis_vinifera_GSVIVP00017926001	FHA
Locus_11089_Transcript_1/1_Confidence_1.000_Length_465	34.7222	4e-17	Chlamydomonas_reinhardtii_34069	FHA
Locus_11312_Transcript_1/2_Confidence_1.000_Length_468	72.4359	1e-62	Vitis_vinifera_GSVIVP00017926001	FHA
Locus_11312_Transcript_2/2_Confidence_1.000_Length_388	72.093	7e-51	Vitis_vinifera_GSVIVP00017926001	FHA
Locus_11813_Transcript_1/1_Confidence_1.000_Length_1341	36.3636	2e-36	Vitis_vinifera_GSVIVP00017926001	FHA
Locus_12135_Transcript_1/1_Confidence_1.000_Length_624	38.9706	1e-17	Vitis_vinifera_GSVIVP00017926001	FHA
Locus_12247_Transcript_1/1_Confidence_1.000_Length_1080	29.2135	7e-08	Micromonas_sp._RCC299_99587	FHA
Locus_12987_Transcript_1/1_Confidence_1.000_Length_660	54.0909	4e-56	Carica_papaya_evm.TU.supercontig_14.255	FHA
Locus_13754_Transcript_1/1_Confidence_1.000_Length_1618	22.1088	1e-07	Vitis_vinifera_GSVIVP00026367001	FHA
Locus_13877_Transcript_1/1_Confidence_1.000_Length_449	40.4412	3e-15	Vitis_vinifera_GSVIVP00017926001	FHA
Locus_14136_Transcript_1/1_Confidence_1.000_Length_204	70.7692	6e-23	Populus_trichocarpa_592219	FHA
Locus_14290_Transcript_1/1_Confidence_1.000_Length_225	50.8772	9e-12	Carica_papaya_evm.TU.supercontig_44.104	FHA
Locus_14294_Transcript_1/1_Confidence_1.000_Length_325	38.75	3e-07	Chlamydomonas_reinhardtii_142718	FHA
Locus_14701_Transcript_1/1_Confidence_1.000_Length_520	40.7407	2e-12	Arabidopsis_lyrata_356289	FHA
Locus_14867_Transcript_1/1_Confidence_1.000_Length_426	71.0526	5e-23	Populus_trichocarpa_206194	FHA
Locus_15353_Transcript_1/1_Confidence_1.000_Length_391	42.7481	6e-19	Populus_trichocarpa_828511	FHA
Locus_15952_Transcript_1/1_Confidence_1.000_Length_367	40.5594	5e-21	Populus_trichocarpa_206194	FHA
Locus_765_Transcript_1/1_Confidence_1.000_Length_1667	47.4394	2e-84	Populus_trichocarpa_827942	G2-like
Locus_2019_Transcript_1/1_Confidence_1.000_Length_257	56.4706	5e-21	Micromonas_pusilla_CCMP1545_48228	G2-like
Locus_3008_Transcript_1/2_Confidence_1.000_Length_1264	24.4019	7e-07	Sorghum_bicolor_5048453	G2-like
Locus_3008_Transcript_2/2_Confidence_1.000_Length_1264	24.4019	7e-07	Sorghum_bicolor_5048453	G2-like
Locus_4654_Transcript_2/3_Confidence_0.500_Length_768	44.6043	6e-26	Micromonas_pusilla_CCMP1545_48228	G2-like
Locus_4654_Transcript_3/3_Confidence_0.667_Length_768	44.6043	6e-26	Micromonas_pusilla_CCMP1545_48228	G2-like
Locus_9596_Transcript_1/1_Confidence_1.000_Length_976	25.8824	5e-07	Sorghum_bicolor_5048453	G2-like
Locus_10965_Transcript_1/1_Confidence_1.000_Length_764	26.9231	8e-12	Sorghum_bicolor_5048453	G2-like
Locus_13308_Transcript_1/1_Confidence_1.000_Length_423	60.4167	8e-26	Populus_trichocarpa_174891	G2-like
Locus_14157_Transcript_1/1_Confidence_1.000_Length_325	49.0909	9e-09	Micromonas_pusilla_CCMP1545_48228	G2-like
Locus_7538_Transcript_1/1_Confidence_1.000_Length_638	45.7143	7e-32	Populus_trichocarpa_752281	GeBP
Locus_10023_Transcript_1/1_Confidence_1.000_Length_453	47.9592	4e-16	Populus_trichocarpa_752281	GeBP
Locus_13623_Transcript_1/1_Confidence_1.000_Length_209	45	2e-12	Populus_trichocarpa_557514	GeBP
Locus_891_Transcript_1/3_Confidence_0.667_Length_2060	35.1064	7e-10	Cyanidioschyzon_merolae_CMM151C	GNAT
Locus_891_Transcript_2/3_Confidence_0.778_Length_2063	35.1064	7e-10	Cyanidioschyzon_merolae_CMM151C	GNAT
Locus_891_Transcript_3/3_Confidence_0.667_Length_1975	35.1064	7e-10	Cyanidioschyzon_merolae_CMM151C	GNAT
Locus_1243_Transcript_1/1_Confidence_1.000_Length_608	72.093	6e-67	Populus_trichocarpa_419638	GNAT
Locus_1246_Transcript_1/1_Confidence_1.000_Length_312	37.5	2e-12	Oryza_sativa_subsp._indica_OsIBSD047092	GNAT
Locus_1587_Transcript_1/1_Confidence_1.000_Length_1268	43.3333	4e-08	Zea_mays_GRMZM2G046021_P01	GNAT
Locus_1754_Transcript_1/1_Confidence_1.000_Length_616	29.2929	1e-19	Oryza_sativa_subsp._indica_OsIBSD048444	GNAT
Locus_1967_Transcript_1/3_Confidence_0.667_Length_1709	26.4368	7e-16	Oryza_sativa_subsp._indica_OsIBSD048444	GNAT
Locus_1967_Transcript_2/3_Confidence_0.667_Length_1703	25.4642	4e-21	Oryza_sativa_subsp._indica_OsIBSD048444	GNAT
Locus_1967_Transcript_3/3_Confidence_0.667_Length_1719	25.4642	4e-21	Oryza_sativa_subsp._indica_OsIBSD048444	GNAT
Locus_2100_Transcript_1/4_Confidence_0.700_Length_2505	79.8942	1e-81	Vitis_vinifera_GSVIVP00028699001	GNAT
Locus_2100_Transcript_2/4_Confidence_0.600_Length_2471	79.8942	1e-81	Vitis_vinifera_GSVIVP00028699001	GNAT
Locus_2100_Transcript_3/4_Confidence_0.600_Length_2572	79.8942	1e-81	Vitis_vinifera_GSVIVP00028699001	GNAT
Locus_2100_Transcript_4/4_Confidence_0.700_Length_2609	79.8942	1e-81	Vitis_vinifera_GSVIVP00028699001	GNAT
Locus_2361_Transcript_1/1_Confidence_1.000_Length_748	83.9286	1e-79	Populus_trichocarpa_727122	GNAT
Locus_3041_Transcript_1/2_Confidence_1.000_Length_1467	75.8763	0	Populus_trichocarpa_215810	GNAT
Locus_3041_Transcript_2/2_Confidence_1.000_Length_1307	75.6684	1e-158	Populus_trichocarpa_215810	GNAT
Locus_3428_Transcript_1/1_Confidence_1.000_Length_745	85.6322	9e-85	Carica_papaya_evm.TU.supercontig_52.40	GNAT
Locus_3545_Transcript_1/2_Confidence_1.000_Length_623	77.2947	8e-86	Populus_trichocarpa_776218	GNAT
Locus_3545_Transcript_2/2_Confidence_1.000_Length_768	74.2049	1e-113	Populus_trichocarpa_776218	GNAT
Locus_4698_Transcript_1/1_Confidence_1.000_Length_951	39.3617	4e-13	Oryza_sativa_subsp._indica_OsIBSD047092	GNAT
Locus_4936_Transcript_1/1_Confidence_1.000_Length_1757	30.7692	2e-11	Coccomyxa_sp._C-169_81367	GNAT
Locus_5608_Transcript_1/1_Confidence_1.000_Length_333	93.6364	5e-58	Zea_mays_GRMZM2G100872_P01	GNAT
Locus_5834_Transcript_1/1_Confidence_1.000_Length_1036	23.5577	2e-11	Physcomitrella_patens_139838	GNAT
Locus_5924_Transcript_1/1_Confidence_1.000_Length_1130	62.0968	3e-85	Populus_trichocarpa_665408	GNAT
Locus_6976_Transcript_1/1_Confidence_1.000_Length_227	76	2e-31	Arabidopsis_lyrata_870598	GNAT
Locus_7797_Transcript_1/1_Confidence_1.000_Length_1001	39.0476	5e-13	Galdieria_sulphuraria_Gs35830.1	GNAT
Locus_7799_Transcript_1/1_Confidence_1.000_Length_500	46.875	3e-38	Oryza_sativa_subsp._indica_OsIBSD047092	GNAT
Locus_8504_Transcript_1/1_Confidence_1.000_Length_490	29.0323	6e-08	Coccomyxa_sp._C-169_81367	GNAT
Locus_9548_Transcript_1/1_Confidence_1.000_Length_1895	29.2683	2e-07	Oryza_sativa_subsp._indica_OsIBSD047165	GNAT
Locus_9864_Transcript_1/1_Confidence_1.000_Length_206	65.2174	1e-11	Carica_papaya_evm.TU.supercontig_3.338	GNAT
Locus_9924_Transcript_1/1_Confidence_1.000_Length_256	41.7582	1e-12	Oryza_sativa_subsp._indica_OsIBSD047092	GNAT
Locus_10687_Transcript_1/2_Confidence_1.000_Length_447	59.2	1e-41	Vitis_vinifera_GSVIVP00021610001	GNAT
Locus_10687_Transcript_2/2_Confidence_1.000_Length_555	59.2	2e-41	Vitis_vinifera_GSVIVP00021610001	GNAT
Locus_11067_Transcript_1/1_Confidence_1.000_Length_725	76.7296	5e-67	Populus_trichocarpa_654093	GNAT
Locus_11377_Transcript_1/1_Confidence_1.000_Length_367	47.0588	8e-11	Coccomyxa_sp._C-169_81367	GNAT
Locus_11390_Transcript_1/1_Confidence_1.000_Length_812	86.5385	1e-136	Carica_papaya_evm.TU.supercontig_52.97	GNAT
Locus_11891_Transcript_1/1_Confidence_1.000_Length_628	49.4253	1e-18	Arabidopsis_lyrata_490852	GNAT
Locus_12443_Transcript_1/1_Confidence_1.000_Length_386	37.5	3e-09	Oryza_sativa_subsp._indica_OsIBSD047165	GNAT
Locus_12937_Transcript_1/1_Confidence_1.000_Length_500	75.1634	4e-63	Populus_trichocarpa_776218	GNAT
Locus_13785_Transcript_1/1_Confidence_1.000_Length_230	50	3e-13	Carica_papaya_evm.TU.supercontig_3.338	GNAT
Locus_14739_Transcript_1/1_Confidence_1.000_Length_1944	31.8182	4e-12	Galdieria_sulphuraria_Gs35830.1	GNAT
Locus_15193_Transcript_1/1_Confidence_1.000_Length_363	39.4161	2e-17	Oryza_sativa_subsp._indica_OsIBSD047092	GNAT
Locus_15269_Transcript_1/1_Confidence_1.000_Length_320	29.2929	4e-07	Oryza_sativa_subsp._indica_OsIBSD048444	GNAT
Locus_15628_Transcript_1/1_Confidence_1.000_Length_351	83.3333	9e-19	Populus_trichocarpa_419638	GNAT
Locus_105_Transcript_1/1_Confidence_1.000_Length_2035	47.1761	1e-128	Carica_papaya_evm.TU.supercontig_107.87	GRAS
Locus_561_Transcript_1/2_Confidence_1.000_Length_1418	51.9084	1e-127	Populus_trichocarpa_723238	GRAS
Locus_561_Transcript_2/2_Confidence_1.000_Length_1419	64	1e-125	Populus_trichocarpa_723238	GRAS
Locus_2582_Transcript_1/1_Confidence_1.000_Length_423	77.305	1e-63	Populus_trichocarpa_267237	GRAS
Locus_2795_Transcript_1/1_Confidence_1.000_Length_630	53.8462	2e-46	Populus_trichocarpa_803616	GRAS
Locus_3646_Transcript_1/1_Confidence_1.000_Length_528	73.8095	6e-71	Populus_trichocarpa_723238	GRAS
Locus_4929_Transcript_1/1_Confidence_1.000_Length_1391	52.3256	1e-48	Zea_mays_GRMZM2G022717_P01	GRAS
Locus_5815_Transcript_1/1_Confidence_1.000_Length_887	81.2925	1e-138	Populus_trichocarpa_726855	GRAS
Locus_7864_Transcript_1/1_Confidence_1.000_Length_245	71.0145	2e-22	Populus_trichocarpa_267237	GRAS
Locus_12634_Transcript_1/1_Confidence_1.000_Length_619	82.3529	4e-11	Carica_papaya_evm.TU.supercontig_81.133	GRAS
Locus_15223_Transcript_1/1_Confidence_1.000_Length_213	63.3803	1e-20	Populus_trichocarpa_267237	GRAS
Locus_15485_Transcript_1/1_Confidence_1.000_Length_248	35.9223	3e-08	Carica_papaya_evm.TU.supercontig_29.137	GRAS
Locus_15549_Transcript_1/1_Confidence_1.000_Length_406	81.1594	5e-29	Populus_trichocarpa_726855	GRAS
Locus_15857_Transcript_1/1_Confidence_1.000_Length_257	65.8824	7e-27	Vitis_vinifera_GSVIVP00013690001	GRAS
Locus_4105_Transcript_1/1_Confidence_1.000_Length_380	53.2468	1e-18	Oryza_sativa_subsp._indica_OsIBCD034967	GRF
Locus_43_Transcript_1/4_Confidence_0.375_Length_1322	78.3333	5e-22	Vitis_vinifera_GSVIVP00017818001	HB
Locus_43_Transcript_2/4_Confidence_0.500_Length_1143	78.3333	4e-22	Vitis_vinifera_GSVIVP00017818001	HB
Locus_43_Transcript_3/4_Confidence_0.500_Length_1149	78.3333	4e-22	Vitis_vinifera_GSVIVP00017818001	HB
Locus_43_Transcript_4/4_Confidence_0.375_Length_1427	78.3333	5e-22	Vitis_vinifera_GSVIVP00017818001	HB
Locus_104_Transcript_1/1_Confidence_1.000_Length_2061	34.7518	1e-35	Oryza_sativa_subsp._indica_OsIBCD012092	HB
Locus_214_Transcript_1/1_Confidence_1.000_Length_772	71.9008	5e-97	Populus_trichocarpa_728097	HB
Locus_230_Transcript_1/1_Confidence_1.000_Length_529	88.8889	3e-16	Vitis_vinifera_GSVIVP00028421001	HB
Locus_641_Transcript_1/3_Confidence_0.667_Length_737	54.0541	8e-09	Zea_mays_GRMZM2G125078_P01	HB
Locus_1466_Transcript_1/1_Confidence_1.000_Length_261	55	3e-14	Carica_papaya_evm.TU.supercontig_3.362	HB
Locus_1948_Transcript_1/1_Confidence_1.000_Length_650	42.0455	4e-11	Oryza_sativa_subsp._indica_OsIBCD004305	HB
Locus_2008_Transcript_1/1_Confidence_1.000_Length_380	41.0526	5e-14	Selaginella_moellendorffii_405582	HB
Locus_2794_Transcript_1/1_Confidence_1.000_Length_841	65.625	5e-66	Populus_trichocarpa_650992	HB
Locus_3081_Transcript_1/1_Confidence_1.000_Length_724	63.0332	1e-65	Populus_trichocarpa_721939	HB
Locus_3198_Transcript_1/1_Confidence_1.000_Length_384	43.3071	2e-26	Carica_papaya_evm.TU.supercontig_3.362	HB
Locus_3256_Transcript_1/1_Confidence_1.000_Length_1694	28.5714	5e-39	Oryza_sativa_subsp._indica_OsIBCD004305	HB
Locus_3319_Transcript_1/1_Confidence_1.000_Length_321	53.7037	2e-11	Vitis_vinifera_GSVIVP00028981001	HB
Locus_3502_Transcript_1/1_Confidence_1.000_Length_1076	44.4444	1e-57	Carica_papaya_evm.TU.supercontig_3.362	HB
Locus_4093_Transcript_1/1_Confidence_1.000_Length_265	44.9438	1e-18	Carica_papaya_evm.TU.supercontig_3.362	HB
Locus_4255_Transcript_1/4_Confidence_0.625_Length_1827	41.6107	5e-53	Zea_mays_GRMZM2G033185_P07	HB
Locus_4255_Transcript_2/4_Confidence_0.500_Length_1801	32.7684	2e-09	Arabidopsis_thaliana_AT5G41410.1	HB
Locus_4255_Transcript_3/4_Confidence_0.250_Length_1006	58.3333	5e-42	Oryza_sativa_subsp._indica_OsIBCD031312	HB
Locus_4255_Transcript_4/4_Confidence_0.625_Length_1915	41.6107	5e-53	Zea_mays_GRMZM2G033185_P07	HB
Locus_4437_Transcript_1/1_Confidence_1.000_Length_490	57.931	8e-37	Populus_trichocarpa_243557	HB
Locus_4505_Transcript_1/1_Confidence_1.000_Length_328	62.9213	3e-28	Populus_trichocarpa_573159	HB
Locus_4509_Transcript_1/1_Confidence_1.000_Length_340	64.486	5e-33	Vitis_vinifera_GSVIVP00019117001	HB
Locus_4677_Transcript_1/1_Confidence_1.000_Length_201	56.3636	9e-11	Populus_trichocarpa_721939	HB
Locus_5020_Transcript_1/2_Confidence_1.000_Length_2033	46.0289	1e-136	Oryza_sativa_subsp._indica_OsIBCD004305	HB
Locus_5020_Transcript_2/2_Confidence_1.000_Length_3574	51.4388	0	Oryza_sativa_subsp._indica_OsIBCD004305	HB
Locus_5162_Transcript_1/1_Confidence_1.000_Length_763	47.6378	5e-54	Carica_papaya_evm.TU.supercontig_60.36	HB
Locus_5558_Transcript_1/1_Confidence_1.000_Length_884	39.0244	2e-09	Zea_mays_GRMZM2G125078_P01	HB
Locus_5668_Transcript_1/4_Confidence_0.556_Length_1702	46.7337	1e-111	Vitis_vinifera_GSVIVP00014547001	HB
Locus_5668_Transcript_2/4_Confidence_0.556_Length_1807	51.1111	1e-116	Vitis_vinifera_GSVIVP00014547001	HB
Locus_5668_Transcript_3/4_Confidence_0.667_Length_1798	51.1111	1e-116	Vitis_vinifera_GSVIVP00014547001	HB
Locus_5668_Transcript_4/4_Confidence_0.556_Length_1631	50.7592	1e-117	Vitis_vinifera_GSVIVP00014547001	HB
Locus_5779_Transcript_1/1_Confidence_1.000_Length_1347	25.2983	6e-29	Oryza_sativa_subsp._indica_OsIBCD004305	HB
Locus_5827_Transcript_1/1_Confidence_1.000_Length_521	64.7541	4e-34	Populus_trichocarpa_286586	HB
Locus_6056_Transcript_1/1_Confidence_1.000_Length_509	38.9831	6e-09	Zea_mays_GRMZM2G125078_P01	HB
Locus_6187_Transcript_1/1_Confidence_1.000_Length_541	68.5897	8e-52	Populus_trichocarpa_721939	HB
Locus_6206_Transcript_1/1_Confidence_1.000_Length_1349	37.751	2e-36	Oryza_sativa_subsp._indica_OsIBCD012092	HB
Locus_6420_Transcript_1/1_Confidence_1.000_Length_266	63.6364	8e-16	Carica_papaya_evm.TU.supercontig_3.362	HB
Locus_6533_Transcript_1/1_Confidence_1.000_Length_678	55.6604	6e-56	Populus_trichocarpa_565244	HB
Locus_6673_Transcript_1/1_Confidence_1.000_Length_453	45.2991	4e-25	Carica_papaya_evm.TU.supercontig_3.362	HB
Locus_6686_Transcript_1/1_Confidence_1.000_Length_491	59.6273	3e-44	Populus_trichocarpa_753021	HB
Locus_6696_Transcript_1/1_Confidence_1.000_Length_1262	56.9444	2e-81	Vitis_vinifera_GSVIVP00012167001	HB
Locus_6762_Transcript_1/2_Confidence_1.000_Length_670	42.5926	5e-40	Carica_papaya_evm.TU.supercontig_3.362	HB
Locus_6762_Transcript_2/2_Confidence_1.000_Length_669	38.009	6e-45	Carica_papaya_evm.TU.supercontig_3.362	HB
Locus_6921_Transcript_1/1_Confidence_1.000_Length_293	47.3684	9e-12	Populus_trichocarpa_197907	HB
Locus_7217_Transcript_1/1_Confidence_1.000_Length_417	53.7815	4e-26	Populus_trichocarpa_828769	HB
Locus_7339_Transcript_1/1_Confidence_1.000_Length_253	88.2353	3e-16	Vitis_vinifera_GSVIVP00028421001	HB
Locus_7375_Transcript_1/1_Confidence_1.000_Length_354	76.9231	1e-20	Vitis_vinifera_GSVIVP00028421001	HB
Locus_7483_Transcript_1/1_Confidence_1.000_Length_470	42.6966	3e-31	Zea_mays_GRMZM2G126170_P01	HB
Locus_7630_Transcript_1/1_Confidence_1.000_Length_369	35.5769	7e-16	Carica_papaya_evm.TU.supercontig_3.362	HB
Locus_8086_Transcript_1/1_Confidence_1.000_Length_204	53.8462	3e-10	Carica_papaya_evm.TU.supercontig_3.362	HB
Locus_8109_Transcript_1/1_Confidence_1.000_Length_244	42.7083	2e-11	Populus_trichocarpa_753021	HB
Locus_8155_Transcript_1/1_Confidence_1.000_Length_539	39.1304	4e-16	Zea_mays_GRMZM2G125078_P01	HB
Locus_8765_Transcript_1/1_Confidence_1.000_Length_529	85	4e-46	Vitis_vinifera_GSVIVP00028421001	HB
Locus_8783_Transcript_1/1_Confidence_1.000_Length_444	53.8462	6e-41	Carica_papaya_evm.TU.supercontig_3.362	HB
Locus_8784_Transcript_1/1_Confidence_1.000_Length_229	45.3333	7e-17	Carica_papaya_evm.TU.supercontig_3.362	HB
Locus_8836_Transcript_1/2_Confidence_1.000_Length_587	45.098	1e-08	Cyanidioschyzon_merolae_CMJ215C	HB
Locus_8836_Transcript_2/2_Confidence_1.000_Length_580	45.098	9e-09	Cyanidioschyzon_merolae_CMJ215C	HB
Locus_9290_Transcript_1/1_Confidence_1.000_Length_207	73.1707	9e-12	Oryza_sativa_subsp._japonica_LOC_Os05g09630.2	HB
Locus_9665_Transcript_1/2_Confidence_1.000_Length_1089	58.5014	1e-107	Vitis_vinifera_GSVIVP00021404001	HB
Locus_9665_Transcript_2/2_Confidence_1.000_Length_488	52.8846	5e-21	Vitis_vinifera_GSVIVP00021404001	HB
Locus_9673_Transcript_1/1_Confidence_1.000_Length_502	51.25	3e-11	Vitis_vinifera_GSVIVP00035919001	HB
Locus_9728_Transcript_1/1_Confidence_1.000_Length_444	38.7324	4e-24	Selaginella_moellendorffii_405582	HB
Locus_10491_Transcript_1/1_Confidence_1.000_Length_214	54.717	4e-11	Carica_papaya_evm.TU.supercontig_3.362	HB
Locus_10565_Transcript_1/1_Confidence_1.000_Length_531	53.0973	5e-24	Zea_mays_GRMZM2G125078_P01	HB
Locus_10570_Transcript_1/1_Confidence_1.000_Length_307	52.7027	2e-20	Carica_papaya_evm.TU.supercontig_3.362	HB
Locus_10572_Transcript_1/1_Confidence_1.000_Length_423	87.5	3e-26	Vitis_vinifera_GSVIVP00028421001	HB
Locus_10725_Transcript_1/1_Confidence_1.000_Length_316	67.6056	1e-19	Vitis_vinifera_GSVIVP00019117001	HB
Locus_11370_Transcript_1/1_Confidence_1.000_Length_375	41.4634	3e-23	Carica_papaya_evm.TU.supercontig_3.362	HB
Locus_11607_Transcript_1/1_Confidence_1.000_Length_343	50.5155	1e-15	Populus_trichocarpa_799722	HB
Locus_11665_Transcript_1/1_Confidence_1.000_Length_338	65.625	2e-14	Vitis_vinifera_GSVIVP00021404001	HB
Locus_11671_Transcript_1/1_Confidence_1.000_Length_377	53.211	9e-27	Populus_trichocarpa_557679	HB
Locus_11811_Transcript_1/1_Confidence_1.000_Length_422	55.8824	1e-07	Zea_mays_GRMZM2G125078_P01	HB
Locus_12099_Transcript_1/1_Confidence_1.000_Length_281	54.902	6e-11	Zea_mays_GRMZM2G125078_P01	HB
Locus_12184_Transcript_1/1_Confidence_1.000_Length_253	68.6747	1e-30	Carica_papaya_evm.TU.supercontig_3.362	HB
Locus_12323_Transcript_1/1_Confidence_1.000_Length_232	30.2632	8e-08	Carica_papaya_evm.TU.supercontig_3.362	HB
Locus_12573_Transcript_1/1_Confidence_1.000_Length_575	57.9268	5e-57	Carica_papaya_evm.TU.supercontig_3.362	HB
Locus_12641_Transcript_1/1_Confidence_1.000_Length_231	100	6e-07	Zea_mays_GRMZM2G158350_P06	HB
Locus_12820_Transcript_1/1_Confidence_1.000_Length_231	62.7119	1e-14	Zea_mays_GRMZM2G125078_P01	HB
Locus_12878_Transcript_1/1_Confidence_1.000_Length_403	52.2727	1e-12	Populus_trichocarpa_815792	HB
Locus_12983_Transcript_1/1_Confidence_1.000_Length_397	67.1429	5e-21	Populus_trichocarpa_557679	HB
Locus_13133_Transcript_1/1_Confidence_1.000_Length_663	61.5894	9e-49	Populus_trichocarpa_243557	HB
Locus_13252_Transcript_1/1_Confidence_1.000_Length_318	45.1923	3e-19	Populus_trichocarpa_266564	HB
Locus_13432_Transcript_1/1_Confidence_1.000_Length_212	77.9412	6e-26	Populus_trichocarpa_197907	HB
Locus_13692_Transcript_1/1_Confidence_1.000_Length_493	34.6774	4e-14	Oryza_sativa_subsp._indica_OsIBCD004305	HB
Locus_13978_Transcript_1/1_Confidence_1.000_Length_241	53.8462	2e-08	Zea_mays_GRMZM2G125078_P01	HB
Locus_14421_Transcript_1/1_Confidence_1.000_Length_225	52.439	1e-14	Arabidopsis_lyrata_473061	HB
Locus_15086_Transcript_1/1_Confidence_1.000_Length_230	47.2973	1e-11	Populus_trichocarpa_815792	HB
Locus_15258_Transcript_1/1_Confidence_1.000_Length_214	57.3529	5e-18	Carica_papaya_evm.TU.supercontig_3.362	HB
Locus_15338_Transcript_1/1_Confidence_1.000_Length_217	55.5556	2e-18	Carica_papaya_evm.TU.supercontig_3.362	HB
Locus_15354_Transcript_1/1_Confidence_1.000_Length_247	41.3793	1e-07	Zea_mays_GRMZM2G125078_P01	HB
Locus_15383_Transcript_1/1_Confidence_1.000_Length_264	40.5063	2e-08	Populus_trichocarpa_243557	HB
Locus_542_Transcript_2/3_Confidence_0.600_Length_1549	32.4324	8e-30	Carica_papaya_evm.TU.supercontig_116.14	HMG
Locus_542_Transcript_3/3_Confidence_0.400_Length_1602	32.4324	8e-30	Carica_papaya_evm.TU.supercontig_116.14	HMG
Locus_2514_Transcript_1/1_Confidence_1.000_Length_727	87.5862	3e-68	Vitis_vinifera_GSVIVP00020888001	HMG
Locus_5331_Transcript_1/1_Confidence_1.000_Length_686	68.8889	5e-31	Populus_trichocarpa_567282	HMG
Locus_5572_Transcript_1/1_Confidence_1.000_Length_615	55.0505	3e-51	Carica_papaya_evm.TU.supercontig_211.5	HMG
Locus_7801_Transcript_1/1_Confidence_1.000_Length_364	65.4321	4e-25	Vitis_vinifera_GSVIVP00020888001	HMG
Locus_11762_Transcript_1/1_Confidence_1.000_Length_242	74.1379	1e-19	Carica_papaya_evm.TU.supercontig_211.5	HMG
Locus_12231_Transcript_1/1_Confidence_1.000_Length_579	62.7219	8e-56	Populus_trichocarpa_820147	HMG
Locus_14125_Transcript_1/1_Confidence_1.000_Length_552	91.8033	3e-98	Carica_papaya_evm.TU.supercontig_211.5	HMG
Locus_8270_Transcript_1/2_Confidence_1.000_Length_1062	58.7045	6e-76	Selaginella_moellendorffii_442874	HRT
Locus_8270_Transcript_2/2_Confidence_1.000_Length_1054	58.7045	6e-76	Selaginella_moellendorffii_442874	HRT
Locus_1621_Transcript_1/1_Confidence_1.000_Length_268	56.8182	9e-19	Carica_papaya_evm.TU.supercontig_90.13	HSF
Locus_5935_Transcript_1/1_Confidence_1.000_Length_412	57.6642	3e-37	Carica_papaya_evm.TU.supercontig_2.158	HSF
Locus_6201_Transcript_1/1_Confidence_1.000_Length_332	65.4545	4e-31	Vitis_vinifera_GSVIVP00015710001	HSF
Locus_7642_Transcript_1/2_Confidence_1.000_Length_1759	78.8235	2e-59	Vitis_vinifera_GSVIVP00001119001	HSF
Locus_7642_Transcript_2/2_Confidence_1.000_Length_1679	46.25	1e-64	Vitis_vinifera_GSVIVP00001119001	HSF
Locus_11047_Transcript_1/1_Confidence_1.000_Length_316	52.3077	1e-12	Populus_trichocarpa_822047	HSF
Locus_11707_Transcript_1/1_Confidence_1.000_Length_357	68.1818	4e-21	Carica_papaya_evm.TU.supercontig_124.1	HSF
Locus_12854_Transcript_1/1_Confidence_1.000_Length_431	47.2868	4e-26	Populus_trichocarpa_813327	HSF
Locus_5034_Transcript_1/1_Confidence_1.000_Length_2225	53.8462	1e-140	Carica_papaya_evm.TU.supercontig_16.1	IWS1
Locus_929_Transcript_1/1_Confidence_1.000_Length_1777	58.3333	1e-153	Populus_trichocarpa_414287	Jumonji
Locus_1185_Transcript_1/1_Confidence_1.000_Length_480	65.8385	3e-62	Carica_papaya_evm.TU.supercontig_222.12	Jumonji
Locus_1870_Transcript_1/1_Confidence_1.000_Length_874	23.1788	4e-12	Coccomyxa_sp._C-169_76451	Jumonji
Locus_2701_Transcript_1/1_Confidence_1.000_Length_1257	62.0525	1e-154	Populus_trichocarpa_233468	Jumonji
Locus_2938_Transcript_1/1_Confidence_1.000_Length_419	86.3309	3e-71	Vitis_vinifera_GSVIVP00027131001	Jumonji
Locus_3132_Transcript_1/1_Confidence_1.000_Length_886	57.2881	4e-90	Arabidopsis_lyrata_334149	Jumonji
Locus_3436_Transcript_1/1_Confidence_1.000_Length_458	64.5161	1e-41	Populus_trichocarpa_207883	Jumonji
Locus_4009_Transcript_1/1_Confidence_1.000_Length_1688	23.2057	2e-20	Coccomyxa_sp._C-169_76451	Jumonji
Locus_4082_Transcript_1/1_Confidence_1.000_Length_327	66.3717	4e-39	Carica_papaya_evm.TU.supercontig_707.1	Jumonji
Locus_5831_Transcript_1/1_Confidence_1.000_Length_661	64.9533	8e-79	Populus_trichocarpa_590053	Jumonji
Locus_6136_Transcript_1/1_Confidence_1.000_Length_341	88.4956	3e-55	Carica_papaya_evm.TU.supercontig_162.51	Jumonji
Locus_6253_Transcript_1/1_Confidence_1.000_Length_377	70.9677	1e-07	Arabidopsis_thaliana_AT1G08620.1	Jumonji
Locus_6292_Transcript_1/1_Confidence_1.000_Length_337	65.0602	5e-26	Arabidopsis_thaliana_AT1G08620.1	Jumonji
Locus_8469_Transcript_1/1_Confidence_1.000_Length_237	36.7089	1e-07	Populus_trichocarpa_776125	Jumonji
Locus_8615_Transcript_1/1_Confidence_1.000_Length_555	38.7597	1e-16	Arabidopsis_lyrata_487465	Jumonji
Locus_10528_Transcript_1/1_Confidence_1.000_Length_522	41.5094	9e-34	Vitis_vinifera_GSVIVP00023403001	Jumonji
Locus_10818_Transcript_1/1_Confidence_1.000_Length_543	32.4176	2e-19	Coccomyxa_sp._C-169_76451	Jumonji
Locus_10954_Transcript_1/1_Confidence_1.000_Length_245	73.6842	3e-33	Carica_papaya_evm.TU.supercontig_707.1	Jumonji
Locus_11655_Transcript_1/1_Confidence_1.000_Length_369	79.646	2e-49	Populus_trichocarpa_570810	Jumonji
Locus_12276_Transcript_1/1_Confidence_1.000_Length_591	61.3065	8e-67	Vitis_vinifera_GSVIVP00006884001	Jumonji
Locus_12328_Transcript_1/1_Confidence_1.000_Length_331	59.4595	7e-28	Carica_papaya_evm.TU.supercontig_53.92	Jumonji
Locus_13090_Transcript_1/1_Confidence_1.000_Length_650	43.5685	1e-41	Carica_papaya_evm.TU.supercontig_162.51	Jumonji
Locus_13715_Transcript_1/1_Confidence_1.000_Length_250	58.75	2e-21	Populus_trichocarpa_776125	Jumonji
Locus_14337_Transcript_1/1_Confidence_1.000_Length_257	65.7534	2e-26	Populus_trichocarpa_233468	Jumonji
Locus_15956_Transcript_1/1_Confidence_1.000_Length_377	74.4186	8e-15	Populus_trichocarpa_241426	Jumonji
Locus_6381_Transcript_1/1_Confidence_1.000_Length_252	94.5946	1e-15	Arabidopsis_thaliana_AT1G01780.1	LIM
Locus_8220_Transcript_1/1_Confidence_1.000_Length_878	68.7285	1e-110	Oryza_sativa_subsp._indica_OsIBCD019960	LIM
Locus_13901_Transcript_1/1_Confidence_1.000_Length_249	85.5072	9e-33	Populus_trichocarpa_644430	LIM
Locus_845_Transcript_1/2_Confidence_1.000_Length_451	80.5825	2e-45	Populus_trichocarpa_572115	LOB
Locus_845_Transcript_2/2_Confidence_1.000_Length_505	90.099	6e-50	Populus_trichocarpa_572115	LOB
Locus_8738_Transcript_1/1_Confidence_1.000_Length_214	77.4648	6e-29	Oryza_sativa_subsp._indica_OsIBCD001968	LOB
Locus_10250_Transcript_1/1_Confidence_1.000_Length_749	66.0377	2e-86	Oryza_sativa_subsp._indica_OsIBCD001968	LOB
Locus_1331_Transcript_1/1_Confidence_1.000_Length_1196	27.1186	9e-10	Arabidopsis_thaliana_AT2G32700.6	LUG
Locus_1883_Transcript_1/1_Confidence_1.000_Length_296	79.5918	6e-45	Carica_papaya_evm.TU.supercontig_8.154	LUG
Locus_2128_Transcript_1/1_Confidence_1.000_Length_1815	26.5233	7e-25	Selaginella_moellendorffii_79275	LUG
Locus_2521_Transcript_1/1_Confidence_1.000_Length_462	66.3366	7e-34	Carica_papaya_evm.TU.supercontig_91.26	LUG
Locus_2612_Transcript_1/1_Confidence_1.000_Length_476	44.2953	1e-25	Vitis_vinifera_GSVIVP00033847001	LUG
Locus_3025_Transcript_1/1_Confidence_1.000_Length_1084	28.5714	4e-07	Zea_mays_GRMZM2G060894_P01	LUG
Locus_3286_Transcript_1/1_Confidence_1.000_Length_884	47.4916	7e-67	Carica_papaya_evm.TU.supercontig_91.26	LUG
Locus_3660_Transcript_1/2_Confidence_1.000_Length_1144	32.6733	6e-07	Oryza_sativa_subsp._indica_OsIBCD000515	LUG
Locus_3660_Transcript_2/2_Confidence_1.000_Length_1132	32.6733	6e-07	Oryza_sativa_subsp._indica_OsIBCD000515	LUG
Locus_4077_Transcript_1/1_Confidence_1.000_Length_327	63.8889	5e-37	Vitis_vinifera_GSVIVP00033847001	LUG
Locus_4098_Transcript_1/1_Confidence_1.000_Length_821	21.2766	2e-08	Arabidopsis_thaliana_AT2G32700.6	LUG
Locus_4279_Transcript_1/1_Confidence_1.000_Length_659	71.134	7e-78	Carica_papaya_evm.TU.supercontig_8.154	LUG
Locus_4673_Transcript_1/1_Confidence_1.000_Length_472	71.6981	3e-58	Populus_trichocarpa_778982	LUG
Locus_4866_Transcript_1/3_Confidence_0.714_Length_1003	23.2394	4e-08	Populus_trichocarpa_778982	LUG
Locus_4866_Transcript_3/3_Confidence_0.714_Length_946	23.5294	5e-09	Populus_trichocarpa_778982	LUG
Locus_5318_Transcript_1/2_Confidence_1.000_Length_1219	24.5714	1e-07	Arabidopsis_lyrata_482201	LUG
Locus_5665_Transcript_1/1_Confidence_1.000_Length_1382	22.8477	2e-12	Oryza_sativa_subsp._japonica_LOC_Os01g42260.2	LUG
Locus_6624_Transcript_1/1_Confidence_1.000_Length_254	73.8095	4e-33	Populus_trichocarpa_830572	LUG
Locus_9233_Transcript_1/1_Confidence_1.000_Length_246	40.2597	2e-10	Selaginella_moellendorffii_79275	LUG
Locus_9554_Transcript_1/3_Confidence_0.571_Length_918	38.75	2e-07	Zea_mays_GRMZM2G042584_P04	LUG
Locus_9554_Transcript_2/3_Confidence_0.571_Length_996	38.75	2e-07	Zea_mays_GRMZM2G042584_P04	LUG
Locus_9554_Transcript_3/3_Confidence_0.714_Length_923	38.75	2e-07	Zea_mays_GRMZM2G042584_P04	LUG
Locus_10162_Transcript_1/1_Confidence_1.000_Length_432	86.4583	2e-44	Carica_papaya_evm.TU.supercontig_8.154	LUG
Locus_10909_Transcript_1/1_Confidence_1.000_Length_267	83.1461	2e-41	Oryza_sativa_subsp._japonica_LOC_Os01g08190.2	LUG
Locus_11916_Transcript_1/1_Confidence_1.000_Length_589	23.0263	9e-07	Arabidopsis_lyrata_482201	LUG
Locus_14091_Transcript_1/1_Confidence_1.000_Length_489	87.7301	1e-83	Carica_papaya_evm.TU.supercontig_91.26	LUG
Locus_14502_Transcript_1/1_Confidence_1.000_Length_777	31.3725	2e-08	Oryza_sativa_subsp._japonica_LOC_Os01g08190.2	LUG
Locus_14741_Transcript_1/1_Confidence_1.000_Length_292	94.2857	2e-34	Arabidopsis_lyrata_491464	LUG
Locus_83_Transcript_1/4_Confidence_0.444_Length_619	45.6954	5e-27	Populus_trichocarpa_745710	MADS
Locus_83_Transcript_3/4_Confidence_0.667_Length_810	50.9934	1e-35	Populus_trichocarpa_745710	MADS
Locus_83_Transcript_4/4_Confidence_0.556_Length_661	50.9934	9e-36	Populus_trichocarpa_745710	MADS
Locus_143_Transcript_1/1_Confidence_1.000_Length_1304	39.3651	1e-54	Vitis_vinifera_GSVIVP00006101001	MADS
Locus_193_Transcript_1/1_Confidence_1.000_Length_1030	85.7955	5e-80	Populus_trichocarpa_648506	MADS
Locus_238_Transcript_1/3_Confidence_0.571_Length_1460	63.8889	5e-07	Zea_mays_GRMZM2G137387_P01	MADS
Locus_238_Transcript_2/3_Confidence_0.714_Length_1532	63.8889	5e-07	Zea_mays_GRMZM2G137387_P01	MADS
Locus_274_Transcript_1/5_Confidence_0.333_Length_644	51.5625	4e-12	Vitis_vinifera_GSVIVP00006101001	MADS
Locus_274_Transcript_2/5_Confidence_0.444_Length_1729	42.7807	2e-38	Vitis_vinifera_GSVIVP00006101001	MADS
Locus_274_Transcript_4/5_Confidence_0.333_Length_942	42.7807	8e-39	Vitis_vinifera_GSVIVP00006101001	MADS
Locus_274_Transcript_5/5_Confidence_0.333_Length_541	39.8374	6e-17	Vitis_vinifera_GSVIVP00006101001	MADS
Locus_327_Transcript_1/1_Confidence_1.000_Length_2162	62.7907	7e-08	Zea_mays_AC212823.4_FGP040	MADS
Locus_371_Transcript_1/3_Confidence_0.500_Length_350	84.6154	7e-43	Vitis_vinifera_GSVIVP00038079001	MADS
Locus_371_Transcript_2/3_Confidence_0.833_Length_700	75.4545	6e-38	Vitis_vinifera_GSVIVP00038079001	MADS
Locus_371_Transcript_3/3_Confidence_0.667_Length_415	78.169	6e-55	Vitis_vinifera_GSVIVP00038079001	MADS
Locus_413_Transcript_1/7_Confidence_0.471_Length_942	66.6667	8e-07	Zea_mays_GRMZM2G174686_P01	MADS
Locus_413_Transcript_2/7_Confidence_0.294_Length_721	66.6667	1e-10	Zea_mays_GRMZM2G174686_P01	MADS
Locus_413_Transcript_3/7_Confidence_0.471_Length_686	42	4e-14	Zea_mays_GRMZM2G174686_P01	MADS
Locus_413_Transcript_4/7_Confidence_0.471_Length_917	42	7e-14	Zea_mays_GRMZM2G174686_P01	MADS
Locus_413_Transcript_5/7_Confidence_0.471_Length_718	42	5e-14	Zea_mays_GRMZM2G174686_P01	MADS
Locus_413_Transcript_6/7_Confidence_0.412_Length_855	58	7e-14	Zea_mays_GRMZM2G174686_P01	MADS
Locus_413_Transcript_7/7_Confidence_0.471_Length_848	42	6e-14	Zea_mays_GRMZM2G174686_P01	MADS
Locus_1008_Transcript_1/3_Confidence_0.429_Length_1999	46.6403	2e-56	Vitis_vinifera_GSVIVP00006101001	MADS
Locus_1008_Transcript_2/3_Confidence_0.714_Length_2147	46.2069	3e-66	Vitis_vinifera_GSVIVP00006101001	MADS
Locus_1008_Transcript_3/3_Confidence_0.714_Length_2161	46.2069	3e-66	Vitis_vinifera_GSVIVP00006101001	MADS
Locus_1078_Transcript_1/2_Confidence_1.000_Length_1233	38.3817	3e-68	Populus_trichocarpa_777314	MADS
Locus_1078_Transcript_2/2_Confidence_1.000_Length_1220	38.3817	3e-68	Populus_trichocarpa_777314	MADS
Locus_1162_Transcript_1/1_Confidence_1.000_Length_598	43.956	9e-34	Vitis_vinifera_GSVIVP00006101001	MADS
Locus_1493_Transcript_1/1_Confidence_1.000_Length_607	37.6238	1e-10	Vitis_vinifera_GSVIVP00006101001	MADS
Locus_1761_Transcript_1/1_Confidence_1.000_Length_1514	57.5	6e-40	Vitis_vinifera_GSVIVP00006101001	MADS
Locus_1771_Transcript_1/1_Confidence_1.000_Length_384	64.8649	2e-08	Vitis_vinifera_GSVIVP00006101001	MADS
Locus_1777_Transcript_1/1_Confidence_1.000_Length_1570	41.3907	3e-49	Vitis_vinifera_GSVIVP00006101001	MADS
Locus_2126_Transcript_1/2_Confidence_0.857_Length_1130	60.1942	6e-32	Zea_mays_GRMZM2G174686_P01	MADS
Locus_2126_Transcript_2/2_Confidence_0.714_Length_1026	61.7647	5e-19	Zea_mays_GRMZM2G174686_P01	MADS
Locus_2163_Transcript_1/1_Confidence_1.000_Length_496	37.5	7e-17	Vitis_vinifera_GSVIVP00006101001	MADS
Locus_2165_Transcript_1/1_Confidence_1.000_Length_522	31.0976	5e-09	Arabidopsis_thaliana_AT1G22130.1	MADS
Locus_2234_Transcript_1/1_Confidence_1.000_Length_302	44.4444	6e-13	Vitis_vinifera_GSVIVP00006101001	MADS
Locus_2475_Transcript_1/1_Confidence_1.000_Length_571	40	4e-14	Vitis_vinifera_GSVIVP00006101001	MADS
Locus_2677_Transcript_1/1_Confidence_1.000_Length_754	45.2632	1e-39	Vitis_vinifera_GSVIVP00006101001	MADS
Locus_2789_Transcript_1/1_Confidence_1.000_Length_951	40.7801	7e-51	Vitis_vinifera_GSVIVP00006101001	MADS
Locus_2829_Transcript_1/1_Confidence_1.000_Length_425	52.0325	9e-27	Vitis_vinifera_GSVIVP00006101001	MADS
Locus_2919_Transcript_1/1_Confidence_1.000_Length_858	31.6794	2e-20	Vitis_vinifera_GSVIVP00006101001	MADS
Locus_2975_Transcript_1/2_Confidence_1.000_Length_916	40.8163	8e-29	Vitis_vinifera_GSVIVP00006101001	MADS
Locus_2975_Transcript_2/2_Confidence_1.000_Length_819	37.9032	9e-34	Vitis_vinifera_GSVIVP00006101001	MADS
Locus_3127_Transcript_1/1_Confidence_1.000_Length_537	43.9394	2e-09	Vitis_vinifera_GSVIVP00006101001	MADS
Locus_3279_Transcript_1/1_Confidence_1.000_Length_390	36.9748	3e-14	Vitis_vinifera_GSVIVP00006101001	MADS
Locus_3283_Transcript_1/1_Confidence_1.000_Length_360	53.2258	4e-13	Zea_mays_GRMZM2G174686_P01	MADS
Locus_3297_Transcript_1/1_Confidence_1.000_Length_791	43.9689	2e-44	Vitis_vinifera_GSVIVP00006101001	MADS
Locus_3404_Transcript_1/1_Confidence_1.000_Length_204	37.931	8e-08	Vitis_vinifera_GSVIVP00006101001	MADS
Locus_3915_Transcript_1/1_Confidence_1.000_Length_1026	40.3561	6e-60	Vitis_vinifera_GSVIVP00006101001	MADS
Locus_3925_Transcript_1/1_Confidence_1.000_Length_455	72.5	1e-10	Vitis_vinifera_GSVIVP00038079001	MADS
Locus_4201_Transcript_1/2_Confidence_1.000_Length_1009	29.6	4e-11	Vitis_vinifera_GSVIVP00006101001	MADS
Locus_4201_Transcript_2/2_Confidence_1.000_Length_1015	29.6	4e-11	Vitis_vinifera_GSVIVP00006101001	MADS
Locus_4311_Transcript_1/1_Confidence_1.000_Length_554	61.2903	4e-26	Vitis_vinifera_GSVIVP00006101001	MADS
Locus_4446_Transcript_1/2_Confidence_1.000_Length_866	43.4524	2e-32	Vitis_vinifera_GSVIVP00006101001	MADS
Locus_4446_Transcript_2/2_Confidence_1.000_Length_860	43.4524	2e-32	Vitis_vinifera_GSVIVP00006101001	MADS
Locus_4930_Transcript_1/1_Confidence_1.000_Length_461	34.965	2e-13	Vitis_vinifera_GSVIVP00006101001	MADS
Locus_5060_Transcript_1/1_Confidence_1.000_Length_2116	35.8804	3e-35	Vitis_vinifera_GSVIVP00006101001	MADS
Locus_5070_Transcript_1/2_Confidence_1.000_Length_785	72.0588	9e-32	Carica_papaya_evm.TU.supercontig_14.225	MADS
Locus_5070_Transcript_2/2_Confidence_1.000_Length_709	75.9615	6e-41	Carica_papaya_evm.TU.supercontig_14.225	MADS
Locus_5447_Transcript_1/1_Confidence_1.000_Length_758	42.7948	4e-40	Vitis_vinifera_GSVIVP00006101001	MADS
Locus_5676_Transcript_1/2_Confidence_1.000_Length_1624	40.7643	8e-54	Vitis_vinifera_GSVIVP00006101001	MADS
Locus_5676_Transcript_2/2_Confidence_1.000_Length_1624	40.7643	8e-54	Vitis_vinifera_GSVIVP00006101001	MADS
Locus_5998_Transcript_1/1_Confidence_1.000_Length_813	43.5233	6e-41	Vitis_vinifera_GSVIVP00006101001	MADS
Locus_6094_Transcript_1/1_Confidence_1.000_Length_851	50	7e-08	Vitis_vinifera_GSVIVP00006101001	MADS
Locus_6122_Transcript_1/1_Confidence_1.000_Length_615	52.795	3e-37	Vitis_vinifera_GSVIVP00004864001	MADS
Locus_6335_Transcript_1/1_Confidence_1.000_Length_1392	43.2432	2e-55	Vitis_vinifera_GSVIVP00006101001	MADS
Locus_7258_Transcript_1/1_Confidence_1.000_Length_559	39.8649	2e-21	Vitis_vinifera_GSVIVP00006101001	MADS
Locus_7285_Transcript_1/2_Confidence_1.000_Length_536	42.8571	2e-21	Vitis_vinifera_GSVIVP00006101001	MADS
Locus_7285_Transcript_2/2_Confidence_1.000_Length_391	47.4359	9e-14	Vitis_vinifera_GSVIVP00006101001	MADS
Locus_7312_Transcript_1/1_Confidence_1.000_Length_369	46.8254	2e-22	Vitis_vinifera_GSVIVP00006101001	MADS
Locus_7524_Transcript_1/1_Confidence_1.000_Length_737	42.4419	3e-31	Vitis_vinifera_GSVIVP00006101001	MADS
Locus_7550_Transcript_1/1_Confidence_1.000_Length_346	36.5591	2e-15	Vitis_vinifera_GSVIVP00006101001	MADS
Locus_7610_Transcript_1/1_Confidence_1.000_Length_359	65.9574	3e-12	Populus_trichocarpa_643871	MADS
Locus_7662_Transcript_1/1_Confidence_1.000_Length_642	43.6464	8e-34	Vitis_vinifera_GSVIVP00006101001	MADS
Locus_7727_Transcript_3/3_Confidence_0.600_Length_1733	71.1111	6e-32	Vitis_vinifera_GSVIVP00011492001	MADS
Locus_7877_Transcript_1/1_Confidence_1.000_Length_1712	41.0256	2e-55	Vitis_vinifera_GSVIVP00006101001	MADS
Locus_8169_Transcript_1/2_Confidence_1.000_Length_1597	41.3043	9e-34	Vitis_vinifera_GSVIVP00006101001	MADS
Locus_8169_Transcript_2/2_Confidence_1.000_Length_1494	35.5482	1e-36	Vitis_vinifera_GSVIVP00006101001	MADS
Locus_8201_Transcript_1/1_Confidence_1.000_Length_853	36.4865	5e-08	Zea_mays_GRMZM2G174686_P01	MADS
Locus_8275_Transcript_1/1_Confidence_1.000_Length_847	33.1818	6e-23	Vitis_vinifera_GSVIVP00006101001	MADS
Locus_8487_Transcript_1/1_Confidence_1.000_Length_1001	44.6281	3e-49	Vitis_vinifera_GSVIVP00006101001	MADS
Locus_8572_Transcript_1/1_Confidence_1.000_Length_247	47.2973	2e-14	Vitis_vinifera_GSVIVP00006101001	MADS
Locus_8660_Transcript_1/1_Confidence_1.000_Length_1134	39.1129	9e-38	Vitis_vinifera_GSVIVP00006101001	MADS
Locus_9069_Transcript_1/1_Confidence_1.000_Length_1124	41.5541	4e-50	Vitis_vinifera_GSVIVP00006101001	MADS
Locus_9093_Transcript_1/1_Confidence_1.000_Length_579	47.561	1e-17	Vitis_vinifera_GSVIVP00006101001	MADS
Locus_9440_Transcript_1/1_Confidence_1.000_Length_355	35	5e-12	Vitis_vinifera_GSVIVP00006101001	MADS
Locus_9524_Transcript_1/2_Confidence_1.000_Length_653	74.6479	2e-26	Populus_trichocarpa_758707	MADS
Locus_9759_Transcript_1/1_Confidence_1.000_Length_1194	35.9133	2e-55	Vitis_vinifera_GSVIVP00006101001	MADS
Locus_10106_Transcript_1/1_Confidence_1.000_Length_670	40.9091	6e-26	Vitis_vinifera_GSVIVP00006101001	MADS
Locus_10351_Transcript_1/1_Confidence_1.000_Length_390	37.8151	2e-19	Vitis_vinifera_GSVIVP00006101001	MADS
Locus_10618_Transcript_1/1_Confidence_1.000_Length_385	31.7829	1e-12	Vitis_vinifera_GSVIVP00006101001	MADS
Locus_10864_Transcript_1/2_Confidence_0.875_Length_640	40.625	2e-07	Oryza_sativa_subsp._japonica_LOC_Os11g12360.1	MADS
Locus_11183_Transcript_1/1_Confidence_1.000_Length_706	52.1951	8e-51	Vitis_vinifera_GSVIVP00006101001	MADS
Locus_11805_Transcript_1/1_Confidence_1.000_Length_544	41.4141	3e-19	Arabidopsis_lyrata_880553	MADS
Locus_11826_Transcript_1/1_Confidence_1.000_Length_325	35	1e-10	Vitis_vinifera_GSVIVP00006101001	MADS
Locus_12726_Transcript_1/1_Confidence_1.000_Length_201	69.8113	7e-17	Zea_mays_GRMZM2G174686_P01	MADS
Locus_13222_Transcript_1/1_Confidence_1.000_Length_426	69.4915	1e-19	Vitis_vinifera_GSVIVP00036846001	MADS
Locus_13272_Transcript_1/1_Confidence_1.000_Length_361	41.5254	6e-21	Vitis_vinifera_GSVIVP00006101001	MADS
Locus_13856_Transcript_1/1_Confidence_1.000_Length_288	70.9091	2e-34	Populus_trichocarpa_249497	MADS
Locus_14028_Transcript_1/1_Confidence_1.000_Length_440	84.6154	2e-32	Zea_mays_GRMZM2G152415_P01	MADS
Locus_14062_Transcript_1/1_Confidence_1.000_Length_454	54.5455	1e-10	Vitis_vinifera_GSVIVP00006101001	MADS
Locus_14282_Transcript_1/1_Confidence_1.000_Length_236	46.4789	8e-10	Vitis_vinifera_GSVIVP00006101001	MADS
Locus_14356_Transcript_1/1_Confidence_1.000_Length_354	34.3434	6e-08	Vitis_vinifera_GSVIVP00006101001	MADS
Locus_14470_Transcript_1/1_Confidence_1.000_Length_1068	91.0714	7e-85	Zea_mays_GRMZM2G173786_P01	MADS
Locus_14532_Transcript_1/1_Confidence_1.000_Length_262	58.75	1e-20	Vitis_vinifera_GSVIVP00006101001	MADS
Locus_14875_Transcript_1/1_Confidence_1.000_Length_461	50	6e-31	Vitis_vinifera_GSVIVP00006101001	MADS
Locus_14972_Transcript_1/1_Confidence_1.000_Length_428	62.8571	3e-20	Vitis_vinifera_GSVIVP00011492001	MADS
Locus_15321_Transcript_1/1_Confidence_1.000_Length_358	35.0427	4e-15	Arabidopsis_lyrata_476961	MADS
Locus_15487_Transcript_1/1_Confidence_1.000_Length_228	48.1481	4e-16	Vitis_vinifera_GSVIVP00006101001	MADS
Locus_15772_Transcript_1/1_Confidence_1.000_Length_201	48.8889	3e-07	Vitis_vinifera_GSVIVP00006101001	MADS
Locus_1617_Transcript_1/1_Confidence_1.000_Length_525	89.1892	5e-50	Vitis_vinifera_GSVIVP00027824001	MBF1
Locus_2929_Transcript_1/1_Confidence_1.000_Length_760	68.75	4e-84	Vitis_vinifera_GSVIVP00034251001	MED6
Locus_8902_Transcript_1/1_Confidence_1.000_Length_622	76.6467	1e-69	Populus_trichocarpa_814436	MED7
Locus_350_Transcript_1/1_Confidence_1.000_Length_1360	26.8868	2e-08	Vitis_vinifera_GSVIVP00025362001	mTERF
Locus_554_Transcript_1/1_Confidence_1.000_Length_1192	59.7796	1e-124	Arabidopsis_lyrata_313019	mTERF
Locus_696_Transcript_1/1_Confidence_1.000_Length_1636	41.0628	6e-41	Vitis_vinifera_GSVIVP00025362001	mTERF
Locus_1024_Transcript_1/3_Confidence_0.714_Length_2317	50.9662	3e-98	Arabidopsis_lyrata_313019	mTERF
Locus_1024_Transcript_2/3_Confidence_0.714_Length_2317	50.9662	3e-98	Arabidopsis_lyrata_313019	mTERF
Locus_1024_Transcript_3/3_Confidence_0.714_Length_2317	50.9662	3e-98	Arabidopsis_lyrata_313019	mTERF
Locus_1072_Transcript_1/4_Confidence_0.667_Length_1247	39.2593	1e-19	Vitis_vinifera_GSVIVP00025362001	mTERF
Locus_1072_Transcript_3/4_Confidence_0.556_Length_1241	39.2593	1e-19	Vitis_vinifera_GSVIVP00025362001	mTERF
Locus_1096_Transcript_1/1_Confidence_1.000_Length_703	59.8684	3e-41	Arabidopsis_lyrata_907730	mTERF
Locus_1882_Transcript_1/1_Confidence_1.000_Length_711	38.5185	7e-15	Oryza_sativa_subsp._indica_OsIBCD007123	mTERF
Locus_1982_Transcript_1/1_Confidence_1.000_Length_880	27.7174	3e-18	Vitis_vinifera_GSVIVP00025362001	mTERF
Locus_2258_Transcript_1/1_Confidence_1.000_Length_982	34.1463	7e-07	Vitis_vinifera_GSVIVP00025362001	mTERF
Locus_2299_Transcript_1/1_Confidence_1.000_Length_1761	41.9753	9e-46	Vitis_vinifera_GSVIVP00025362001	mTERF
Locus_2467_Transcript_1/1_Confidence_1.000_Length_496	60.9929	2e-49	Carica_papaya_evm.TU.supercontig_135.44	mTERF
Locus_3774_Transcript_1/2_Confidence_1.000_Length_1321	38.4615	2e-38	Vitis_vinifera_GSVIVP00025362001	mTERF
Locus_3774_Transcript_2/2_Confidence_1.000_Length_1225	38.2353	5e-31	Vitis_vinifera_GSVIVP00025362001	mTERF
Locus_4652_Transcript_1/2_Confidence_1.000_Length_2237	24.6454	1e-22	Arabidopsis_lyrata_313019	mTERF
Locus_4652_Transcript_2/2_Confidence_1.000_Length_2237	24.6454	1e-22	Arabidopsis_lyrata_313019	mTERF
Locus_5137_Transcript_1/1_Confidence_1.000_Length_489	50.5747	1e-19	Oryza_sativa_subsp._indica_OsIBCD019888	mTERF
Locus_5159_Transcript_1/1_Confidence_1.000_Length_245	52.0833	6e-08	Arabidopsis_lyrata_907730	mTERF
Locus_5195_Transcript_1/1_Confidence_1.000_Length_332	61.3636	3e-11	Arabidopsis_lyrata_907730	mTERF
Locus_5343_Transcript_1/1_Confidence_1.000_Length_919	33.5165	9e-22	Vitis_vinifera_GSVIVP00025362001	mTERF
Locus_6180_Transcript_1/1_Confidence_1.000_Length_395	60.6061	5e-15	Arabidopsis_lyrata_907730	mTERF
Locus_6324_Transcript_1/1_Confidence_1.000_Length_367	37.8378	2e-08	Vitis_vinifera_GSVIVP00025362001	mTERF
Locus_6331_Transcript_1/1_Confidence_1.000_Length_234	47.541	6e-10	Arabidopsis_lyrata_907730	mTERF
Locus_7017_Transcript_1/1_Confidence_1.000_Length_871	74.7706	5e-90	Vitis_vinifera_GSVIVP00025362001	mTERF
Locus_7132_Transcript_1/1_Confidence_1.000_Length_673	33.8983	2e-07	Arabidopsis_lyrata_907730	mTERF
Locus_8023_Transcript_1/1_Confidence_1.000_Length_704	36.9048	4e-23	Oryza_sativa_subsp._indica_OsIBCD019888	mTERF
Locus_8158_Transcript_1/1_Confidence_1.000_Length_708	58.6466	2e-37	Arabidopsis_lyrata_907730	mTERF
Locus_8338_Transcript_1/1_Confidence_1.000_Length_295	50	5e-09	Arabidopsis_lyrata_907730	mTERF
Locus_8578_Transcript_1/1_Confidence_1.000_Length_659	41.5385	4e-14	Arabidopsis_lyrata_907730	mTERF
Locus_8663_Transcript_1/1_Confidence_1.000_Length_294	49.4949	4e-20	Arabidopsis_lyrata_907730	mTERF
Locus_8847_Transcript_1/1_Confidence_1.000_Length_723	55.8659	7e-47	Arabidopsis_lyrata_907730	mTERF
Locus_8946_Transcript_1/1_Confidence_1.000_Length_378	47.5806	2e-24	Populus_trichocarpa_586736	mTERF
Locus_9438_Transcript_1/1_Confidence_1.000_Length_331	41.3043	2e-09	Sorghum_bicolor_5009620	mTERF
Locus_9856_Transcript_1/1_Confidence_1.000_Length_830	35.1351	1e-08	Arabidopsis_lyrata_907730	mTERF
Locus_10941_Transcript_1/1_Confidence_1.000_Length_533	36.6337	1e-08	Vitis_vinifera_GSVIVP00025362001	mTERF
Locus_11008_Transcript_1/1_Confidence_1.000_Length_360	50.6494	2e-15	Carica_papaya_evm.TU.supercontig_287.2	mTERF
Locus_11427_Transcript_1/1_Confidence_1.000_Length_831	42.7536	2e-55	Populus_trichocarpa_586736	mTERF
Locus_12098_Transcript_1/1_Confidence_1.000_Length_355	40.1869	2e-15	Vitis_vinifera_GSVIVP00019795001	mTERF
Locus_13243_Transcript_1/1_Confidence_1.000_Length_306	70.4545	2e-13	Arabidopsis_lyrata_907730	mTERF
Locus_14279_Transcript_1/1_Confidence_1.000_Length_374	43.5484	1e-22	Arabidopsis_lyrata_907730	mTERF
Locus_15731_Transcript_1/1_Confidence_1.000_Length_360	40.3509	3e-11	Arabidopsis_lyrata_907730	mTERF
Locus_32_Transcript_1/2_Confidence_1.000_Length_740	47.8788	4e-34	Zea_mays_GRMZM2G149958_P01	MYB
Locus_32_Transcript_2/2_Confidence_1.000_Length_1066	47.8114	9e-72	Populus_trichocarpa_650862	MYB
Locus_167_Transcript_1/1_Confidence_1.000_Length_465	72.7848	1e-65	Oryza_sativa_subsp._japonica_LOC_Os05g04820.1	MYB
Locus_196_Transcript_1/3_Confidence_0.714_Length_1716	25.2137	7e-14	Oryza_sativa_subsp._indica_OsIBCD028679	MYB
Locus_196_Transcript_2/3_Confidence_0.714_Length_1575	25.2137	6e-14	Oryza_sativa_subsp._indica_OsIBCD028679	MYB
Locus_196_Transcript_3/3_Confidence_0.714_Length_1575	25.2137	6e-14	Oryza_sativa_subsp._indica_OsIBCD028679	MYB
Locus_300_Transcript_1/5_Confidence_0.545_Length_842	69.4444	9e-77	Carica_papaya_evm.TU.supercontig_186.4	MYB
Locus_300_Transcript_2/5_Confidence_0.182_Length_744	53.9062	3e-26	Carica_papaya_evm.TU.supercontig_186.4	MYB
Locus_300_Transcript_3/5_Confidence_0.545_Length_984	56.8702	7e-70	Carica_papaya_evm.TU.supercontig_186.4	MYB
Locus_300_Transcript_4/5_Confidence_0.545_Length_973	92.1348	7e-44	Carica_papaya_evm.TU.supercontig_186.4	MYB
Locus_300_Transcript_5/5_Confidence_0.545_Length_846	69.4444	9e-77	Carica_papaya_evm.TU.supercontig_186.4	MYB
Locus_324_Transcript_1/1_Confidence_1.000_Length_966	65.6716	1e-95	Populus_trichocarpa_818190	MYB
Locus_604_Transcript_1/3_Confidence_0.714_Length_8315	51.1364	4e-16	Carica_papaya_evm.TU.supercontig_3.426	MYB
Locus_604_Transcript_3/3_Confidence_0.714_Length_8315	51.1364	4e-16	Carica_papaya_evm.TU.supercontig_3.426	MYB
Locus_1283_Transcript_1/1_Confidence_1.000_Length_260	60.4651	4e-08	Arabidopsis_lyrata_885785	MYB
Locus_2346_Transcript_1/1_Confidence_1.000_Length_1068	50.8333	1e-29	Oryza_sativa_subsp._indica_OsIBCD028679	MYB
Locus_2390_Transcript_1/1_Confidence_1.000_Length_297	41.0256	1e-15	Vitis_vinifera_GSVIVP00018305001	MYB
Locus_3753_Transcript_1/1_Confidence_1.000_Length_627	41.2429	1e-25	Vitis_vinifera_GSVIVP00001720001	MYB
Locus_5585_Transcript_1/1_Confidence_1.000_Length_801	67.8899	4e-83	Vitis_vinifera_GSVIVP00001720001	MYB
Locus_5612_Transcript_1/1_Confidence_1.000_Length_347	48.2143	2e-21	Vitis_vinifera_GSVIVP00002219001	MYB
Locus_5628_Transcript_1/1_Confidence_1.000_Length_949	69.9507	3e-72	Populus_trichocarpa_571093	MYB
Locus_6305_Transcript_1/1_Confidence_1.000_Length_333	35.9551	2e-07	Populus_trichocarpa_798952	MYB
Locus_6856_Transcript_1/1_Confidence_1.000_Length_757	36.2637	1e-32	Arabidopsis_lyrata_341076	MYB
Locus_6990_Transcript_1/1_Confidence_1.000_Length_890	69.5946	1e-110	Populus_trichocarpa_571093	MYB
Locus_7117_Transcript_1/1_Confidence_1.000_Length_279	48.9362	2e-19	Arabidopsis_lyrata_341076	MYB
Locus_7395_Transcript_1/1_Confidence_1.000_Length_394	90	1e-66	Vitis_vinifera_GSVIVP00002219001	MYB
Locus_7989_Transcript_1/1_Confidence_1.000_Length_1098	54.5455	3e-81	Carica_papaya_evm.TU.supercontig_21.142	MYB
Locus_8314_Transcript_1/1_Confidence_1.000_Length_297	41.0959	2e-09	Populus_trichocarpa_829311	MYB
Locus_8394_Transcript_1/1_Confidence_1.000_Length_676	55.4545	4e-31	Vitis_vinifera_GSVIVP00017792001	MYB
Locus_8442_Transcript_1/1_Confidence_1.000_Length_1578	46.7213	2e-80	Populus_trichocarpa_801938	MYB
Locus_8483_Transcript_1/1_Confidence_1.000_Length_1045	56.5737	3e-69	Vitis_vinifera_GSVIVP00025459001	MYB
Locus_9390_Transcript_1/1_Confidence_1.000_Length_405	71.7391	4e-15	Oryza_sativa_subsp._indica_OsIBCD028679	MYB
Locus_9609_Transcript_1/1_Confidence_1.000_Length_414	100	3e-26	Zea_mays_GRMZM2G047031_P01	MYB
Locus_9680_Transcript_1/1_Confidence_1.000_Length_1425	61.3559	1e-102	Populus_trichocarpa_829311	MYB
Locus_9697_Transcript_1/1_Confidence_1.000_Length_764	69.6203	2e-89	Vitis_vinifera_GSVIVP00021000001	MYB
Locus_11442_Transcript_1/1_Confidence_1.000_Length_237	76.3889	1e-27	Carica_papaya_evm.TU.supercontig_37.96	MYB
Locus_13898_Transcript_1/1_Confidence_1.000_Length_287	93.3333	4e-48	Carica_papaya_evm.TU.supercontig_19.236	MYB
Locus_15324_Transcript_1/1_Confidence_1.000_Length_348	82.3529	6e-11	Carica_papaya_evm.TU.supercontig_37.96	MYB
Locus_15770_Transcript_1/1_Confidence_1.000_Length_297	50.5155	5e-25	Arabidopsis_lyrata_341076	MYB
Locus_42_Transcript_1/1_Confidence_1.000_Length_618	43.5407	3e-44	Micromonas_sp._RCC299_62804	MYB-related
Locus_91_Transcript_1/1_Confidence_1.000_Length_504	34.8214	7e-10	Arabidopsis_lyrata_322019	MYB-related
Locus_125_Transcript_1/3_Confidence_0.667_Length_1645	44.2136	3e-66	Vitis_vinifera_GSVIVP00016271001	MYB-related
Locus_125_Transcript_2/3_Confidence_0.667_Length_1643	48.954	7e-56	Vitis_vinifera_GSVIVP00016271001	MYB-related
Locus_125_Transcript_3/3_Confidence_0.667_Length_1802	48.954	8e-56	Vitis_vinifera_GSVIVP00016271001	MYB-related
Locus_146_Transcript_2/2_Confidence_1.000_Length_712	31.0559	1e-17	Chlorella_sp._NC64A_58999	MYB-related
Locus_157_Transcript_3/3_Confidence_0.667_Length_906	84.8485	2e-28	Oryza_sativa_subsp._indica_OsIBCD025000	MYB-related
Locus_285_Transcript_1/3_Confidence_0.714_Length_2255	40.7121	1e-110	Vitis_vinifera_GSVIVP00024297001	MYB-related
Locus_285_Transcript_2/3_Confidence_0.714_Length_2300	41.1128	1e-111	Vitis_vinifera_GSVIVP00024297001	MYB-related
Locus_285_Transcript_3/3_Confidence_0.714_Length_2300	41.1128	1e-111	Vitis_vinifera_GSVIVP00024297001	MYB-related
Locus_308_Transcript_1/1_Confidence_1.000_Length_612	77.3196	7e-37	Vitis_vinifera_GSVIVP00026895001	MYB-related
Locus_328_Transcript_3/4_Confidence_0.600_Length_2050	39.5683	8e-14	Oryza_sativa_subsp._indica_OsIBCD010288	MYB-related
Locus_328_Transcript_4/4_Confidence_0.600_Length_1563	38.1215	6e-20	Oryza_sativa_subsp._indica_OsIBCD010288	MYB-related
Locus_442_Transcript_1/1_Confidence_1.000_Length_1177	52.8662	3e-87	Populus_trichocarpa_247017	MYB-related
Locus_475_Transcript_1/3_Confidence_0.667_Length_1248	42.6471	1e-08	Vitis_vinifera_GSVIVP00016527001	MYB-related
Locus_475_Transcript_2/3_Confidence_0.833_Length_1388	43.3333	6e-07	Vitis_vinifera_GSVIVP00016527001	MYB-related
Locus_475_Transcript_3/3_Confidence_0.667_Length_1248	42.6471	1e-08	Vitis_vinifera_GSVIVP00016527001	MYB-related
Locus_596_Transcript_1/1_Confidence_1.000_Length_718	57.5758	8e-17	Oryza_sativa_subsp._indica_OsIBCD010288	MYB-related
Locus_782_Transcript_1/1_Confidence_1.000_Length_817	36.3636	2e-28	Populus_trichocarpa_676503	MYB-related
Locus_953_Transcript_1/1_Confidence_1.000_Length_475	72.7848	8e-71	Populus_trichocarpa_268560	MYB-related
Locus_1071_Transcript_1/1_Confidence_1.000_Length_275	46.7213	2e-23	Populus_trichocarpa_410826	MYB-related
Locus_1100_Transcript_1/7_Confidence_0.467_Length_1073	31.5068	2e-18	Oryza_sativa_subsp._indica_OsIBCD010288	MYB-related
Locus_1100_Transcript_2/7_Confidence_0.467_Length_1073	31.5068	2e-18	Oryza_sativa_subsp._indica_OsIBCD010288	MYB-related
Locus_1100_Transcript_3/7_Confidence_0.467_Length_998	35.567	1e-22	Oryza_sativa_subsp._indica_OsIBCD010288	MYB-related
Locus_1100_Transcript_4/7_Confidence_0.533_Length_1370	36	7e-17	Oryza_sativa_subsp._indica_OsIBCD010288	MYB-related
Locus_1100_Transcript_5/7_Confidence_0.333_Length_584	36.6667	6e-08	Oryza_sativa_subsp._indica_OsIBCD010288	MYB-related
Locus_1100_Transcript_6/7_Confidence_0.533_Length_1370	36	7e-17	Oryza_sativa_subsp._indica_OsIBCD010288	MYB-related
Locus_1100_Transcript_7/7_Confidence_0.467_Length_998	35.567	1e-22	Oryza_sativa_subsp._indica_OsIBCD010288	MYB-related
Locus_1330_Transcript_1/1_Confidence_1.000_Length_572	53.4392	2e-56	Arabidopsis_lyrata_322019	MYB-related
Locus_1365_Transcript_2/2_Confidence_1.000_Length_1131	31.6406	1e-30	Chlorella_sp._NC64A_58999	MYB-related
Locus_1425_Transcript_1/2_Confidence_1.000_Length_2683	41.3621	1e-113	Micromonas_sp._RCC299_62804	MYB-related
Locus_1425_Transcript_2/2_Confidence_1.000_Length_2657	41.3621	1e-113	Micromonas_sp._RCC299_62804	MYB-related
Locus_1541_Transcript_1/1_Confidence_1.000_Length_423	60.4839	3e-39	Vitis_vinifera_GSVIVP00015425001	MYB-related
Locus_1552_Transcript_1/1_Confidence_1.000_Length_212	73.6842	6e-10	Vitis_vinifera_GSVIVP00009957001	MYB-related
Locus_1635_Transcript_1/2_Confidence_1.000_Length_1482	64.4231	2e-48	Vitis_vinifera_GSVIVP00023467001	MYB-related
Locus_1635_Transcript_2/2_Confidence_1.000_Length_1396	60.7955	4e-53	Vitis_vinifera_GSVIVP00023467001	MYB-related
Locus_1740_Transcript_1/1_Confidence_1.000_Length_263	57.1429	1e-07	Chlamydomonas_reinhardtii_178083	MYB-related
Locus_1852_Transcript_1/1_Confidence_1.000_Length_1437	51.8605	1e-110	Oryza_sativa_subsp._indica_OsIBCD035653	MYB-related
Locus_2009_Transcript_1/1_Confidence_1.000_Length_469	54.5455	9e-21	Populus_trichocarpa_572279	MYB-related
Locus_2075_Transcript_1/1_Confidence_1.000_Length_253	60.7143	2e-14	Vitis_vinifera_GSVIVP00036402001	MYB-related
Locus_2378_Transcript_1/1_Confidence_1.000_Length_574	54.9296	3e-35	Populus_trichocarpa_559267	MYB-related
Locus_2389_Transcript_1/1_Confidence_1.000_Length_950	53.719	1e-27	Populus_trichocarpa_572303	MYB-related
Locus_3086_Transcript_1/1_Confidence_1.000_Length_942	33.0855	4e-30	Chlorella_sp._NC64A_58999	MYB-related
Locus_3131_Transcript_1/1_Confidence_1.000_Length_958	33.8645	2e-29	Chlorella_sp._NC64A_58999	MYB-related
Locus_3236_Transcript_1/1_Confidence_1.000_Length_500	51.0204	2e-10	Oryza_sativa_subsp._indica_OsIBCD010288	MYB-related
Locus_3354_Transcript_1/1_Confidence_1.000_Length_652	83.1683	6e-43	Oryza_sativa_subsp._japonica_LOC_Os10g20990.1	MYB-related
Locus_3410_Transcript_1/1_Confidence_1.000_Length_443	57.377	8e-18	Coccomyxa_sp._C-169_72270	MYB-related
Locus_3426_Transcript_1/1_Confidence_1.000_Length_736	58.0645	3e-23	Populus_trichocarpa_559267	MYB-related
Locus_3619_Transcript_1/1_Confidence_1.000_Length_1121	31.8182	2e-38	Oryza_sativa_subsp._indica_OsIBCD019136	MYB-related
Locus_3650_Transcript_1/1_Confidence_1.000_Length_841	40.5556	2e-27	Oryza_sativa_subsp._indica_OsIBCD010288	MYB-related
Locus_3669_Transcript_1/1_Confidence_1.000_Length_269	63.6364	4e-10	Populus_trichocarpa_410826	MYB-related
Locus_3705_Transcript_1/1_Confidence_1.000_Length_717	34.3137	6e-09	Physcomitrella_patens_94391	MYB-related
Locus_4060_Transcript_1/1_Confidence_1.000_Length_280	44.086	7e-11	Populus_trichocarpa_559267	MYB-related
Locus_4128_Transcript_1/2_Confidence_1.000_Length_937	50	8e-77	Populus_trichocarpa_572279	MYB-related
Locus_4128_Transcript_2/2_Confidence_1.000_Length_937	50	8e-77	Populus_trichocarpa_572279	MYB-related
Locus_4161_Transcript_1/1_Confidence_1.000_Length_801	28.3784	6e-10	Micromonas_sp._RCC299_62804	MYB-related
Locus_4175_Transcript_1/1_Confidence_1.000_Length_382	33.8583	2e-08	Populus_trichocarpa_777170	MYB-related
Locus_4206_Transcript_1/1_Confidence_1.000_Length_853	61.7647	1e-74	Populus_trichocarpa_557527	MYB-related
Locus_4658_Transcript_1/1_Confidence_1.000_Length_1714	51.7413	7e-94	Vitis_vinifera_GSVIVP00015098001	MYB-related
Locus_5022_Transcript_1/1_Confidence_1.000_Length_440	90.2439	5e-18	Oryza_sativa_subsp._indica_OsIBCD012106	MYB-related
Locus_5056_Transcript_1/1_Confidence_1.000_Length_689	24.4813	3e-12	Oryza_sativa_subsp._indica_OsIBCD019136	MYB-related
Locus_5072_Transcript_1/1_Confidence_1.000_Length_718	51.6807	2e-55	Carica_papaya_evm.TU.supercontig_106.29	MYB-related
Locus_5150_Transcript_1/1_Confidence_1.000_Length_2619	30.4183	1e-20	Chlorella_sp._NC64A_58999	MYB-related
Locus_5172_Transcript_2/5_Confidence_0.600_Length_1685	26.8456	3e-21	Chlorella_sp._NC64A_58999	MYB-related
Locus_5172_Transcript_4/5_Confidence_0.200_Length_1247	29.8913	4e-19	Chlorella_sp._NC64A_58999	MYB-related
Locus_5172_Transcript_5/5_Confidence_0.500_Length_1578	26.8456	3e-21	Chlorella_sp._NC64A_58999	MYB-related
Locus_5253_Transcript_1/1_Confidence_1.000_Length_600	51.8519	1e-21	Oryza_sativa_subsp._indica_OsIBCD020284	MYB-related
Locus_5733_Transcript_1/2_Confidence_1.000_Length_1450	37.8788	2e-30	Arabidopsis_lyrata_311286	MYB-related
Locus_5733_Transcript_2/2_Confidence_1.000_Length_1405	37.8788	2e-30	Arabidopsis_lyrata_311286	MYB-related
Locus_6051_Transcript_1/1_Confidence_1.000_Length_718	60.084	1e-77	Oryza_sativa_subsp._indica_OsIBCD019136	MYB-related
Locus_6300_Transcript_1/1_Confidence_1.000_Length_838	34.5455	2e-15	Zea_mays_GRMZM2G024054_P01	MYB-related
Locus_6382_Transcript_1/1_Confidence_1.000_Length_895	52.9412	8e-10	Galdieria_sulphuraria_Gs03640.1	MYB-related
Locus_6396_Transcript_1/2_Confidence_1.000_Length_1088	40.9794	8e-66	Populus_trichocarpa_240691	MYB-related
Locus_6396_Transcript_2/2_Confidence_1.000_Length_471	44.9704	1e-24	Populus_trichocarpa_240691	MYB-related
Locus_6679_Transcript_1/1_Confidence_1.000_Length_346	50	3e-08	Vitis_vinifera_GSVIVP00014609001	MYB-related
Locus_7359_Transcript_1/1_Confidence_1.000_Length_461	54.5455	7e-42	Populus_trichocarpa_410826	MYB-related
Locus_7455_Transcript_1/1_Confidence_1.000_Length_479	35.6322	3e-10	Coccomyxa_sp._C-169_72270	MYB-related
Locus_7562_Transcript_1/1_Confidence_1.000_Length_945	46.9841	9e-78	Oryza_sativa_subsp._indica_OsIBCD035653	MYB-related
Locus_7631_Transcript_1/1_Confidence_1.000_Length_240	61.7647	9e-19	Oryza_sativa_subsp._indica_OsIBCD019136	MYB-related
Locus_7754_Transcript_1/1_Confidence_1.000_Length_592	26.5487	2e-07	Arabidopsis_lyrata_311286	MYB-related
Locus_8133_Transcript_2/3_Confidence_0.667_Length_863	60	9e-13	Chlamydomonas_reinhardtii_178083	MYB-related
Locus_8133_Transcript_3/3_Confidence_0.667_Length_863	60	9e-13	Chlamydomonas_reinhardtii_178083	MYB-related
Locus_8179_Transcript_1/1_Confidence_1.000_Length_1238	52.7273	2e-95	Populus_trichocarpa_645998	MYB-related
Locus_8339_Transcript_1/1_Confidence_1.000_Length_311	66.6667	2e-10	Oryza_sativa_subsp._indica_OsIBCD025000	MYB-related
Locus_8353_Transcript_1/1_Confidence_1.000_Length_342	52.439	1e-19	Vitis_vinifera_GSVIVP00025556001	MYB-related
Locus_8833_Transcript_1/1_Confidence_1.000_Length_506	46.988	3e-38	Micromonas_sp._RCC299_62804	MYB-related
Locus_9511_Transcript_1/1_Confidence_1.000_Length_402	52.6718	3e-29	Populus_trichocarpa_768851	MYB-related
Locus_9743_Transcript_1/1_Confidence_1.000_Length_361	64.6552	2e-35	Vitis_vinifera_GSVIVP00030071001	MYB-related
Locus_9771_Transcript_1/1_Confidence_1.000_Length_240	37.9747	4e-12	Oryza_sativa_subsp._indica_OsIBCD035653	MYB-related
Locus_9772_Transcript_1/1_Confidence_1.000_Length_294	48.913	3e-25	Oryza_sativa_subsp._indica_OsIBCD035653	MYB-related
Locus_9775_Transcript_1/1_Confidence_1.000_Length_684	52.2843	6e-53	Oryza_sativa_subsp._indica_OsIBCD035653	MYB-related
Locus_10102_Transcript_1/1_Confidence_1.000_Length_502	85.7143	9e-36	Populus_trichocarpa_807368	MYB-related
Locus_10444_Transcript_1/1_Confidence_1.000_Length_274	76.1194	1e-24	Vitis_vinifera_GSVIVP00030071001	MYB-related
Locus_10604_Transcript_1/1_Confidence_1.000_Length_328	37.6147	2e-15	Oryza_sativa_subsp._indica_OsIBCD019136	MYB-related
Locus_10748_Transcript_1/1_Confidence_1.000_Length_298	50.9434	3e-08	Micromonas_sp._RCC299_62804	MYB-related
Locus_10749_Transcript_1/1_Confidence_1.000_Length_285	54.2553	2e-23	Micromonas_sp._RCC299_62804	MYB-related
Locus_10881_Transcript_1/2_Confidence_1.000_Length_638	41.3793	3e-23	Selaginella_moellendorffii_403080	MYB-related
Locus_10881_Transcript_2/2_Confidence_1.000_Length_645	41.3793	3e-23	Selaginella_moellendorffii_403080	MYB-related
Locus_11201_Transcript_1/1_Confidence_1.000_Length_832	29.0196	8e-22	Vitis_vinifera_GSVIVP00025556001	MYB-related
Locus_11302_Transcript_1/1_Confidence_1.000_Length_608	32.9897	8e-22	Populus_trichocarpa_575397	MYB-related
Locus_11666_Transcript_1/1_Confidence_1.000_Length_326	63.7255	4e-30	Populus_trichocarpa_807470	MYB-related
Locus_12220_Transcript_1/1_Confidence_1.000_Length_404	39.3939	3e-07	Populus_trichocarpa_559267	MYB-related
Locus_12251_Transcript_1/1_Confidence_1.000_Length_932	46.4497	1e-73	Populus_trichocarpa_575397	MYB-related
Locus_12433_Transcript_1/1_Confidence_1.000_Length_227	48.5294	3e-07	Populus_trichocarpa_240691	MYB-related
Locus_12475_Transcript_1/1_Confidence_1.000_Length_451	74.4898	7e-42	Populus_trichocarpa_667101	MYB-related
Locus_12605_Transcript_1/1_Confidence_1.000_Length_659	62.7451	2e-82	Vitis_vinifera_GSVIVP00009957001	MYB-related
Locus_12637_Transcript_1/1_Confidence_1.000_Length_319	71.4286	3e-18	Oryza_sativa_subsp._indica_OsIBCD012106	MYB-related
Locus_12770_Transcript_1/1_Confidence_1.000_Length_418	37.3984	2e-21	Selaginella_moellendorffii_413208	MYB-related
Locus_12781_Transcript_1/1_Confidence_1.000_Length_392	56.4885	2e-30	Populus_trichocarpa_559267	MYB-related
Locus_12785_Transcript_1/1_Confidence_1.000_Length_220	70.8333	1e-28	Carica_papaya_evm.TU.supercontig_27.253	MYB-related
Locus_13298_Transcript_1/1_Confidence_1.000_Length_257	68.6747	2e-30	Populus_trichocarpa_563966	MYB-related
Locus_13867_Transcript_1/1_Confidence_1.000_Length_532	36.5079	4e-08	Coccomyxa_sp._C-169_72270	MYB-related
Locus_14524_Transcript_1/1_Confidence_1.000_Length_615	33.6283	5e-11	Coccomyxa_sp._C-169_72270	MYB-related
Locus_15753_Transcript_1/1_Confidence_1.000_Length_255	44.0476	6e-13	Carica_papaya_evm.TU.supercontig_27.257	MYB-related
Locus_15885_Transcript_1/1_Confidence_1.000_Length_413	52.6786	3e-28	Oryza_sativa_subsp._indica_OsIBCD035653	MYB-related
Locus_48_Transcript_1/1_Confidence_1.000_Length_1138	30.303	2e-39	Arabidopsis_thaliana_AT1G64100.2	NAC
Locus_277_Transcript_1/2_Confidence_1.000_Length_1721	27.1605	8e-18	Oryza_sativa_subsp._indica_OsIBCD014700	NAC
Locus_277_Transcript_2/2_Confidence_1.000_Length_1808	27.1605	8e-18	Oryza_sativa_subsp._indica_OsIBCD014700	NAC
Locus_533_Transcript_1/1_Confidence_1.000_Length_1052	26.3804	4e-30	Oryza_sativa_subsp._indica_OsIBCD014700	NAC
Locus_649_Transcript_1/1_Confidence_1.000_Length_266	27.907	3e-07	Oryza_sativa_subsp._indica_OsIBCD014700	NAC
Locus_775_Transcript_1/1_Confidence_1.000_Length_1380	26.8041	2e-11	Oryza_sativa_subsp._indica_OsIBCD014700	NAC
Locus_1057_Transcript_1/1_Confidence_1.000_Length_1416	57.6471	1e-104	Carica_papaya_evm.TU.supercontig_111.23	NAC
Locus_1155_Transcript_1/2_Confidence_1.000_Length_1859	51.0471	6e-98	Carica_papaya_evm.TU.supercontig_3.174	NAC
Locus_1155_Transcript_2/2_Confidence_1.000_Length_1859	51.0471	6e-98	Carica_papaya_evm.TU.supercontig_3.174	NAC
Locus_1408_Transcript_1/6_Confidence_0.400_Length_1568	42.6357	1e-33	Oryza_sativa_subsp._indica_OsIBCD030168	NAC
Locus_1408_Transcript_3/6_Confidence_0.533_Length_1501	42.9688	1e-33	Oryza_sativa_subsp._indica_OsIBCD030168	NAC
Locus_1408_Transcript_4/6_Confidence_0.467_Length_1434	42.6357	1e-33	Oryza_sativa_subsp._indica_OsIBCD030168	NAC
Locus_1408_Transcript_5/6_Confidence_0.467_Length_1397	42.6357	1e-33	Oryza_sativa_subsp._indica_OsIBCD030168	NAC
Locus_1408_Transcript_6/6_Confidence_0.467_Length_1397	42.6357	1e-33	Oryza_sativa_subsp._indica_OsIBCD030168	NAC
Locus_1429_Transcript_1/1_Confidence_1.000_Length_877	61.0169	9e-59	Populus_trichocarpa_830927	NAC
Locus_1441_Transcript_1/1_Confidence_1.000_Length_235	42.8571	3e-11	Arabidopsis_thaliana_AT1G64100.2	NAC
Locus_1488_Transcript_1/1_Confidence_1.000_Length_758	28.1633	2e-28	Oryza_sativa_subsp._indica_OsIBCD014700	NAC
Locus_1521_Transcript_1/1_Confidence_1.000_Length_1382	44.8378	1e-73	Oryza_sativa_subsp._indica_OsIBCD028981	NAC
Locus_1733_Transcript_1/1_Confidence_1.000_Length_670	32.7189	1e-30	Oryza_sativa_subsp._indica_OsIBCD014700	NAC
Locus_1907_Transcript_1/1_Confidence_1.000_Length_422	40.5405	2e-08	Oryza_sativa_subsp._indica_OsIBCD014700	NAC
Locus_2051_Transcript_1/2_Confidence_1.000_Length_1442	58.0381	1e-106	Populus_trichocarpa_822781	NAC
Locus_2051_Transcript_2/2_Confidence_1.000_Length_1253	53.1148	1e-74	Populus_trichocarpa_822781	NAC
Locus_2070_Transcript_1/1_Confidence_1.000_Length_474	26.3889	1e-10	Oryza_sativa_subsp._indica_OsIBCD014700	NAC
Locus_2154_Transcript_1/1_Confidence_1.000_Length_1029	29.0076	6e-09	Oryza_sativa_subsp._indica_OsIBCD014700	NAC
Locus_2195_Transcript_1/1_Confidence_1.000_Length_463	63.2479	2e-43	Oryza_sativa_subsp._indica_OsIBCD014700	NAC
Locus_2697_Transcript_1/1_Confidence_1.000_Length_574	35.7955	2e-28	Oryza_sativa_subsp._indica_OsIBCD014700	NAC
Locus_2724_Transcript_1/1_Confidence_1.000_Length_1801	28.8321	7e-62	Arabidopsis_thaliana_AT1G64100.2	NAC
Locus_2886_Transcript_1/1_Confidence_1.000_Length_1073	52.6316	3e-95	Oryza_sativa_subsp._indica_OsIBCD030168	NAC
Locus_3038_Transcript_1/1_Confidence_1.000_Length_1061	24.6575	1e-32	Oryza_sativa_subsp._indica_OsIBCD014700	NAC
Locus_3490_Transcript_1/2_Confidence_1.000_Length_1066	23.7443	4e-14	Arabidopsis_thaliana_AT1G64100.2	NAC
Locus_3490_Transcript_2/2_Confidence_1.000_Length_1168	23.7443	4e-14	Arabidopsis_thaliana_AT1G64100.2	NAC
Locus_3520_Transcript_1/1_Confidence_1.000_Length_763	31.6406	5e-30	Oryza_sativa_subsp._indica_OsIBCD014700	NAC
Locus_3982_Transcript_1/1_Confidence_1.000_Length_490	28.2051	1e-07	Oryza_sativa_subsp._indica_OsIBCD014700	NAC
Locus_4032_Transcript_1/1_Confidence_1.000_Length_700	27.5862	2e-15	Oryza_sativa_subsp._indica_OsIBCD014700	NAC
Locus_4100_Transcript_1/1_Confidence_1.000_Length_442	35.5705	2e-21	Oryza_sativa_subsp._indica_OsIBCD030168	NAC
Locus_4381_Transcript_1/1_Confidence_1.000_Length_409	25.5814	2e-13	Arabidopsis_thaliana_AT1G64100.2	NAC
Locus_4419_Transcript_1/2_Confidence_1.000_Length_466	29.4964	1e-17	Oryza_sativa_subsp._indica_OsIBCD014700	NAC
Locus_4419_Transcript_2/2_Confidence_1.000_Length_466	30.2158	3e-18	Oryza_sativa_subsp._indica_OsIBCD014700	NAC
Locus_4552_Transcript_1/1_Confidence_1.000_Length_326	42	2e-18	Arabidopsis_thaliana_AT1G64100.2	NAC
Locus_4567_Transcript_1/1_Confidence_1.000_Length_296	38.4615	5e-13	Oryza_sativa_subsp._indica_OsIBCD014700	NAC
Locus_4609_Transcript_1/1_Confidence_1.000_Length_374	60.6557	3e-15	Oryza_sativa_subsp._indica_OsIBCD030168	NAC
Locus_5283_Transcript_1/1_Confidence_1.000_Length_347	39.1304	3e-18	Oryza_sativa_subsp._indica_OsIBCD014700	NAC
Locus_5312_Transcript_1/1_Confidence_1.000_Length_398	34.375	5e-16	Arabidopsis_thaliana_AT1G64100.2	NAC
Locus_5494_Transcript_1/1_Confidence_1.000_Length_453	37.7483	4e-26	Oryza_sativa_subsp._indica_OsIBCD014700	NAC
Locus_5522_Transcript_1/1_Confidence_1.000_Length_331	43.9252	1e-19	Oryza_sativa_subsp._indica_OsIBCD014700	NAC
Locus_5777_Transcript_1/1_Confidence_1.000_Length_1280	31.8182	3e-07	Oryza_sativa_subsp._indica_OsIBCD026632	NAC
Locus_6134_Transcript_1/1_Confidence_1.000_Length_800	32.4111	3e-35	Oryza_sativa_subsp._indica_OsIBCD014700	NAC
Locus_6413_Transcript_1/1_Confidence_1.000_Length_621	26.9231	4e-08	Oryza_sativa_subsp._indica_OsIBCD014700	NAC
Locus_6691_Transcript_1/1_Confidence_1.000_Length_353	30.1887	3e-08	Oryza_sativa_subsp._indica_OsIBCD014700	NAC
Locus_7078_Transcript_1/1_Confidence_1.000_Length_526	40.4255	3e-07	Oryza_sativa_subsp._indica_OsIBCD026632	NAC
Locus_7249_Transcript_1/1_Confidence_1.000_Length_975	29.8387	2e-28	Oryza_sativa_subsp._indica_OsIBCD014700	NAC
Locus_7301_Transcript_1/1_Confidence_1.000_Length_327	30.6122	1e-07	Oryza_sativa_subsp._indica_OsIBCD014700	NAC
Locus_7310_Transcript_1/1_Confidence_1.000_Length_245	38.75	1e-10	Oryza_sativa_subsp._indica_OsIBCD014700	NAC
Locus_7349_Transcript_1/1_Confidence_1.000_Length_870	24.6269	3e-20	Oryza_sativa_subsp._indica_OsIBCD014700	NAC
Locus_7423_Transcript_1/1_Confidence_1.000_Length_315	30	4e-14	Oryza_sativa_subsp._indica_OsIBCD014700	NAC
Locus_7485_Transcript_1/1_Confidence_1.000_Length_783	23.3051	3e-10	Oryza_sativa_subsp._indica_OsIBCD014700	NAC
Locus_7510_Transcript_1/1_Confidence_1.000_Length_210	41.1765	6e-10	Oryza_sativa_subsp._indica_OsIBCD014700	NAC
Locus_8070_Transcript_1/1_Confidence_1.000_Length_1239	29.5337	2e-16	Oryza_sativa_subsp._indica_OsIBCD014700	NAC
Locus_8074_Transcript_1/1_Confidence_1.000_Length_343	28.7037	1e-11	Arabidopsis_thaliana_AT1G64100.2	NAC
Locus_8216_Transcript_1/1_Confidence_1.000_Length_869	32.1678	7e-43	Oryza_sativa_subsp._indica_OsIBCD014700	NAC
Locus_8526_Transcript_1/1_Confidence_1.000_Length_412	27.8846	2e-08	Oryza_sativa_subsp._indica_OsIBCD014700	NAC
Locus_8583_Transcript_1/2_Confidence_1.000_Length_1868	77.1429	4e-24	Vitis_vinifera_GSVIVP00038745001	NAC
Locus_8583_Transcript_2/2_Confidence_1.000_Length_1863	77.1429	4e-24	Vitis_vinifera_GSVIVP00038745001	NAC
Locus_8804_Transcript_1/1_Confidence_1.000_Length_607	26.9461	2e-13	Oryza_sativa_subsp._indica_OsIBCD014700	NAC
Locus_8822_Transcript_1/1_Confidence_1.000_Length_1473	28.7305	2e-49	Oryza_sativa_subsp._indica_OsIBCD014700	NAC
Locus_8850_Transcript_1/1_Confidence_1.000_Length_616	25.5814	4e-17	Arabidopsis_thaliana_AT1G64100.2	NAC
Locus_8866_Transcript_1/1_Confidence_1.000_Length_376	31.7073	3e-07	Oryza_sativa_subsp._indica_OsIBCD014700	NAC
Locus_9409_Transcript_1/1_Confidence_1.000_Length_727	35.5856	7e-21	Oryza_sativa_subsp._indica_OsIBCD033988	NAC
Locus_9494_Transcript_1/1_Confidence_1.000_Length_411	51.0949	5e-34	Oryza_sativa_subsp._indica_OsIBCD030168	NAC
Locus_9513_Transcript_1/1_Confidence_1.000_Length_570	34.3284	9e-15	Oryza_sativa_subsp._indica_OsIBCD014700	NAC
Locus_9731_Transcript_1/1_Confidence_1.000_Length_728	28.5714	2e-08	Oryza_sativa_subsp._indica_OsIBCD033988	NAC
Locus_9996_Transcript_1/1_Confidence_1.000_Length_361	30.7692	1e-14	Oryza_sativa_subsp._indica_OsIBCD014700	NAC
Locus_10127_Transcript_1/1_Confidence_1.000_Length_554	31.1765	6e-20	Oryza_sativa_subsp._indica_OsIBCD014700	NAC
Locus_10329_Transcript_1/1_Confidence_1.000_Length_577	47.0588	8e-32	Oryza_sativa_subsp._indica_OsIBCD014700	NAC
Locus_10397_Transcript_1/1_Confidence_1.000_Length_611	30.1508	3e-23	Oryza_sativa_subsp._indica_OsIBCD014700	NAC
Locus_10919_Transcript_1/1_Confidence_1.000_Length_271	36.0465	2e-12	Arabidopsis_thaliana_AT1G64100.2	NAC
Locus_11099_Transcript_1/1_Confidence_1.000_Length_437	48.9209	3e-37	Oryza_sativa_subsp._indica_OsIBCD014700	NAC
Locus_11792_Transcript_1/1_Confidence_1.000_Length_210	39.6825	2e-08	Oryza_sativa_subsp._indica_OsIBCD014700	NAC
Locus_12586_Transcript_1/1_Confidence_1.000_Length_289	29.0323	2e-09	Oryza_sativa_subsp._indica_OsIBCD014700	NAC
Locus_12600_Transcript_1/1_Confidence_1.000_Length_314	31.4286	6e-07	Oryza_sativa_subsp._indica_OsIBCD030168	NAC
Locus_13119_Transcript_1/1_Confidence_1.000_Length_329	35.6436	7e-09	Oryza_sativa_subsp._indica_OsIBCD030168	NAC
Locus_13169_Transcript_1/1_Confidence_1.000_Length_273	36.6667	1e-11	Oryza_sativa_subsp._indica_OsIBCD014700	NAC
Locus_13182_Transcript_1/1_Confidence_1.000_Length_713	33.913	3e-38	Oryza_sativa_subsp._indica_OsIBCD014700	NAC
Locus_13351_Transcript_1/1_Confidence_1.000_Length_420	31.8966	1e-11	Oryza_sativa_subsp._indica_OsIBCD014700	NAC
Locus_13382_Transcript_1/1_Confidence_1.000_Length_328	75.4902	2e-44	Carica_papaya_evm.TU.supercontig_594.1	NAC
Locus_13825_Transcript_1/1_Confidence_1.000_Length_628	32.0574	2e-25	Oryza_sativa_subsp._indica_OsIBCD014700	NAC
Locus_13838_Transcript_1/1_Confidence_1.000_Length_214	42.4242	5e-07	Oryza_sativa_subsp._indica_OsIBCD030168	NAC
Locus_14292_Transcript_1/1_Confidence_1.000_Length_220	31.4286	1e-07	Arabidopsis_thaliana_AT1G64100.2	NAC
Locus_14481_Transcript_1/1_Confidence_1.000_Length_316	31.068	2e-15	Oryza_sativa_subsp._indica_OsIBCD014700	NAC
Locus_14635_Transcript_1/1_Confidence_1.000_Length_256	65.7895	1e-21	Vitis_vinifera_GSVIVP00035370001	NAC
Locus_14700_Transcript_1/1_Confidence_1.000_Length_523	34.3023	1e-27	Oryza_sativa_subsp._indica_OsIBCD014700	NAC
Locus_14951_Transcript_1/1_Confidence_1.000_Length_251	69.3878	6e-15	Carica_papaya_evm.TU.supercontig_80.21	NAC
Locus_15055_Transcript_1/1_Confidence_1.000_Length_200	42.1875	1e-07	Arabidopsis_thaliana_AT1G64100.2	NAC
Locus_15112_Transcript_1/1_Confidence_1.000_Length_208	36.2319	2e-08	Oryza_sativa_subsp._indica_OsIBCD014700	NAC
Locus_15218_Transcript_1/1_Confidence_1.000_Length_468	29.4118	2e-07	Oryza_sativa_subsp._indica_OsIBCD014700	NAC
Locus_15395_Transcript_1/1_Confidence_1.000_Length_242	35.443	6e-08	Oryza_sativa_subsp._indica_OsIBCD014700	NAC
Locus_15469_Transcript_1/1_Confidence_1.000_Length_204	64.6154	2e-20	Oryza_sativa_subsp._indica_OsIBCD030168	NAC
Locus_15539_Transcript_1/1_Confidence_1.000_Length_220	53.4247	8e-13	Oryza_sativa_subsp._indica_OsIBCD030168	NAC
Locus_15735_Transcript_1/1_Confidence_1.000_Length_306	66.3366	4e-41	Oryza_sativa_subsp._japonica_LOC_Os03g12120.1	NAC
Locus_15959_Transcript_1/1_Confidence_1.000_Length_209	44.9275	6e-10	Oryza_sativa_subsp._indica_OsIBCD014700	NAC
Locus_15965_Transcript_1/1_Confidence_1.000_Length_227	64.0625	5e-20	Oryza_sativa_subsp._indica_OsIBCD014458	NAC
Locus_655_Transcript_1/1_Confidence_1.000_Length_1127	27.4336	3e-07	Vitis_vinifera_GSVIVP00037281001	OFP
Locus_4659_Transcript_1/1_Confidence_1.000_Length_539	62.3656	3e-23	Populus_trichocarpa_779303	OFP
Locus_7090_Transcript_1/1_Confidence_1.000_Length_946	26.4026	5e-22	Selaginella_moellendorffii_437676	OFP
Locus_9102_Transcript_1/2_Confidence_1.000_Length_869	45.4976	5e-36	Populus_trichocarpa_653681	OFP
Locus_9102_Transcript_2/2_Confidence_1.000_Length_797	42.654	2e-31	Populus_trichocarpa_653681	OFP
Locus_9507_Transcript_1/1_Confidence_1.000_Length_277	67.5325	2e-23	Populus_trichocarpa_181067	OFP
Locus_14391_Transcript_1/1_Confidence_1.000_Length_616	29.7101	3e-14	Selaginella_moellendorffii_437676	OFP
Locus_495_Transcript_3/7_Confidence_0.353_Length_3606	25.1572	9e-14	Coccomyxa_sp._C-169_82291	Orphans
Locus_495_Transcript_4/7_Confidence_0.294_Length_3559	24.8996	9e-14	Vitis_vinifera_GSVIVP00000993001	Orphans
Locus_495_Transcript_6/7_Confidence_0.294_Length_3732	25.1572	1e-13	Coccomyxa_sp._C-169_82291	Orphans
Locus_495_Transcript_7/7_Confidence_0.294_Length_3559	24.8996	9e-14	Vitis_vinifera_GSVIVP00000993001	Orphans
Locus_575_Transcript_1/1_Confidence_1.000_Length_1285	37.8205	2e-44	Populus_trichocarpa_772414	Orphans
Locus_843_Transcript_1/1_Confidence_1.000_Length_1175	41.2879	3e-48	Oryza_sativa_subsp._indica_OsIBSD048695	Orphans
Locus_966_Transcript_1/1_Confidence_1.000_Length_900	70.2341	1e-120	Populus_trichocarpa_797843	Orphans
Locus_1085_Transcript_1/1_Confidence_1.000_Length_789	36.8421	9e-17	Zea_mays_GRMZM2G069248_P01	Orphans
Locus_1169_Transcript_1/1_Confidence_1.000_Length_1577	37.5451	1e-45	Oryza_sativa_subsp._indica_OsIBSD048695	Orphans
Locus_1206_Transcript_1/1_Confidence_1.000_Length_364	70.1754	7e-42	Vitis_vinifera_GSVIVP00020339001	Orphans
Locus_1227_Transcript_1/1_Confidence_1.000_Length_836	35.8696	2e-10	Arabidopsis_lyrata_475432	Orphans
Locus_1267_Transcript_1/1_Confidence_1.000_Length_812	50.7772	1e-62	Selaginella_moellendorffii_437336	Orphans
Locus_1407_Transcript_1/2_Confidence_1.000_Length_1419	68.018	4e-90	Arabidopsis_lyrata_328082	Orphans
Locus_1407_Transcript_2/2_Confidence_1.000_Length_1292	70.8229	1e-168	Vitis_vinifera_GSVIVP00025021001	Orphans
Locus_1804_Transcript_1/1_Confidence_1.000_Length_926	29.2776	5e-22	Arabidopsis_lyrata_475432	Orphans
Locus_1924_Transcript_1/1_Confidence_1.000_Length_429	43.0556	2e-14	Populus_trichocarpa_797843	Orphans
Locus_2289_Transcript_1/1_Confidence_1.000_Length_1565	29.6703	1e-43	Micromonas_sp._RCC299_59410	Orphans
Locus_2290_Transcript_1/4_Confidence_0.625_Length_1622	40.048	2e-79	Chlorella_sp._NC64A_142774	Orphans
Locus_2290_Transcript_2/4_Confidence_0.250_Length_627	49.2537	3e-33	Chlamydomonas_reinhardtii_413078	Orphans
Locus_2290_Transcript_3/4_Confidence_0.625_Length_1512	33.5731	8e-54	Chlorella_sp._NC64A_142774	Orphans
Locus_2290_Transcript_4/4_Confidence_0.625_Length_1659	40.048	2e-79	Chlorella_sp._NC64A_142774	Orphans
Locus_2486_Transcript_1/2_Confidence_1.000_Length_546	37.5691	2e-23	Micromonas_sp._RCC299_59410	Orphans
Locus_2486_Transcript_2/2_Confidence_1.000_Length_500	51.3274	3e-29	Micromonas_sp._RCC299_59410	Orphans
Locus_2513_Transcript_1/1_Confidence_1.000_Length_645	40.1361	2e-20	Oryza_sativa_subsp._indica_OsIBSD048199	Orphans
Locus_2911_Transcript_1/1_Confidence_1.000_Length_224	55.5556	4e-13	Oryza_sativa_subsp._indica_OsIBSD048064	Orphans
Locus_2985_Transcript_1/1_Confidence_1.000_Length_779	38.7692	1e-63	Chlamydomonas_reinhardtii_413078	Orphans
Locus_3257_Transcript_1/2_Confidence_1.000_Length_1041	41.6667	4e-11	Arabidopsis_thaliana_AT1G58210.1	Orphans
Locus_3257_Transcript_2/2_Confidence_1.000_Length_1044	41.6667	4e-11	Arabidopsis_thaliana_AT1G58210.1	Orphans
Locus_3736_Transcript_1/1_Confidence_1.000_Length_295	39.5349	1e-12	Chlorella_sp._NC64A_142774	Orphans
Locus_3869_Transcript_1/1_Confidence_1.000_Length_414	55.5556	8e-12	Oryza_sativa_subsp._indica_OsIBSD048064	Orphans
Locus_4228_Transcript_1/1_Confidence_1.000_Length_374	28.0576	4e-13	Oryza_sativa_subsp._indica_OsIBSD048064	Orphans
Locus_4543_Transcript_1/1_Confidence_1.000_Length_766	41.9913	1e-53	Oryza_sativa_subsp._indica_OsIBCD035553	Orphans
Locus_4940_Transcript_1/1_Confidence_1.000_Length_1361	48.8889	5e-07	Vitis_vinifera_GSVIVP00015636001	Orphans
Locus_5332_Transcript_1/1_Confidence_1.000_Length_347	65.625	3e-07	Oryza_sativa_subsp._indica_OsIBSD048695	Orphans
Locus_6514_Transcript_1/1_Confidence_1.000_Length_535	54.5977	4e-46	Populus_trichocarpa_797843	Orphans
Locus_6857_Transcript_1/1_Confidence_1.000_Length_305	61.4286	3e-16	Vitis_vinifera_GSVIVP00030937001	Orphans
Locus_7512_Transcript_1/1_Confidence_1.000_Length_285	62.2449	6e-29	Arabidopsis_thaliana_AT1G58210.1	Orphans
Locus_7682_Transcript_1/1_Confidence_1.000_Length_698	26.7717	3e-08	Micromonas_sp._RCC299_59822	Orphans
Locus_7774_Transcript_1/2_Confidence_1.000_Length_737	32.7103	4e-11	Arabidopsis_lyrata_477264	Orphans
Locus_7774_Transcript_2/2_Confidence_1.000_Length_656	32.7103	3e-11	Arabidopsis_lyrata_477264	Orphans
Locus_7948_Transcript_1/1_Confidence_1.000_Length_310	48.1481	1e-12	Populus_trichocarpa_740887	Orphans
Locus_7996_Transcript_1/1_Confidence_1.000_Length_977	26.9697	4e-24	Oryza_sativa_subsp._indica_OsIBCD035553	Orphans
Locus_8089_Transcript_2/2_Confidence_1.000_Length_552	59.5238	3e-09	Micromonas_sp._RCC299_59410	Orphans
Locus_8135_Transcript_1/1_Confidence_1.000_Length_408	30.0885	4e-07	Arabidopsis_lyrata_477264	Orphans
Locus_8440_Transcript_1/1_Confidence_1.000_Length_332	72	4e-27	Zea_mays_GRMZM2G069248_P01	Orphans
Locus_8657_Transcript_1/1_Confidence_1.000_Length_248	46.2963	4e-09	Zea_mays_GRMZM2G069248_P01	Orphans
Locus_8927_Transcript_1/1_Confidence_1.000_Length_456	45.098	6e-28	Oryza_sativa_subsp._indica_OsIBCD033744	Orphans
Locus_9058_Transcript_1/1_Confidence_1.000_Length_408	68.1481	4e-47	Carica_papaya_evm.TU.supercontig_84.51	Orphans
Locus_10000_Transcript_1/1_Confidence_1.000_Length_508	27.7311	1e-08	Micromonas_sp._RCC299_59410	Orphans
Locus_10163_Transcript_2/2_Confidence_1.000_Length_1487	25.9615	4e-12	Physcomitrella_patens_10726	Orphans
Locus_10721_Transcript_1/1_Confidence_1.000_Length_483	73.4177	7e-59	Populus_trichocarpa_797843	Orphans
Locus_10840_Transcript_1/1_Confidence_1.000_Length_549	31.2883	6e-12	Zea_mays_GRMZM2G069248_P01	Orphans
Locus_10901_Transcript_1/1_Confidence_1.000_Length_484	65.0307	9e-59	Arabidopsis_thaliana_AT5G15020.1	Orphans
Locus_11114_Transcript_1/1_Confidence_1.000_Length_238	48.2143	3e-09	Populus_trichocarpa_803865	Orphans
Locus_11942_Transcript_1/1_Confidence_1.000_Length_392	63.4615	5e-33	Populus_trichocarpa_248312	Orphans
Locus_12266_Transcript_1/1_Confidence_1.000_Length_681	50	6e-40	Vitis_vinifera_GSVIVP00028927001	Orphans
Locus_12384_Transcript_1/1_Confidence_1.000_Length_468	69.4444	3e-27	Populus_trichocarpa_571834	Orphans
Locus_12760_Transcript_1/1_Confidence_1.000_Length_322	93.3962	2e-52	Arabidopsis_thaliana_AT1G66340.1	Orphans
Locus_13163_Transcript_1/1_Confidence_1.000_Length_238	52.381	4e-08	Populus_trichocarpa_567790	Orphans
Locus_13682_Transcript_1/1_Confidence_1.000_Length_285	70.5263	8e-34	Vitis_vinifera_GSVIVP00028927001	Orphans
Locus_13778_Transcript_1/1_Confidence_1.000_Length_273	75.6098	1e-11	Vitis_vinifera_GSVIVP00030944001	Orphans
Locus_13803_Transcript_1/1_Confidence_1.000_Length_366	34.6774	3e-11	Oryza_sativa_subsp._indica_OsIBSD048064	Orphans
Locus_14268_Transcript_1/1_Confidence_1.000_Length_263	35.2273	5e-07	Carica_papaya_evm.TU.supercontig_44.5	Orphans
Locus_14316_Transcript_1/1_Confidence_1.000_Length_218	59.1549	2e-17	Oryza_sativa_subsp._japonica_LOC_Os10g39540.4	Orphans
Locus_14923_Transcript_1/1_Confidence_1.000_Length_256	61.7647	1e-18	Vitis_vinifera_GSVIVP00005701001	Orphans
Locus_14944_Transcript_1/1_Confidence_1.000_Length_285	50	5e-10	Carica_papaya_evm.TU.supercontig_15.110	Orphans
Locus_15417_Transcript_1/1_Confidence_1.000_Length_864	73.0337	3e-36	Zea_mays_GRMZM2G069248_P01	Orphans
Locus_15424_Transcript_1/1_Confidence_1.000_Length_308	84.507	3e-32	Vitis_vinifera_GSVIVP00022742001	Orphans
Locus_15750_Transcript_1/1_Confidence_1.000_Length_374	43.0556	1e-09	Oryza_sativa_subsp._indica_OsIBSD048064	Orphans
Locus_15957_Transcript_1/1_Confidence_1.000_Length_211	59.7015	1e-15	Populus_trichocarpa_797843	Orphans
Locus_15970_Transcript_1/1_Confidence_1.000_Length_243	44.3038	5e-09	Chlamydomonas_reinhardtii_426452	Orphans
Locus_34_Transcript_1/1_Confidence_1.000_Length_997	36.0465	5e-07	Chlorella_sp._NC64A_134820	PBF-2-like
Locus_1094_Transcript_1/1_Confidence_1.000_Length_481	72.2772	6e-36	Populus_trichocarpa_414440	PBF-2-like
Locus_2480_Transcript_1/2_Confidence_1.000_Length_908	35.1648	6e-08	Chlorella_sp._NC64A_134820	PBF-2-like
Locus_2480_Transcript_2/2_Confidence_1.000_Length_818	35.1648	5e-08	Chlorella_sp._NC64A_134820	PBF-2-like
Locus_3177_Transcript_1/1_Confidence_1.000_Length_375	33.7349	6e-09	Chlorella_sp._NC64A_134820	PBF-2-like
Locus_3528_Transcript_1/2_Confidence_1.000_Length_555	52.1368	2e-25	Chlorella_sp._NC64A_134820	PBF-2-like
Locus_3528_Transcript_2/2_Confidence_1.000_Length_555	52.1368	2e-25	Chlorella_sp._NC64A_134820	PBF-2-like
Locus_5987_Transcript_1/1_Confidence_1.000_Length_557	47.1698	1e-07	Chlorella_sp._NC64A_134820	PBF-2-like
Locus_8185_Transcript_1/2_Confidence_1.000_Length_713	33.3333	3e-07	Chlorella_sp._NC64A_134820	PBF-2-like
Locus_8185_Transcript_2/2_Confidence_1.000_Length_713	33.3333	3e-07	Chlorella_sp._NC64A_134820	PBF-2-like
Locus_13344_Transcript_1/1_Confidence_1.000_Length_424	50	6e-28	Carica_papaya_evm.TU.supercontig_249.7	PBF-2-like
Locus_13383_Transcript_1/1_Confidence_1.000_Length_452	37.3333	3e-07	Chlorella_sp._NC64A_134820	PBF-2-like
Locus_14956_Transcript_1/1_Confidence_1.000_Length_1058	30.1754	8e-28	Chlorella_sp._NC64A_134820	PBF-2-like
Locus_22_Transcript_1/1_Confidence_1.000_Length_614	75.817	2e-61	Populus_trichocarpa_571214	PHD
Locus_24_Transcript_1/6_Confidence_0.533_Length_1171	49.0566	3e-35	Populus_trichocarpa_753204	PHD
Locus_24_Transcript_2/6_Confidence_0.533_Length_1117	51.8519	9e-30	Populus_trichocarpa_753204	PHD
Locus_24_Transcript_4/6_Confidence_0.600_Length_1164	42.9487	4e-41	Vitis_vinifera_GSVIVP00027251001	PHD
Locus_24_Transcript_5/6_Confidence_0.600_Length_1187	51.8868	1e-40	Populus_trichocarpa_753204	PHD
Locus_24_Transcript_6/6_Confidence_0.600_Length_1198	42.9487	4e-39	Vitis_vinifera_GSVIVP00027251001	PHD
Locus_64_Transcript_1/1_Confidence_1.000_Length_1056	30.1587	3e-08	Ostreococcus_tauri_36515	PHD
Locus_85_Transcript_1/1_Confidence_1.000_Length_375	42.4242	4e-09	Zea_mays_GRMZM2G091265_P05	PHD
Locus_184_Transcript_1/1_Confidence_1.000_Length_318	39.6825	1e-10	Zea_mays_GRMZM2G162368_P02	PHD
Locus_267_Transcript_1/1_Confidence_1.000_Length_279	81.5217	3e-42	Populus_trichocarpa_584461	PHD
Locus_459_Transcript_1/6_Confidence_0.667_Length_1780	34.0764	4e-72	Arabidopsis_lyrata_339887	PHD
Locus_459_Transcript_2/6_Confidence_0.667_Length_1778	35.2381	1e-71	Arabidopsis_lyrata_339887	PHD
Locus_459_Transcript_3/6_Confidence_0.533_Length_1741	42.4419	2e-38	Arabidopsis_lyrata_339887	PHD
Locus_459_Transcript_4/6_Confidence_0.533_Length_1670	38.5417	4e-77	Arabidopsis_lyrata_339887	PHD
Locus_459_Transcript_5/6_Confidence_0.400_Length_2035	36.803	1e-100	Arabidopsis_lyrata_339887	PHD
Locus_459_Transcript_6/6_Confidence_0.533_Length_1670	38.5417	4e-77	Arabidopsis_lyrata_339887	PHD
Locus_489_Transcript_1/1_Confidence_1.000_Length_1893	30.8	3e-41	Oryza_sativa_subsp._indica_OsIBCD008838	PHD
Locus_570_Transcript_1/1_Confidence_1.000_Length_1848	34.8571	2e-89	Arabidopsis_lyrata_339887	PHD
Locus_586_Transcript_1/1_Confidence_1.000_Length_336	82.6923	4e-20	Zea_mays_GRMZM2G142197_P01	PHD
Locus_709_Transcript_1/1_Confidence_1.000_Length_1660	54.4218	2e-31	Oryza_sativa_subsp._indica_OsIBCD028447	PHD
Locus_735_Transcript_1/1_Confidence_1.000_Length_1192	26.5432	4e-25	Oryza_sativa_subsp._indica_OsIBCD020180	PHD
Locus_969_Transcript_1/1_Confidence_1.000_Length_2510	33.1492	3e-12	Carica_papaya_evm.TU.supercontig_3.226	PHD
Locus_1108_Transcript_1/2_Confidence_1.000_Length_2163	42.4528	3e-93	Arabidopsis_lyrata_339887	PHD
Locus_1108_Transcript_2/2_Confidence_1.000_Length_2136	42.4528	3e-93	Arabidopsis_lyrata_339887	PHD
Locus_1136_Transcript_1/1_Confidence_1.000_Length_1054	29.6552	4e-08	Oryza_sativa_subsp._indica_OsIBCD020180	PHD
Locus_1202_Transcript_1/1_Confidence_1.000_Length_2207	40.3013	1e-114	Arabidopsis_lyrata_339887	PHD
Locus_1279_Transcript_1/2_Confidence_1.000_Length_889	38.4615	4e-36	Physcomitrella_patens_171844	PHD
Locus_1279_Transcript_2/2_Confidence_1.000_Length_888	38.1356	5e-41	Physcomitrella_patens_171844	PHD
Locus_1289_Transcript_1/1_Confidence_1.000_Length_1226	64.4608	1e-164	Arabidopsis_lyrata_339887	PHD
Locus_1416_Transcript_1/1_Confidence_1.000_Length_754	39.834	1e-40	Vitis_vinifera_GSVIVP00017553001	PHD
Locus_2059_Transcript_1/1_Confidence_1.000_Length_608	50	1e-18	Carica_papaya_evm.TU.supercontig_3.226	PHD
Locus_2072_Transcript_1/1_Confidence_1.000_Length_293	73.8095	2e-30	Populus_trichocarpa_581257	PHD
Locus_2194_Transcript_1/1_Confidence_1.000_Length_472	51.0345	4e-36	Vitis_vinifera_GSVIVP00009252001	PHD
Locus_2247_Transcript_1/2_Confidence_1.000_Length_1358	38.3592	2e-54	Vitis_vinifera_GSVIVP00000498001	PHD
Locus_2269_Transcript_1/1_Confidence_1.000_Length_341	63.5135	2e-25	Vitis_vinifera_GSVIVP00013965001	PHD
Locus_2367_Transcript_1/1_Confidence_1.000_Length_1061	65.8192	1e-135	Populus_trichocarpa_755956	PHD
Locus_2391_Transcript_1/1_Confidence_1.000_Length_654	54.0984	3e-53	Oryza_sativa_subsp._indica_OsIBCD020180	PHD
Locus_2427_Transcript_1/1_Confidence_1.000_Length_374	74.7664	1e-48	Sorghum_bicolor_5061767	PHD
Locus_2561_Transcript_1/1_Confidence_1.000_Length_438	39.8601	8e-21	Populus_trichocarpa_798727	PHD
Locus_2615_Transcript_1/1_Confidence_1.000_Length_440	54.7945	2e-39	Populus_trichocarpa_558337	PHD
Locus_2645_Transcript_1/1_Confidence_1.000_Length_471	34.0659	1e-22	Populus_trichocarpa_754527	PHD
Locus_2658_Transcript_1/1_Confidence_1.000_Length_378	40.625	3e-07	Populus_trichocarpa_554189	PHD
Locus_2746_Transcript_1/1_Confidence_1.000_Length_637	43.8849	1e-29	Arabidopsis_lyrata_339887	PHD
Locus_2805_Transcript_1/2_Confidence_1.000_Length_950	55.3191	7e-81	Populus_trichocarpa_755635	PHD
Locus_2805_Transcript_2/2_Confidence_1.000_Length_503	57.485	9e-47	Vitis_vinifera_GSVIVP00028092001	PHD
Locus_2895_Transcript_1/1_Confidence_1.000_Length_508	68.6567	4e-21	Sorghum_bicolor_5003529	PHD
Locus_2928_Transcript_1/1_Confidence_1.000_Length_383	43.8776	3e-17	Oryza_sativa_subsp._japonica_LOC_Os12g34330.1	PHD
Locus_2960_Transcript_1/1_Confidence_1.000_Length_548	72.7891	1e-58	Populus_trichocarpa_410632	PHD
Locus_2967_Transcript_1/1_Confidence_1.000_Length_1101	44.2815	1e-65	Populus_trichocarpa_415868	PHD
Locus_2999_Transcript_1/3_Confidence_0.714_Length_876	41.8994	7e-35	Physcomitrella_patens_171844	PHD
Locus_2999_Transcript_2/3_Confidence_0.714_Length_894	42.9688	1e-32	Physcomitrella_patens_171844	PHD
Locus_2999_Transcript_3/3_Confidence_0.714_Length_805	40.7035	4e-37	Physcomitrella_patens_171844	PHD
Locus_3149_Transcript_1/1_Confidence_1.000_Length_334	34.5455	4e-15	Arabidopsis_lyrata_339887	PHD
Locus_3168_Transcript_1/1_Confidence_1.000_Length_456	32.6667	4e-13	Zea_mays_GRMZM2G142197_P01	PHD
Locus_3641_Transcript_1/1_Confidence_1.000_Length_1819	80	0	Carica_papaya_evm.TU.supercontig_127.13	PHD
Locus_3656_Transcript_1/1_Confidence_1.000_Length_1185	48.4848	2e-47	Vitis_vinifera_GSVIVP00013965001	PHD
Locus_3768_Transcript_1/1_Confidence_1.000_Length_674	58.4475	4e-70	Vitis_vinifera_GSVIVP00015314001	PHD
Locus_3778_Transcript_1/2_Confidence_1.000_Length_1299	27.5641	7e-11	Arabidopsis_lyrata_358079	PHD
Locus_3778_Transcript_2/2_Confidence_1.000_Length_1293	27.5641	7e-11	Arabidopsis_lyrata_358079	PHD
Locus_3835_Transcript_1/1_Confidence_1.000_Length_974	30.6931	3e-30	Oryza_sativa_subsp._indica_OsIBCD020180	PHD
Locus_3847_Transcript_1/1_Confidence_1.000_Length_323	73.1343	2e-21	Vitis_vinifera_GSVIVP00006733001	PHD
Locus_3870_Transcript_1/1_Confidence_1.000_Length_1221	24.5	1e-12	Oryza_sativa_subsp._indica_OsIBCD008838	PHD
Locus_3955_Transcript_1/1_Confidence_1.000_Length_293	43.956	9e-20	Sorghum_bicolor_5061767	PHD
Locus_4018_Transcript_1/1_Confidence_1.000_Length_461	34.7107	2e-10	Oryza_sativa_subsp._indica_OsIBCD020180	PHD
Locus_4043_Transcript_1/1_Confidence_1.000_Length_365	47.8261	1e-26	Sorghum_bicolor_5061767	PHD
Locus_4115_Transcript_1/1_Confidence_1.000_Length_415	49.6	3e-32	Arabidopsis_lyrata_339887	PHD
Locus_4132_Transcript_1/1_Confidence_1.000_Length_402	38.6364	1e-17	Carica_papaya_evm.TU.supercontig_49.46	PHD
Locus_4168_Transcript_1/1_Confidence_1.000_Length_366	48.7395	3e-20	Populus_trichocarpa_242943	PHD
Locus_4261_Transcript_1/1_Confidence_1.000_Length_687	35.5556	3e-11	Vitis_vinifera_GSVIVP00013965001	PHD
Locus_4348_Transcript_1/1_Confidence_1.000_Length_1058	60.3448	1e-100	Populus_trichocarpa_584461	PHD
Locus_4392_Transcript_1/1_Confidence_1.000_Length_416	71.4286	4e-26	Arabidopsis_lyrata_311665	PHD
Locus_4459_Transcript_1/1_Confidence_1.000_Length_814	44.8276	2e-54	Populus_trichocarpa_577738	PHD
Locus_4463_Transcript_1/1_Confidence_1.000_Length_441	34.2282	2e-14	Arabidopsis_lyrata_339887	PHD
Locus_4498_Transcript_1/1_Confidence_1.000_Length_326	64.6154	6e-18	Carica_papaya_evm.TU.supercontig_215.4	PHD
Locus_4503_Transcript_1/1_Confidence_1.000_Length_326	58.5106	6e-32	Populus_trichocarpa_242943	PHD
Locus_4584_Transcript_1/1_Confidence_1.000_Length_256	60.7143	3e-27	Populus_trichocarpa_753204	PHD
Locus_4894_Transcript_1/1_Confidence_1.000_Length_1112	31.8182	1e-10	Physcomitrella_patens_92690	PHD
Locus_5272_Transcript_1/1_Confidence_1.000_Length_237	46.1538	1e-14	Arabidopsis_lyrata_339887	PHD
Locus_5451_Transcript_1/1_Confidence_1.000_Length_488	40.1515	8e-16	Vitis_vinifera_GSVIVP00024500001	PHD
Locus_5475_Transcript_1/1_Confidence_1.000_Length_492	25	4e-07	Selaginella_moellendorffii_439184	PHD
Locus_5629_Transcript_1/1_Confidence_1.000_Length_631	32.9114	3e-07	Sorghum_bicolor_5053190	PHD
Locus_5744_Transcript_1/1_Confidence_1.000_Length_446	47.3684	3e-25	Populus_trichocarpa_712459	PHD
Locus_5800_Transcript_1/1_Confidence_1.000_Length_353	71.1538	7e-16	Arabidopsis_lyrata_865811	PHD
Locus_6283_Transcript_1/1_Confidence_1.000_Length_338	44.1176	3e-16	Populus_trichocarpa_584461	PHD
Locus_6383_Transcript_1/5_Confidence_0.455_Length_1255	48	2e-49	Sorghum_bicolor_5033275	PHD
Locus_6383_Transcript_2/5_Confidence_0.455_Length_1170	48	1e-49	Sorghum_bicolor_5033275	PHD
Locus_6383_Transcript_3/5_Confidence_0.182_Length_463	52.2727	3e-10	Selaginella_moellendorffii_415214	PHD
Locus_6383_Transcript_4/5_Confidence_0.455_Length_1123	48	1e-49	Sorghum_bicolor_5033275	PHD
Locus_6383_Transcript_5/5_Confidence_0.455_Length_1348	48	2e-49	Sorghum_bicolor_5033275	PHD
Locus_6384_Transcript_1/1_Confidence_1.000_Length_206	56.5217	1e-15	Vitis_vinifera_GSVIVP00029471001	PHD
Locus_6403_Transcript_1/1_Confidence_1.000_Length_628	40.7895	2e-10	Vitis_vinifera_GSVIVP00005671001	PHD
Locus_6433_Transcript_1/1_Confidence_1.000_Length_1671	32	7e-08	Oryza_sativa_subsp._indica_OsIBCD028447	PHD
Locus_6505_Transcript_1/1_Confidence_1.000_Length_359	38.4615	4e-16	Populus_trichocarpa_754527	PHD
Locus_6623_Transcript_1/1_Confidence_1.000_Length_457	57.8231	3e-39	Populus_trichocarpa_581257	PHD
Locus_6842_Transcript_1/1_Confidence_1.000_Length_1954	29.9663	2e-26	Oryza_sativa_subsp._indica_OsIBCD020180	PHD
Locus_6958_Transcript_1/1_Confidence_1.000_Length_950	34.3537	3e-31	Populus_trichocarpa_550449	PHD
Locus_7120_Transcript_1/1_Confidence_1.000_Length_228	66.1972	6e-29	Populus_trichocarpa_754527	PHD
Locus_7184_Transcript_1/1_Confidence_1.000_Length_537	31.7757	4e-12	Physcomitrella_patens_159935	PHD
Locus_7293_Transcript_1/1_Confidence_1.000_Length_456	77.4834	3e-69	Carica_papaya_evm.TU.supercontig_18.20	PHD
Locus_7327_Transcript_1/1_Confidence_1.000_Length_249	75	5e-29	Populus_trichocarpa_554189	PHD
Locus_7374_Transcript_1/1_Confidence_1.000_Length_455	75.7576	6e-51	Populus_trichocarpa_244954	PHD
Locus_7720_Transcript_1/1_Confidence_1.000_Length_511	55.3719	8e-37	Arabidopsis_lyrata_339887	PHD
Locus_7763_Transcript_1/1_Confidence_1.000_Length_523	65.7143	3e-31	Oryza_sativa_subsp._indica_OsIBCD028447	PHD
Locus_7805_Transcript_1/2_Confidence_1.000_Length_2170	44.4227	1e-126	Arabidopsis_lyrata_339887	PHD
Locus_7805_Transcript_2/2_Confidence_1.000_Length_1156	47.0588	1e-12	Arabidopsis_lyrata_339887	PHD
Locus_7969_Transcript_1/1_Confidence_1.000_Length_522	28.9256	3e-13	Arabidopsis_lyrata_339887	PHD
Locus_8095_Transcript_1/1_Confidence_1.000_Length_1028	53.75	2e-19	Oryza_sativa_subsp._indica_OsIBCD028447	PHD
Locus_8294_Transcript_1/1_Confidence_1.000_Length_500	63.5135	1e-22	Vitis_vinifera_GSVIVP00023051001	PHD
Locus_8392_Transcript_1/1_Confidence_1.000_Length_240	83.75	2e-33	Populus_trichocarpa_577738	PHD
Locus_8481_Transcript_1/1_Confidence_1.000_Length_230	34.8315	3e-10	Oryza_sativa_subsp._indica_OsIBCD020180	PHD
Locus_8622_Transcript_1/1_Confidence_1.000_Length_384	56.1644	2e-15	Vitis_vinifera_GSVIVP00006733001	PHD
Locus_8751_Transcript_1/1_Confidence_1.000_Length_248	54.878	5e-23	Carica_papaya_evm.TU.supercontig_188.20	PHD
Locus_9000_Transcript_1/1_Confidence_1.000_Length_239	53.4483	1e-07	Micromonas_sp._RCC299_56635	PHD
Locus_9026_Transcript_1/1_Confidence_1.000_Length_424	37.963	3e-12	Micromonas_pusilla_CCMP1545_57145	PHD
Locus_9125_Transcript_1/1_Confidence_1.000_Length_303	41.4141	3e-17	Arabidopsis_lyrata_339887	PHD
Locus_9214_Transcript_1/1_Confidence_1.000_Length_248	65	1e-27	Populus_trichocarpa_753204	PHD
Locus_9557_Transcript_1/1_Confidence_1.000_Length_1846	25.4237	2e-24	Oryza_sativa_subsp._indica_OsIBCD020180	PHD
Locus_9618_Transcript_1/1_Confidence_1.000_Length_865	45.0199	3e-55	Arabidopsis_lyrata_339887	PHD
Locus_9782_Transcript_1/1_Confidence_1.000_Length_601	21.7391	9e-07	Selaginella_moellendorffii_438275	PHD
Locus_9801_Transcript_1/1_Confidence_1.000_Length_218	46.4789	2e-13	Zea_mays_GRMZM2G062376_P03	PHD
Locus_9802_Transcript_1/1_Confidence_1.000_Length_400	69.1729	5e-55	Carica_papaya_evm.TU.supercontig_37.92	PHD
Locus_9860_Transcript_1/1_Confidence_1.000_Length_388	40	2e-18	Populus_trichocarpa_209701	PHD
Locus_9943_Transcript_1/1_Confidence_1.000_Length_769	43.1373	2e-13	Populus_trichocarpa_554189	PHD
Locus_10051_Transcript_1/1_Confidence_1.000_Length_287	54.7619	7e-07	Vitis_vinifera_GSVIVP00013965001	PHD
Locus_10179_Transcript_1/1_Confidence_1.000_Length_615	54.0741	1e-33	Populus_trichocarpa_294068	PHD
Locus_10352_Transcript_1/1_Confidence_1.000_Length_514	40.6452	2e-30	Oryza_sativa_subsp._indica_OsIBCD020180	PHD
Locus_10480_Transcript_1/1_Confidence_1.000_Length_290	75.2688	2e-38	Populus_trichocarpa_421736	PHD
Locus_10579_Transcript_1/1_Confidence_1.000_Length_278	67.5	6e-07	Vitis_vinifera_GSVIVP00003645001	PHD
Locus_10588_Transcript_1/1_Confidence_1.000_Length_227	59.0909	5e-18	Populus_trichocarpa_242943	PHD
Locus_10641_Transcript_1/1_Confidence_1.000_Length_406	63.8298	1e-11	Populus_trichocarpa_558337	PHD
Locus_10703_Transcript_1/1_Confidence_1.000_Length_503	39.5349	1e-26	Arabidopsis_lyrata_339887	PHD
Locus_10705_Transcript_1/1_Confidence_1.000_Length_422	57.8571	1e-46	Populus_trichocarpa_209701	PHD
Locus_10715_Transcript_1/1_Confidence_1.000_Length_290	86.3158	4e-43	Arabidopsis_thaliana_AT4G27910.1	PHD
Locus_10801_Transcript_1/1_Confidence_1.000_Length_296	62.5	7e-33	Populus_trichocarpa_294068	PHD
Locus_11487_Transcript_1/1_Confidence_1.000_Length_549	85.4054	8e-97	Populus_trichocarpa_828090	PHD
Locus_11526_Transcript_1/1_Confidence_1.000_Length_222	53.4247	1e-19	Populus_trichocarpa_244954	PHD
Locus_11541_Transcript_1/1_Confidence_1.000_Length_793	79.3651	6e-90	Populus_trichocarpa_556513	PHD
Locus_11544_Transcript_1/1_Confidence_1.000_Length_317	47.3684	1e-07	Carica_papaya_evm.TU.supercontig_92.17	PHD
Locus_11804_Transcript_1/1_Confidence_1.000_Length_687	34.6667	4e-13	Vitis_vinifera_GSVIVP00006733001	PHD
Locus_11901_Transcript_1/1_Confidence_1.000_Length_315	40.9091	2e-09	Populus_trichocarpa_753204	PHD
Locus_12021_Transcript_1/1_Confidence_1.000_Length_208	64.7059	1e-22	Populus_trichocarpa_581257	PHD
Locus_12157_Transcript_1/1_Confidence_1.000_Length_422	49.6296	2e-30	Oryza_sativa_subsp._indica_OsIBCD020180	PHD
Locus_12237_Transcript_1/1_Confidence_1.000_Length_294	73.3333	1e-36	Populus_trichocarpa_828090	PHD
Locus_12371_Transcript_1/1_Confidence_1.000_Length_303	45.6522	2e-16	Populus_trichocarpa_577738	PHD
Locus_12388_Transcript_1/1_Confidence_1.000_Length_207	60.2941	6e-21	Vitis_vinifera_GSVIVP00009252001	PHD
Locus_12497_Transcript_1/1_Confidence_1.000_Length_231	48.75	2e-12	Populus_trichocarpa_798727	PHD
Locus_12563_Transcript_1/1_Confidence_1.000_Length_249	57.971	3e-22	Populus_trichocarpa_754527	PHD
Locus_12687_Transcript_1/1_Confidence_1.000_Length_494	26.875	8e-10	Micromonas_sp._RCC299_56635	PHD
Locus_12692_Transcript_1/1_Confidence_1.000_Length_365	70	6e-08	Populus_trichocarpa_798727	PHD
Locus_12795_Transcript_1/1_Confidence_1.000_Length_220	92.7536	4e-39	Vitis_vinifera_GSVIVP00025484001	PHD
Locus_13198_Transcript_1/1_Confidence_1.000_Length_256	66.2651	2e-28	Vitis_vinifera_GSVIVP00028092001	PHD
Locus_13373_Transcript_1/1_Confidence_1.000_Length_232	51.9481	5e-17	Oryza_sativa_subsp._indica_OsIBCD020180	PHD
Locus_13375_Transcript_1/1_Confidence_1.000_Length_218	86.1111	4e-33	Populus_trichocarpa_415868	PHD
Locus_13441_Transcript_1/1_Confidence_1.000_Length_218	46.4789	2e-13	Zea_mays_GRMZM2G062376_P03	PHD
Locus_13502_Transcript_1/1_Confidence_1.000_Length_202	72.7273	2e-26	Populus_trichocarpa_261278	PHD
Locus_13807_Transcript_1/1_Confidence_1.000_Length_283	42.268	4e-14	Oryza_sativa_subsp._indica_OsIBCD020180	PHD
Locus_14174_Transcript_1/1_Confidence_1.000_Length_303	76.4706	1e-12	Arabidopsis_thaliana_AT3G24010.1	PHD
Locus_14181_Transcript_1/1_Confidence_1.000_Length_236	68.0851	6e-19	Populus_trichocarpa_411644	PHD
Locus_14431_Transcript_1/1_Confidence_1.000_Length_253	42.5	3e-07	Zea_mays_GRMZM2G162368_P02	PHD
Locus_14440_Transcript_1/1_Confidence_1.000_Length_423	32.3944	8e-13	Arabidopsis_lyrata_915773	PHD
Locus_14874_Transcript_1/1_Confidence_1.000_Length_293	76.1364	1e-39	Vitis_vinifera_GSVIVP00006733001	PHD
Locus_14992_Transcript_1/1_Confidence_1.000_Length_298	78.6517	1e-33	Populus_trichocarpa_712459	PHD
Locus_15565_Transcript_1/1_Confidence_1.000_Length_286	43.9394	2e-09	Arabidopsis_lyrata_339887	PHD
Locus_15842_Transcript_1/1_Confidence_1.000_Length_207	48.4848	4e-10	Vitis_vinifera_GSVIVP00029471001	PHD
Locus_15904_Transcript_1/1_Confidence_1.000_Length_207	46.2687	4e-10	Zea_mays_GRMZM2G150786_P01	PHD
Locus_15950_Transcript_1/1_Confidence_1.000_Length_410	46.5116	2e-15	Zea_mays_GRMZM2G062376_P03	PHD
Locus_4924_Transcript_1/1_Confidence_1.000_Length_1151	68.6957	4e-87	Populus_trichocarpa_826609	PLATZ
Locus_4986_Transcript_1/1_Confidence_1.000_Length_420	52.7027	2e-17	Populus_trichocarpa_566415	PLATZ
Locus_5500_Transcript_1/2_Confidence_1.000_Length_1555	61.9632	1e-84	Populus_trichocarpa_831731	PLATZ
Locus_5500_Transcript_2/2_Confidence_1.000_Length_1453	57.265	5e-64	Populus_trichocarpa_710669	PLATZ
Locus_6141_Transcript_1/1_Confidence_1.000_Length_359	46.5909	1e-15	Coccomyxa_sp._C-169_82509	Pseudo ARR-B
Locus_6694_Transcript_1/1_Confidence_1.000_Length_621	41.5094	2e-37	Coccomyxa_sp._C-169_82509	Pseudo ARR-B
Locus_9694_Transcript_1/1_Confidence_1.000_Length_637	53.3333	4e-35	Coccomyxa_sp._C-169_82509	Pseudo ARR-B
Locus_9987_Transcript_1/1_Confidence_1.000_Length_462	54.3307	4e-32	Coccomyxa_sp._C-169_82509	Pseudo ARR-B
Locus_2177_Transcript_1/1_Confidence_1.000_Length_2055	64.9222	0	Populus_trichocarpa_639804	RB
Locus_3200_Transcript_1/1_Confidence_1.000_Length_307	68	6e-32	Populus_trichocarpa_639804	RB
Locus_12969_Transcript_1/1_Confidence_1.000_Length_523	55.2448	2e-42	Vitis_vinifera_GSVIVP00032361001	RB
Locus_11534_Transcript_1/1_Confidence_1.000_Length_699	81.2808	1e-93	Populus_trichocarpa_805875	Rcd1-like
Locus_713_Transcript_1/3_Confidence_0.714_Length_2449	33.9888	2e-51	Oryza_sativa_subsp._japonica_LOC_Os06g12360.1	RWP-RK
Locus_713_Transcript_2/3_Confidence_0.714_Length_2523	33.3333	3e-55	Oryza_sativa_subsp._japonica_LOC_Os06g12360.1	RWP-RK
Locus_713_Transcript_3/3_Confidence_0.714_Length_2449	33.9888	2e-51	Oryza_sativa_subsp._japonica_LOC_Os06g12360.1	RWP-RK
Locus_1428_Transcript_1/1_Confidence_1.000_Length_570	31.7073	2e-21	Oryza_sativa_subsp._japonica_LOC_Os06g12360.1	RWP-RK
Locus_1812_Transcript_1/1_Confidence_1.000_Length_343	26.5487	4e-09	Oryza_sativa_subsp._japonica_LOC_Os06g12360.1	RWP-RK
Locus_1865_Transcript_1/1_Confidence_1.000_Length_506	28.0488	2e-11	Oryza_sativa_subsp._japonica_LOC_Os06g12360.1	RWP-RK
Locus_1939_Transcript_1/1_Confidence_1.000_Length_538	43.6364	9e-37	Oryza_sativa_subsp._japonica_LOC_Os06g12360.1	RWP-RK
Locus_2092_Transcript_1/1_Confidence_1.000_Length_303	37.1134	5e-13	Oryza_sativa_subsp._japonica_LOC_Os06g12360.1	RWP-RK
Locus_2832_Transcript_1/1_Confidence_1.000_Length_1297	43.6693	1e-91	Oryza_sativa_subsp._japonica_LOC_Os06g12360.1	RWP-RK
Locus_3320_Transcript_1/1_Confidence_1.000_Length_907	32.0755	2e-09	Oryza_sativa_subsp._japonica_LOC_Os06g12360.1	RWP-RK
Locus_3672_Transcript_1/1_Confidence_1.000_Length_227	38.0282	4e-10	Oryza_sativa_subsp._japonica_LOC_Os06g12360.1	RWP-RK
Locus_3769_Transcript_1/1_Confidence_1.000_Length_484	28.7671	2e-14	Oryza_sativa_subsp._japonica_LOC_Os06g12360.1	RWP-RK
Locus_3795_Transcript_1/1_Confidence_1.000_Length_217	33.8028	5e-07	Oryza_sativa_subsp._japonica_LOC_Os06g12360.1	RWP-RK
Locus_3813_Transcript_1/1_Confidence_1.000_Length_666	25.8216	2e-11	Oryza_sativa_subsp._japonica_LOC_Os06g12360.1	RWP-RK
Locus_3976_Transcript_1/1_Confidence_1.000_Length_244	32.8947	4e-08	Oryza_sativa_subsp._japonica_LOC_Os06g12360.1	RWP-RK
Locus_4468_Transcript_1/1_Confidence_1.000_Length_318	31.6667	5e-07	Coccomyxa_sp._C-169_82264	RWP-RK
Locus_5487_Transcript_1/1_Confidence_1.000_Length_1030	29.595	6e-38	Oryza_sativa_subsp._japonica_LOC_Os06g12360.1	RWP-RK
Locus_6035_Transcript_1/1_Confidence_1.000_Length_671	33.6364	1e-13	Oryza_sativa_subsp._japonica_LOC_Os06g12360.1	RWP-RK
Locus_6311_Transcript_1/1_Confidence_1.000_Length_767	28.9157	1e-40	Oryza_sativa_subsp._japonica_LOC_Os06g12360.1	RWP-RK
Locus_6525_Transcript_1/1_Confidence_1.000_Length_426	33.8129	5e-17	Oryza_sativa_subsp._japonica_LOC_Os06g12360.1	RWP-RK
Locus_6919_Transcript_1/1_Confidence_1.000_Length_470	35.7143	5e-25	Oryza_sativa_subsp._japonica_LOC_Os06g12360.1	RWP-RK
Locus_7407_Transcript_1/1_Confidence_1.000_Length_334	41.5094	2e-16	Oryza_sativa_subsp._japonica_LOC_Os06g12360.1	RWP-RK
Locus_7837_Transcript_1/2_Confidence_1.000_Length_784	35.3846	1e-26	Populus_trichocarpa_551239	RWP-RK
Locus_7837_Transcript_2/2_Confidence_1.000_Length_740	29.0909	6e-07	Populus_trichocarpa_551239	RWP-RK
Locus_8831_Transcript_1/1_Confidence_1.000_Length_606	34.7107	8e-14	Oryza_sativa_subsp._japonica_LOC_Os06g12360.1	RWP-RK
Locus_8981_Transcript_1/1_Confidence_1.000_Length_939	35	6e-07	Oryza_sativa_subsp._japonica_LOC_Os06g12360.1	RWP-RK
Locus_9014_Transcript_1/1_Confidence_1.000_Length_366	36.6667	1e-09	Oryza_sativa_subsp._japonica_LOC_Os06g12360.1	RWP-RK
Locus_9088_Transcript_1/1_Confidence_1.000_Length_412	33.5714	2e-20	Oryza_sativa_subsp._japonica_LOC_Os06g12360.1	RWP-RK
Locus_9651_Transcript_1/1_Confidence_1.000_Length_855	51.6667	6e-68	Oryza_sativa_subsp._japonica_LOC_Os06g12360.1	RWP-RK
Locus_11559_Transcript_1/1_Confidence_1.000_Length_850	32.3944	2e-19	Oryza_sativa_subsp._japonica_LOC_Os06g12360.1	RWP-RK
Locus_11574_Transcript_1/1_Confidence_1.000_Length_617	28.5714	4e-13	Oryza_sativa_subsp._japonica_LOC_Os06g12360.1	RWP-RK
Locus_13143_Transcript_1/1_Confidence_1.000_Length_240	40.2597	5e-10	Oryza_sativa_subsp._japonica_LOC_Os06g12360.1	RWP-RK
Locus_13913_Transcript_1/1_Confidence_1.000_Length_273	44.3182	2e-12	Oryza_sativa_subsp._japonica_LOC_Os06g12360.1	RWP-RK
Locus_14045_Transcript_1/1_Confidence_1.000_Length_263	36.4706	5e-07	Oryza_sativa_subsp._japonica_LOC_Os06g12360.1	RWP-RK
Locus_14559_Transcript_1/1_Confidence_1.000_Length_296	41.6667	4e-17	Oryza_sativa_subsp._japonica_LOC_Os06g12360.1	RWP-RK
Locus_14605_Transcript_1/1_Confidence_1.000_Length_218	37.5	3e-08	Oryza_sativa_subsp._japonica_LOC_Os06g12360.1	RWP-RK
Locus_15336_Transcript_1/1_Confidence_1.000_Length_241	35.9375	8e-07	Oryza_sativa_subsp._japonica_LOC_Os06g12360.1	RWP-RK
Locus_15378_Transcript_1/1_Confidence_1.000_Length_263	34.0909	6e-08	Oryza_sativa_subsp._japonica_LOC_Os06g12360.1	RWP-RK
Locus_838_Transcript_1/4_Confidence_0.700_Length_2720	30.1829	1e-29	Oryza_sativa_subsp._indica_OsIBCD005009	SBP
Locus_838_Transcript_2/4_Confidence_0.700_Length_2741	30.1829	1e-29	Oryza_sativa_subsp._indica_OsIBCD005009	SBP
Locus_838_Transcript_3/4_Confidence_0.500_Length_2645	30.1829	1e-29	Oryza_sativa_subsp._indica_OsIBCD005009	SBP
Locus_838_Transcript_4/4_Confidence_0.500_Length_2542	30.1829	1e-29	Oryza_sativa_subsp._indica_OsIBCD005009	SBP
Locus_914_Transcript_1/1_Confidence_1.000_Length_346	58.7719	2e-37	Oryza_sativa_subsp._indica_OsIBCD005009	SBP
Locus_1051_Transcript_1/1_Confidence_1.000_Length_796	32.4176	1e-17	Chlorella_sp._NC64A_58151	SBP
Locus_1056_Transcript_1/1_Confidence_1.000_Length_1244	53.2934	8e-96	Oryza_sativa_subsp._indica_OsIBCD005009	SBP
Locus_1443_Transcript_2/2_Confidence_1.000_Length_1619	29.4479	1e-13	Chlorella_sp._NC64A_58151	SBP
Locus_1981_Transcript_1/2_Confidence_1.000_Length_1281	62.3853	1e-123	Carica_papaya_evm.TU.supercontig_181.5	SBP
Locus_1981_Transcript_2/2_Confidence_1.000_Length_1255	59.8383	1e-128	Carica_papaya_evm.TU.supercontig_181.5	SBP
Locus_2371_Transcript_2/2_Confidence_1.000_Length_1477	29.7071	1e-20	Chlorella_sp._NC64A_58151	SBP
Locus_2433_Transcript_1/1_Confidence_1.000_Length_636	32.5581	1e-08	Oryza_sativa_subsp._indica_OsIBCD005009	SBP
Locus_2483_Transcript_1/1_Confidence_1.000_Length_722	55.0296	2e-49	Oryza_sativa_subsp._indica_OsIBCD005009	SBP
Locus_2581_Transcript_1/1_Confidence_1.000_Length_363	37.7778	8e-14	Oryza_sativa_subsp._indica_OsIBCD005009	SBP
Locus_2827_Transcript_1/1_Confidence_1.000_Length_585	63.587	4e-61	Vitis_vinifera_GSVIVP00025360001	SBP
Locus_2907_Transcript_1/1_Confidence_1.000_Length_1785	54.3605	1e-111	Oryza_sativa_subsp._indica_OsIBCD005009	SBP
Locus_3585_Transcript_1/1_Confidence_1.000_Length_697	39.3617	7e-12	Oryza_sativa_subsp._indica_OsIBCD005009	SBP
Locus_4174_Transcript_1/1_Confidence_1.000_Length_381	31.7073	3e-08	Oryza_sativa_subsp._indica_OsIBCD005009	SBP
Locus_4230_Transcript_1/1_Confidence_1.000_Length_662	30.0546	2e-14	Chlorella_sp._NC64A_58151	SBP
Locus_5006_Transcript_1/1_Confidence_1.000_Length_2199	43.6027	1e-124	Populus_trichocarpa_226094	SBP
Locus_5156_Transcript_1/2_Confidence_1.000_Length_944	33.6879	1e-41	Oryza_sativa_subsp._indica_OsIBCD005009	SBP
Locus_5156_Transcript_2/2_Confidence_1.000_Length_944	33.6879	1e-41	Oryza_sativa_subsp._indica_OsIBCD005009	SBP
Locus_5374_Transcript_1/1_Confidence_1.000_Length_743	33.7838	4e-24	Oryza_sativa_subsp._indica_OsIBCD005009	SBP
Locus_5445_Transcript_1/1_Confidence_1.000_Length_775	28.436	8e-10	Chlorella_sp._NC64A_58151	SBP
[truncated: 505 more rows]
