# Supplementary material for: Perigone Lobe Transcriptome Analysis Provides Insights into Rafflesia cantleyi Flower Development
Source: PLoS One. 2016 Dec 15;11(12):e0167958. doi: 10.1371/journal.pone.0167958 (PMC5158018; doi:10.1371/journal.pone.0167958)
Supplement: S6 Table — (XLSX) [file pone.0167958.s007.xlsx]

## Sheet: Sheet1
Query name	FPKM value	Putative ID	Organism	E value
CUFF.951	17634.9	SufE-like protein	Cucumis sativus	1e-56
CUFF.811	11702.1	Predicted protein	Populus trichocarpa	9e-44
CUFF.3284	10265.1	RALFL33, putative	Ricinus communis	4e-22
CUFF.9007	10157.3	Fructose biphosphate aldolase	Linum grandiflorum	1e-137
CUFF.5959	9059.61	-	-	-
CUFF.11404	7041.79	-	-	-
CUFF.8611	6525.57	Hypothetical protein	Ricinus communis	1e-76
CUFF.6933	6030.88	Cytochrome P450 83B1	Vitis vinifera	0
CUFF.3949	5564.13	Hydroxyproline rich glycoprotein	Solanum tuberosum	6e-08
CUFF.10558	5314.49	-	-	-
CUFF.8768	5123.82	-	-	-
CUFF.1903	4924.8	Adenosylhomocysteinase isoform 1	Vitis vinifera	0
CUFF.3272	4784.98	-	-	-
CUFF.6387	4325.38	Predicted protein	Populus trichocarpa	3e-38
CUFF.776	4093.94	LEA protein	Populus suaveolens	4e-16
CUFF.782	3729.81	Predicted protein product	Vitis vinifera	5e-09
CUFF.9938	3369.38	-	-	-
CUFF.11276	3247.78	Fiber Protein	Solanum tuberosum	3e-26
CUFF.8771	3217.59	-	-	-
CUFF.8787	2997.71	Acyl desaturase	Vitis vinifera	1e-177
CUFF.9525	2973.32	Intrinsic membrane protein	Mimosa pudica	1e-136
CUFF.13439	2893.68	Ubiquitin protein ligase	Ricinus communis	2e-45
CUFF.6744	2788.61	SSC5D protein	Pan paniscus	1e-07
CUFF.13290	2764.65	Predicted protein	Populus trichocarpa	3e-51
CUFF.3946	2528.53	-	-	-
CUFF.5580	2511.71	Predicted protein	Populus suaveolens	2e-22
CUFF.7939	2446.57	Metallothionein-like protein	Gossypium hirsutum	6e-07
CUFF.8759	2379.52	Hexokinase	Citrus sinensis	2e-39
CUFF.120	2278.78	-	-	-
CUFF.3194	2251.32	Heat shock protein	Ricinus communis	0
CUFF.8951	2225.41	Chitinase	Ricinus communis	4e-75
CUFF.787	2183.23	-	-	-
CUFF.9951	2177.11	Hypothetical protein Osl_18488	Oryza sativa	4e-13
CUFF.5947	2146.32	-	-	-
CUFF.13692	2101.86	Histone h4	Cysticapnos vesicarial	1e-24
CUFF.11648	2088.01	Hypothetical protein	Ricinus communis	2e-07
CUFF.4742	2086.42	Alpha-expansin precursor	Ricinus communis	9e-120
CUFF.13225	2038.34	Catalase	Manihot esculenta	2e-16
CUFF.8785	2020.17	-	-	-
CUFF.6104	1956.27	Mitogen activated protein kinase 4	Nicotiana attenuata	1e-102
CUFF.10439	1926.67	-	-	-
CUFF.8797	1886.37	Aquaporin 1 plasma membrane	Hevea brasilensis	4e-99
CUFF.11229	1727.51	-	-	-
CUFF.6267	1692.39	-	-	-
CUFF.5828	1668.56	Histone H3	Arabidopsis thaliana	2e-70
CUFF.7370	1642.16	-	-	-
CUFF.6562	1639.92	Sulphate transporter	Ricinus communis	0
CUFF.4884	1618.71	-	-	-
CUFF.8799	1591.46	Actin 1	Populus trichocarpa	0
CUFF.8758	1572.8	Hexokinase	Citrus sinensis	1e-134
CUFF.6904	1556.23	Extensin-like protein	Cucumis sativus	8e-165
CUFF.6055	1535.81	Predicted protein	Populus trichocarpa	2e-47
