# Supplementary material for: Perigone Lobe Transcriptome Analysis Provides Insights into Rafflesia cantleyi Flower Development
Source: PLoS One. 2016 Dec 15;11(12):e0167958. doi: 10.1371/journal.pone.0167958 (PMC5158018; doi:10.1371/journal.pone.0167958)
Supplement: S7 Table — (XLSX) [file pone.0167958.s008.xlsx]

## Sheet: Sheet1
Gene ID	Transcript name	Sequence	FPKM-flower	FPKM-bud	log2(fold)	p value	q value
XLOC_006859	Locus_2_Transcript_1/1_Confidence_1.000_Length_1361:0-1361	TGGTTCCCCCGAGTTCGAGCTAAAAGGCAAAGATCATACTTCTTGTGAACGACGAAGCCGGGTTTCGATTGGGTGTCTATGCCTTCCTTGTTCATTCCAGCGGGCATTTCCCAGTCAAACGCGTAAAGAAGATTAGCGAGGGCAAGCTCCGATACCGCAACTCCTAGATGTATGCCTGGGCAAATTCTTCGTCCTCCTCCAAATGGTATGAGCTGGTAGTCTTGTCCTCTGAAGTCAATAGAAGTACCCAAGAATCTCTCAGGCAAGAACTCTTCTGGGTTTTCCCAGAATTCAGGATCTCTACCAATTGCCCATGCATTCACGTAAACTAGGGTTTTAGATGGTATCTCATACCCATCGATCACACACGATTTTATTGTTTCTCTCGGGAGCAGTAAT…	885.011	0.604916	-10.5147	2.24126e-10	4.35627e-07
XLOC_007394	Locus_361_Transcript_1/1_Confidence_1.000_Length_2430:4-2291	AAATCCGTGATAAACTCTCGCTGTCAATTCGTTTAGTTTAAGGTTTCTTCTTAGTTTTTTTTTTCCTGGTTTCTGGAATGGTTAGTTCCGAAGGTTTTTGCGGCTTAGCACCGAAGCAGTACGGTGTAACTAAGCCTATATCACTTTCCGGGCCTACTGAAGTGGATATGCTTAGGACCCGTGAATTAGAAGAGATTCTCGTTAATGCTGGCCTTTACGAGAGCAAAGAGGAAACTGCCAAGAGAGAAAGGGTTTTGGATCGGATTGGCCAGGTTGCAAAAGATTGGGTGAAACAACTTACTCGTCTAAGGGGGTATACAGACCAAATGGTGGAAGATGCAAATGCTGTCATTTTTACTTTTGGCTCTTATTGTCTTGGGGTGCATGGTCCTGGGGCTG…	24.5972	0.0789593	-8.28317	8.24753e-08	2.09093e-05
XLOC_007745	Locus_4018_Transcript_1/1_Confidence_1.000_Length_672:0-646	GAGAGTCGCATGTAAGAGAAAGAAGGAGACGGAGACTTGATGAAGATGCAGGCCAAGCCACAGTCCTTTCTGCCATTTTTGTATTTTGTTATGGCTCTGTACACAAAAGGAATAACGCCCTCCATTGGAGCTCTGTGCTTCGTCTTGGCAACGCAACAGGATGCAGAGAGAGAGAGAGAGAGAGAGAAATAACAAGAGAACGATTGATTGGTGGAAGATGAGGAGAGGAAGGGGATGGCGTATGATATATAGAGTAATGATGTGGGGTCCGGTGTCGTTGAGTATCAATTGAAATCGATGAATCGTCGTCATCATCATCCATTGGATCTTATCTAAGAGAAAAGCGGCGCCCAATGTTTGGAAATTAGGAAATTGAACAAAACTAGAAATTTCCCGACC…	164.997	0.789329	-7.7076	1.33746e-06	0.000151072
XLOC_008568	Locus_5000_Transcript_1/1_Confidence_1.000_Length_1101:46-1101	AGTTGGGCCAATAAAAATATTAAAATTAGTATCTTGCACTATCTTATTCATCTTTGGTCAATTGAATAATTCAATATCCATTCATCTTGAGTCAATTGTCCAAATGATTGTTCTTGATTTGTTAACCTAATCTAGGTCAATGATACGATTGGAACATTGGCCGGAGGGCGATACTATGACCAAGATGTTATTGCTGCTGGCCTCGCATCCGAAGGCGGCAGCAAGCTGAAGATGCTCATCAGCTACGTTGATAATCTTCCTACTGGGGAGGAGAAGGGGTTGTTTTATGCATTGGACCTTGGTGGAACAAATTTTCGTGTTCTCCGTGTCCTCCTGGGTGGGAAAGAAGGTGTTCTCAAACAAGATTGCGAGGAAGTTTCTATTCCTCCACAGTTGATG…	230.149	1.23281	-7.54447	2.71618e-07	5.10905e-05
XLOC_000953	Locus_11094_Transcript_2/2_Confidence_0.750_Length_640:1-639	CCAGGACAGGAGAAAAGGCTCGTCTAGATTGTTGAACACGTTGACGATAACGTTTTCATTCGTAACAGTTACAATATCGGGACCGGGAAATTGGCCGTTGATCAGAATCCCCTGTTGGGGAACGCCGAGAGGATAAATGGCACCAAAGGTGACGTTCCAAGTGAGGAACTGATATGGATCTTCTCCTCGGACAGTACCAGATCGAGAAGCCGTCAGACACAGCACGAACCACGCGACCGCCCCCGCCAAGCGCAGCACCATGACTGGAGACATTCAGAGGCGAGGTTATCCCAGCCAAGCACCGATTGAGCGAGGAACAGCGACGAAGACGCACGCCAACATCATGTCATTTATAGCACAGCAGGTCGTCCAGACCGGACAAAAGTGTCGGTGGTTGGT…	131.718	0.803806	-7.35639	3.32869e-06	0.000285435
XLOC_012915	Locus_9834_Transcript_1/1_Confidence_1.000_Length_508:0-507	GCCCAGAAACTTTGATTTTTCACACTTAGTCATCAAGAGGAAGGAAACCCATATCTTCAAGAACTTGCCCACATTCAGCCTTGGCTTCCTTGGTCATGTACCCTAAAGCATTGGCAAACCGAGTTGGATCAACCACCCCCACATTCTTTGTTAGAAGAACTCTAGCAGTATTGATGCTAGTTTTGAACAGATCGCTGCAATCCTCTCTAGGACTCTTTGTCAATTTCACCTCACAAATATCTTCCTCATAGTCACCATCTACCGGGAGCCTATAGGTGCCGGAGCTATCTGCTTCACCTTGTACTGAATATGTCACTTGATCTGTTTCTCGAGATCTGCATTCCAACAGCACCTTTGCACCTGGAAGAGGTTCGTTAAGTTTAGTTTGGAACTCCACAC…	403.793	3.44654	-6.87233	1.51703e-06	0.000162938
XLOC_011306	Locus_8015_Transcript_1/1_Confidence_1.000_Length_804:0-803	CCCCCGCCGTAGAATTGTAAAACGAATACACCTCGTATCGAATGTTGCAGCTCGGAGAGAGCACTCTCCCGCCCTGTTTTCCACTGCAGCAATTCGGCAGCTGCGCAATATTAATCTGAAGGCATCGATAGCAGTCAGAAACAGTCAAGTCCGGCGTGCACTGCGCCAGAACATGCACCTCCTGAGACCGCGTAAAGTTCACCTCTCCGACGGCAAACCTAGCGCCGGAGCTGGCGGCCTCGTCGGACACATTGTTAAAAGTATCCATAACCACCTCGTTGAACTTAGCCTGGTTGGTGTTGTTCAATGTGTTCCACATGTAGAAGGTGGGGCTGGAACTCATGACGGAGAAAAAAGACTGGTTTGAGTACCGTAGAAAGCACACGTCGTACCAGATGT…	55.2626	0.583193	-6.56619	0.000818609	0.0126613
XLOC_003567	Locus_142_Transcript_1/1_Confidence_1.000_Length_1257:5-1246	CCATTGAAAGGGACCATCGTCCTCTCCATGCTCTTTTTAAGATTATGTCATGCGGCACCCGATTGATCAAACGGATTAGGTTTTCAATTTCAGAAAGTTGGTGTTTCAACGATACTCGAAGGTAGAGAAAAGGATGGAATTCAAACGTTTCCATGGTTAGGATTCTTCGTTGTAGAAAAATCGAATGATTATTGGATGATCGAGAGTAAGAAATTAGAAGGTAGTGCTTAGGTCGACATGGCGAAGGAGGGAGTTTTTAGAATATTCAACACGATGACGAAAACGAAGGAGGTGTTCAAGCCGTTAGTCCCTGGGAAGGTGGGTATGTACGTGTGCGGCGTTACAGCATATAATTTCAGCCACATCGGTCACGCTCGCTCCGCTGTTGTTTTTGATGTT…	30.3762	0.337385	-6.4924	3.0174e-05	0.00138539
XLOC_001313	Locus_11525_Transcript_1/1_Confidence_1.000_Length_1068:0-1055	GAGAGGGAGGGGGAGAGGGAGAGTAGACCACATTTGAAAGGTGTAGACTTTGGGGTTGTCAAAAGACCACAGTGTCCAGCATAGTGCCCAACGTTTGAACAATGTTGGAGGACATGAGGTTCGACACATGATCTTCAAGGTGTTTCTTTGCGTCCTGCCTTCCCACATTTGCAATTGCTAGCTTCTCTGGTGGAAGCTCGTCTTCTTCCTGCACTGCTTTATTATATTTTACAGCCAAGTTCAGCATCTCCTGAACCGTCAGTTCGTTCTTCTTTGAATGTTCATCAAACCGCCTGAGCATCAAGCCATCTGTCCATTTCTTCTTGTGCAAGTTGAGGAGCATCCTCTCCTCAAGTTCGTTCTTCCTGTAATTAATTGCTATAGAGTAGTAGTGTCTGT…	106.676	1.23281	-6.43514	4.87015e-06	0.000394415
XLOC_009109	Locus_557_Transcript_1/1_Confidence_1.000_Length_376:0-375	CCTTCCCAAATCCCGCACCCGGAAACGCACAGCCATCGCTGCCGCCGCACATGCCGCCGCCGCTGCACACACGACTACCGACATCGCCACGACCTTCCTAGACGTCATACAGATGTTACATATATTTATATATCTTCACTGGATATGTGGCCGTGTATATATATGCGGATATATGGGCGTAGCAATCGCGATAATCTATGTTGTATCGAAGACAGAAGGGAGAAATTGAAACTGGAGCGAAATCGTAGGGTACGGAGCTGGATTTTCCCTGAATAAAACACTGCTATGTTATCCTCACGTTCTTATCCAGAAAGTGCCGGCTTCTTCAAATTACACATGACGTGAACGAAGAACTACTTTGTCATCAAATTTTCAG	163.777	2.02124	-6.34035	4.40449e-05	0.00179599
XLOC_009243	Locus_5727_Transcript_1/1_Confidence_1.000_Length_2762:0-2762	AACCCAGCCGTTAGAAAAATAGAGGCAACTTCCCCAATGTTTGAAGAGATCATGTACCTGATAAAAGCCTTCATGTTATTGTATATGGAACGGCCCTCCCCAACGGCAGCAACAATTGTATTGAAGTTATCATCGGCCAGCACCATGTCAGAAGCTTCCTTGGCCACCTCTGTGCCGGTGATGCCCATGGCTATTCCAATGTCTGCGAGTTTCAAGGCAGGGGCATCGTTGATTCCGTCTCCTGTCATGGCCACAACTTCACCATCTTCTTTAAGCAATCTCACTATTTCCTGCTTGTGCCTGGGCTCTGCCCTAGAGAAGAGAAGGCTACCATCTGTCCTGAGATGGTTCTTCTGGTCCGTGAGATCCATGAACTCCTTCCCGGTCAGGCTCCTGGAT…	22.1715	0.27389	-6.33897	1.00794e-05	0.00067555
XLOC_004953	Locus_161_Transcript_2/2_Confidence_0.750_Length_1799:5-1799	TGCACATTGGCCATGCCTTGGCTGCATGTCGGCCAGCATCCACGACAGCCTGTTGCCGCTGTCATGCAGTCGTGCCTGCCGTGCCTGCATCCGCTAGCAGCCATGGTAGCAGCACCTGCCATGGCAATCATGCCTTCCTTTCCTTTTTGCAATGTTAGCGGAATCTGCCATGGCAATCGTGCTTGCCACTTTTAGCAGCTGCACCTGCCATTCCTGTTTCCCCAGCCAGCCACGGCAGCAACATCTAGCATGCCAACCGTGTCTGCCCCCCAACAATAGCTGCATTATCTCCATAATAGCACACAACCGGATTTATGGAACTGGAAGAGAGAAACCTGATTATCTAGCAACAGTGGATGTTGATGCATTCTCACCTACTCTGCAAGACCTTACATGCTC…	110.375	1.54142	-6.16201	0.00327015	0.0300761
XLOC_012459	Locus_9265_Transcript_1/1_Confidence_1.000_Length_2031:10-2031	GCTAAATATGAGCCCAATCACTAGGACACCCACGACAGACCAACCACGTACAACCCTTGCGGACCCAAAAAGGAAAACCCGAAAAAAGTTGCCCACAGACGTAGAGGAACAAGGGCTACTTGACCACGACAGGTGAGTTTGAAAGACACATCTGGCTGCAACAGGAAAGTAGTGGACAAACACAGACTCGAACCCTGGATTACACCAAATAAGACCCAAACAAGACACCAAGACCCACCACCACAAGCACCACCAAGCTCCTTCATGGAGCAAGCTTCACCACCTGGCACCAATGGTTAACCATAACTTTAGCCAAAAGTGAACCCGCCAGAAGGAATGGTTGGAGCCTGGTGACCAAATTGAAACCCTGGCTGGCTAGCATCTCCTGGTGGCATTACC…	68.7451	0.96363	-6.15663	9.11868e-06	0.000656433
XLOC_003503	Locus_14229_Transcript_1/1_Confidence_1.000_Length_802:23-802	GGAACCTCCCACGAACGAGGCTGCATCGTCATCGTCAATCGTCAAGCTCCAATCGAGCAGTGACGACCATTCGACTAATTAACGGACCGCATTTATTTTAATTACCCTATTTATATCCCTAAATCCGCAATCCAACGCCAGAATGAAATTTCTAACCCTCCCTCTCCGCCGTCCTGCAACCATGGCTGCCCCAATCTTCACCAAGGCAAAGCTGCAGCTGCTTCTGCTCTCGTGTTCCTCGCCAGCGTCAACCACCATACGGGGGTTTTCCGGGGTGACCACGCCGCCAGACATTCTCTCAGCCCTGTCGAAAGGGGCTGCAGCTGGCGTGGGCGGCCTAGCGAACAGAGCTGGCGGCGAGGCCGAGATTTCCAAAGAGAAGGCCGCGTGGATTCCAGA…	595.781	8.5042	-6.13046	1.95908e-05	0.00100205
XLOC_008558	Locus_4990_Transcript_1/1_Confidence_1.000_Length_1721:0-1721	CCCTTGTTCTCAGCCCAACCATCTGAACCCTCCGCATCTCCAGGAAAACGAAAACCATCTTCAGGTTCTAGAAAAGAGGGGGGAGACTAAGATAAGTGTTTGCAGAATCGGTAGCCATGGCTAAAGAACTGCAAGTTCTGAATGCACTTGATGTGGCAAAGACACAATGGTACCACTTCACTGCCATCATAATTGCTGGGATGGGGTTTTTCACAGACGCGTATGATCTCTTCTGTATTTCTCTCGTTACCAAATTGCTGGGTCGCATATACTACCATGTTGATGGATCAGAGAAGCCTGGCACCTTGCCTCCTAACGTAGCAGCTGCTGTTAATGGCGTGGCATTTTGTGGAACTCTAGCAGGTCAACTCTTCTTTGGCTGGCTGGGGGACAAAATGG…	16.1418	0.230785	-6.12811	7.42406e-05	0.00260781
XLOC_006553	Locus_266_Transcript_3/3_Confidence_0.500_Length_827:0-754	GGATTCTGCAACTGGACGAGGAGTTGCCATTGCAACAGCAGCTCTGCTTACTGATCATGGCAAGTCCATCAAGGGTTCTACATTTGCTATTCAGGGTTTTGGGAATGTGGGATCTTGGGTTGCAATGCTCATCCACCAGGAAGGGGGGAAGATAACAGCCGTCAGCGACATTACTGGCGCTGTCAAGAACGCGCATGGAATTGATGTGCCCAAGCTGCTTGGACACAAGAACTCCACTGGCAGTTTGAAGAATTTTGATGGGGGAGATTCAATGGATCCTGATGAGCTGCTTCTACAAGAATGTGATGTTCTCATCCCTTGTGCTCTGGGCGGGGTCATAAACAGGGATAATGCCCCTTGTTTGAGGACCAAGTTCATCATAGAGGCTGCAAACCACCC…	104.92	1.51069	-6.11794	8.81002e-05	0.0029355
XLOC_006581	Locus_269_Transcript_1/1_Confidence_1.000_Length_1828:0-1810	CAAGGAGACTTTCTTCTCCGATGATCCGCTTCGTTCATTCAAAGATCAGCCCAAATCAAAAAAATAATCCTGGGAATTCAAGCTATATTCCCCATTCTTAAGTGGGGAAATTGTTATAGTATATCGAAATTTAAAGGAGATCTCGTAGCTGGGCTAACCATTGCTAGTCTCTGCATACCTCAGGACATTGGATACGCGAAGCTGGCCAATTTAGATCCCCAATATGGATTGTATTCTAGCTTTGTTCCGCCATTGATATACGCTCTCATGGGCAGTTCAAGAGATATAGCAATAGGACCTGTGGCGGTGGTTTCTCTCTTGTTGGGAACTTTGCTTAGAAACGAAATCGATCCCACAGAGAACGAGCCCGCATACCGAAGATTGGCATTCACCGCAACG…	240.298	3.70621	-6.01874	3.0756e-05	0.00139022
XLOC_008313	Locus_4706_Transcript_1/1_Confidence_1.000_Length_267:2-267	GTATATTTTTTAATTTTTTTTTAAAAAGTCATTTTTTCAATTAATTTATTCTTGCTATACTAAAACACAAATCCCCATTTTTATATGGGAAATTTATGTTTTGGGACTTCAATATGAAAATATTTATGTTTTTGTACCTAAAATTGAAAAATTATAGAGTTATGGGTTTAAAAGCGTGGTTTTCTGATGCAAAACCACTTAAAAAAATGAAAAGCAACACACACACACACACACACACACACACACACACACACACACACACACACG	296.095	4.85122	-5.93157	0.000119737	0.00369411
XLOC_008320	Locus_4711_Transcript_1/1_Confidence_1.000_Length_1391:0-1370	GCAGCTACTATAGCTGGATTTCTTTGTTGAAGATCCAGCTGAAAGGAAATTTGGGCATTTTTTTGACCTTATCATGGGCTCTCTCTTCCAGTCGCCGGAATCTCTGGGGAAGTCCACAGACGTATTCCTGGGCGTTTCTTCCTTCCGGGGAAAGTCCGGTGAGCTTCTCCACCTCCCACCTGCCGAGAAAGAAATCCAATATGTCGGTGTAGTCCTTTGTCGTGTAGACTCCGAGCCGTTGCGCGACTGAAGCAAAGTGGTCGAAGAGGTCGTTGTCACGTCCATCGTACATAAAATGGGCTGGCATGGAGATCTTCTTCCTCATCATGTCTGCCAAAGCAAGGATTGTCCCGTTGGGGTCCACCTGGAAGAGCTTCTCTATGATCTTTGTGTATGCTG…	436.196	7.5032	-5.86133	6.51234e-05	0.0023586
XLOC_008567	Locus_4_Transcript_1/1_Confidence_1.000_Length_685:21-680	TTCTCTCTAAAGCACTATTTTGTTATTTATAAAGGCGTGAGTCTATGTGACACCACTTTGTTGTTCTGATTGTTCGTGCGAGCGAGAAGATGAACCAGTCTTTGGAGACGATGCCAGTGGATAGGGTTTGCGGTGGTGCGATGAAGCACAACAGGAGTTTTCTGATCGTGCAGTTCATAACGAAATTTCTAGCCTTTGGATGTGCAGTCACTGCAATTCTTTTCATGGTTACGAGTAACCAGACGACAACAGTTTTTGGCACTAAATATACGGCCCGATACAGCTACGCTTCTGCGTTCAAATTTATGATGGTGGCAGATGGAGTAGCTGCTGTTTTGACAATGTTGTCTTCGATTGTAGTGTGGCTTCATGTGACATGCCCAAGATCACAACCCACAA…	89.0915	1.53377	-5.86014	3.6362e-05	0.00155932
XLOC_008670	Locus_5113_Transcript_1/1_Confidence_1.000_Length_670:8-667	GAAGACGCAGACGAACTGGCGTGTGGCCCTGAGTGGGTGGGACTCATGTTGATCTTTAATTTTGGGATGGCTCATCATTTGGATTCCACCATCTCGGCCTGCCTAGCAAGATCTGGTTCGCACGGAGAATTGTGAAGGAATGGGAGAGGAAGAGAATGAAGAATTATTATGGAACATGGGAACGGTATCGGGGCCGTTCTCGCCGGATACGCTGGTCTGCCAATACAGCTCGCTGGTGAATCCCCTCAAAGGAGTCATCAATGGAGACAATCCTTTCAATTACTCGTTTCCCATCATGCTGGCTCAGATCACCGCCATCTTCCTCGTCACGCGCTTAGTCTTCTTCCTCACCAAACCTTTCCGTCAAAGTAAAATCAGCGCTGAAGTTCTGGGAGGGAT…	43.2226	0.766884	-5.81663	0.000157821	0.00442178
XLOC_008770	Locus_5224_Transcript_1/1_Confidence_1.000_Length_1441:32-1441	GTTATGATGTATCTATAAAGTTGTCAAACAACCTGGTAATTTTCAGTGACTAACCGCATTCGTTGACAAAACTTTGGGGGAGTTCCACCTTTCAGTGGCAAGAGGCTCACAACCTTCAAATCACTGAAGGTACTAGTTGCAGAAAAGCACGCAGAGATGGGAAAAAATACGGATGAATCAGTCGGGGGGACCACAAACTCCATTGATCCGCTGAGGTTCGAGTTATCAATAAGAAGTATAGACCACTCCAGCACAGAATTCCTCGAATCGTATCGCCATTCGCCATCTACTTGTCTCATAGTTGGAGCCTCACGGAGTGCTGGAAGAGGCACTGAGATAACAACGTTCTGTAGGTCAAACATTGTGGTGGCTTCGTACTCGATGCTGACACAGGTCTCC…	14.3219	0.290432	-5.62388	0.000249654	0.00577672
XLOC_004933	Locus_1616_Transcript_1/1_Confidence_1.000_Length_1348:1-1345	AGTTCTTGACGACAATACTCAAACCTGTATTTGATACCCGTTTCACGGCAAAAAAAAAAAAAAACAAAACAAGAAACTAAAATCCAAATTTCAGCGATCAAGATAAGAAAAATGGGTACTACTAGTCCATCCAAAAAGCTACTGCCATGGGTTTTGTATATTCTTCTTTCTTTGCTTATTTTGCCCGTTTACTTTTACTGCCATCACCACCTTATACCCTACCGCCGCTCCCCTCTTTCTCCCCCGGTTGCCGTTGGCGGCACCGCCATGTTGGTTGTTCCAGCTCCGAAAGAAAAGGGAAGTGATGATAATGGAACTTTCTGCGATTACTGGAATGGAAAATGGGTCCTTGACAAGATAGGTCCTATGTATGATGCAAGAACATGCAACGCCATTAAG…	27.0486	0.61392	-5.46136	0.000103252	0.0032698
XLOC_004999	Locus_16275_Transcript_2/2_Confidence_0.750_Length_346:1-346	AAGCGCTCGGTCGCCATGCAGATCAGACGTGAATGAATCCACCTGCCAGACCCAGAACCAGGGCAGCGACGGGAACACAATGAGGGCGGCGAAGAACAATCTACTGGGTTCGGGAAGCCCTAGCGTCTAGCGAAGCAATCAACAGTGGGAGATGGGGGCATTATATTGTGAAACTGTGTCGTGTTTATCGGCTACTTTGAAGGAGAAAAAGGCCAGACTCAGTGATTTAACAACCTTTTACCCTGGGCCATGGAATCTGTTAGGGATCAACTGTCTTGCTTTGCGTTGCTCGAGCTTAAGCTTTCCACGAAAAGTGGAGAATTTATAATGCAGATAATAAACACAC	105.641	2.43286	-5.44038	0.000383959	0.00758937
XLOC_008630	Locus_506_Transcript_1/1_Confidence_1.000_Length_371:0-353	ACCCCTTTCTACCTCACTCTCTACCCCTTTCTACTTCTCCATCTCTCTCTCTACCCCTTTCTACTTCTCCATCTCTCTCTCTACCCCTTTCTACCTCTCCTCTACCCCTCTCTCTCCCTAACCCCTCTCTCTCCCTAACCCCCCCTCTCTCTATCTACACCCACTCTCTCTCTCTCTACACCCACTCTCTCTATCTCTCCAATGTTGTTGACCAACCGTATAGTTCAATGAATGAATAATTGTACAATAATTAAGATTGTATGATCAATTGGTTTGGACTAGTCATTTACAACAAGTTTCAAAGTAATGTAATTATATTTATTGTGTTTAATTCAAACTTTCACCATTGGGGATTGATTGATATTAGTTTG	195.888	4.61701	-5.40693	0.000118827	0.00368553
XLOC_007893	Locus_418_Transcript_1/1_Confidence_1.000_Length_1110:4-1109	ATGGCAACAATGGCGGCCTTCGTCTTCTCTCGCAATGCGATGATCGCATCGCCGAATGCTTCACGTACGTGTTATTTTCTTCCACAGACATGCAAGCTTCAATACTGCGTGCGCACAGCTTGCAGGTTTATCGCCGTTTCGTTTGTCCTCAGATTCGCGAAGCAGAAGCAGCTCCTTATTTTGGATCGGCAGCCACACTGCGACTGTTTCCGGAAAATCTGCAGGGCGATCCTCCGTGAAATGGAAACGTGTTGTTCCTTCTGTTTCGGCAGCCATGGTTGCTCCTGGGGTGGAAGAGAAGCAGGAGGTTGAAGACGACTGGGAGCGGCTGGCGGAGCAACTTGAAAATGCGTCTCCATTGGAGATCATGGACAAAGCGCTGGAGAAGTTCGGGAATGA…	98.5679	2.32913	-5.40326	6.38486e-05	0.00235634
XLOC_013063	Locus_9987_Transcript_1/1_Confidence_1.000_Length_1896:5-1875	ATGGACCAGAATAAAATGGAGCTTGACAAGTTGCGTTGTCGAGATGACTAAATTTTGCGAAATGATTTTGTGTCCTGATACTGTTGCAATGGTAAATGCTGCTGAATCCTGATCGCCAGTGCAAAATCTGAAGTTCGAAGAAAAAGAGCGCAGGCGCAGGGAGGAGGGGGCGAATTTCCCTCCAGCTCCGTTCTGACGAATGAGCAGGGGACAGCAGGAAGAACAGCAGGGATATTAGAATCTCGGAGGGAAAGCAAGCGCAAAACGACGGTAATGGCTGAGGCGCGCGAAGGATCGTGTCCATCGATGTCTCTTTTCAGGTCCGAAGCGATGCAATTGGTGCAGCTCATCATCCCTATCGAATCCGCACATCTCACCGTTTCATATCTTGGCGATCTC…	25.3706	0.630513	-5.33049	9.36792e-05	0.00308612
XLOC_008263	Locus_4643_Transcript_1/1_Confidence_1.000_Length_737:3-737	TCTCACGGATGTAAAAGGCTTGTTTTTTCATCGTCGGCTACTGTTTATGGGGAGCCGAAGCAGGTTCCCTGCACAGAAGAGTTCCCTTTGTCTGCAGCCAATCCATATGGACGAACCAAGCTTTTCATTGAAGAAATGTGTCGTGATCTCTACCAATCAGACTCAGAATGGAAGATAATATTGCTGCGCTACTTCAATCCCGTTGGAGCACACAAAAGTGGCTTCATTGGGGAATATCCCAGAGGAATTCCGAATAATCTGATGCCTTACGTGCAACAAGTTGCTGTGGGCAGGCAACCACATCTGAGAGTTTATGGAAATGACTATTCGACGAAGGATGGCACTGGTGTGCGTGATTATATTCATGTTATTGATGTAGCTGATGGACACATCGCTGCT…	24.7548	0.658807	-5.23171	0.000621273	0.0106236
XLOC_008238	Locus_459_Transcript_1/1_Confidence_1.000_Length_458:0-447	GCAGATATTATCGTGCACAGATTGCTGTCTGCATCCTTGGGAATGGACAAGCTTCCTACACTATTCCACGACAGGCCACAGCTAACCACAATCTCTGACAGTATGCGACCCTCTTCTCCTACTTCTACCCGCTCTTTCTCTGTGTGCTGCAACTAGTGTCCTGCACTAACTCCTGTCATGGAATTCTTCAGATCTGAACTACAGGCATAGAAATGCACAGATGGCTAGCCGGGGCTCTGTGGAGCTGCATACTCTCATATACTTCAGAAAGCGGTAATGACACCATTGGGGTCTAATGCCTTCCCTCTCTTCAAACACTTTTCTCCATTCTTTCCTTCTTATACGTCTGCCACCATTGATTGCAGACCCATGGACACAGAAGCCAGAATCTTGAAGATC…	53.5576	1.42999	-5.22701	0.000627994	0.0106759
XLOC_010569	Locus_7138_Transcript_1/1_Confidence_1.000_Length_1098:7-1095	TTAGGTGGTGGGATGTTTGCAGAAAGGTAGATTGGCCAGAACGGGAGCAACCCATTTGTGGAATTGCCCTTAATGGCTATGAACCTATGGTTGTGCTTGCGGAAGCCCATGGTATCGAAAAAGACAAGAAGTCTTATGAATCGTCTCACCTGTACCTCTCAAATGCAGAGGTGCAGGGGAGTTCTCGGAGGGCACCACTCTGGGAGAAATCGAAGATTCTCTTCTACACCATCGTCTGCCCCAGCACAGGCACAGAAAAGCAAACTGGTGAAATTGAAGTAGAGATGCTTCCTTTTCGTGAAATTGAGATTACCCGGAAGGATTTGATGCCTGTTTTTGATCATTTTTATAGAACTTCTCATATGAATCTTGGGGAAACTAATGGAACAGTATATTCTT…	14.685	0.395635	-5.21403	0.000646858	0.0109012
XLOC_012203	Locus_8975_Transcript_1/1_Confidence_1.000_Length_1065:42-1058	GTCAACGTCAAGCTGGTTGAACACGTTGCAATCATTGCATAAGCAATCATCACAGATTTGCAAATTGTTCTCTACGTTTTTTAAGAAGTCAAACTACCCTCTTGAACTAATCAAGTAGCCTAAATTCCGCAGAAGCTTCCACAATTTATTTTTTTTCATCAGGCTGAATAATTTGACTTTGAGAAAATCTTTATGATGTCGATTCAGCTCCTTGCCACCAATCACTCGTAGTCTGTTCCTTCTTCTCATCTTATATTTCATCATCTTCCTCAAGGAGCCAATTCAAAAAAACGTATAGTTTGGATGAGAAGAAACAAAACTCGTTTCATGAATCGAATATTGAGTACATTCTTTTGTGGTCATATGCTTTCCGAGGAAGAAGACAAGGAACTGGGGGGC…	15.8183	0.430622	-5.19903	0.00066935	0.0110473
XLOC_005730	Locus_1790_Transcript_1/2_Confidence_0.667_Length_1319:0-1311	GTTCGTTCCATGGGAGAAGATGGGCGGTCAGCTGGTTTATGAGAAAGGGGGAGAGGGGGTGAAAAGTGCGGTGCGGACGACTTTTGATGCTTAGTCCGAACTTCAGAAGTCAACATTTGTCGCCATTAGCAAGCAAGCTCCACTCCCCTTCCAAATTTCCTTTTGCAGACGCTAGTTAGTCCATCTCCACGGTTCGAAACTGTTTACGTACGAGCAGAGGGTTCTCTCATCTTCACCTGATTGGCTGATGAATAGTGCCACAAACATCGCGTCTTCAAGTTTGACTGGGGATGGATCCGGCGATTCTCCTGCTCACAGGCCGAATTCAAAGCGTCCTAAATACTCAAGGTTTACACAACAAGAACTTCCAGCATGCAAACCGATTCTGACACCAAGATG…	11.4055	0.316092	-5.17324	0.000709798	0.0114197
XLOC_005084	Locus_1639_Transcript_9/11_Confidence_0.115_Length_700:37-700	AACCAATTAATATAAGCATCTGGATATTTAACTAAGCAGAGTTATCTTAGAGAAGCATACGCCATGAGCGCTCTGGCAGCTACGAACCGCAACTTCGCGCGTGCGGCGCGTATTATCGGATTGGACCCTCAAATCGAGAAGAGCCTTCTAATTCCTTACAGAGAAGTTAAGGTGGAATGTACTATTCCAAAGGATGATGGAAGTTTGATGTCGTTCATTGGATTTCGAGTACAGCATGATGAGTCTCGGGGTCCAATGAAAGGCGGTATCAGATATCACCCAGAGGTCAACATTGATGAAGTTAATGCTCTGGCACAACTGATGACGTGGAAGACTGCAGTGGTAAATGTGCCATATGGTGGTGCAAAGGGTGGGATTGGATGTGACCCAAAGGAACTT…	51.6505	1.52047	-5.0862	0.000268602	0.00607061
XLOC_006977	Locus_313_Transcript_1/1_Confidence_1.000_Length_627:0-627	AAGAATGCCGACGTTCGGTAAAGGCAATGACTGTCTCTGTGTGTAAACCAGGAAACTGCGAGGTTGAGTAAGGAAACAACGTCTCGGAAAGGAAGAAAAGGAAGGCGATTCCAAGCGACGAAGGACGACAATCAAATTTCGATGGTTTTGCATGTTTGATTCCATGGATTTGGGGTTTTATGCTCTTCATTCCTTGCCTTCGTCTTCGCGTGATAGTAGCTCGACGACTGGTACTGCAAGTTTAGCGCTCTCCATGACAACTGCCAATCCCGAGTGTCTGTTAGATGACTCAACGAAGAAGATTCGGAAGCCGTATACTATTACAAAATCTAGAGAGAGCTGGACGGAGCCGGAGCATGATAAATTTCTAGAAGCGCTTCAGTTGTTTGATCGTGACTG…	53.5569	1.6492	-5.02123	0.000316108	0.00663032
XLOC_013001	Locus_9925_Transcript_1/2_Confidence_0.750_Length_505:23-503	CAACGCCAGATAGCAGGAGATGGTCTCAGAAATTGGGCCCGTCACCGCTCGTGAGTTCTCCTGATGGCTGTCATCCAGCGTCGGTGATTCCCTCAAGTTTTAACCCATCCCATGCTTTTAAATGCAGAGGCGGAGAGGTTCTTCGGACGAAAGGAAAACGTCAGCAGTCACAGGCACATCACCATGTATTCTACCTCCACCGCTTGCCTGATTTGAAACGAAAGAGGAAGATAAAGAAAGCACGGCAATGGCGGCCAGTGGCGACCCGGTGTCTATTGTCGTGGAGCCGCCTTCCGCCGGAGGAAAGGAGTACTTCGTCAAAACGTGCCATGGGTGCGTCTCTGTTTCCGTGTTTGGAGATATGGACAAGCCCGCCCTCCTCACCTATCCAGATCTAGC…	30.2436	0.965061	-4.96987	0.00108819	0.0151882
XLOC_007635	Locus_388_Transcript_1/1_Confidence_1.000_Length_2452:2-2450	GTCTTAAAATGAATGAAGATCGTCACCAGGGAATCAGCCTCCCTTCTCTCCGGGGTTCATAAAACTGCTGTTGTTGGCGCTCCATTCTCCTTGGCGACTGCTGCTATGCCTGCTCTCGATCAGAATCAGGCGGAGCAATGGCCGGCAAAGAGAGTGCGAGACACCTTTCTCAAGTTTTTCGAGGATAAACATCATGTTCACTGGAAGTCGAGCCCCGTCGTGCCTCTCAATGATCCCACTCTCCTATTCGCTAATGCTGGCATGAACCAGTTTAAACCCATCTTCTTGGGAACCGCTGATCCTAATACTACCTTGAGCAAGCTGTCTCGTGCGTGTAACACACAAAAGTGTATTCGTGCTGGTGGCAAGCACAATGATCTGGATGACGTTGGGAAGGAT…	17.3959	0.559158	-4.95935	0.00037834	0.00752493
XLOC_009181	Locus_5664_Transcript_1/1_Confidence_1.000_Length_490:0-490	CGAAATCGCATCCTCCATTTTTATTGGCCAGGACACGATCTGCGTAAGTCATCACGAACCGCTTGGCCAAAACTTAGAACTAGACGCTCGTTTTTAAGTTCGTTTTCTTCATGGCCTGTTATCTCCGATCCCTGAACCTGTTATTGGAAGCATTAATGGCGTCGAGGTGCCTGTTGAATCTGATACTGATTTCATTCATATGCACGATCTCATGCTCATCGTATGCCCACGCCTCCCTTTACAATACCAGTCATCCATATCCGAAAGCAATTTCTGATCTGAAGGAAGTGATTGTCAGAGGATTAGGATTCCAGTCGGATGATGTTCAGGTGACAGGTTTCGATGCTCGGGACGCTCTCATAGGGCATTCGGCATCGTTTGAATTCGATGTTGAAATCG…	36.4734	1.21662	-4.9059	0.00129263	0.0167047
XLOC_009084	Locus_554_Transcript_6/7_Confidence_0.353_Length_734:2-725	TATGCTGCTGCTATATATATATATATATATGCATATATAACTGTATGCAGAAAGACGAAAGGAAAGCTATCTTGCCGAGAGCGAGACTCCATTCCTCCCTTTATTCTTCTTCTCTTCCAACAATGGCGTGGATAATGCGGTCAAGAAGATCAATTGTTTTTGAATTGAGCTTCGTCTTCTTCTTCGCCTTGCTGTTCGTGTCAGCTCGCAGCCTGAACATCGGCGTCCAAGTAGCGGATTCGAGAATCTCTGTGGGGAAAGGATGCAGTAGAACATGCGAGTCGGAGTTCTGTTCAGTGGCGCCCTTTCTAAGATACGGCAAATACTGTGGGCTCCTGTACAGTGGATGCCCTGGGGAGAGACCTTGTGACGGACTCGATGCTTGTTGTATGAATCATG…	39.9792	1.34542	-4.89312	0.000434727	0.00833846
XLOC_006555	Locus_2671_Transcript_2/3_Confidence_0.600_Length_3576:0-3576	CGAAGTTTCATGAAGGGGCAAGTACTGTAGAAGAACTTCTTCCTTTTGAGGAGTGCATTGAACTCCATTCTACTGATCAGTCTGTTGTGAGGGTGCCTGAATTTCTGCTCCTCACATATAATGGCCGTAGCTTCAACATAATAGTTAATCCTACAAAGCTAGATGGTGGTCTGCATTACTATGAAGTCTATGGAATTGATTGCAAAGCTCCTTGGCGAGGCCCTATTTTCAGAGTTCCAGTGACTATTACAAAGCCAATGGCCGTGGAGATCCAACATCCACTAATGTCATTCTCAACAATGTGTTTCTTTCCAGGCCACATTGAAAGGAGATATATTGAAGTACCTTTGGGGGCAAGTTGGGCAGAGGCAACAGTGCAGATTTCTGGGTTTGATACTA…	20.0039	0.6754	-4.8884	0.000234926	0.00561415
XLOC_001994	Locus_12317_Transcript_1/1_Confidence_1.000_Length_715:0-691	ACGGCCAACAAATAGGAGGGCGAGAGCCAGTGGGAGAGAGAAAGGTGGAGAGAGAGAGAGAGAGCCAGAGGGAGAAGATGATGAGCTTGCAGAGGTCAGCAACTTCGTTTCGAAGGCAGGGATCATCCGGACTGGTGTGGAATGACGATCTGTCAGGGAACTTGACGAAACTTCAGCAGAATCAGCCGACACATCGCAAGCCAGGCGCAGATCCGTATAACGATATCACGCCGTTAACGTCTCCGAACACCAGACGGAGAGATCCGGACAACGGCAGAGTACAGGATGCTCCGGTAATCGAGCCTCCTTCTCCGAAGGTATCTGCATGCGGATGCTGTCTTGCTTTTTGACGCGATTTCGCTGCAGAACCAGTCGTTTCGATCGTAGTTTTTTTTTTTC…	82.1653	2.86687	-4.84098	0.000285651	0.00638173
XLOC_005004	Locus_1627_Transcript_1/1_Confidence_1.000_Length_533:15-490	CTGGAACTGATACAACGGCGGCTAGCCTAGAGTGGATCATGACGGAGCTACTGAGGAATCCCAAGATGATGAAGAAAGCACAAGAAGAGGTAAGAAAGATCGCTTCGGGTACAAAAAAAATTGATGAAGGTGACATTGACAACCTGTGTTACATGAAAGCGGTGATAAAGGAGACGCTGCGTCTACACCCATCCGTTCCCCTGTTGGTTCCTCGAGAATCAATGGAGAAGTGCAACCTGGGAGGTTACGAAATACCAGCAAGGACTCGAGTCTTAGTCAATGCCTACGCTATTGGGCGAGACCCAACTTCGTGGGAGAATCCTCTCGAGTTCAACCCCGGAAGGTTCGTCGACAGTCAGATAGAATATAAGGATCAAGATTTCAGATATCTACCGTTTG…	13.5724	0.483945	-4.80969	0.00180062	0.0206498
XLOC_004103	Locus_149_Transcript_4/5_Confidence_0.500_Length_598:0-598	CCCCACCTCCCACAGTCTATATGTCTCCACCACCACCTCCCACAGTCTACAAGTCTCCACCACCCTTCTCCCATTTACAAGCACCAGTCCCCACCTCCCACAGTCTATATGTCTCCACCACCACCTCCCACAGTCTACAAGTCTCCACCACCACCTCCCACTGTCTACAAGTCTCCACCACCACCTACCCCTGTCTACAAACACAAGTCTTCCCCTCCGCCGATTCCCGTCTACGAGTTCAAGTCTCCCCCGCCGCCTCCCACAGTCTACAATTCTCCCCCGCCACCTCCCACAGTCTACAAGTCTCCACCACCTCCTCCCCCTGTCTACGAACACAAGTCCCCCCCTCCACCACCTCCTGTCTACGAACACAAGTCTCCCTCTCCACCTCCTCCTGTC…	275.467	10.0586	-4.77538	0.000307802	0.00658955
XLOC_008863	Locus_5327_Transcript_1/1_Confidence_1.000_Length_308:0-301	CCCGACGGAATCGGCATCGCCCATCACGCTCCCAAAGCATCAAAGAACAGCAAAAATGAAACCTTTGCTTGTCCTTCTGCTGTTATGCCTCATGTTTTTGGGTCTTGATACTCGTTCGCTCGACCCCAAAACGTCATTTTGTCTGAAGAACAGTCCCTCGCTCTCGCTGCTTATGAATCCGGAAGCCAAATCGATGATCAACAACGAAACTGATCTAAGCTGTGGAGACTCCAATGCAGACAGGGTTAGTCCTGGAGGCCCTGATCCTGCTCATCATCATAATTCACCACCGGGCGTACCAAAATAAT	185.706	6.81657	-4.76783	0.000591802	0.0102397
XLOC_004665	Locus_15819_Transcript_1/1_Confidence_1.000_Length_463:23-463	GCGTGACACAACATGGTATTGGAGGGAGGTTCATCACGTTCATGCAACGTCACCAACGCAGAAGTAGGATGCCGTTGCTGACGCACCTGACGTTCTCGTTCTCCCAACAGTCGTAAATCATTCCGACGCAACCAGTAATCTGCTAGCGGACAACTTGCCGTGGATCGTCAGGCCGCATGCCTGCACAGGCACGATTGAGGATTGTCTGGCTGCCACCAGAGGCGAGTTCGACCTAGACTCAGAGATGAACCACCGGATCTTAGCCACCAGAATACGCTACATCAGCTAAGCATCATTGCAACGCAACTACATGCCTTGTCCCCGTCATCATACCTCCTACTACGGCAGTGGTGTTGGAGCCACTGAATCCCTTCATGTTCATTTTTTCGCTACAAACTA…	39.7259	1.47202	-4.75422	0.00180256	0.0206498
XLOC_006980	Locus_3144_Transcript_2/3_Confidence_0.600_Length_414:2-414	CGGGGCACGGGGGGGTATCTGTGATTTGCAGATTGATTAGTCCACGTGTGGTGAAATTGGGCGAATCAGCTTCGAAAATCTGAGATCAGCGAAACCGCGTTTTTCTTCTCCGCACCGCCATTCGTCAAACCACGCTTACGTAAGCCCCTTTGGCGCTCAACCAGATTCCAGAACAGTCATCGTCTTTCTTGGACGATACTCATTTCCAGGAATCAACGCTCGCCGCTTATCCGCACTTATAAACATGATCGGATACTCCTGATCCCAGTGCCACAAGCACAATCCGTCGTTCATTCCATCCCCGTCCGGATTTCACACTCAAACAACCAACATGACTCAAGATTTCCTGCCAGGTCACCATTCCATGGCACCTCCAGCCTCTGTTTCTGTGGCAACAAG…	173.624	6.67152	-4.70181	0.000405838	0.00786193
XLOC_005208	Locus_16583_Transcript_1/1_Confidence_1.000_Length_253:0-253	GCAATCGCCACCTTCCTCCGCCATTGTTGCTCTTGTTTTCCCAACATTTCTCTTGATTATCGCGTAACAGCGCCCAGTAATCCCGTTCCACGTCTCCTGCAAACAATAATCACAAGTATACGAGTTTCACAGGCAAGTTCGCTTGTTTCGCAGGGCCACGACGGAGGCGGAGATGGAGATGGAGACGTACCAGTCACGGGTTCCACGATGGCCAGGAAATTCTTCACCATCAGACCACCGACCTGCGACAAGA	144.243	5.56303	-4.69648	0.00204278	0.0222644
XLOC_006918	Locus_3068_Transcript_1/1_Confidence_1.000_Length_791:19-788	TCGTGATCGCCGTTAAACAGCTCAACACCGAAGGCCAGCAAGGCCACAAGGAATGGCTGGCAGAAGTGAATTATCTGGGTCAACTCTGCCATCCAAATTTGGTCAAGCTCATCGGTTACTGCTCGCAGCACCATCACCGACTTCTGGTTTACGAATTCATGCTCCTCGGAAGCTTAGAGAATCATCTATTTAGACGTGGTTCATTCTTTGGAACACTTTCGTGGAATTTTCGGATCAAGATAGCACTGGATGCTGCAAAAGGTCTTGCTTTTCTACACAGCGACGAAATCAAGATCATATATCGTGATTTCAAAGCCTCCAACATTCTTCTTGATTCAAACTACAACGCGAAGATTTCTGATTTTGGGTTAGCCAAAGATGGACCAAATGGTGATAAAA…	15.9274	0.618153	-4.6874	0.00208301	0.0223804
XLOC_009609	Locus_6110_Transcript_1/1_Confidence_1.000_Length_1079:2-1075	TAAGTAGCAGAAACAGAAGCCATTTGGATCTTGATCTTCTTGATCCACATATCATCGAATAAAGTAAGATATTTGCCGCTTTCTCGAACCATGAATTTGCCTGCCTCCCTGTAGTTGTCTAAGCTCGTCTAAAATGTTGATTGTTGCTTCTCAGGCCTGCTGCCAACTCCATGGAGGTAGATGATCCCACTTACCCAATACAGGCAATTAACCCAGTAGCAGTTTCAGAGAACAATGAGCTGGCAGTTTCATCAGAAATGTCCAACAAACGAAGGAGAAAGAAGTCAATTGTGTGGGAACACTTCACCATAGAAACAGTTGGGACTGGCTGTCTGAGAGCCTGCTGCAAGCAATGCAAGAGATCATTTGCTTATATTACAGGTTCGAAACCAGCTGGTA…	18.7697	0.72983	-4.6847	0.00243716	0.0248445
XLOC_002149	Locus_12533_Transcript_1/2_Confidence_0.667_Length_600:32-600	GGCTTGCACAAAATTACACCATTCAGGAAGGATGGCAAATGTGCACCAAACAACCCTAAAATAATTTTTCCACAGCTTGTCACACATATTACAACAAAACTGTTGCTTATGGCACAAATAAATAACTAATATAAAGCCAGCAAATGTCAGATCAGAAAACAAAGGATAAATTATACGTGACCAATGACAGGGAGGGATATACCACCAAATGATTGAAAACACAGAGTATATAGAGCATAAAAGTGTTGGCGGATTCACAGATACATCAATTCCTATATGACAAGAAATAAGATGCATGCACAGTGGGGAGAGGTAAACTCCATTAGTGTAAAGTTGATTGTTTTGTGCTTAGAGTTTCTCCTCCAGCTCAATTGTGCCTTTAGTTCACCAAGATAAGGA…	289.997	11.4896	-4.65764	0.000490381	0.00910641
XLOC_008377	Locus_4781_Transcript_1/1_Confidence_1.000_Length_497:2-494	GTGGCGGCACTAGAAAGCTCTTCTGTGGCTTCGCTGCCACAATATTCTCCATCATCATGTATGGATCACCTCTTTCTATCATGAGGACTGTGATTAAAACAAAGAGCGTGGAGTTCATGCCCTTCTTCCTTTCCTTATTTGTGTTTCTCTGCGGCACTTCCTGGTTCATTTATGGCTTACTTGGGCGTGATCCTTTTGTTGCTGTCCCCAATGGCTTTGGGTGTGGTCTCGGAGCCATGCAGTTGATCCTCTACTTCGTCTATCACAACAAAGGCGGCTCTCTGAAATCCGGATCAGATCCATCACTCGAGATGGGGGCTGGAAAATCCAATCACCAAAAGCAATCGATGGTGGCCAACGGATCCCCTCAGGAACAAGAACTGGCATAAAGAAAGTTTG…	60.679	2.41646	-4.65023	0.000787723	0.0123806
XLOC_011825	Locus_8554_Transcript_1/1_Confidence_1.000_Length_616:0-604	GGGGGGGGGGGAATCTTGTATCTATGTTTGAACAAGATCGTCATCAAGTTCTTCACTGAGACTAATTACAAATTCAAATAGCTTAAGAGGATGAGGGATGTCTTTATGTATCTTCTCATACTCAAAAGTCCAATTCACCAAAGTGGCTTCATCTCTTGGAATAGAATGAATAATAACCTTGAAGTACTTGTGTTCCTCTATGAGATATCCATCAATAACTTTAAAAATGATTACATTGTTTTCATCATCCACAGATTCCAGGACCGATTTGATAGCATGAACCTTTCCATCAAAAACGCAGTGCCACTCGATGACAGAGCCGACACTGCCCCAGTCTCCGTCGTGCAGATGGACTTTCTGAATCTTTTCAGGGGAGACATTTGACACGTGATGCGGCCT…	21.792	0.871759	-4.64372	0.00228814	0.0238679
XLOC_005948	Locus_201_Transcript_1/2_Confidence_0.750_Length_1030:0-971	CTCGCTCCCATTTCATCCAGCTTAATTGTCAACGCTCTGTTTGCTTCCAACAACAATTGCTCCTTGTTCTGGAGATCCGATAGCTGGTCCAGCATGTACTGTGTCTTAGTTGATCGAACTTGCTTCAAAGATGACTCTAACTGACGCTCAAGTTGCTCCAATTCCTTAGTGTTCAAAGGGCCTAAGTCCTCTCCGAGCAAATTTCTCTGAGTTCGTTGTAGGGACTCAAATCTAGACTTCAATTTCATGTACTCTCTATAGCTACTCTCTAGTTCTTTGGCAGGTTTATTTACTTCAATTGCACCATAGCTACATTTCTGATACCTTTCTAAGGTCTTAAGCATATTGGAACTGCTACAGAATTCATAGAGCTTGCCTCTGTTAGAGAAAATGATAAGC…	44.5449	1.82326	-4.61067	0.000509485	0.00927273
XLOC_007234	Locus_3419_Transcript_1/1_Confidence_1.000_Length_754:0-748	TCATCTCTTGAAGTAACTGGGCCGGTGATTGATCGAGTCTTTTTTGGCTTCCAAGTCTTGGAAAACAAGCCACCAAGACTTCCCAAAATCTTTTCTCCCCTACTTAGGTCTTGATCCATCCCCACGGCAACATTGTGGGTTCTGGTAATTTGCTCGCCTTGAAGATGCAAAGTGGCTAAGGTTGCAGTCGCATCTCCCTTGATACCTTCGGCAATTCTCACACAACCCCTGGCCGTTTTCGTAGTTTCCTCAGACTTGCAAGCAACATAATTCTCCAGCTGCTGCACTGATTGGCTTTCTTGTCCTCCTCCTTCATGGAAATCATTTTTGCAGTTATTTCTTCCACCAGAACTATTTACGTGCAGAACTTGAGCAGAACTAAACGGATTTGTGTCATGA…	15.6536	0.64192	-4.60796	0.0024701	0.0250819
XLOC_002999	Locus_13608_Transcript_1/1_Confidence_1.000_Length_338:3-338	CGTGTTTTAAAAGTGTTTTAGAAGATATTGTCAATGCAATGTTGACGCATGGAAACCTTCGAAATTCCGCCAGGCTCTGTGGAATCGAAGTCAGGAACGCTGACGTGATTGTGTTCGCGCAAGCCCATCCGTGATCTCTCGTCGTAGTGCTCGTTGGCGGAGACCACCTTGGCTCCCTTCTCCAGGGTTCCTGACTTCGATTCGCGATGGCCAATAGGCACACCATAGTTCTGATGCAGATCACTCCATATAAAGCAACTAGAACATTCATGGACTATGGTTCTATAGATGGTGCCGTGGATGGTATTTGTGGATTATATGAACGGAAGCTTAAGGAG	62.0396	2.6068	-4.57284	0.00266206	0.0260882
XLOC_006986	Locus_314_Transcript_1/1_Confidence_1.000_Length_729:1-715	TGCCACTTGTGTTCATCGGGGCTGTGGAGATTACATGGTAGAGATTACAAGCAGAGTTTGATCTTTATGATGGAAGTCGATGAAGAATTGTAAGGCGGAGATTACAAGCAGAGCAGGAAATGGGGATATCAGATGTCGTTCGGCCACTGGAGCAGATGGCTAAGTTATTTAAGCTCGCCTCCCCTTCACCAGAACCAGCTGATATTGATAGAGCGCTGTTTTGTAGCGCCTGTTTATCAGTTTCGCCATTGTTGAAGCATCTGGGGTTGGCTTTCAGCTTCGCAGAAATTGAGTATACTAATAAGGTCGTGAATGTTGCTGATGCATCTGATACAACATGCACTCTATATGATTTGGTGGTGCTGGACATCGAAAAAAAACGTGTAAAGCAAAAGGGTA…	16.0102	0.684533	-4.54773	0.00280769	0.0271054
XLOC_009040	Locus_5503_Transcript_1/1_Confidence_1.000_Length_1549:18-1530	TGGGATTATATCGAAGTAAGAGCAGCATGTTGGAAACAACCAGGTTTCTATCTTTGGGACGTCCAATTGGACATTAAACTCAGCAGGGGAACAATTATCCCCATAAAAGGTGAGGTGGAGTTAAAAGGGAAAAAAAAAACAAAAAAAAATTATATCTGATTGAGCTTAAGTAGCCCAATCACATACCGAACAAACAGACCCTAAGGCCACCAATGGTGCAAAAGCTGAAATCTAGCACAATCAAGACAGCCCTTGTAGCAATCAGAACTTGTTTTGGTACCAAAACACACCATTGTTCTTGTCAACCTCATCTTCCACAACATAAACACACTCCTTTGCTTCTCTCCAAATAGCCATGTGAATTGGGGTGCTGTCGAATTGGTAGTATTCTCCCAGAAT…	12.1699	0.535199	-4.5071	0.00111089	0.0152941
XLOC_012510	Locus_9325_Transcript_1/1_Confidence_1.000_Length_245:12-245	GTAGTTTTCTTTCTCAATTTCATGCCCTAACGTTCACGTGCCAATAGTTTATTGGTACGACCTACCGTTCCCAAACAACGTCCCGAGAACACAAAAACGCGGATACCAAGCTCGAAACGGAAAACGATGGCGAATCACTCAGTTATGCTGCCGGAAATTCAAGTGGACAATGTGGTGTTCTCGCCGGCAGCCAGACCTCCTGCCTCAAACAGCACTCTGTTCCTTGCTGGAGCAGGGGTGAGGGG	161.865	7.16543	-4.4976	0.00312139	0.0290744
XLOC_009470	Locus_5972_Transcript_1/1_Confidence_1.000_Length_459:17-459	CTTCAGGGAGAGTATCTGCCACAGCTCCAGCAGCCATTACTAAAACATTTGATGCACATTGTGATCTACCACATTGCAAGTATAACGAGGATGCGTTCTTGTACAAATCAATAACTTCCCCCCAATCATTGAGCTTCATTGCTTGCTTCCCCGCAGACACAATGTCCTGAGCAGCTTCCCAATGAGACAAGAGATACACATGCCCTTCTGAAGCCTTCTTGAAGGCATCTTTTGATTTTCCATATTCCTCTTTAGTGAGATAAGCTTTGGCAGCCTGCTCATACAATAAAGTCGCCATTTTCCAATCAGCATGCCATCTGAACATGCCCAATTTTGTCAACTTGTTCGCCTTCGCAACCAGCTTATCGGGATCGACAGTCGACATGCCGCAGCTAGCTA…	32.7921	1.45976	-4.48954	0.00317457	0.0294291
XLOC_009739	Locus_6248_Transcript_1/1_Confidence_1.000_Length_663:0-661	CGCCCTTGCAGTAGCAATCAACGATCACCGCGACCATAGTTCCTCCTGTCTGAAAAGCAAACTGAAGAAGCAGCCTGCTGTGGCCATGCATGCAGATGCAGTTCTGTTTCATTCAATACAGCGCTTCTTGAAACTTGTGACTAGCATCTCTCAAAAATTTTATACAGCTTTTCCAATGAAGCAACCTGAACAAATGTTCCATTGATAGCCATTGAATTTGGCGGCTTGAGAAAGAGCCTGACGGATGGAAACAAAACATGCTGAATTGCCCATTCATGTTGGGCCCATGCAGTCTTAGCCTGCGACAACAGTTCCTCGTCAACCGCGCAGTCCGTGCCGGCGCCCTCGCTACAGTCATTCGTATTTGTTTCGTCGTCCGTATGATCGATCTGCTTTTTT…	16.5111	0.763544	-4.43459	0.00356191	0.031904
XLOC_011332	Locus_8042_Transcript_1/1_Confidence_1.000_Length_482:1-469	TTGGGTACATAAATTATAAAATTTATAGAAAATAAATTGACGGTGATCGGCAATGACGTTGTCCTCTCTCAACTGTTCCATTGTCGAACCTCGAGCGATACGATCATGGAGGAGCCGTCCAAGACGGAGCACAGTCTGCCTGAGGTTCTAGTTGTTCGGCCGCATCCAGCTTTTATGGTGGCAGGCGAAAACCTCTTCTCCTCCACCAAATTCCGTTACTTGAAAGCATATGAGTCGCGGCTCCCGCTGAACGAGTTCCTGACCACCCGCGCTCGTTCCGTGCAAGCAATCCTTTCATCCGGCGTCGAGCCGCTGAACGCCGACGTCCTCACGCTGCTGCCGGAAGTCCGACTGGTGGTCACCACTAGTGTCGGAGTCAACCAGATTGACGTCGGCGAA…	27.5702	1.31717	-4.3876	0.00392772	0.0341829
XLOC_008893	Locus_5357_Transcript_1/1_Confidence_1.000_Length_1552:13-1537	TAAAAGTTGACTCAGCGTCACTTCCTGCAAAATCCCGCTTCAACATCCGATACAATGGCCAGCCAAACATGCTCGTGTCTCCTGAAAATGCCTCATGTGGTGTGCATCCCATACCCTGCTCAAGGTCACATAAACCCAATGCTCACGCTTGCCAAGCTGCTCAACTCAAGCGGTTTTTACGTCACCTTCGTCAACACGGAGTACAACCAGAGGCGCTTGCACGAGGCATGGGGACACGATTCCAAGTCTCTGGACTTGTCGCCGGAGTTCAGTTTCAGGACGATCCCCGACGGGCTTCCGGCATCAGAAGGAAACGTGACCCAGGACGTACCATCCCTCTGCATCTCTACCTCTACCTCATGTCTTGCTCCATTCCGGGATCTTCTCGTCGACCTGAAC…	87.914	4.24273	-4.37303	0.00108878	0.0151882
XLOC_009946	Locus_6465_Transcript_1/1_Confidence_1.000_Length_1173:22-1173	CATTTTTTGACTGTAAAGAATGGAACTTGTCGATATATAGGAGAAGAAACTATTTCAGTATTGGTTTGATATTTTTGATACTGTAGAATATGTTCCAAGAACTGCACAAAACGTGCCCAAGACTGCTATCATGGTGCTCAACCCAATCTGTAATCTCGTCGCCTTGCTGCCCATGATCTTTAGGAAGCACAACGATGGCAATATCACTGCCACTAGCAAACAGAACAAAGAACCTATTAAAGCCATCATGAGACCAAAAAATGGAAGGAGAAAAGCCGCACAAACAGATGAAACAACAAGTACGGTTCTGAGAAGAATGAAACTCCATCTACTACTTGAAACATGGGCAGGCATTAGCTCCTCAATACTTCTAGCAAGGGGGTTCATCAGCAATGCATA…	15.2117	0.73875	-4.36395	0.00155875	0.0192393
XLOC_011196	Locus_7903_Transcript_1/1_Confidence_1.000_Length_724:4-716	CGACGATCTAGGGACGTGGTCGGCGTCTCCGGCGTTCCTCATCGGTCTTCTTCAATGCCGACGATCAAGTATGCTCGCATACCATCGCTGCGACACTCTGACTGTAAAACTGTCGTTCTTCTCCCTTACCTCTCTCCTTCGACTCCCTCCCTGGTGCCCTCCCGCATACTATTGTTCGCTGCGACACTGGTTGTCGTCACAGTAGCTGCCTATCTACTCTACCCGTCCAACCCTACCCTGCAGCTTTCTCGGATCCAGCTCAACCACATAGAATTTTACGCCCTCCCAAAGCTCGCAGTCAATGCCTCTTTCTTCCTCCTCGTGAAGGTTGAGAATAGAGATCTGTACTCCCTGGATTACGATTCGCTCGTTGTTTCCATTTGGTACAGAGGGAAGGAA…	42.3166	2.06165	-4.35935	0.00108875	0.0151882
XLOC_007243	Locus_342_Transcript_1/1_Confidence_1.000_Length_1599:13-1599	CTGCTTTTCTACCGCGGCATATTTCTGCATGTGATTCACACTGACCCCGTCAGGTTCAAGTTCAACATCTGCAGTTACGTTTCACTTGCACTCGTTCGCCGATCATCTTCGTCAGATTTGCCAGAACCCCGTCTCTCGCTCCATGGAATACGACGATACGCACGATTGATTCCTCGATCTCCTTCTGCGTGTCTCCCCCAAGTCCTCGACCCGGTACTGGCCCACATGTTCTCCCATAACTAGCCGGATCTGAAAGCTTGATCCGGCTCGTTGACTTTCAGCTGGTCTTTCTTAACACTGACTTTCTGCTTCCTCCATTTGATTTTCGTTTTTGCTTCCAAGGGTCTCCCAGCTGGTGGAGTGAGATTGAGGAAATTTGTTCTTCTCCGACTCATTTAG…	11.3939	0.559044	-4.34916	0.00459386	0.0376219
XLOC_008877	Locus_5341_Transcript_1/1_Confidence_1.000_Length_823:15-821	CTCGCTACCATGTCACAGTAGCCTGTTCCAGGAGCAACAGATCGAAATTTGAGGTTGTCGCATTCAATTAATGTTTTCGATTGTTATCTCCTGTTCAAATTTTCTCTCCGTATGATCTGGATACCGCAAAAACAATTTGCTGCTTGATTGTTTCTTCTGTCGGTGGTATGAGAATGATTTGCAATTGAGCATGTGAAATGGAGAGAAATCGAAACAATGCACATGAACAATATCAATCTGGATTTAAAGATCCCAGGCGCGACGGATTTCAGCCCCCATCTCAGCCCATGGCTTCTGATCCAAACCATCGAAATGCTCTTGACGTTAAACCAGTGCTTAATTATTCCATACAAACAGGGGAGGAATTTGCTCTTGAATTTATTCGAGATCGTGTTATTC…	11.6146	0.580297	-4.32301	0.00448794	0.037438
XLOC_009400	Locus_5900_Transcript_1/1_Confidence_1.000_Length_1204:37-1176	AATAATCATCAAAAAATACATCTGAATTATTCATTGCAAGTAATTAATCCAATATTTTTTACTTCGAAATTATGCCTGCCTTCCATAAATTTTGGCTAGGAAGGCCTTCAACACCATTTGCATCGGTTCCCACGAAAGTGCCTCTATGGAATTCAACAATTTTGCATAGCTTTTTTCCTCATAATAAGCAAATTCTCCTTGAAGATTGAGCTCATCATAGAGCGCCCTCACTTTAGCCACATTGATCGGGTCAGCTTTCCCATAGTTTTCATATAAGATTCTCTCTTGTTCTTCATTGCAAAGTTGCAGAGCTTTCACCACCAACCAAGAGCATTTGAAGTCTGCAATATCTGTTCCTATCTTGCCTATTTTCTCTGGATCACCAAAACAATCCAAATA…	37.2395	1.87052	-4.31532	0.000988934	0.0142455
XLOC_000627	Locus_106_Transcript_1/1_Confidence_1.000_Length_1364:0-1363	GTGTCTGCAACTGGGAGGAACGAGATAAAATGTTTAAAGAAGTTGAGGGGATTATCCAAAGACAGATAAATCTGTCTGTGCTTCCAAGTGTTCAACCTTTTCATGCCATAGCATATCCTCTTGATCCGCAGCTTGCACTTGAAATAAGCTGTAAATATGCAGCTCATTCTTCCATTGTTGCATCTCGATTTGCAATTTCTTCGTTCGTTCATCCCGCACCTGTTCCTCTGAGGCATGAACATGGAAGTGAGCGGCTAAAGGTTGGTTATGTCAGCAGTGACTTTGGGAATCACCCACTATCTCATCTCATGGGTTCTGTGTTCGGCATGCACAATAAAGATCACATTGAGGTTTTCTGCTATGCCTTGAGTCCAAATGATGGCTCCGAATGGAGGCAAC…	11.9252	0.603874	-4.30363	0.00179502	0.0206445
XLOC_005398	Locus_1688_Transcript_1/1_Confidence_1.000_Length_623:2-622	CTCATTTTGCCTACTCCAAGCTCAAAATCAATTCTCAAAGTGAATCTGATACCATATTTTCAAGTAATAATACTGATAATAATGATGATGATGCAAATGGTGATGATGATGCTAATGGTGATGATGATGATAATGATGCTCTAGTGGAGACTCTAACCCAGGTTAGCCAGCCTGGTTTCGAATCGAATCTCTTGGATTCCGGTGACCTGGCTGTGGAAGAAGGTGCGTGTCAAGGGTTTGGTTGTTTTGATGATGTTTTTCACTCGTTGGCTGCTTCACGCCCACCATCAGATCCTAAAGCTGCCTCTGCGTCTCCTCCAAACACAAGTAGTGTTATTTCTTCTTCCCTGCGTGATCTTTCTTTGGATATCGAAGAAAATCCTCTGCAGATCTTATCGG…	16.4581	0.838405	-4.29501	0.00475317	0.0387091
XLOC_012857	Locus_9769_Transcript_1/1_Confidence_1.000_Length_803:11-796	GCTGAGGATAAGCATTTTGTGAAGGTCACCGGTACTCCACATGGATGGGATGTGTTGTTTTACATATTTCAGTTTATTCGTGTGATCCTGCTGTTCACGGTTATTGTGTTGATCGGGACTGGTTGGTCGTTCCTGAAGCCATTTTTACAGGACAAAGAGAAGAAGGTCCTGATGATCGTAATTCCTCTTCAAGTTCTAGCTAATATTGCTTCTGTTGTTATTGGGGAGACTGGACCCTTTATTAAGGACTGGGTAACGTGGAATCAGTTCTTCTTGCTGGTAGATATTATATGCTGTTGTGCAATCATCTTCCCAATTGTCTGGTCAATTCGAGCACTGAGAGAGACCTCTAAGACTGATGGAAAGGCTGCTAGAAACTTAGCAAAATTGCAACTTTTC…	11.7101	0.601193	-4.28378	0.0048636	0.0394101
XLOC_010225	Locus_6760_Transcript_1/1_Confidence_1.000_Length_694:0-690	GAAACAGGTTTCCTTCCTAAATTAACAAAGCGAAGAAGTAAGCATCGCACTTCTTCGCAAAAAACAAAAACATTGCTTCTTCTTCCTTTGCAAGTTTTGCCTTTCGCTTATTTCATTGGAAGATCGTCGTCACGTTACCTTCGATCGTTGGCAATGGATGAGAAGTACGATGTCATTGTTCTGGGTACAGGTCTCAAAGAATGCATTCTCAGCGGCCTACTCTCCGTCGATGGTCTGAAGGTCCTGCACATGGATAGGAACGATTATTATGGGGGAGAATCTGCTTCCCTTAATCTCATTCAGCTATGGAAGAGGTTCAAGGGAAATGATAATCCTCCTGCAAGCTTGGGTTCGTCTAGGGACTATAACGTGGATATGGTCCCCAAGTTCATGATGGCA…	13.9885	0.718186	-4.28374	0.00486401	0.0394101
XLOC_001506	Locus_11730_Transcript_1/1_Confidence_1.000_Length_263:0-263	GAGGAGACCAGATAGGGTGCTTGTGGTGTGGGGGTGGAAGTGGAGGAGATTTGTGCTTGTGGATATGATGTGGTGGAGGGGAAGACTCGTGCTTGTAAGTGGGAGGAGACCAGATAGGGTGCTTGTAAACTGGAGGCGGAGGAGGTGGAGACACGTGCTTGTAGACAGTCGGTGGTGGAGGGGGGGACTTGTGTTCGTGGACAGTCGGTGGTGGAGGGGGGGACTTGTGTTCGTGGACAGTCGGTGGTGGAGGGGGGGACTTG	1474.06	76.8735	-4.26117	0.00136616	0.0173552
XLOC_005899	Locus_196_Transcript_1/1_Confidence_1.000_Length_507:50-507	GGCGTTCGGGGGAAAGGGGGATGGACTACTCCTATTTAATCTCCAAAATATTGTGGAGCTGTCTCTGTGGAAACCCATATCTTCTTCAACACATGTTAAGGGGGACATAGGGGACGGAAGAAAGCAATTTGTTGGTTGGCTACATGACGAGTGGAGGCAGAAGGATGGCCGGGGCTAGAAACGCGAAGAGCCTAACTCTCCAAATTTTTTCGGGGAGGTGGTTCATGGTGTTCGCGTCATTCCTGATCATGTCTGTGGCGGGGGCTACGTACATGTTTGGTCTGTATTCCAACGAGATAAAGGAGTCTCTGGGATACGATCAATCCACCTTAAACCTGCTTAGCTTCTTCAAAGACCTGGGAGCCAACGTCGGCGTCCTCTCCGGACTAATCAACGAGG…	25.282	1.37395	-4.20171	0.00574578	0.043176
XLOC_008441	Locus_4858_Transcript_1/1_Confidence_1.000_Length_2116:1-2089	CTGGGGGAAAATATATATCATAATTTATGGCAACAATCAACAAAAAAAGAAAAAAGAAAAAAACAAGTGTTCGTCAAAATACAAATCATGCAATTTCAATAATGGGCCTTATCTGGCTACTACGTGAGGAACAACGACCAATCTATCGTCTGAAACATCAAAAAATGGATCATCACTCTTACTCAAAGCATAAACAATGTCCACCATGCAAGGCCTCTTTGAAGGATCTTTATGCAAACAATGACCAGCAACTACCATCACATTCATCAAGCTATCCATCGAGAATGAATCATTTAGAAGAATCTGATCCATCCAACCTAGCATTGTTTTCGTTTCGTCATCATTTTCTTCTAGAACAGCACTCACTTCTGCCCAAAGAAGCTTCCCATCTCCATCAAT…	90.6948	5.01876	-4.17562	0.00234794	0.0243273
XLOC_000214	Locus_10226_Transcript_1/1_Confidence_1.000_Length_1038:54-1001	CGCAGGCCAAACTTAATATTTTCTCTGTTTCAAAAAAGGCATGTCGCTTTTCCTGCTTTTGTGCTTCTTCCTTAAATTCGTTGGAACAAAGCGAATCTAGCCAAGATATCGTCGTCCGAAGCAAGCTACAATAACTCTTCTTTCATATCTGGAACTCGAGCTGCTTCTGTAATGTCATGTAGCATGGTGTTGTCCCTTCGGAAGAAGAAGATCTGGAACGCACCGGTTTATCTGAATGTCTACGACTTGACTCCTATTAATGGCTACGCGTACTGGATTGGCCTAGGAATTTACCATTCTGGTGTTCAAGTCCACGGAGTTGAATATGGATTTGGAGCACATGATCATCCGACCACAGGAATTTTTGAAGTGGAACCAAAACAGTGTTCCGGCTTCACA…	127.367	7.05743	-4.1737	0.00162545	0.0195222
XLOC_004976	Locus_1623_Transcript_1/1_Confidence_1.000_Length_312:0-308	CTGAGAAAACGAAAGAATTTTGCCTCCATCACCAATTTCTCATCTCCGTCCTCTCCCGTGTCCTGCAACGAAGAGCGAAGAGAAATCTACAAAAAAAAAAAAAAAACAAAATTCTGAGGGGGAGAACGGAGCAACAGCAACGCTGTTCTAGTAGAGACGACTGGGTTCCTCGAACAAGAGAAACCCTAATCTCGACTGAGAATTCTTAGCTACAAGCGGTAGGGCAACAGGAACCGATGAAACATCGGATGCAACTGCAGCGGGGCGAGAACTGCGGTTTCCATTAAAAGGAACGGCAGTCGGAAGAGGTTA	57.5716	3.21035	-4.16455	0.00619202	0.0456456
XLOC_003874	Locus_14701_Transcript_1/1_Confidence_1.000_Length_417:0-417	CTCCTTTTTGCTTCTGCTTCACCTTGTAGACAAGGGCTTGAGCAATATTCCTGACGTGCCAATCCGATCGTCCAGTAGCGATTATCATGTGACTTGCACAATCGCACTGCTTCTCGACCGAGAAAACTTTTACGTCATCTGCTCTTACGTCGTTGAGAACGTTCTTGATCTCTTCTAGATCCAGCAAGCCATTGTTGATGTTGCTTGATTTCCCGTCTGCAATAGAAAAATTGAGATTGCGAACTTGAAACCTTGAGTTCTGAGATTGGATAAAATTGCAAGCTGATAAATATCTCAGCGACACAGATCGTTGTCGAAGTGCCGCCCACATTTGCGCAAAAACGAACCCAATTCGCATGAAATTACTGCGTTTTTAGCGGTCCCCGCCCAAGATTCAAT…	29.1029	1.62922	-4.15891	0.00626248	0.0459906
XLOC_006512	Locus_2624_Transcript_1/1_Confidence_1.000_Length_449:2-445	ACAATACACGATGCTCTTCCGGCAAGATGCAGAGCAGATGAAGCTGCACCGCCGACTAGGGAGAACCAAAACAAATTTCCAATCGGGGCACCGCAACCCCTAAATCTCAGTCTGAGGAATCGAAAACGATGAAACAGGAACATGATATGGATGGAAAATTAGTTAAAGGCAAAGTTACTCCTGGTTCTCACTTAATGGCATCCAAGGTCAAGGAAGTAGATATAGATGGCGACGATGATGAAGATGACGACGACACACCCGTGTCCAAGAGGAAGTTCGCCATCACACCCATGAAGGGTTCTAAAGTGAAAAAGCATGATATGGATGATGGGGATTACGATGACGACGATGACGACGATATACCCGTATCCAAGAGGATTTCAGTTATCACACACATCA…	51.2691	2.90741	-4.14028	0.00261721	0.0257786
XLOC_007616	Locus_386_Transcript_1/1_Confidence_1.000_Length_1823:0-1809	CGGCAAGAATTGAAAGAATCGTGTTTGCAGTAATAAGCGGCGGTTCCTTCATCGGATCAACCGTACTAACAAAAATGTCTATACTCGCTAACTCAGATGGTTTCCCATCCTTCTCATATCTAAGAGAGAGTCGATCTAGGTATGTCTCTCGTTTTATAGGGTACCATTTAGGGAACTGGTCTAGAATCCAAGATACGCCAAACCATATCTCACATATTACAGAAGTTAGCCACAACCCATAAGCATCATTAACAGGATGAAGAATTCTGTAGTGAAAAAAGAGGCCAAGAATTGCAAGTCGAAGAACAATGATCAATCTGTAGGGATTTATCTTGCTTGATGGAATTGGTATCTTCCTCGATAACGGCTGCCTTCCTTCATCCATCATGGGCAAATCGG…	11.4101	0.654444	-4.12389	0.00191063	0.0215075
XLOC_011341	Locus_8053_Transcript_1/1_Confidence_1.000_Length_505:0-492	CCCAAGTGTCCACCACAAGCCGCACAAGAAATTTCAGTCCTAACACCATCTGGATCTGGATTAGATTTTATTGCCCTATCGATTCCTACATAAAAAGCAGGCCAGCCACACTTAGATTCAAATTTAGCTTCTGAACCATAAAGTTGAGTTCCACATCCAGCACATTGGTAGACACCCTCATCAAAACATTTATCATATTCCCCAGTGAAAGGATATTCTGTTCCTTTTTCTCTCAAAACACGAAACTGATCTGGCGATAGACGGCGACGCCATTCGTCCTCCGACATACAAGTTGATTGAGGAGAATTCATCGCTATCACGGTCCTATGAAAGATGCGACTGGTTCTGGAGAGAGACGGACTCGATCCAATTGACGAGAAAGACGAGCGTATTGGCACC…	167.215	9.66585	-4.11266	0.00155241	0.0192189
XLOC_009499	Locus_59_Transcript_1/1_Confidence_1.000_Length_2538:19-2525	AGATCAATAACATGATTGAGCTGGATTAGAAAAAAAAATGCCAGAAAAATAAGAAAAAAAAAAAGAAAAGAAAAAAGATTGAAAATCAACAAGCTACATTATTTCACGAAGCTTCTCGGAAGAAATTGCAGGATCATGATCGTCACTCTCATCAAGAAAGTGACAGCCGCCATTATTTACATCCAACAGCAAACACGAGGATCGTAGATAAGGCATGGCATTGAAGGATCGAGCAAGAGCATCCATCAAACGAACATTATCACCTCCATCACAACGGGAGACTTCTTCCATTCGAAGCCTGAGCGTGTCAAACATGAGCGCAGGCTCATGCTGCATCAGCCGAAGGACGTCGCCACAGGAAGGGCCAGAAATGGCGTGTTTCACCAAGAAGCCATGGGG…	53.9868	3.35796	-4.00695	0.00257174	0.0255313
XLOC_012969	Locus_9891_Transcript_1/1_Confidence_1.000_Length_591:0-582	TTCCTGCTGGGTACTGGTTCCCACTTTGGTTGAATCTTCGGGCAAGTCGCCAGAGTTATCCTGGAATTGATTACTCGTACTCAGTTGCTCTTTGACGTCATTTTTATCTTCCTGAGGAGGTATATTTGCAGGTGGAGGAATAACAGATGATGTCATCATCCATACTCCCCCCAGACACATAGCAACGAACACCACGATGGACACCGTTGAGCAGTAATTCGATGAATGTTTGCGATTGTCTATTCTGCTGTACTTCCCGACCGCCATTATTTCGTTTCACAGAAAGTTCGGCAGCTCAGAATACTGTATTGCACTGGAGAAGAAGAAGAGCAGATCTGAATGGAATCCGATAAATCAACAACGATTATTCAGCTGCCATGAATGCCGGAGAACACGCAG…	43.5598	2.76662	-3.9768	0.00269468	0.0263194
XLOC_004236	Locus_151_Transcript_1/1_Confidence_1.000_Length_1324:3-1324	ATTCTACGGCGGTCGGAGTACCTCCTCCGTCGTCGTCTGCCCCTCCGGTGGGCCCCGAACCAGGGAAAAAGCATATCTCAGCAGCTGTAATTGTAGCTATAGTTGCTCCCATTGTAGTTTCAATTCTTCTGTATTTTGTGGTTTGTTTCATCCAAAGAAGACGGGCAAGAAAGAAGTATTATGCTTCACTGAGTGATGGAACAATGGACATAACCGCAGAATCTTTGAAATTTGATTTTGGAACCATAGAAAGTGCCACACAGAAGTTCTCAGATGCTAACAAGTTAGGAGAAGGTGGATTTGGCGAGGTTTACAAGGGTTCACTTCCCAACGGGCAAGAAATAGCAGTGAAGAGACTCTCCAAGCTCTCGGTGCAAGGTGTAGAAGAATTCAAGAACG…	78.6089	5.01229	-3.97115	0.00259747	0.0257145
XLOC_006723	Locus_2848_Transcript_1/1_Confidence_1.000_Length_1843:0-1843	CTCACACAAAATATCAACCAACATAAATTTGTTCTCATTTTTTTATTACCTTCATTGCTACACTCTCAATACAAACAAGACAATTTAATTAAAATCCAAGGCATGCACATGCGCTTGCACGCATATGATTCATTAGGAGTAATCAAATCAAATCAAGGAGACTATGATTCATTAGGAGTAATGGCCTCCTTGTCAAGAAGCAAATACAATTTTGCAAGAGCAAAACAAACAAACAACAAAACAAATGGCCACGTTGCGTTCATGCGCGCAAGAACATCAACTACCATATTTTATTTGGAAGAGATTACGAACACATGTTGTTTGCAAGCACAACCCACGTCTTCAAATTGGCCTTGCTAGGTACAAAGTAGCTAGCAAGGCCTATTTGAAGGTATCAAA…	19.5785	1.28177	-3.93306	0.00236761	0.0243915
XLOC_008302	Locus_4695_Transcript_1/1_Confidence_1.000_Length_1168:2-1164	TAGCATGGTAGAAGCAGGAGGAGCCATGTCAAAACCACTTATCCTTTTGCTTTTAGAACGCGAGCGAGAACGAGATCTAGACTTTTGTTCTGACATATCCTTCGAGCGAGATCGTGACCGATGCCTGTGCCTAGCATCCCTGTGTCTGTCATAGTCTCTCCTCTCATAATCTCGACTACGATAATGAACATCATCATCCCTATCTCTTCCTCGAGCCCTCCTATCAATGCGTTCTCTATGGCGATCATGATCTCTAAAACGACGGTCATGATCTTTCTCTCGATCCCTTTCTCTCTCCCTGTCTCGGTTTCTTTCCATATCCCTCTCTCTCTCATGATCTCTGTCCCTGCCCCTCTTTCTATCGCGGTCCCAATCCCTATCCCTCTCCCGGTTTTGGTC…	16.6616	1.09543	-3.92696	0.00302331	0.0283879
XLOC_011808	Locus_8537_Transcript_1/1_Confidence_1.000_Length_578:0-575	ACCGAAACAACAAAATACACAAATTAGCTCCACGTTTACAGTTTAGTTAGAGGTCGGCGTCGGGCGGGGGTGGGTGTTATCGGGATCAGCGGTTCCGGTAACGACTTTCGCGACATCCATTGCGGACGCTTCGGGTTTCTTCTTGGAATAGAGGACGGCGTAGGCGACGGCAACAGTAAATGCAACGCCGGCGGCGACCGTCTTCACCGGCTTAAACGGAAATGACCGGCGCTGGTGAAGCACTTCGCTTGAATATGGTGCTGCCGTTCTGTTCATTCCTGTCATTTTCTTCCACACTCCAATTATCTTTCTTCTTCCTTCTGTCTCCCGCTTCCGTTTTCGTCACGATCGGCGATTCTGTTCTCGCGTTCATACTTCTGCAAAATTCTGTCAAACAAC…	27.9516	1.87901	-3.89488	0.00454357	0.0374683
XLOC_004808	Locus_159_Transcript_1/2_Confidence_0.750_Length_1078:0-1069	CCACGGTGACCCCAGCTTCTCTCAGAGCCATGATCTTGCTCTCTGCAGTGCCCTTCCCACCTGACACAATGGCTCCAGCATGACCCATCCGACGGCCAGGAGGAGCAGTGAGGCCAGCAATGAAGGCCACCACAGGCTTATCAGTTCCACTTTCCTTTATGTACGTGGCAGCATCCTCTTCGGCAGTTCCACCTATTTCACCAATCATGACAATACCTTCTGTTTGGGAATCAAGGATGAACCTCTTGATGCAATCGACAAAATTGGTTCCATTGAAAGGATCGCCTCCTATACCTATGCAGGTGGATTGTCCGAGCCCAACGGCTGTTGTTTGGAAAACAGCTTCATATGTTAAAGTCCCAGATCGAGAAACTATTCCAACACGACCAGCCATATGAA…	220.636	14.9592	-3.88256	0.00517209	0.0406449
XLOC_011220	Locus_792_Transcript_1/1_Confidence_1.000_Length_915:7-905	ATCCAGGCATATTTCTTCATGCTTACACTTGTCTTCCGCTTTCTTATGCTACAAGGCAGTCTGTGGGTGCTATGCTTCATGACATAGCTGATTCGGGGGCTCTCTTTGCGTTGTTAATGTGCAAACACAAAGTTATCAGTTTGGTTGGTTCACAAAAAGCTTCTCTTCATCCAGATGATATTCTGCTTCTTTCTAATTTCGTTATGTCGTCAGAATCATTCAAAGCATCTGAGTCATTTTCACCGATATGCTTACCAAGATATAATCCCATGGTTTTTATATATGCGTATATTCATTTCTTTGATCTCGATACATACCTTTTGCTGCTTACCACCAACTCAGGAGCTTTTTATCATCTAAAGGATTGCAGGATCCGTATGGAAAAGGTTCTTCTCAAGT…	14.8302	1.00722	-3.88009	0.00469436	0.038362
XLOC_011487	Locus_81_Transcript_1/2_Confidence_0.667_Length_720:20-720	ATTTTGTTCATGAATATCAACTTTGTAAAGATTAATTTTATTGCTTTTTCAGATTTGTGCATGATTTTGTTTCCATAAAAATCTCTATTCCATAAATAGAAAGGATGTTCTTACCAAATTTCGTTTCCTGCTTATAAAAGTAAGAGAAATGACAACAGGAAATCATGAAACGGCATGTGAGAACATTGTGTTAACCATTGGCAAACAACATTTAGCATTCAAGAGGAACAACAAGCCATATCGACCAACTTTAGCCTTCTTCCCTATCTTCTTCCCCGCTCCCTGTTATCTGCCTTTTCTGCGGTATTCCCTGTTGTCCGAGGAAGGCTCTACCACGCTGTCTGCAAATCGCACCTTCTTCTGGGTTTCACAGCTCTTGCCTCCGCTCAATTCTAATCC…	25.5266	1.75942	-3.85882	0.00400848	0.0346787
XLOC_012006	Locus_8756_Transcript_1/1_Confidence_1.000_Length_572:0-571	GGAAAGCCAGTAAGTTCTGCTGCTTTGCTGTTCCACCCATTGATGTTGCCCAATACATCCACAGCCAAAATTGGAACAACAGCAGTCTCGATGAGGCGAACCATCTCGCTCACTACAGCATGCAGTTCATCTGCCTTCTGAATTCTAGCACCAAGTGATTGAATGCCTGAAATTACTTTCGAGTTATCAATCATCTCCTCCTTCAGTGACCCTCTGAGTATGAGTTGCAGAGAATGTATGGAGTCCATTTCGATGTCCTCCCATGGCAAGCTCCTCCATTTGACCACCTCAAGGAAGGCCTTAAAAGATGATCTAGGGTGCATCTTTCTCCCATCATCTTTATCATGGCGCCCATGCTTTGCACCACCCCACTTGATTTCTTTGGCAATGTGTGATCGA…	26.9436	1.89937	-3.82635	0.00528248	0.0410148
XLOC_011242	Locus_7951_Transcript_1/1_Confidence_1.000_Length_971:0-947	GCCCCTTCATAAACACTATATATGCATGTGCATGTGAGCCTCTGTGTGTGTGTGTGTATGTGCGTGCTTGCGTGCGTGTGTTTGTGTGTAGTGGTAGTTACAAATTATGATTTCTAATTGTGCTAACAACAAGAAATGGCGGATCCAGCTTAGTGAGGACGGAAAATGGTTTCAACAAGCTCCTGAAGAGGAGCGAGCTCCTTCCTCTCAATTAGTTCAAATTCATTGGTAAATAATATAAAATGCTTAAAGCAAGTATTAAGATGTGCTTCTTCTTTGAGATTCACAATCTTCTGAAAGTGAGAGTGATAGATATGAGCATATACACGGAACAGTCGTTTGAATATTCTCTTCACCACATCATTGAAATTGGGAGGAAATTGCACGCCTAGCTTTTGT…	13.2779	0.940991	-3.8187	0.00537152	0.041321
XLOC_008579	Locus_5011_Transcript_1/1_Confidence_1.000_Length_818:1-817	TGTGGCTTGCAAGATTCACAATCTGGAACATCGTAGAAATTCAGGTTTTAAAAACGAATCACAATCTCTGCGCAGGAAGGCTAGTTGCAGGAGATGGAAGAAGACGATAACTACATGAACAGACAAGATGTCGGCAGAACATTATTAGTGAATCGAAATTATGAACACCTTGTCACAAATCGAATATGATTCTAGTATGGATCGAATATACAAACAAATTGCACTTCGTAAACTCGCATGGCGCGAGGCTAAAACGGGAAAAATATGGAACATGCCTGGTGTGTCACATCGCAGAAGAATACGATAAAGAAACACGGCGGTCTGGAACTTTTCCGGTGATCGGAAAAGTGACGCGAATGGCTGTCAGCTAGATCTCTGAGAATTATGATGCTGCGTGAA…	21.561	1.59944	-3.75279	0.00271632	0.0264422
XLOC_009741	Locus_624_Transcript_1/1_Confidence_1.000_Length_1206:0-1205	ATTCGTCACTAGAGAGAGAGAGAGAGAGGATCAACGATGACTCATTTCACAGAACTGATTCCCGGACTACCCGATGACATGGGGCTGGAGTGCTTAACTCTACTGAACTACACGAGCCACTGGGTTGCAGCCAGAGTTAGTAGGAGATGGAGGCAGGTGATTCAAAGCCAGGAGTTTCACACCCACAGAAAGCGAACCAGACGAACGAGCAAACTGGCATGTTTAATCCAATCCATACCCGAAAATCAAGAACTCGATCAAACCAAACCGTTCCGGACTCTCAAATTCGGACTTTCGGTTTTCGACCCCGTAAATGAGACGTGGGGATGGATTGACCCAATTCCGGGGTTCCTGAATGGGGTTCCCCTGTACTGTCGGGTGGTCGGTTTGGAGGGAAGG…	112.061	8.38781	-3.73985	0.00513993	0.0404589
XLOC_001218	Locus_11429_Transcript_1/1_Confidence_1.000_Length_244:0-166	CGTCCTTCGTGATCTGGAAGAGATCGCCGCAGGGGCACGGATACGTGAATGCCTGGAGTTCCCTACTCCACTCCATGTCTTCTATCTCTACTTCATCATACGACATCGTACTCTCCCACTCCCACACGTCTTCCTTCTCGCTTCGCAGCAGAAACCAGTCGCCGACCACCTGTCCGGGCGGCGCCACTCTGCGTTGATACCACTGCTTACTCTGCGTTGATACCACTGCTTACTCTGCGTTGAT	1170.19	89.0484	-3.71601	0.00427474	0.0360724
XLOC_008452	Locus_4872_Transcript_1/1_Confidence_1.000_Length_1433:7-1433	AAAAAAAAAAAAAAAAACGTTTAGTTTATATTTAATTCTTAGGCGAACACTGAAGGTCGAACGACAACTATCATCAACGCAGGTCGAGTCCGAAGTCGCCGGATTTGCGGAAGTTCAGCGAAATCTTGATCACAGGATCGTGTGGCGTTTTGACATCTTTGGCGTGTTATGGAGTCCATACTGACAGAACGCGCTCCCGCCACAGAAAACCATTCTTGATTCGTCGGCTCCGGGCTATTTTCAGCAAATTAGTTGACCAGCGAATCGCCGGCGAGGCCTGCTCTACAAAGGGAACTGTCGCCTTCCTCCTGCTCCAGATCGAGCCGCACCAGCAGGTTCGATCTCTGGGCTCCTGCCCGACATGCCGGAGATCGAACGCGTGTCCGACAATGTCTTGTT…	93.326	7.15996	-3.70425	0.00563785	0.0429006
XLOC_009880	Locus_6396_Transcript_1/1_Confidence_1.000_Length_1241:1-1219	TGCATCTTCGTTTACGCATCCAAGCCAAAATAATCGAACACACTACTACACTTTCTCCACGTCTTTTTCATCTCATCTAGCCTAGAGGCCAAGCCAAACTTCTCGATTCTTCTTCGGAAACAATCCTGCCATTGTTTTGGCCACAGAAGCAATAAATTCTTGGAGCTGGACGTAGCCTCGAGGGAGAGGGAGGGAGAGAGAGAGAGAGAGAGAGAGAGAGAGAGAGAGGCAGAGATGGCGGGGCAGATATTGAAAGTCAAGAGCGAGAGTCTAAAAGCATGCATGACATGCCCTCTCTGCAACAGGCTGCTCCAGGAAGCCACCACGATTTCTCTGTGTCTTCATACGTTTTGCAGGAAGTGTATCTATGAAAAGCTGTCTGATGAAGAGGGTGATTGC…	13.4324	1.03506	-3.69792	0.00508171	0.0401964
XLOC_011232	Locus_7942_Transcript_1/2_Confidence_0.750_Length_843:3-626	TTCACTTCACAGAAACATCTTTAAATCTTCTAAAGAAGATAAATTTACGTTGTTTGTTAGTTGAAAGCATTAGTCAACTAACAAACAACGTAAATTTATCTTCTTTAGAAGATTTAAAGATGTTTCTGTGAAGTGAAAACCCTAGGCTAAACCATGTCCAACGATCAACTCGAACACAAAGGTGACTCTTCTTCGATGGTCTCCAACAATGGTTGCTTCGATCTAGAAACAGAAATTCTATGCACAAAATCAGAGCCAGAAATCTCTTCGAATCCATCCAAACGAGCCTCAACGGGGACCGTTACCTTTTCGTCCAAGGGGTTTTGTGCACCGCCCGGAGAAACCCTAGATTTCCGACCTCTGAAAAAACATCGTTTGTCTTTGCTACGCTTCTTAGCA…	191.837	14.9317	-3.68343	0.00503565	0.0401964
XLOC_008785	Locus_523_Transcript_1/1_Confidence_1.000_Length_1977:32-1976	TGGCTCATCATCTTCCCCTTCTTCCGCTCCATCATCTACATGTCGTTGTTCCGACAGCTCTTACCTTCTTCGTCGTCTTCTGCTCCACGAAGCTTTCATGCTCATTATTTTGCGTACGTCTAACAGCAATGTTCTTTGTAGCTCTCTGCGCTGCTCATGAAAAATTCAAATCGTCAATTGCAGTTCGATTTATATGTAAAAGGCGATCTTCGTGTTGTTATAGGAATTGAAAATTGGCCAAACAAGGGATTTTTTGGGCACAAGTTCCTAATCGTACACTATTATGGATAATGTGTATCGAGAAACATTACTGGATAAAAAGTACTATGAGAACTGCCCTGGCTGTAAAGTTGAACAGCGTAAAGAGTTTAGAAGAGGATTGCCTCTATGCGAGCTCAT…	26.0219	2.04476	-3.66972	0.0053186	0.041131
XLOC_009151	Locus_5632_Transcript_1/1_Confidence_1.000_Length_1348:43-1348	CTCCAATATTCATATCAGATATGAGGATCTTGAGAGCAATCCTGGCCATCCCTTTGCAACTGGCATATCATTGGGAAAACTCTCAGCTGTAACTGTAGATGATAATGGGATTGAAACTTTTGTTACTGGAGGTGCAGTCTATCATATACAGAAGTCTGTGGAACTTGATCAACTTGCTGTTTACTTGGATTCTGATATATTACCTTGGCATATTGATAAGCCATGGGTTGATCTGCTCCCATCAGAATGGGTGCAGGTTTTTAGATTTGGTACAAATAATGGAATACCAGCAAAGCATGTTGTGAAGCAGCATTCATACATTCTCCAGCCTGTGACTGGCAGTGCAAAGTACTCGCAACGACATACGAACACATCATCAAGTACAGGAAAACCAATACA…	12.016	0.953435	-3.65567	0.00558248	0.0426891
XLOC_005264	Locus_1667_Transcript_1/1_Confidence_1.000_Length_1234:0-1233	AAGAGCGTCTGCATGTGAGTCTTGACGATGGCCTTTCCGATGAGAGTTGCAAGAAAGAATTTCCAAAAGGGAATGCCAAATTGCCCGCACATGATGCCAGCAAGATCAAACAAAGGATTTGGAACTGAAGCAAGCACTAAAATTGTGAAGAAGTTCAGATGTTGTGAATGCAACAAAAGCCATCTTTTAATTGCTTTCAGGCGAGAGGATATGAATCCTCTATCCTCTGGGAAAGGCCCATCTAATTCTTCCATTGCATCTAATTTGCCACCTGATATATGTGCTGCCCTTGAGATAAAATAAGGGGGCAGCTCCCCAAGTGCAGTTCCAACCCCCCAAAGAATGGCCTCCACTTGAACCTGGGGCAAAATGCTTCCAAGTGGAACCCTCAGCCCATGT…	16.7139	1.36001	-3.61936	0.00530361	0.0410695
XLOC_003918	Locus_14752_Transcript_3/3_Confidence_0.571_Length_489:195-489	CGACCTTTTGGTCCAGGCTCCATGAAGAGAGGGACCTAGAGGTGAGCTTATATGGCTAGTGCTCAAATTTAGATTGCTTCGAACGTGCACAACAGACATGACTTCCAAAGAAACTTTCCAACGCCGTCATTTACGTCAACACGAGTTCAATTGCGGACGTCTTATTTAAAGAAACGAACGATCCACGAGCACGAGCGGGTCAGAGACAAATTTCGTCTGTTTCCGCAGACGCTTGGTGCGCTTGAAATTGAATTGAATGTCTTTATCGTCCTTTCATGCCTGGTATTGAAATAGAAGATGGGTGCGATTTTAACCAAGCTCTTTTACGAGTTTTTTTCCAAAAAGAAGTACAAGATTGTGGTGGTTGGGTTGGATAATGCAGGCAAAACAACAACTCTT…	699.87	58.0494	-3.59173	0.00578318	0.0433441
XLOC_006621	Locus_273_Transcript_1/1_Confidence_1.000_Length_2677:13-2661	ATTTGAATAAAGAGTCTCCCGGGGCCTTTCTGCGTGAAGTTCTTTGAAAGTTCCGCGAAGTTGTTTCGCAACTAGAAACGAGGTGATGCTCAAGCTAGGCGTTGATTTCTTTGATTAGTGGAGATTTCATCTGGTTATGCTACTCATCATGAAATTGAAGTATCCACGATGCAACTCTGGTATATTTCAAGGTACCAAATCCGAATTGTTTGGAATCGCTGGCATGCTCCTTCTCCTGTGAGATGGTCCTTAGGTAGGACAGGCATGGCTGGAAACATTTTTGGAACATGTGACGGGTTCAGTGACAATGAACGCCCGTTTTCAACGACGGGAGGCACGATTTTGTTCCAAGCGCGAGACCCAACTAAACTAATCGCGGATATAGAAGAAGCAATTGAT…	20.7095	1.71992	-3.58987	0.0053386	0.041231
XLOC_001217	Locus_11428_Transcript_1/1_Confidence_1.000_Length_833:0-827	GATAATGAGAACTACGTTTGTTAAGGTGTAAGCAGCATACAACTAGATTTGCTAGAGTATCACCATCCTTCGCATCCTTGTTTAGTGCATCAAGCAATAGTTTTTCAGCTTCTTTAAAATTCCCCAACTGCATGCAACAGACGGCCATCCCGTTCAGGACCAAGCCTGTCATGGGATATTTCTCTGAGAAATCTTGGAAGATGAGAAATGCTTCCTGTATCTTGGCGCCTCCCAGTGCTAGATTCAACCATGCAGTTGAAAGCTGAGTTAAGGTGTGGTCCTCATCCAACTGTTGCATCATTTTCAGCTCTCTTTCTGCATAATCCGACCTGTTCATCTTGAGGAATATCTGGACATTCAAAGCATGCAATTCCATAGTCCCTCCTGCATTGGTGTGTT…	66.272	5.60805	-3.56283	0.00547178	0.0419815
XLOC_006312	Locus_2412_Transcript_1/1_Confidence_1.000_Length_1923:1-1900	CTGGCCGGTGGAGATGTCCGATCCTTCGTCTGCCATTGCTGCTGCTTCTGCCGGAGGGTCCCGCCGGCCATGATGCCCCTTGTCGTCACGAATCGATGCTGATTGAGCCACTTCTTGCCCGCTAGCTTCCCATAGTTTGAGCATGCGCAGATTGGCTTCTTCCATGTCTTCACCGCTGCCTGCTCCGTTTGAAGCCCTGCCGCAGTTCTGGTCCAGCAGTATCTCCTTCTCCATCACTTCGTTCCCCTTCTCACAGAGTTCAGATGAATGCTTCTTCTGCTGCAACAACTCTAGTGCCAGGCTTCTTCCATTCTCGGGGGCTTCTGGTTCTGCCCTTGCATCAATAATCTTCTGGTTTTGTTGGAGATGAGTTCTTGCAGTGGTTCGAGTGCTGATCAT…	14.544	1.23948	-3.55262	0.00557963	0.0426891
XLOC_012641	Locus_948_Transcript_1/1_Confidence_1.000_Length_2278:0-2264	GGAGACGAACAAATTCAATTAATCAAGGCAGAGACCAACAAACCCTAGTTCCTCGGATAGCGAAGGAAAATCCTCGATCGATTTGGTTCATAGCTTCATCTTCGTCACTGTTGCATCTTCATTCTCGTCGCGCTTTCTCTTGAAAGTGAATGCAGAAGCTTGAAGATATCTGAATCGGAGTTTTACTGAAACAAGATGGCGTCTCGGTTCTTCGTACAGGGCGCGAGTGATTCTGAGAGGGAGGATAGTGATTATGAAGAGGAGAACGAGAGTTTTAAGGTGGCTGAGGCTGCTGCATCGTCTACTCAGAATAGGTATCTTAGAGGAACTGCTAGTGATAGCGATGAGTCTGACGGTCAGAAGCGGGTTGTCAAGTCTGCGAAAGACAAGCGTTTCGAT…	25.035	2.21021	-3.5017	0.00655655	0.0469717
XLOC_003018	Locus_1362_Transcript_1/1_Confidence_1.000_Length_2509:5-2471	CCATCATTCCATGTGATGTCGGTCGTTGACCCAAAGACTGGACATTTCTTCCATTTGGGGCAACGCCCATGTTCCAAGTCGTGGCCTGAAATGTGAAAATTACAATTCGAGTGCCGCAAGCCCTTAGTTTTTTGACGTTATCGTCGCTCGCCCATATCGAAGGTGGCTTGAGGACCGCAGAAAACTCATCTGTTATCTCTTTTATATTTTTCTGATCCTCTCATCCTCTCATCCCGTACCCTTATTGTTCAGTCTGTCAGTCGATCATGTCTATTAGATCATGTTATGTGAATTCGTCTCACAGGTCAACATGTTTGGCCACAAGTCCCATGCGCCAACACAAAAAGATTGCTTCTAGATCCCTGTTCAAGCCATGTAAGGCCTTTAAGGCCCGTTCTC…	12.1015	1.08393	-3.48083	0.00642903	0.0465107
XLOC_000686	Locus_10779_Transcript_1/1_Confidence_1.000_Length_483:61-483	TTATCCTGTCAATCAATCAGGTTTCTGCGTCTCTCGAATCCCGCAATCAGCATCGCCGAAAGGGATGAAGATGGCATCAGAAAGGAGGTTAGCATGAGGCCTTTTTGTTGTTTTGATGGCGAAGAATAAAGTCTGTGAAGGAGGAGGAGGAGGCAAGTGGAGTGTATTTGATGGAGTTACCACCTTCCCATCAACGCCAGATGCTCTCATGGAACAGATAGATGCTGCCATTATAAGTTTAGAGTACGAACGTGCCTCCAACCTCCTTGATCGCCCATCTCCATCTTCTAATTTGGCCAACAGACGGTCCGATGCCACTGCGCCTTGTCCATCTCAGCATCATGCAAGAATGGCTGCAGAGGCCTACAGGGAAGGATGTGCAGCATTAGCTGTGGGAAA…	13.3061	143.305	3.42893	0.00717966	0.0498445
XLOC_000852	Locus_1096_Transcript_1/2_Confidence_0.667_Length_939:58-935	GAAGAAAGCTCTGATGGAGGTGCAAGCTATGGCAGCACTAGGGTGCCATGAAAATATTGTTGGTTACTACTCTTCGTGGTTTGAGGCTGAGAAACTCTATATTCAGATGGAACTCTGTGAGCAAAGTTTATCAGTCAGTAGTTCTTCCAGACCATTCGCAGAGGGAGAAGTGCTGCAAATCTTGCATCAGATTGCCAAGGCATTGGTATTTGTGCATGGGAGTGGAATAGCACACTTAGATGTGAAACCTGATAATATTTATGTGAGAGGAGGAGCATACAAGCTTGGTGATTTTGGGTGCGCAACACTGCTTGATCAGAGCCTGCCCGTAGATGAAGGCGATGCACGCTACATGCCGCAGGAGATCCTGAACGACAACTACAATCATCTCGACAAAGT…	4.89804	53.4853	3.44887	0.00693789	0.0486236
XLOC_012306	Locus_9090_Transcript_1/1_Confidence_1.000_Length_975:62-964	TTCTGGGATTCATGAATTTAAGCGTCAAGAACAGAAGGAAGAGCAACTTCAGCAGAAAAATAGAGGGAGCAGCAGAGCTAAGAACATGGATCATTATCAGAAAATACTTCCTAGTTAAGCGTCAAGAACTCCCACGGGTGGTGGTTGATGGGTTGATGGAGAAATCTGTTGCAAAACCCCGACTGTGTTCGCTTTGATCAATTGCTGGTGGCTGCGGTTGCTGCTGCTGGTGCATGGGTTGGCTCTGATCATGGCGCCAGCTCTGCCCGACCATTGGCGCTCGCCTCTCGACTTGTATGGTTTCGCGACGCCTGTCGTACCTTGGCCGAGGCCTGCTCCTCGTCCGCTGGAGTCCGATCTGCGTGAATTCGGGCCGGCGAATAACCTTCCCATCAACAA…	3.87838	42.5624	3.45605	0.00676435	0.0479929
XLOC_008974	Locus_5436_Transcript_1/2_Confidence_0.750_Length_697:28-677	AAAAATTTGGGTTTCGACACTATTGAGCTAAATGTGGGATTGCTTGGAGTTCCTGAAGAGACGGTTTTAAGATATGTTAGGCTAATTAAAAGCCATGGCTTGAAGGCCATTCCCGTGTTCTCCGTGAAGTTTGACAGAGTCGATATTCCTGCTCCTGGCTATAGGGCTTTTGGAACTTACATTCCATCAGTGCCTCAGATGCCTGACCCTGTTGAAGATGTCGATCTGCTAGTTAGGAGAGCTGAGAGATGCCTAGAGGCCGGGGCAGACATGATAATGATCGATGCCGATGGGGTGTGCCGAGATACGGAGTCTCTAAGAGCAGACATAGTCGCCAAGCTTGTCGGGCGACTAGGCGTGGAGAAGACGATGTTTGAAACATCAAATGCTGCTACTTCC…	4.20847	46.258	3.45833	0.00698823	0.048859
XLOC_006188	Locus_2279_Transcript_1/1_Confidence_1.000_Length_581:5-578	GCCTGCGCCGTCACGTCGGGGAAGCCATGGGTTCTTGACCCAGTTGCTGCAGGGGCTTCATGGTTCCGGCTAAATGCTTGTTTGGAGCTTTTGGCGATGAAGCCTACTGTTATTCGGGGGAACGCGTCCGAAATTATCGCGCTATCTAAGCGTTGCGTGTTGCCCGAAAAGGGTGTAGATAGCTCATACGAGTCGGAGGATGCAATAGAAGCAGCAAAATCGTTGGCTCAAGTAATTGGAACAGTGGTAGCAGTATCCGGAGCTATTGACGTAATTACGGACGGAGAGCGAGAAGTTAGGGTTCGTAACGGGGTGGCGATGCTGCAAAAAATAACTGCAACTGGATGCGCCGTCACTGCTCTGATTGCTGCCTTCGTCGCCATTGATCGCCTGCATGCT…	5.1424	56.674	3.46217	0.00691118	0.0485004
XLOC_001633	Locus_11883_Transcript_1/1_Confidence_1.000_Length_570:0-561	TTGTTTGATTCACAGCAGGTTAGGGGCGGAGCGAGCCATCCTCTGAGCCTCTTCCAAGTCCTTCAAGAACCTCTTGGAATTTAGTATCACGGAGCCGCCAAGGAGGAAACGAATTCCGGCATTGCTTGCATTTTGCAGTGCAACCGCTCGCGACTCTTCATGCGTCGTTCCTCCAACAATGAAGATCATCACATCCTGCGGCCTTCCTTGTTGAAAATGATCTCCAACAAAGGGGTAGTCCACATCTCTCAATTTGCCCTTCGCAATGCTTTCCATAGTTTGGAAAATGAGAGGCTGGTGCTGGGTGTAGACATTTTCAACTCCCTTGAGGCCGCGAGCCATGTTGAGTGCAATATTCAGAAGGTCCCGATTTCCGTAAAGATCCCCGGTGCGCTTTTC…	5.8381	64.4242	3.46403	0.00677383	0.0479929
XLOC_007593	Locus_3848_Transcript_1/1_Confidence_1.000_Length_711:19-711	GAAATAATCAAACCAGAATTGCCATTCTTGCTTCCTCCATGGATGGCAGTGGCGGAGTACAACAAAAGAGCTCAAAGCGTAATAATCAGCACATCTTCTTCCTCCTCAAATCTGCATGTTGTATGCGCTGAAATGGTCGACCTGGAACTTCCACTCGCCACTGACTGGATCGTAGGACACGAAATGGGCTCCTTGTTCCTCCGCCTTCCTCCTCAGCATCTCCTTGTACTTCACCGTCAAGGGGCCTTGGGTCTGGGTCCGCCCGGACTTCTTGTCAACACATTTAATGTTGAGAAGCGTCACCTCGGCAGGCTTGTTGAGCCCTTGACCAACCGGCGGTTTCTTGCTGTCGTCCATGTACACGATCACCTCGCGGTTGTTGAACTGCACCAGCGCCTC…	6.25267	69.3798	3.47197	0.00656312	0.0469717
XLOC_006344	Locus_2446_Transcript_1/1_Confidence_1.000_Length_615:0-615	ACGAAAATCACAGTGAATCCCGAGAATGGGAAACATTGGCTGGCGCCTGGTTGCGGTCGTTCCCGGATGTAAAGGCGGTGAGTACGAAAGATGTCGAGACATGGATCAACGCCAATTACAGTCTCTTGCCTCTCGACCTCCAATACATGCCCCGATCGCAACTCATTGATCGTCTCCTCTCCATTCAAAATTACATGAGGCTTCCTAAAATTCTGGATGTTGGGGGTTCAAATCAGGTAGATGTTCAACAGGCTCGATTTCAGCGCACGGATCAGTGGCTCCCTGTATATTCATGGCTAGAGTCGTTGGACAAAGATGAACTGGTTAAGTCTAAAGATATTTCTGATTGGTTGTCTAATAATCCTGACATTGAAGGGCAACTGTGTGCCAAGCATTCTC…	4.42458	49.2159	3.47551	0.00677097	0.0479929
XLOC_012605	Locus_9439_Transcript_1/1_Confidence_1.000_Length_838:6-835	AGAACCAGGCCTACAGATTTATGTAACACATAGCTTGTGCTTGAACATAGTGAGAGTCCTTGTATTTTCTGTTGCTTCCAATATGAATCCCGTTTGAAAGCCAATCCTCCTTATGTATCCAACCATCCCGGCCAAAATCAAGAACACCAAGGATCGCTCCACCTTTCCAAGATGCATAAAGAGGATTTGTTCTTGACTGCAAAACCTCCACAATATGCATAGATTCATCCGAAGGGATAGCAAGTAGAACCCTTTCCTCGATGGTTGGAACAAGGCCGTTGGTCAATGCCACACCACCAATCAATTGTATGCTGCCAAATAATTTTCGCTGAAGTTCTAAGCGCCCCGTGGAAAGAATGCTGCTGGCAATGGCTTCTGCAAGGCCAACCTTTTCTTCCT…	3.90105	43.6033	3.4825	0.00640652	0.0464055
XLOC_002086	Locus_12451_Transcript_1/1_Confidence_1.000_Length_763:1-761	GGAATATTTGCCATCCCATTGTAGCCGTTTTTCTTTGGCATGCCTCCACAAGTTGTTTTGCTTGAGCAGTTGTGACAGCGAAGCTGCTGCCTGGAATGCAACTAGATCCCAAGTCAGCAAAATCTCAATAACGGTACTTCTTACTCGATGCAGATCTATCTTGGATAGATTTCTCCTCGATGAAAGTGAAGTGGGAGCCTGTGCTTTACCAGCAACCAGGCAGGAAGAAATCATCTTTGTTCTCGATGAACTGGCTCACATGAAAATTCATGCAGAAACTGCTTCTGTTCTTCTTCCCTTGCATGGTGGTGCTCTTGGGGCCGCTCTCATGGACAAGGCAGAGCTCCACGTCGAGCATCCTCACCTGCTTATTCTCTTTCCTTCTTTATGTGAGCTAGT…	2.64919	30.1497	3.50852	0.00665542	0.0473843
XLOC_001635	Locus_11885_Transcript_1/1_Confidence_1.000_Length_842:3-842	CGGCTCTGCTTCTTTCACTGCCACGGGTAATTCTATGAGAAAAACACAAGCCACGAGCAAAGAGAAAGGAATCTGGTGGTCCAAAATTTATGTCAGATTCAATGAATCTTCAAGCTTGATGACCTTGAGTGGAACATGGGGTCCGAGAGCCCAATGTTTGGACAAGCCATGGATGGTGGTTATGGTGATCTGGGTCAATGAACCCATCAGCCAAAAACTGGTCTGCTTCTTCTGCTGCCAATTCTCGAGCCCACTTCACACGGTCACAAGAAGTGCTACCAGGTCCCGAACACCTATATTCATAAAAACAGGCACTTCTCTCATTCTCAGATTTTCCCCAGTTATCCCAGCCCGTCTTTCTGATACAATTATCCATGTGTGTGTATATATAGACAACCC…	5.3167	60.5267	3.50897	0.0061168	0.0452054
XLOC_001756	Locus_12015_Transcript_1/1_Confidence_1.000_Length_802:16-790	GTCAGTAAATTAACAACTACACAAATTTAGACGCAGGTTACTACACCAGATGATCAGGTGGCGAGCATGTTGAACTGGAATCGAGAAAGCTGCTGCGGAATTGTTGAAATTACAGGCCCATATCTTTGCACGTTGTCATAGAGCTCGAACAGTGGAACAGCAAGAAGCTTCAAGTTCTTGGGCACAGCAAAATACTCTCTTTCAGACAAGTGAACTAGGAAAAGCTTTTTGCACTCCTTCGGCTTTGTTACGTGCGGAGGGCAATATGGATACATTATGGTTTCAAAGTTCGGCCTCCACCACACAGCCACACACTCGCCCACCTGCCAATCTGTGGCAAGGGATGGGGAACTTGCACCGAGCTTACTTGTTAGCTTTCTCTTCAACCCCTCAATTTCA…	2.30245	26.3483	3.51647	0.0068125	0.0482084
XLOC_006016	Locus_2099_Transcript_1/1_Confidence_1.000_Length_1036:1-1036	AGGCAGAACGGCGTAAGCACTGCCATCTACTACTCGCACGGCCTCGCAGAGATTGAGGTCGAACGTAACCACCCTGGTTGCTCCGACAGGAACGAACACTCTTTGGAAGCCGATCAGCTGCTTGATGGGCGTATCCTTGAGTCCTCGGGGCGGCTTCGAATAGACCATGACCACCTCGTTGCCGTCTCTGTCGCCAACGTTCTCCACTGCCACTTCGAGCTCAAATGTCTGGGCGCAGTCGAGTTGATCTGTTGCAACGGCTGCGCATGCAGGCTTGGGCACGCCGTCGAGATAATCTATGTCGCGGCAATGCTGCAGCCTGCCGAGCTTGATGTGAATTTCTTCCAGCTTCGCTACACTGACGCGGAACTCCGTGTAGGAGAGCCCGTGTCCGAACGG…	4.85674	55.7562	3.52107	0.0061294	0.0452411
XLOC_005822	Locus_1885_Transcript_2/3_Confidence_0.667_Length_1312:24-1308	CATGGATATTAACTTTGATAAGAACGTGGTACTGGTTGCTGATAACTTTGGTTTTCTTTTTTGGTAGGCTTTTCATACTTCTATGGCCTCTAGTTTAGTGCTTGCTCTGACACTTGATTCCTGAAATTTTAGTAGAATGGAAAGCTTCATTAATTTTGGATTTTATCATGGCTTCTTTAAAGGGTTGATGGGCGTTCCAAGAGTAGAGTTGGAAATGAAATTTTGATCCACAAGAAAGGCAGCAAAGTTGTTGGCCTCCATTGCAATCCAGTCCAGCAGGAGCTGCTTTTGAGTTGTGGAAATGATCACTTTGCCCGACTGTGGGACATTCGTCGACTGGAAGCTGGTTCTTCTCTATACAATCTTGAGCACAGGCGCGTGGTTAATGCTGCATACTTC…	1.93698	22.268	3.5231	0.00507796	0.0401964
XLOC_013055	Locus_9978_Transcript_1/1_Confidence_1.000_Length_426:0-426	CGGATTACAGAAAGAAGAAGATCAGGTTTACCGGCCCGATCAGTACCACCGCCTCCCATGCTCCATTGCAGGTGGGTAGGAAATGCTTGCACTGTGAAATAAGCAAGACCCCGCAATGGCGTGCCGGACCCATGGGTCCGAAAACCCTCTGCAATGCTTGTGGGGTCCGATACAAGTCTGGTCGGCTTTTCCCCGAGTACCGTCCGGCAGCAAGCCCCACCTTCGTTCCTTCCGTCCACTCCAATTCTCACAAGAAAGTGCTCGAGATGAGAAACAAAGCTTCCTCCGATTTGCTCCCTCGCACATGCAGCATTGCCATGGATTCCCCTTCCATCTCCCCTCTACTGCCTCCCATGTAAAATTACAACTTTTCCCTCCCTCCTCCTCCTCCTCCTCCTC…	5.57534	64.12	3.52364	0.00685104	0.0483637
XLOC_006234	Locus_2325_Transcript_1/1_Confidence_1.000_Length_1034:0-1010	TGGCTCTAGCTTTGCATAATACATATCAAGCAAATTAATATGTTAAACAAGAAAAGGCTTCTCCCGGTCTCGTGCTAGTCTTCACAGGTTGAGCAATGTCTCTCTCACGATTTTGTAGAACTCTTAGAAACTCTTGCAAGCTTAATTTTCCATCTCCATTCCAATCGAACAAATGGAATAAGATATCCACCACATTTTCCGTCAATGGAATGCCGCAAACCTGATATGCAGCCCTTATGACATCGGCCTTGGTTAGCAGGCCGTTCACGTTTCCAAAACTGAAGAGGGCCAAAGAAAATGGCAGCAGCATCTTTCGTAACTCTCCAAAATTTTTGAATTCTTGGAATGTTATGCGCATGTCCCTGAGGTGTTCTTTATCATTTAGTTTGTCAACACGAT…	6.05493	69.8448	3.52797	0.00632261	0.0461817
XLOC_008020	Locus_4341_Transcript_1/2_Confidence_0.750_Length_843:184-842	GACATTTGTTAATGATTTGATAAATTGTGGTGTCTATATTTTTTCGCCAAGGATCTTCACTGCTATTGAGGGTTTCTCAGATAATCAAGGAGATAGAGCCAATCATCTATTTCATGTGTCTTGCTCTGCTTCCATGCAGTATTCTACAAGAGGTATTCTATCTACAGATTTTATAAGATTGGATCAAGGTATCTTATCACCTCTTGCCGGAAAGAAGCAGTTGTATACATTGGAGACCACACATTTTTGGGAACAAATTAAGGCTCCAGGCATGTCTTTGAAATGTTCCTCGCTGTATCTGGCTCAGTTCCATCTCAAGTCTCCCCATCTATTGGCCACTGGAGACGGAACTATCAGTGCAACCATTGTTGGTGATGTTTATCTTCATCCATCAGCAAA…	2.56368	29.5898	3.52881	0.00698134	0.048859
XLOC_009594	Locus_6092_Transcript_1/1_Confidence_1.000_Length_943:5-930	CTCTGCCACCGGATGGTTTTGGCTGGCGAAAGTACGGCCAGAAGCAAGTGAAGTGTCCGAGGGGTTTTCGAAGCTACTACAAGTGTACGCGTACGAATTGCCATGCGAAAAAGATTGAGCTCTGTGATTTTGCAGGCCACGTGATTCAAATCGTTAACAAAGGATCGCACGACCATGACCCACCGCTTTTAAGCAGCCTTGTGAAGAAAGCTGGCTCGTCTGCTCCTGGCAACGAACCAGAATCTGAGACGTCGTCACTGATTCGCGACAGAAACGTGCAGAACTTCAGTGTACGTGCCAATTCACTAGTTCCACGCAGGCGAGGCCCACCACCCTCTCTGCCAGGAGAGAGAGCCAGGCTTGTCCTGCGCGCATCAGAATTTCGCATCTCCGGCGATG…	3.90376	45.0872	3.52978	0.00577153	0.0433125
XLOC_010627	Locus_7202_Transcript_1/1_Confidence_1.000_Length_851:20-851	GTGATTGGTGTTCAGGTGTCCTCAGCGAATTGCCAAGCGTGGGAATTATGGAGCCTTCCTAATGGATAACCTCCCTCTAGTTCAGTCTCTAATTGTAAACCTTGTAACCAACATTGAAACCCCTGTTTCATGTAAAATCCGAATTTTCCCAAACATCAAAGATACAATTTGCTATGCCAAAATGCTTGAGGGTGCTGGGTGCTCACTCCTTGCTGTCCATGGTCGCACAAGAGATGAAAGAGATGGAAAGTCATTTCGAGCCAACTGGCAGGCCATCAAGGCTGTCAAGAGCATAGTTAAGATACCTTTGCTGTCAAATGGAAATATAAGACACATGGATGATGTATTGGACTGCTTGGCAGAGACTGGTGCAGATGGTGTGCTTTCGGCAGAGTCTTT…	3.37586	39.0067	3.53039	0.00585027	0.0437906
XLOC_006626	Locus_2744_Transcript_1/1_Confidence_1.000_Length_1666:0-1666	CTGTGCATCAATCTCTGCTGGCAACGCAGCAAGTTCAAGGCAACCCACCAGCTGTGCATCAATCTCTGCTGGCAACGCAGCAAGTTCAAGGCAACCCACCAGCTGTGCATCAATCCTTCATGGCGTCCCAGCAAGTACAAGGCAATCCATCAGCTTTACATCAATCTTTCATGGCGTCCCAGCAAGTGCAAAACAATCCATCAGCTGTGCATCAATCTTTCTTGGCAACACAGCAAGTGCAAGGAAATCCGTCTACTGTTCATCAGTCTTTTCTGGCAACACAGCAAATGCAAGGGAATTCATTGTCTGTGCATCAATCTCGTTTGGCAGTTCAACAGGTACAAGGTAACTCATTTGCTCTGCAACAGTCCCATGCCATGCTGCCCTCCAATGTTACAG…	4.47168	51.9615	3.53855	0.00683135	0.0482832
XLOC_006585	Locus_2705_Transcript_1/1_Confidence_1.000_Length_1072:0-1072	CGGGCTAGGGCTAGGGCCAGCGGCTCAGGCACCAAAGTATTGCACATGATCTTCTGAAAGGAAGAACTCGTCCATTATAGGACCAATTCCAAGCCCAATCTGGCTGTTATCTCCTGCAAAATACAACGACAGGTTCTCTAAGGGGGACCCAAAGTGATCATCTTGTTCATCACACAGCAGCATATCGCCCTTCGCAACGCCGCCCCATAGGTCCAGGCCTTCGCCTAATGTACCGTAAGCGTCTGCGCCCTGCAAATCAAGATTGTGCACGGACGGATACAGCAGCGAGTTCCCACAAGCGTAAGCATGCGGCGATACAAAATCCAGATTCGACGAGGAAGAACGGCCTGATCTCACACACAATCTCTTCTCCTGTGGCTCATCTCGTTCTTCTAGCAC…	7.23029	84.6109	3.54872	0.00658835	0.0470388
XLOC_011507	Locus_8222_Transcript_1/1_Confidence_1.000_Length_536:24-536	GTGCTTCATGCGGAGGATCAAGAAGCCCATACAGGAATCCAGGTTCTGCAACATCAGGGAGCCCTGGTTCGAACCGTGGAAGAGGCAGAGTCCACTGGGCCAGCAGCAGTTCGCCCCCAGATGGCCCATGGCTCGGAGCAGGTTCTCCTCTGCCTAGCCCTTTGCCACGCCATAGGCAGTGGAACAGTAGCAGTGGCAGTGGCCCTGGTTCCGGTCAGGGCATTGGAAGGGGACGGCATAGCTTTCAGTCCTGTGGGTCTGCACCATCTGCCGAGCCAATGGACCCACAACGGCTGTACCACAGCTCCATGGTTGAGGACCCATGGCAAAATTTGGAGCCCATCGTGTGGCAGCAGTTAGACCATGTCTCAAACCCAGCCGCTTCTTCCCCTTCCTGGC…	3.38005	39.5614	3.54898	0.00707093	0.0493189
XLOC_003966	Locus_14816_Transcript_1/1_Confidence_1.000_Length_692:0-677	GGCTTCCTTGTTGATACGGTATCGGCTTCAGCTCACCCTTGTCAATTCGATGTAAAATAGGCGTAAATATCTCCCACGCCATCTTTAATTCATCTCGGCGAACAAAATGCTGTTGATCACCTCTAATGGTGTCAAGAAGGAGACGTTCATAAGCTTCTGGAATGAGCACATCTTGATAGCGTTGTCCATATGATAAGTCGAGTTCACTTTGCACTGTTGACATCTCTAGCCCTGGCTGCTTCACCGTTAATTTCATATAAATGGCTTCCAATGGTTGAAGGCGAATCACAAATTCATTTCTTCCTTGATTTTTGCATTTGAATATATCACCAGGTACATCCTTGAATTGGAGACGTATATCAGCCTTTCTTGAATTTAAAGCTTTCCCTGCCTTCAGTA…	2.26316	26.562	3.55295	0.00691199	0.0485004
XLOC_009592	Locus_6090_Transcript_1/1_Confidence_1.000_Length_713:25-710	GAGAAACTCAGATCCTTTTTTGCGAAGTTCGGGGAGATTGAAGATGGTCCAATTGGTCTTGATCCTGTAAGTAAGAAGTTTAAAGGATATGCCATGTTTGTTTACAAGAGTGTGGAGGGCATCAATAATGCTCTAGAAGAGCCCTTCAAGGAATTTGATGGAGTGATGTTACGTTGCTCACTTGCGTTACGCAACAACATGATGGCTCCAGCTGCTTCAGGGTCAACCGCACCTGCTGGTTCAAATTTGGCTGTTCTTCCCAGTAATGTGGGAGTGCAGGGACTTCCCATGACAGGAATGCTGCCGCAGAATTTGAATCAGTCAGGTGTAATTTTACTGGGGCAGAATCCCACTGGTGTGGTTTTGAATTCTGACGGTAACATGCTGCCTTCTTCATAT…	7.78994	91.4278	3.55295	0.00565043	0.0429006
XLOC_005801	Locus_1865_Transcript_1/2_Confidence_0.667_Length_681:16-674	GACGTCATGTTATCGGATCCCTCGCGCCTGAGTTCTTCCTTTCCCGCACTCCCAAAATAAAAAACCCTATCCCGTCGCTTGTCTTCTCCGCTGATCCTCCCTCTCCCGCAAAATTTCGCCTCTTCCTCTCCAAATTCTCAGAAACATAACATCGAAAGCATAATGGGCGTCGATTCAGGAGCTGTCGACGAGAAACATCGGGCTGATACGATGGCAGGTTCGGCTGTGGCGCAGCAAAAGAAGAGAACATTCAAAAAATTCAGCTACAGAGGCGTCGATTTGGACGTCCTCCTCGACATGAAGCTAGAACAACTTGTCGAGCTCTTCCCATCCGGCCCCCGCCGAAGGTTTAAAAGGGGTATGAAGGGGAAGCCATTAGCTCTCGTGAAGAAGCTTCGC…	8.98761	106.062	3.56083	0.00564738	0.0429006
XLOC_001820	Locus_12091_Transcript_1/1_Confidence_1.000_Length_283:5-283	GCTGTCGAGCCTGCTGCTCCGTCAACTCGTCCGACGCACCCATCTTGGACAACTTGGAGATCCATTCTCTCATCTTCGTCTTCCCTTCAAAATCCGCTGGCAAAATGCTCAGTTTAGTAAGCGAGCCTGAGAGATCAGAAAGCAATGGATACACTTGATCAACAGCAATCATATTCAATTTCAAGGAATCCATGGCGGTGATGAAGTTCTGCACGCATTCGGCAACGATGGCGGCCGAGGCGGTTGTGGAAGCTGCCGCTGTAGCGCGATGTTCCACCGTCGC	13.6142	160.762	3.56175	0.00660756	0.047101
XLOC_007621	Locus_3875_Transcript_1/2_Confidence_0.667_Length_766:0-677	AACCCAGCCTCTGTACAAGATACAAGGGCACAATATAATGGCAGGGACCCCTAAACAGCAGCTGAGGTTTGTTCCTGATCAGTTTGGGCTTCGGTCACATCCATTGGGCTCTGAGCCAAGCGTTCCTCACGGCGGGCAAGCTTTCGCTCACGGCTAGCCTTGTTCTTGGCGCGCTTGGCCTCGAATTGATCAGAGAGGGTCTTCTCTCGGAGCTTCTCGGACTTGAGCTTGTGGATGTGTTCCATGAGCACGCGCTTGTTCTTGAAGACATTGCCCTTGACTTTCATGTACATCTCGTGGTAGATGTGCTTGTCTATCTTCTTCATCTCTCGGTACTTCTTCAGCAGGCGCCTCAGGATTCGCATTCTCCTCATCCACAGAACCTTGGATGGCATTCTC…	11.5798	136.868	3.5631	0.00609378	0.0451497
XLOC_008181	Locus_4530_Transcript_2/2_Confidence_0.667_Length_1286:39-1243	GCCTACTTGCACGAAGCCATTGAGCCGAAGGTGGTTCATCGAGACATCAAGTCGAGTAACATACTGATCGACGATGACTTCAATGCCAAGGTTTCTGATTTTGGTCTAGCAAAGTTGCTCGGGGCTGGTAAAAGCCACGTCACGACTCGAGTCATGGGAACTTTTGGGTACGTGGCTCCTGAGTACGCAAATACTGGACTGCTGAATGAAAAGAGTGATGTCTATAGCTTTGGTGTCGTGCTCTTGGAAGCAATAACTGGAAGGGATCCAGTGGATTATGCTCGACCAACACATGAGATAAATCTTGTGGATTGGCTTAAGATGATGGTGGGAAGCAGGCGATCAGAAGAAGCGCTAGACCCAAACATGGATGCGAACCCATCAACAAGGGTTCTAAAA…	2.68293	31.8355	3.56876	0.00529738	0.0410695
XLOC_010971	Locus_7600_Transcript_1/1_Confidence_1.000_Length_1026:0-1005	GGTCCAAAAAGCAACCTTACTATATTCATTTCAAGGATGGTAGGCCTCTAGTGTTTGCTGCTCTGTATGACTGCTGGCAAAATCCTCAAGGTGAGATGGTCTACACTTTCACAATACTCACGACTTCCTCATCCTCTGCCTTACGGTGGTTACATGATAGGATGCCTGTCATTTTGGGCGATAAGAACTCCACTGATACATGGCTAGATGATTTGCCATCCACCAAAAACATGCTGCTTAAACCTTACGAAGCTTCTGATCTGGTGTGGTACCCAGTAACAACAGCAATGGGTAAGTCATCATTTGATGGACCAGAGTGCGTAAAAGAGATACAATTGACCAAAACACAAGAGAAGAACATCAAAAGCTTTTTCTCAAGGAAAGTAGCTAAAGAAGAAG…	1.50642	17.8973	3.57055	0.00627049	0.0459915
XLOC_011546	Locus_8260_Transcript_1/1_Confidence_1.000_Length_716:12-715	TGAGACGGAGCTGCCATGTGAAGCTTGTCTTGGAGAAGGGATTCCTCCTGGAGTGAGGCCTGAAACTTGCAAGCGCTGCAAAGGCAGAGGCATGGTGTTCACACAAAAAGGCTTTCTCAGCCTACATCATACTTGTGATCATTGTGGTGGAACTGGGCAAACAATATCGAGTTTTTGCCGGACATGCAATGGGCACAAAGTAGTGAGAGGATTAAAGTCGATCAAATTGGATATTGTGCCAGGGGTAGACAATGAAGAAACTATAAAGGTCTCTAGAGGTGGTGGAGCAGATCCAGATAGAAATCAACCAGGTGATCTTTATGCCACGATCAAGGTGAGAGAGGATCCTGTTTTCCGTAGAGAAGGAGCAAACATTCATGTAGATGCTGTTTTGAGCTT…	4.02333	48.2694	3.58465	0.00523289	0.0408474
XLOC_006128	Locus_2218_Transcript_1/1_Confidence_1.000_Length_545:4-539	CTGTAATGTTCTTTGCGAGCTTCACCCTCTCTTCAAACCTCATCACAGACTGGTGAGCAATGGCGAGCTTATTCTCCTCCAAGAACTTCAGCACTTTTTCTTCTACTTCCTGATCAACCTTCCCTTTGTCTCTCAAAACCCTAATCATATCACTCAACTTCATTACAGAGTGTAACTGAATACCATTCGCCTGTAAGTTCTCGTTTCCTCCCTGTCCCCTATCAATTAACACGACCGCATCGTGAACCTGCAACCCTTCCGCACGCAACGGGCCTGCGGTCTCCAGAACTGATGCCCCGCTGGTGACTAGATCTTCCACAATCAAACATGTCTGGTCCTTCACGAAATGCCCTTCGACAGCTTTTGCAGTACCATACTGTTTAATCTCCTTCCGGCGCA…	7.34249	88.393	3.58959	0.00507014	0.0401964
XLOC_010217	Locus_6752_Transcript_1/1_Confidence_1.000_Length_872:6-858	GAAGGTCGAACGGACTTTTGTATCGCTCATGGCGGCGGCAGGAGATGCGGACACGAGGGCTGCACCAGAGCTGCCAGAGGCAAATCTGGGCTGTGTATTCGACACGGCGGCGGCAAGAGATGCCGACGTGAGAACTGCACGAGAAGCGCCGAAGGGTTGTCGGGCCTCTGCATTTCCCACGGTGGAGGCCGCCGATGCCAAGCACCAGGATGCACCAAAGGAGCGCAGGGAAGCACGGAGTTCTGCAAGGCGCACGGCGGTGGGAAACGCTGCACTGCTCCGGGATGCACGAAGGGCGCCGAAGGCAGCACCTCGTTCTGCAAAGCCCATGGCGGAGGGAAAAGGTGTTCCTTCCATGGCGATATCTCCGGCGAATCTTGTTCGAAGAGCGTCCACGGC…	3.92848	47.4532	3.59446	0.00500901	0.0401964
XLOC_011436	Locus_8149_Transcript_1/1_Confidence_1.000_Length_659:0-658	CCTTTTGGCATGTAGCAACCACGACACAGAGGATACATAAAAATCATACATCTGACACAAGTTAGCACCAATCACTAAACCAAACCCCTCCCCCTAGAATGCATCTGTTGCCTTGAATTTCATCAGATGTAGAGAGAGAGAAAGAGAGGGAGAGATTTGTCAAAATTTCTGTGACCACCACCACCACCACCTCAAGCCATCCGACACCCCACATGAGAATCGGGCCAACCATCCAGCAAAACACAATGGGTGGTGACTCATGAGACTGTTCTTCCATAACAAATTGATGCAATATACAAATTCTTTGCCCATTTTTCCTTGACATGGGTGCTGGGGAAGGCGGATGTTCGAAGAGTCTCTTGGGTTTCATCGGTGGGTTTCCTCCTTGGAACGCTCAGA…	2.41634	29.2055	3.59534	0.00621489	0.0456987
XLOC_003764	Locus_1453_Transcript_1/1_Confidence_1.000_Length_681:4-680	GGGGGCTCCGGTGTGTCTGGCAGTGGCAGCCGGCAGGGGGTTCGGCGTTGGAATTGGAAACACCCAAGTTTGCTCAGGCATCCCCGGAGAAGATGCAGTTCGAAAACAAGCGAGTTCTCGCACCCATGGAGTCATGTCCCTCTATAAAAAGTATTATTATTCTAGATTCAGAAGGGAAGCGAATAGCTAATAAGTACTACTCCAATGAAATGCACACAAACAGTGCAAAAGAAGCTTTTGAGCAAGCAATATTTACAAAGACTCAGAAATCAAATGCCCGAACTGAAGTGGAAATTACTATACTTGAGAATAACATAATTGCATACAAGTTTGTTCAAGATCTTCACTTTTTTGTGACGGGGAGTGAACATGAAAATGAGCTCATTCTGGCTGCAGTTC…	16.4425	198.896	3.59651	0.00656525	0.0469717
XLOC_011515	Locus_8230_Transcript_1/1_Confidence_1.000_Length_553:11-553	CTACCTAGTCCCGTGCGGGCTACGAGCTTACTAGCCGTAGCCAAGTGTCGCGGTGGTGTAACCTGGTGATTTAAAAGTCGTCTGCCTCTTGGCCGTCGACGTGTTGTGAGCTGCTGGGAAGAAAGCTGACTTATGGTGTGCGATAAGTGTGAAAAGAAGCTGTCAAAGGTGATCGTGCCGGACAAGTGGAAGGAAGGCGCTAGCAACACCACCGAGGGAGGCGGACGCAAGATCAACGAGAATAAGCTCCTATCCAGGAAGAACAGATGGAGTCCAATGGGAAACACAAAGTGCCTCGTCTGTAAGCAACAAGTGCACCAGGATGCCAAGTACTGTCACACCTGTGCCTATTCCAAAGGGGTTTGTGCTATGTGTGGCAACCAAGTGCTCAACACCAAG…	10.5106	127.8	3.60397	0.00502013	0.0401964
XLOC_011119	Locus_7807_Transcript_1/1_Confidence_1.000_Length_694:81-692	CGCCGGAAACAAAAAAGAAAAAAAATAATGGAAGAAGGAAGGTAGGACAGAGAAAACGGCAGCAGATCAATATTGTGTGAGGCATATACCGTGTTTGTTGCAGAAGGAAAGTGGAATGGATCGGATGTGAAGGTTCACCGGAAGGAACTTTCCGGCATGCCGCCGCCGGCGCCGCACTCTTGACAGCGAGTGAAGGCCAGAATCTGGCGGCAAGAGGGGCAGGAAGAGTGCGATCCGAGCCATGTGTCGATGCAGCGCAAGTGGAATTCGTGGCGGCACTGAGGGAGGACGCGGATTTCATCACCGGCGACGAATTCGCATAGGCATATGACGCAATCGGAGATTTTCGTGTCGGAATCGGACGAGAACACTTGTTTGGGCAAGGACTGGAGCATCTTC…	3.02235	36.8444	3.6077	0.00571955	0.043176
XLOC_011863	Locus_859_Transcript_1/1_Confidence_1.000_Length_555:0-553	CCAATCGTTCTTCTCTTAATTCTCCAAGCGACTTCTTCTTCTTCTTCTTCGTTGTCTGGTCGATAGTTACTTCGATTTTTTCTGATTCTTTTTCTGGTTCTTCTACTTGGCCATCATTATTGCTGTATTTCTGGACGTACCATGGCAAGCTCACGCCTTTTCCGGCAATCCCATACCCTAGCCGGTACTTCTCGTCCTCTTTGGTCGCGATATTCGACTCTTTGCTTTCCTGCTTCCGAAATCTTTTTCTCTCTCCGTCATCGGCAACCTGAATTGGATCGAGAATCCTGATTCCGTCAAAGAGATTGATGTGTTTTCCGGGGCCGGTGTCGGACTTGGGTCCAGTCGCCAGATCCATGTCGGATCTGCGATCCAAGCCACGGTTGGAACGGAGGCGCT…	10.4876	128.789	3.61824	0.00489113	0.0395564
XLOC_003121	Locus_13752_Transcript_1/1_Confidence_1.000_Length_785:26-781	TCTACACAACAGATCCTGTTGTTTACAAGCGTCTAGCAATGGGGGTGATAAAGGCAGCTACTGGTGATGCTCTGCTTACGTTCTTGTGGGTGATCTGCACCTCGGTTCTAGGTCTGTTAACCAACATAATAGCTATCGCGTTAGGCGTTCAGACCCTTGCTGGGGTCCGTGTGATCATCATCATCCTTCTTGTCTTCTTCTTCCTGTGCGTCTTTAGTTTGATCGCTGAATTCTTTGGTGGGGCCAGTTTTAACCCCACTAGCAATGCTTCATTATATGCTGCTGGGATCGGCGGAGATACCCCTTTCTCCATGGCCCTCAGATTCCCGGCTCAGGCTGCAGGTGCTGCAGGCGGAGCACTAGCTATCATGAAGGCTATGCCATCACAATACAAACACA…	4.17981	51.3376	3.61851	0.00477396	0.0388242
XLOC_009803	Locus_6314_Transcript_1/1_Confidence_1.000_Length_557:5-556	GATGATGGAGGTGGATTGGGCTTGAGTGCTCAGTCAAGAGCTTTGCTCATGCAGAAACTGGATCGTACTGGCATTGCCACCAGTATCGTGGGTGCCATGGGAGGTCCTCTGGTTCTTAATGGATCAGCTCCAAACCAACAAACAACAGTACTTCTTCCTGTTGAAGGGCAAGCTGCAGTTGGAGTGGCACCCCTTCCATTTCACATCCTATCAGCTCCTGTTTACGAAGCTATCGGGCAACCAAGCGAGTATCTACTACTGAAGAATCTATTTGATCCAGCCACTGAGAGTGAGCCTGATTTTGACCTTGACATCAAGGAGGATGTGGAAGGAGAGTGCTCCAAGTTTGGTCGTGTGAATCATATTTATGTGGACAAGAACAGTGCTGGTTATGTTTAT…	2.69466	33.1346	3.62016	0.00646991	0.0467485
XLOC_006141	Locus_2230_Transcript_1/1_Confidence_1.000_Length_505:3-503	AGGTGGGTTCAATCCGTGGTGAGAGAAGAATGGACGGCCGAGGTTTTTGACGTGGTACTCATGACGACGTATCACAACATAGAGGAAGAGATGGTTCAGCTTCTGCAGATAGCCATGGCGTGTGTTTCCATAGTACCTGATCAGAGACCAAGAATGGAACAGGTGATGAAGATGATCGAGGACATGAATCGCACCGCTGGTTGCATCTCCGATGACGGAAATCCATCAAGAGAATCCGATACCCCTCAACCACAAGTGCCCACGACGGCATCCCAGAGGACCCCACCAGGAGCAAGCGAAAACGAATAAATAATAGAGAAAAGGAAAAAGAGTGTCCTGTGCAGGTGGGCCTTCTTTTCATCTCTCCTACACGACCTATTCATTTGGTTTCTGGTAGTA…	3.24558	39.9777	3.62265	0.00631642	0.0461817
XLOC_006715	Locus_283_Transcript_2/2_Confidence_0.667_Length_2257:1670-2183	AGTAATCCGATTCAGCCTTGAGTGCTTCTTCTTCGCCTCTGCTACCATACTCAGAGCCTTCTCCATTTGACCACATGCAGCATACCCGCTCATGATAAGTGTGTAAGTATACAGATCAGGCCTCAGGCCCCTCTGCTTCATCAACTCGAGCATCTCCATGGCACCTTCCATGTCTTCCTTCTTGGAATATGCTGTAATAATCAAGTTAAAAACAGCATTCCCTGGAGGTGGACCCTCTGCAATCATTCTCTGCACTAGCCTTTTTGCCTCGTCCACATCTTTGATCCTGCACAAGCCGCGAACGACAGACATAAATGGCTTTATTGCGTACTTCTGTGCCGCACCGGACAGTTCCTGCAGCATCTCCTGCGCTAATTTGACGGTACGATCATCCTCGGA…	3.2828	40.561	3.62709	0.00604821	0.0448691
XLOC_000605	Locus_10679_Transcript_1/1_Confidence_1.000_Length_514:0-514	CGCGCCGGGATAGCCGAATTTCTTGTGTTTTTTAGAACAAAAAAACACAAGAAATTCGGCTATTATTTAAGATTTACAATATTAGTTAGGCATGGGAAACAGGAGGGAAAATAAAAAACAGACGAGTTGAGGATGAGTTGGTTAGATTTGAGCGAACTCACCGTGCTCTTTTGCCAGAATCTCTCTCCTCCGCTGGGCATGCGAGGCCTTGAGGAACTAAAGTCCATCCAACAGTTTCAGTAGCCAAACTTGATATTAACCTCGCAGAAGCAATGGCATCGTGTAGCGGCGACATGGAACCCAAGCAGCTTAATTGTGTCGGCAACCTGCGGAAGCTGGAGAGATGTCGCGTCTGAAACGGAACAGGAGAGAAATGACCAGCGCTTGATGCAGATATCA…	7.83628	97.7084	3.64024	0.00453381	0.0374683
XLOC_012395	Locus_9189_Transcript_1/1_Confidence_1.000_Length_439:5-437	CAGAGCCGCTCGGTCAGACCATCGCGCACCAGTTCTTCCAGCCCTCGCCTTAATCTACCTGCAGCAGTCACCGAGTCATCCCCCGTCAGCCCCCCGAACGAGATCCGAAGATGGCCCGGACAACCACAAGCGCTGCCAGGTATCACGACCACGCCATGTTCCTTGGCTAGCCAGCGAACGACCTTGGCATCATCGACATGTTGGCCTGGAAGCTTTGCCCACAGGTAAATCGAACCTTCGCCCCCTTTGACAGCATTCTCCCCCAGCGGAGACAGTGCTTCGCGAAGCATCTCTTTATTTCTCGCCAGGCCTTTCACCTGCTCTGCCACCCATTCTGGCCCCACTTCCATGGCGTACAGGGCAAGGTACTGCGAAATTATTGACGCGCAGATCGGTATA…	10.6268	132.515	3.64038	0.00453224	0.0374683
XLOC_012815	Locus_9710_Transcript_1/1_Confidence_1.000_Length_606:49-601	CCTGAATCTGAATCTACTTTCTAACTTACATTTTATTGTGGCAGTTTCTATGTAAGTCATCAACTGACTGAAAAGAGTGATGTCTATAGTTTTGGGGTTGTTCTACTAGAATTGATTTCGGGGAGAAAACCCATCTCCGCGCAAGATTTTGGTGAGGATTCTAACATCATTCATTGGGCGAGAGCTATGGTAAGAATGGGCGACGTTATAAACATCATGGATTCGGCTATTAGGGGAAGAGCCAAAATGGAATCTGTTTGGAGGATGGCTGAAGTTGCGATCCAATGCGTTGATCACAGAGCAACATCTCGGCCGATGATGCAGCAAGTAATCTCAGCCATCCAAGAAGCCATAGAGATAGAACGAAGAACATTTAGTTTCCCCAATCTCTGTTCAAGT…	3.60822	45.0545	3.64231	0.00524679	0.0409011
XLOC_011945	Locus_8687_Transcript_1/1_Confidence_1.000_Length_1045:7-1033	CAGCATTCTTCGCCATAAGAGAGTAAAAATGAGAAAATCAACATCATCAAAAACTACGACTCCATGTTGTAGCAAAGTAGGGTTGAAGAAGGGACCATGGTCGCCTGATGAAGATGAACTCCTCTGCAACTACATTAAGAAAGAAGGAGAGGGGAGGTGGCGAACGTTGCCTAAACGAGCTGGTCTCCTGCGGTGTGGGAAGAGTTGTCGTCTCAGGTGGATGAACTATCTTCGACCATCGGTAAAAAGAGGACAGATCGATTCTGATGAAGAAGATCTCATTCTTCGTCTTCATCGCCTTCTAGGAAATAAGTGGTCTCTGATAGCTGGCAGAATTCCAGGAAGAACAGATAACGAGATAAAGAATTACTGGAATACATGCTTGAGCAAGAAACTAAT…	8.07683	100.922	3.64331	0.00420306	0.035726
XLOC_000610	Locus_10683_Transcript_1/1_Confidence_1.000_Length_449:6-449	GAGTCATCGTTATCCTTGCCGTTAGAGCATTCGCTGCAGAAATCTGCAGAGTCGCCGCAGCGAAAACCCCTTGCACCATCGACGGGAAAATCATCGGAGCCGTCACCACGAAAACCATCGCAGCCATCGTCTGCAACACTATCAGACCGGTCGTCAGCCAAGCCATCGGAATCATGGTATTCAGAGATGATTCAAATGGTCTGTGGATCTTGCCGTGGTTTGCTTTTGCATCCAAGAGGAGCAAAACGAGTCCAATGCTCACTTTGTCAGATGTCCAACCTCGTACTTGAAGGTTGATGTGGAGGGAAGATACCAAGTTTCTCTCTTTCACAGCTAATGAAGTTGGAAACGTAACTTGTGGAAAATGTCAAGTGTTGCTTATGTACCCTTATGGAGCTC…	8.24763	103.213	3.6455	0.00458153	0.0375737
XLOC_013007	Locus_9930_Transcript_1/1_Confidence_1.000_Length_928:20-912	AAAAAGATAGATTGAGCAATCTTAGAAAAAAGATAGATTGAGCAATCTTAGAAAAAAGATTGATTGAGCAATCTATTGAGCAATCTTAGATATTCTGCGGTCTTGTCTCGTGTTCTTCTGATTGTGATGTTCGATATGGTGTGTATGATTTTCAAAACGGATGTTTCGAAATGTTGAAGTTTATGCGATACCACAATAATTAGGGATGGACAAGGGGAAAGGAGTCGTTGGGTCAGGTAGAAGATGGGCGATCGAATTGACAGATAATTCTAATGCGCCATCTTTCCGTGACATCCCCGACCCTCCCGGCTTTTCGCGCTCCTCTCACGATCAGGATGATTCGACCTTGTCAAAGCAAAAGAAGGAAGCAGAAGCCAATTGGAAAACCCAGAAAGCTTG…	7.79122	97.5339	3.64598	0.00508746	0.0401964
XLOC_004454	Locus_15534_Transcript_1/1_Confidence_1.000_Length_247:3-246	AAGCAAGTCCAAATCTCAGCTACCAAACATGGCCGCCGTCGGTCATCACGAAGAACCACCGCGAACCACCAGCACAAGAACACAGCAGACAGACGTTATGAATCCAAATTACGATACCATGGAGGACGGAAGCACGCTGACGAGAAGCAGAACCAGCTACTCACTCTTTCAGACGCGTGCTTCCTCAGTCGCCGTCTCTGAGAACGTTGTAGGCGTCCCTCTTGCAAGTTTTTGTTCCCATACCAGT	48.3179	606.776	3.65054	0.00442398	0.0371168
XLOC_000226	Locus_1023_Transcript_3/3_Confidence_0.667_Length_586:1-486	CTTTTGACAAAACAATGAAGTTGATTTTTTTATTGAATGAATTATGAAACTTCCAAATGCAAATCACAACCACAACCAAACTGCAATAGCAAATATTCTCTTTACTTAGCCAAGCAACTTTTCTGCTTTTTGCATATCCCAACCATTCATCTCCAATGTGGTATGGAGGGAGGCCAAATCATCTGCTGTCACGGGCTTGTGCAACACTTCTGCAACAGGAAACCAGTGGAAGGAACGCAAAAACATATCATCTAGCGAAGGTACGACATCATGATTCCAACAAGTTATGTTTTGAGAGTGTGCTTTCATCTCCCAACAGTTGGAGTTTTCACCTGGCATATCATAATCCTCTCCATTGCACACATTACTCTTCTTTCCAAGAACAAAACCACAATATCC…	12.2617	154.143	3.65205	0.00450212	0.0374515
XLOC_005043	Locus_16336_Transcript_1/1_Confidence_1.000_Length_259:5-256	AAGCAGTGGTGGCAGAAATATAACTACGTCCTGTCAGCCGCATTGGACGCCGGAACGGCTTTCATGGGTGTTCTCTTGTTCTTTGCGCTGCAGAATTTCGGCATAAATCTGAAGTGGTGGGGAACAGAGCTTGATCACTGCCCTCTGGCTTCGTGTCCCACTGTACCTGGTATTGCCGTTGATGGATGCCCCTCAATTTGACAGCTGCTCCGCCATCGAAGTCCATGTGACGACAAGTTGCCTAACAGCCATTAATGTT	13.5285	170.922	3.65926	0.00649172	0.046848
XLOC_008046	Locus_436_Transcript_2/3_Confidence_0.714_Length_1130:337-1129	AAGAAACTCATATAAAATCCGTAATGCCAAATGCGGGATCTGCAAAATTTGACGAACGAAATCGCGAGAAAACGAGCAAAAGCGGAGACGTGAGAAGAGAGAAAACGAGCGCGTTGGGAGAGAGCTAACTAGGTTTTAGCACTTGATAATAGGCTGGTGGATAGTAAGTCGTCGTACAGCAGAGTTTGATCGTGTTGGGGGAGAGAAGAAGAAGAAGGGGCTTGGCGTTAAGGCTTACGGAGAGGAAAACAACTTCCTTACTTGTATGAGAAATAGGCTGGAATGGAACGTGTTGCTGCTGGTTGCAACCTGAACCAGAATTGATTAAAAATGGGCAGAACAGAGGCCACCACCTTGCTGAAAATGAAATGTGACCCGGATCATGAGCTCTCTCATTCC…	4.51003	57.03	3.66051	0.00432866	0.0363695
XLOC_006025	Locus_2106_Transcript_1/1_Confidence_1.000_Length_1200:18-1162	GTGGGGACAAGAGAATAGCATCTCAATTTCAGGAACTCTGAAACCATAGAATTTACTAAATAGAAGGCTAAAAATATAAATATTATGCCATGAACACTGAATTAACTTCCAATCAAAGTCATCTCCTCATGTTCCCTTTCGCGAGAATCAGCACGATCATGATGAGGATGAGCACACTCATGCCTTAGACATCCATCATAACTATCAAGCTCATCCAATGGTCCCCTACCTCGGCAATGTTCATAATGGCCATCTGGCACCTCATCTGGCTGCCTGGAACTGAGCTCAGGTTGCTCATGCCAGCGAAGATCACCCACCTCTTCAACCCGATCATAATCTATATCGTCTTGATAACCACCACCAAGACAGTCCCTCTCGTGTTTTGGCTCGGAATGGTCT…	7.10588	90.0529	3.66369	0.00534877	0.0412549
XLOC_004935	Locus_16176_Transcript_1/1_Confidence_1.000_Length_284:0-280	GTGCGGCATCGGATAATGGGTAAGTGCGCCTCTCATGAACTTGCAGGACCCCAGAAGCAACTTTATCGAATACTTCAGCAGCACATCTCACAAAGTCATCCCGAGTAGCAGTGTATTGCATCAAAGAAGGCCTTGTTAAGAACAATGATTTTGAAGCAAGCGTCGACAATGGAACCGGATCTGGCATACCCGATGATTGCCCAAAACTCACCAAACAACCACGAACCTTCAAGCACGACACCGATCCCTAAAATCCACATCCAAAAGAATCCAACGCATACCCA	11.12	140.982	3.66429	0.00587144	0.0438928
XLOC_003315	Locus_13984_Transcript_1/1_Confidence_1.000_Length_314:2-314	GTGCGTATTTGCAACCAAAAGTGTACGTAACCTTTACTACAGCATGGTAAAGAGAGTGTCAGAGACAGATGAGAGAGATCAGAGAGAGTGACGATAGGGAGGGAGAGAGAGGGAGAGATATAGAGATAGAGGGGGAGAGAGACAGAAAGGGGAGAGAGAGAGTGAAAGGGGAGAGAGAGGGGAGAGAGATCAAGTGGTGAGGTCCATAATGGCATTAACAATGTCTCCATCAGATGCCTTGAGGGCTTTAACAGCCCTAGGCCGGGAGACACCAGCCTGTGTCATCACCAGTTCGATGTCCTTGGGCTCAATGC	25.7084	326.13	3.66514	0.00429533	0.0361415
XLOC_005917	Locus_1991_Transcript_1/1_Confidence_1.000_Length_654:14-602	CATCACCGGGTCTCCGTCAACCAGTAATCTCTGAACTGCTCCGGCGGCGTCGCAGAGAAGCTCCTGACTCGAACTAAGCAAAAATGGGTGCAAGCAGCACTCCAGTTAGATTCGGACCCGACGCCACAAGTCTTCAACAGATAACAAAGAGGAGCGGAATCCCCGCCTCTCCCCTGAACCAAAATCCCCCAAGCACTATCGTCCTCCTCCTCGCCGACTACTCCTCCGTTTTCGCCGTCGTCAATCCGTCTCACAAAAATCAGACCATCCGGTACCGGCACTTGCCTGGCAACCCACTTTCTCACCACGCCATTCCACTTCTCTTCCCCCACCGTCTTCTCCGTCATCAGAGACATAGAATGTCCCTCATTCTTCGAGTAAACATGCACCATTAAAGGT…	5.70847	72.6302	3.66939	0.00428244	0.0360851
XLOC_002174	Locus_12561_Transcript_1/1_Confidence_1.000_Length_1194:5-1160	CGGGCGGCTTTCCTTCGCAATACTGTCCTTCCATGCGCCGTCTTGCGAGGACAGCCGCAATACTTTCCTGGAAGGTGCCGTCTTGCGGGCGGGCGAGTCAAGTCTTTCATCCTCGCAAGACTTGAATCAAGTATTGCGAACCTACTGTCATCCTAGAAAGAATGGAATGCGCAGGAAATAGAGCTTTCACTGCCGAAAGGTATTGCGAAGCGCGGTTGCAGCGTCTAGGGGCCTAGGATAACTTAGTGCGGTACGTGCCGGGAGTCGACAAGATTTGTTTCAGGCTTGCCTTTAGCGAGGTAAAATGAATGCTTGTAAAACTCAAGGGCAAGGCTACTTATGATGTTTACGTCGGTCCCGTAATACAACTTAGGAGGACGAAGGCTACCTCTGTCTCTG…	10.6345	135.36	3.66997	0.00654043	0.0469717
XLOC_011412	Locus_8126_Transcript_1/1_Confidence_1.000_Length_2062:2-2016	GTAGAAACTTTATGGTCGGAGTCGGATGACAGATTGTTCCTTCATTCTACGCGCGTGGTGTTGTCTGTAGTGATGGACGTGGAGTGTGTAGCGGCGAAGAAGCGCGGTCGAAAACGCAAGCAAAAAGATGAGCCGCATCAGGGTTCCGTGAAAATAAAGGAGGGAAAGAAGGCGAATCAACTCACAGCCGACGAGAAGTATTCCCAATGGAAGTTCGCGATCCCTATTTTATATGACTGGTTCGCGAATCACAATCTCGTTTGGCCTTCTCTGTCTTGCAGGTGGGGTCCACAATTTGATCAAGGCATTCATAAGAATCGTCAACGTCTTTATCTTTCCGAGCAGACTGATGGCAGTGTTCCAAACACGCTGGTCATTGCAAATTGTGAAGTAGTCAAA…	5.35645	68.2951	3.67243	0.00634882	0.0461817
XLOC_000459	Locus_10502_Transcript_1/1_Confidence_1.000_Length_1728:38-1690	AATTTCTCTGATTTTTTTCGGCATCGGGAACCAGATCGTGCTTGTTGCCTTGCCGAAACGAAAAGATGCTTGTATTGTTCGAGACTCCTGCAGGATTTGCACTTTTTAAAGTGCTAGATGAAGGGAAGCTTTCTGAAGTTCAGGACTTATGGAAGGAGTTTTCGAATGCCGATTCAGCTAGAAAGGTTGTCAAATTGAAAGCCTTTTCAAAGTTTGATAATACAGCAGAGGCTTTGGAAGCAGCAACAAAAATAATAGATAGCCAGCCAAGTAAAAGTTTGAGAAAGTTCTTACGGACCCATTGTGACGGGGAGTCATTAGCTGTGGCTGATTCAAAGCTTGGAAATATCATTAAAGATAAGCTGAAAATAGACTGTGTTCATGATAATGCTGTAATGG…	4.43141	56.5731	3.67428	0.00514149	0.0404589
XLOC_009257	Locus_5746_Transcript_2/2_Confidence_0.750_Length_846:66-626	CTGTTTACCTCACTGAAATTGCATCAAATCAGTAACATTTGGCTTTTAATATGTTTGATGTAGCAATTTATTGGTGCTAACTCAAATGGATTTCCATGCTAAATTCAACCGAAAGAACAGGAATCGTGATAAAACTCGTTGAATCAGAGGCACGTAAAGAGAAAAGCTACTAAATTAACAGTTTAAGTGAATGGCGAAGGAGGAAGCTGAAGAGGAGGAACGCAGGAAAACGAAGATGGAATAGGGCTCCTGATTCTACTTCTACCACGAACGGAATGATGATCTAAAGGAGACGTTGATGAAGAAGAGGATTTCGTAGATGCTTTATCTTCTTCCACTCTATGAACCCTAGCTCTTATCGCATTGAATGTAGGTGGAATTACGCAGTTGCATATCAAA…	3.82787	48.9425	3.67647	0.00470567	0.0383759
XLOC_009251	Locus_5738_Transcript_1/1_Confidence_1.000_Length_497:20-497	GTCTTAATTCATGGAGAGCCGGCGCAATTAATTCTTCGCATTATCTTGTGGTGGGAAAGGGATTGCTGTTGGTTGGTGGGAAGCGCGTAACCTGAGATTGGACGCAATCCTTGTGTCTTTCATGGGATGTAGGGATTGCGCAGTCCGGCAATTCATTTTCAACAGCTAGAATACGCTAATTCCGACAGAAATGAACAACCGGGGGGAGGTCCTTCTTAATAATGCATCCTTCCCCCTCATCCCTTCTCAAGTCGAAGATCAAAGGATACGAGAAGCTAGAAGCAGCGCTCAAGAAGCGGTTCGCATGGGAGCCAAGGCTGCTACAGTAGCATGTGTTGCCAGTGCCATACCCACATTGATTGCCGTTCGTGTTTTTCCATGGGCAAAAGCAAACCTCAA…	24.8127	318.523	3.68225	0.00519608	0.0406564
XLOC_008168	Locus_4513_Transcript_1/1_Confidence_1.000_Length_669:0-664	GCGGGAACGAAGTGCTCTACAAGCGGTCGATCAGAGTGCTGTGCAACGCTAACTCGTCGGAAGGTTTCGATCCGACGAAAGACGTTGCCCTTCCAGAAATCCACCTGTACGGCGGGCAGGTATCGCCGAGAATCAGAGCCAGGCCACCACGAACGGCGCAGCGTCCGTACCTGGCGTTCTTCTCCGGCGGGAAGCACGGCCCAATCAGGGCGCTTCTGCTCCGCCACTGGAAGGGGCGTGACCGCGATCTCCCCGTCTTCCAATACCTTCCCGACGGGCCGGACCGAGACCAGTACTACGCCTACATGTTAGCCTCCAGGTATTGCCTGTGTCCCAGCGGCCACGAGGTGGCCAGCCCAAGAATCGTCGAGGCCATTTACGCCGAGTGCGTCCCTGTCA…	4.01374	51.584	3.6839	0.00425797	0.035983
XLOC_010295	Locus_6836_Transcript_1/1_Confidence_1.000_Length_683:33-683	AAATTTTGACATCTACTAATACAATGGACTGTCCTAATTTGCAAGTTATGCCATGCCTTGCCAGTTGTCCAAGGGCTATGATTTCCCCCTAAATTGCCGGAACATTACATATATTTCTGTGAGAGCGGCTCAACAGTTTAAGGGTTGGCTTGTGCTTGCCGTGCAGATGCAGATGACCAGAAACGTACGGACGCGGGAATCCTATTGCTAAGGGTTGTCTGCGGGACCAGAGATGTTGACCACTTAGATCCTCATGATCCGAAGCTATCGCTTGTTTTATTCTTCTTACCGTGTAAAACGTAATTTCTTACGGTCGAGGCGATGATGCCAATCATGTCCAACTGATAATCGTGAATATATTACTCTTCAAATTCGGCAGGGCGGCTAGTAGTGTTGCAG…	5.99869	77.4461	3.69047	0.0040507	0.0348111
XLOC_002163	Locus_1254_Transcript_1/1_Confidence_1.000_Length_388:4-378	GATTGTGCTTAAATCAGGTTAATAAATTCTACACTCTCTCCAACTCAGTTTTGTGTTTCCCTAGCTGCTCTTCAAGTGCCCGCTTCCATCCTTGGACGAGTCCTTCCTGCTTTCTTATGATCTCATCCTTCTTCTTCACCTCTGCTGCCAACATGGCAATCTCCTTTCTCAATGCTTCAGCCTGAGATGGCTGATGATGATCTAAGCGCTGGAGGCCAATAAAATATAACTGAAGCTTTTTCGCAGCCTCCATGAAGTCTTTGGCATGCTTTTCCACATCAGTTGGATGGGAAGGATGTGATGATCGATCAATAGCTTGGAGCTCTCTAGCAGGCAGGCATGGAAGCAAAGCAGCATCTAGAGCCGCTACACAAGCCATCATTTCTTC	17.4532	225.642	3.69247	0.00405363	0.0348111
XLOC_012910	Locus_982_Transcript_1/1_Confidence_1.000_Length_926:9-884	GGCGGGTCTCGTGATTACACTGGTGCTCCTTATTTTGCTTCCATTTCAGCTCTGAAAATTGGAGCAGATTTGTCTCATGTGTTCTGTACGAAAGATGCTGCTCCAGTCATTAAAAGCTATAGCCCCGAGTTGATAGTGCACCCTTTTCTCGAAGAATCTCATAATGTTGGGGATCGGGACAAGGAAGACATTTCAGGAAGAATCGTGGCTGAGATTGATCAATGGATGGACAGATTTGACTGTATTGTTGTTGGCCCTGGTCTTGGGAGGGATGCCTTTCTGCTGGATTGTGTAGGTAGTGTCATGAAGAAGGCCAGACAGTCAAGCATACCACTAGTAATAGATGGGGACGGGCTCTTTCTTATCACTGAAAAAATTGATCTTGTTCAAGGTTATCCA…	4.75283	61.4564	3.69271	0.00407512	0.0349441
XLOC_007492	Locus_3730_Transcript_1/1_Confidence_1.000_Length_1133:10-1133	GGAAGAATTGCTACCAATAGTCTTTGCAAGAGCACACACCATTCCTAAAATGATGAAACCTAGTTGCATCTCTAACCACAAATTCACGACCAACCACCTCGCTGACCAACTTTATGAACAAGTGGCAATCTATGCATATTCTAAGATTCTTTATCACAATGATTTTTGCTCCCCTCTCTGTGGCCGATACTGCAAATGCTATGGCCAGCTTCTCGCTGTGCGCCACAGCAGCTTCTTCTTCATCATCACCTTTCTTCACCAATCTTTCCAACTGACGTAATCTTGCGTACAGATCATCTGTTTGCTGTTGATGATGATGATGGCTTCTATCTCCTGCAAAGAAAACATGAACCCTCCCGTTTAGTTCAACATAACTGCAACCAGGCTCCTTTATTAGCT…	2.24749	29.3064	3.70483	0.00398775	0.0345507
XLOC_011002	Locus_7646_Transcript_1/1_Confidence_1.000_Length_874:0-850	TTTGCTATGGAAAGGAGACTTGCATTATTGACGTGATGAGAATACTAATACAAAACTAATGCACAAGCCAACAGCGCTAAGGTAACAGAAGTGCATGTAACAGAGGAGGGCATGGCGCCCTTGTCCATGCGAAAAAATAAGCCATTATATAGAGGCAGGTTGATGAGAACGAGAACCCCAGACAGGATAATCTGCAATGCAAATGACTCTAAAGCTCGGACTTGAGTGTCGAGAGCCACCCTCTTTACACCCCAAAGAAAACTGAAGAGATTTAGCATTGCTAGGGTGGCTAAAATGGTAAACATTGGGGAGGGAGATCCAAACTCCATGATTTCATGTTCATATCTTCGAGATACATCTTCATCAGACACCTTGGACGTGATTACAAAGCTTAACTCC…	1.49328	19.4726	3.70489	0.00526723	0.040951
XLOC_010280	Locus_6820_Transcript_1/1_Confidence_1.000_Length_714:0-686	AAGCAGTGGTATCAACGCAGAGTCCAACCATCTTTCTCAAATTTTTGTTAAACGGGCTGTTTTATTTGATGTATCTTCTGTTCTGGGAGGCTGGTCCTGATAGGGTCTGCATTTTTCTTCAAGAAGAAACTGGAACATGATGGAACCAGTTCCAATTAAATGTGGAGAATTGGTACTTGTGTCAGATCTGCATCTGTCATCTCCTTTCTTCAAGGATGGAATTTCTCTGAGAGTCACTGGAAAGCTTCAAGAGTACTGTGTTGAAATAGCTATTGCTGTCCTTGTCAATGGAAAAAACATTCTGAGGGTAGCCACACAGCACGTGAGTGATGTTAGCTTCCGAGTTGGGTCCACATACCAATTCATTGGAGAACTCCATGTTCATCAGAACAATGAGGT…	6.33014	82.5496	3.70495	0.00394943	0.0342849
XLOC_001821	Locus_12092_Transcript_1/1_Confidence_1.000_Length_625:0-620	CGAACGTATAAGTTTTCCAGCAACACACACAGACACAGCTAAGCGTGGCGAGCTAAAAAAAGATGCAGTTCTCATAGAACGTGCGCCACGGATCCTCCTCCTCCAACCCGATGCGAGTGTTGCAACACACAGACAGAATCGTAAGATCGATTTTCAATGGGTTCGAAGAAATTTCGCCATGGAACGCTTGAGGTTCACGTGATTGGAGCCACAGGTCTCCTAGGCACCGATATCTTCTCTTCAATAGACCCGTATGTGATCGTCAGGTGCAACTCTCAAGAGAAGAAAAGCAATGTTGCTCAAGGCCAAGGCCCCGACGCTACATGGAATGAGTTCTTTCATGTTACTGTTTGTGATGATTCTCGTCTGTTTCTCAAGCTAATGGATAGTGATGGTCTC…	2.05726	26.829	3.70499	0.00572906	0.043176
XLOC_000695	Locus_1078_Transcript_1/1_Confidence_1.000_Length_599:37-585	AAGAGAAGTAGATGTGCATTGATAATATTATTTCCCCCATCTTTGATGCAGATTAATGGTTGGTATGCGAACGTGCAGAATGCTCTATTTCAACTGACTTGTAAGATAAGGAATCATCTTTTGATCAAAGTCAATCAACAGCATCCAGATGCTAGTGATTCCCGTGACGAACAATTTCCAATATCTTTTGTTGACGTTGATGGTACTATTTCCGGTGACGAACGATTTGCAAGCCGTGGTGTTGATGCTGGTGGTACCGATCCCCTTCGCGATCAAAAATCAAGTCCTTGTGTTGTCGCAGATGCCAATTGTACCCCACAAGAAGCCTTAACCTTGTTTGCTTCTTCGGAGCCAAAAGATTTGGAAGTGCACGATGATGGTGGCTTTGTTGGATTGCCC…	3.72756	48.6135	3.70505	0.00451885	0.0374683
XLOC_012368	Locus_9161_Transcript_2/2_Confidence_0.750_Length_636:76-630	CAGCCCTCACTCTGCTCTACGTCTGACCTCCTATCCTCCTTTTGAAGCAGATTTGCAAGATTAGGTCTATCTGAATTGCTTTTTAAATTTGGTGTTTATTTTGACTCATGTATGACATCTGCTTATTCACGCTAAGTAGCGTCGGAGAGAACCAGTATCATTTTCCAGGGGATGCTCTTAGGAGTCCGTTTTCGCAAACAATTTGATCATGGACAAGTTACTTAAGTTTGGAAGGGATGTTATGTTATACATTAGGATTTTATCTGGATATGAAGAACGTAGAATCCGTAATCTTAGATTGCAAATGGAGAAGCGTATTCAGCAGGCAGAAGTAGAAAGTGCATCCATGAGAAAGATGCCAGAGAGGATCATTTTAGCGCAAGTTCGTCACGTGGTCGA…	10.1907	132.903	3.70505	0.00403054	0.034791
XLOC_007763	Locus_4038_Transcript_1/1_Confidence_1.000_Length_549:16-523	ATCATTGTTGCATCCTAATGGTGTCAGGACATCGCTGGATTTGCAAACAGTGCAAGAACTTTCAGATTTGTAACAAGTGTTATGAAGCTGAACAAAAAAATGAAGAACGAGAGCGACATCCCGTGTACCAAAGGGAGAAACATATGCTTTATCCAGTGGAGATTGCTGATGTGCCTGCTGATACGAAGGACAAGGATGATGTTCTGGAGAGCGAGTTCTTTGATACGCGACAAGCATTCTTGAGCCTTTGCCAAGGGAATCATTATCAGTATGACACGTTGCGCCGGGCCAAGCACTCGTCGATGATGGTCCTTTACCATCTCAATAATCCAACTGCCCCCGCATTCGTGACCACGTGCAACATATGCCATCTCGACATTGAAACGGGTCAAGGTTGGC…	3.17115	41.3584	3.7051	0.0052646	0.040951
XLOC_008527	Locus_4957_Transcript_1/1_Confidence_1.000_Length_476:6-476	CCAATCACATTTTGCACACGTGATAAAAAACTGACAGCCATTAGCATGTTTGCTCGAATTAGTCATAGAAAGTAAACCTGGACCAGTGTGTTTGGCAATAAAATTTTCATCTTCAAACGTAGAACCATAGATAGAATGGCAACCACTACCATCTCCATTAATAAAATCACCAGATTGGATCATAAAATCTTTTATCACCCTATGGAACTGGCAATTCTTATAACCAACAGGAACTCCAACTTTTCTGTGTTCCCCAGTGCAGAACTGCCTGAAGTTTTCAGCGGTCTTGGGGACAATATCAGCGAAGAGCTCCATTTTCATACGGCCAGCAGAAATTTCACCGATATTGACATCGAAAAAGACGACCGGATTTTTCGGATTTTGAGGTCTCATATGCCA…	4.91161	64.0601	3.70516	0.00448007	0.0374259
XLOC_001411	Locus_11629_Transcript_1/1_Confidence_1.000_Length_314:0-310	CACGCCACACCAACCAGGATCATCGTCGTCCCCAACAGTCACAGATGGCCGTCGCATGAATAAGAAAAAATCAGATTCTTTCGAAACGGCGTCGAGTTCAGGTTCTGATCAGCAAAGCTGTTTCTTGCTGCCTGATTTAAACATGACGCCATTGGAGAGTAGTTCAGCATCTTGAATTTCAATCGTAATGCTCTTCGGTGCGTTACTGCTGTTCTATGACGAAGCTCCTGTTGCTCAGATCCAGCATGAGGTAGAAGACGACGGCCAGTCAAGTTTCCATCTTAGAAACAGGAAATGTGGCTATCCAATACTGC	7.01739	91.5653	3.70579	0.00620484	0.0456823
XLOC_012010	Locus_875_Transcript_3/4_Confidence_0.231_Length_295:0-290	CAGCTGTGGCGGAGAGAGAGAGAGGTGTCAAATCCGGCGCGAAGTAGGCCCTACGAACCGTCCGGACAGATTACAGAGCTCAGCTCTGTTCCTCTGCAGGACCGTCTTCCGGCTCAACTCGAGTGCCTTGGTCAAACAGTCAGTGTGTTGGCCGGAAAACTTGATCCGACCGTCGGCCGATTTTGTTTTCGTCATATCTTCCAAACGGTGAGGAATCTTCCTCCTTGTCCAGCGCGTGTCGGTGGTTACCGGCCGGTGATGCCTCGTTTGGTCCAAACTCCGACGGCTCGCAATG	76.6156	1001.41	3.70825	0.00503069	0.0401964
XLOC_012508	Locus_9322_Transcript_1/1_Confidence_1.000_Length_517:0-516	GTTGTGCATGAAAATATTTGTTGAAAAGATAATTAAAAAGAGTATCAAATGGCAAGGATCAATCAAAGAGAGTCAAGCACATGTCTTCATCATCTTCATCAGCTACCTCTTCCTTTTTCTCCTCGGCAGGAGGAGGCTCAGACGATTGTGCCGCACCTGCAGGCAATGCACCACCAGCACCACCTCCACTAACAGCGCTGCTAACAAAAGCTCCTCCACCACCACTTCCACCTATAATCACCTGAAACACGGCGGATGAGGGAGTAATCAACGAGAAAGAAGATTGAACACCGCCGGAGGCGTCTTCGGAGAGTGCGGTCCGCACGAGCTTTCTTTGCAGATCAAAAGTCGACGGAGCACAGGCCTCCAGGTCGCCGGAAATCAGCTTCCCGCGCCACT…	8.98431	119.405	3.73231	0.00369582	0.0326923
XLOC_004947	Locus_16193_Transcript_1/1_Confidence_1.000_Length_513:1-504	TGGAGCCAGCATTGTTGTGTAACTAATGGCAGTAGAGTCTGATAAATGAATCAGCACCAGCAGTGAAAATCCATGGCTGACGAGGATGGAACTTGCAGTCCAATACTCCATTTCCATTGGAGCTTTTATGGCCTTTAAGAACTTCCAATGGGACGATGAGAGGGTTCTGATTGAGATCCGAATAGACCATGCCGTGAAAAACATATGTACTGCAATCCTCTGAACTTGAAGCAAATAGAGGATATGAACGATGGAATGCCACACTTGTTATATCCTTCGGATGACACTTCATTATTTTGTATGGTTTTGAAGAAAGTTCCAAGTCAAACCAACATAGCTTTCCTTCTTTGCTACCAACAATTATATTATCACCGGCAGGATGGACAGCAATGGATGATA…	11.2464	150.169	3.73905	0.00370589	0.0326923
XLOC_011429	Locus_8140_Transcript_1/1_Confidence_1.000_Length_254:0-253	AAAAAAAACAAAAAAAAAAAACGGAAAAGATGTGGCTGACAATGTCGGATGTCACGAAACTGAAAATACGGTAAAATCAAAAAGTCCCGAAACCACCCCTGAAATCGGACGGCTAGCAACTTCGGATAGTTCATCTCCAGCGGCGACGTGCAAGATCGTACGGCACGGAAGAGTTATTGCAGAGACAATACTAGCCACACATCTGTCATCTCGGCCTGAGTGCCCCGGCGAACCGGTGCGACGTGGATCCGTCG	17.8972	239.21	3.74048	0.0044401	0.037197
XLOC_010564	Locus_7132_Transcript_1/1_Confidence_1.000_Length_848:8-847	ATCCCATTTGTGTTACACTGCACTTCAAGGCTCCAGATGGAGAGCTCAACTTCAGACAGCTTCGGAGAGCTACCTCTTCTTCGGAGGTGGATTTCCTCCAGACATCATCACATGCAAGTAAAAGCACAACATCGCAAAACTGAGAGAAGCATAAAATCCTGCTGGAAACAACTTGTTCGTCAATGAATAAGCTTTGAAGTTCTTCCAAAAAAGAGCAGCTGAGAGCACAGCTTGTCCTAGTATATACGGGAAGCTGGAAAGTCCCTGCCTCCAGATCCTTAAGCTACAGACACTAAGAATCACCAGTGACCCTCCAAGTAGAGCATCAGAGCACAAAGCAACGAAATTTCTGGAGAACCCATAACCAAGTAGACTACCACATAATACAAGGCTTCCATA…	3.33348	44.5697	3.74096	0.00366371	0.0325161
XLOC_010062	Locus_6579_Transcript_1/1_Confidence_1.000_Length_384:0-340	GGCTTCTCCGTCGGCGGCTTGCTCGCCGGCACCAGCAACCGCGGCGGCTGTTTCCAGGCCGAATCTTACGTGAAGCTGAACCTGGAGGACGGATTCTCCTTAAAACCGGGCATCGTCTACGAAGCAAATGGTGATTCGAGGTCGGTTTCTCTTGTCCTTCGCTCCAACTGTTCGTTCTGATCCATGCCCCCGCCGTTTTCTTCTCCCGACCTGATTCCGCTCGGCGTCGGCGTTTTTGACGAGGTTAGTTTGTCCAATTTACATTCGCTAGCAAGCTAATTCAGCTTTCTATTTATGGATAGATTTTCTAGATTTTTTTCATGCACATACGTATCCATGAACACATCTTTGATTTGAAATTCTTTATTATAGTTGCAAAAAAAA	6.36675	85.5803	3.74865	0.00508075	0.0401964
XLOC_005221	Locus_165_Transcript_1/2_Confidence_0.800_Length_1361:2-1361	GACGCGGCAAAGAGAAACAGCCCTTCTACAATTGTCCTGAACGAAATCATCACATGGGAGAGACGAAGAAATTTGGAAAGAAAATAAAAATAGAACAGGGCATGTCGGCATTGATGAACCGGCCGGCCGTCCTCCGGCGCATGGAACAGGACAGGCAGAGAGAGAGAGAAGCAACATGTTTAAAAAACGGGGGGGGAGGAGGAGGCTACACAGTTCGTCAGAAATCTTGTCTGGATTTGCTTTTCTTCATTTTAGCCTTGAATCTCGACTTGGCCATCAGCGTGGCCACCGTGTTCACGAAGTTCCCGACGGCCATAAAAATCAAAAGAAACCCACAGAAAAGCACCTGCCATTCGGAGATTATTCCCACAAAGGCAGTTTTGAGCAATTGCAGGCCTA…	11.6876	157.247	3.74998	0.00677133	0.0479929
XLOC_001781	Locus_12045_Transcript_1/1_Confidence_1.000_Length_495:1-495	GCTTGCTTCTGTAGAAACCATCGTCAGGCAGGCTTATTGGTAAGACACAAGATTTTCAACCTGAACCATGATACTTGAACAAGAACATCATTTCCCTTTGCTCCGCTTTTTGGCACCCTTTCCTTGTCCCTTCTTCGGTGGTCCCTTTCCACGACGTTTCAACATCTCCACCTTGGATAAGCGCTCTTTCTCTTGGCGAGCCATCAAAAGAGGATCATCTTTCTTTATGTCACGAGGGTACCACTCAGAAACCTTCTTGCCAATCAACTTCTTGCGTAAAATTTTGTGGGGCGACCTCAGTCCTGTTGGGTTAAGCACATGCCCAAATATCCTTGCCCTCGCTTCCTCGACTCCTTTGATCACTGCAGTAGCCAAAATACCCTTCAGATTTCCCATGGC…	5.70436	76.7975	3.75092	0.00374764	0.03296
XLOC_000395	Locus_10432_Transcript_1/1_Confidence_1.000_Length_652:0-632	TGATTGCGTCCGGCATCCTGCCAGTCGACCGCATGACCGACCACAGGCAAGCCTTGCAGGTCGTCGCCGATCACGTCCCTCGCCGGATTCTCGAATCCGTGTACAACATCTCCCTCCCGCAGCCGAAGTCGTTTGAGCTTCAGTCCCGCGTTCCGACAGCCAACGAGCTCCTGCGCGTTTTCTGCGCTTCTCGTGGGTCCCCGGACGAGACCAAAGCTGCTCGCCATATCTTGAAGGATTATGTCGACGGGAAACTTCTCCACTACGAGTTGCCGCCTGGGTTCTCCGTCGATGATGATTCTGAGTTCGCCGTCCAGTCCAATCTGGTAGATGAGGCAGCCATGAAAGAGCTTGTTTTGCAGGAACTTCACTCGTTTGATATTGCCGCAGACAAGGAGT…	13.3742	180.119	3.75142	0.00418347	0.0357157
XLOC_010566	Locus_7134_Transcript_1/1_Confidence_1.000_Length_719:0-667	CAGAGGAGAAGAACATGCAATGAATGTTGATTCACTGCAATGTTTGGGGAATGCCTCCAGAATTCGCCAACTGAGGCTGAGGCTGAGCTAGTTTCCCAGTATTTTCTCATCATTTTCGAGTTTCAGTTCCTCCAATCGCTTCGACACCTTGATAGAATAAGCCATAGGCAATAAAGTCTCAGGATCCATTGCATTCTCAGGAAAGCACCGCAGCGCATGTAGCAACTTCTCAAAAGGAAGATTTATCAAGTCATCATGGCAGTACTTCAACAAAGCCAAACCAATTCTGAAAACAATAGTAATGCCCTCATAAAGAAAGACATCCCAAATTCGAAGAGCCAGTTTGAATGGGAAAGAATATGAGAAAACAGTTAAGAACCACTGACTTGCATACATGCT…	1.67606	22.6109	3.75387	0.00558596	0.0426891
XLOC_002524	Locus_12968_Transcript_1/1_Confidence_1.000_Length_545:4-518	CGTGGGGTGAACTCTTTGGATCGCCGGACTTGAACCTGACCGATGCATGTCACTCTGGGAGAAGAAGGCTCCTGCGTCTCGATCGTCTTCCTCACGAACATGGGGCTCGATCTGCACCTGCCCTTGCTCCTGCTTCCCGCGTTGCTCCTCAGAAACCTCATCAACGGCGGCGGGTACTTCTCCGTCCGTACCGGACTGAACCCCTGCCTCGCCGATAACTTCACGATCGCCATTACCGGGCTTCCCCAGCAGAGGGCGGCCGGCGCGAGCGAGGGTGAGCAAGCTAAGTGACGATGCGATGGGTCGTTGGGTTTCTTCTGGTGTTTTTCACATAGTTGGTTCGGCAGTAAAGTTTTAAATTTATCAAATTGAGATTCCGTTTGCCTTGGGAGGGCCGTA…	2.41116	32.5695	3.75572	0.00574595	0.043176
XLOC_011829	Locus_8560_Transcript_1/1_Confidence_1.000_Length_446:14-446	CTCGAAGAGCATCACGTGGGAGATGGTAGCAGACAGAGTGGCGAAACTGAGCCCATACACGAAGGCGAAGAAGATGCTGAGGTAGAGTTTGCTGTAGCTGTTGTAGCTGTCCAAGTTGATATCGAAGCTCTTCTGGTTGATAATGCGGGTGATATTGTACGGCTGTCCCATATGATCGAACGTGTGGGAGGAAAAGATTGGGAATCGCTTGGCTTCCCGGAAGTTGGTCCAGTAAACAATGGGCAGCACCACGTACATGAAGAGGACGAAGCCAACCAGAGTATTGGCTATGGCGAAGAATGGCGTCGCCAGAGGGCTTCCGAGAAAAGCTGCAACAGTCGACCAGTCCAGCCCAAACGACCCAATCCCTAGCCCATTCAGCCCTGACCCAATCTGTTG…	3.26978	44.1718	3.75586	0.00574411	0.043176
XLOC_006225	Locus_2316_Transcript_1/1_Confidence_1.000_Length_722:1-696	CATCTATTTGTTCTCCCTCCTAGACGAAGACTCCAAGAGTGTCGAACCAGGATACTTCGAACGACACTGGGGTCTGTTCTACTACGATGGCACCATCAAGTACCAGCTAGACATGGCCAATGGGAAGCCATTGCTGGCGGCGAAAGGAGTTCGATATTTAGCAAAGAGGTGGTGTGTCATGTCACCGGACGCTAGCACCTCCGACTCGAACTTGCCGAACGCAATCGAATATGCTTGCACTTACGCAGACTGCACCAGCTTGGGATACGGATCATCATGTGGCGATTTGGATCTGAGAAGCAACGCATCTTATGCTTTTAATGTGTATTACCAGACAATGGATCAGAGACATGGAGCTTGCTCATTTTCTAATCTCTCTGTTGTTACGGCGCAGGACCC…	2.72572	36.967	3.76153	0.00391326	0.034108
XLOC_010994	Locus_7636_Transcript_1/1_Confidence_1.000_Length_976:0-975	GGCAAATTGCGCGGGAAACAGAAAGGAGGCGTCTGTTGCTGGAGAGAGAGGAGGAGCTAGGGACGTTTCCCTGCGAATCGTGACCGAATGGCCCCCAGGAAAAGGAACGCAATGGAGCAAGTGAAGACGACTCCTGCAAGGGTAACGCGTAGCTTTGCGAGGAAGCTGCGTGGAAACTCCAAGATTTCTAGCGTGCCGCTGTTCGAGTTGCCGGAGAGGAGGAGAAGCAAAGTCATGAAGAAGAAGGAGGCGCTCCAACCAAATGAAAAGAGCAGCTTCGACGCTGAGAAAGAATCAGACGGGATGAAGGTAGAAGAAGCAGATGAACAGAAGATCGATTCCGATCAGAAGTTAAAGAAAACGGTTGTGGTCGAGTACTGTTACCAATGCAACTCATTT…	8.06772	109.737	3.76574	0.00420205	0.035726
XLOC_007888	Locus_4185_Transcript_2/2_Confidence_0.750_Length_623:1-608	CCGCCGCCGCAGCAGCCCGGCTCCTCGTTACAGAGATAAGAATAGTCCCGAGTTTGCCCGGGAAATGAGCCGCAGCCCCTACCCTAGAGAAAGGGCTAGCCTAGAAAACCCTCCTTTGGGTGCCAGAGGCAGCCCTTACTACCAGCAACGATCTGGCGATGCAAAGGAAAGTCCCTTCCTAAGGGAAAGGTCGGGTTCCTTGAATGATGATCCGTATCAAAGAGACGGAGCGACCCCAAACAGTAATCACAACCTGGATGCTAGTTGCCCATTTGAAGCAGGGCGAGTCAGCCCCAAGGTCGACCACTGCCCCAGCCATAGTCCTAGTGAAAACGAGAGGCCTAGTCCCGACCACGCTCACCCCCCTGCACATTCAAATTACTTCAATCGGGACCAGGA…	10.3509	141.045	3.76833	0.00363016	0.0323936
XLOC_006757	Locus_2886_Transcript_1/1_Confidence_1.000_Length_665:19-663	CCCGCCTCCGGGTGAGTTTGTTTCAAGGAAATTGCTACACGAGGGAAAGCTTCGAATTAGGCTTTGTTTCGTCTTTTAGATTCTGATCTTGAGGTTGCATAAGGGTCGTACCGGGTCTCAGACTTATATGCTGTTCCCGCTATTGTTTTTTCAGATGCAATTTTTGGGGAATGGGAACTCGTAACGCCTGGTGGAGCATCACAAAGAAGTATCTAACTACTGGGCTAATAGGGCTCACAGTTACTGATCGATACGCAACAGTTGTCACTGTGCGGGGCACCTCAATGTCACCCACTTTCAACCCAAGAACCAAAGAGAATGCATCTGTGTGGTCAATGCCTGATGATCGCGTTCTTGTTGAGAAATTTTGCCTTGAGAAGTACAAGTTTTCGCATGGTG…	2.43203	33.3018	3.77537	0.00421585	0.0357826
XLOC_009035	Locus_549_Transcript_1/1_Confidence_1.000_Length_557:0-550	CACTTCTGCTTGAACTGACCTGTGGGAGAAGGCCAATCGACCCTAAGGCATTGCCAGAGGAGCTAATTTTGGTGGATTGGGTTTGGAGTAAGTGGCTTGATGATGCAATTCTTGATGTTATGGACCCCAAATTGAATGGTGAGTTTGATCAATTTGAGGCTGTCATGGCTTTGAAATTGGGGATGATGTGTTCTGGCAATGAACCCAAATCTCGTCCATCAATCAGGCAGGTCATCCGGTACTTGGATGGCGAAGCGGCCTTGCCGGAGAAACTGGTGGCGCCGGAAGCATTTGATAGCAGAAAAGTTGGTGTCACCGGTGGGGACAGCATGAGTGTCGGTGACCGTGAAGATTATTTGCATTCATACTCGGATTCTGGCATTGAGAAGGTCGGTGGTT…	4.55548	62.4317	3.77661	0.00358144	0.0320298
XLOC_002598	Locus_1306_Transcript_1/1_Confidence_1.000_Length_877:0-868	CCAGCCTCCGGCAGCGCCTGTCACCTTCTTCTCTCTCGCCGCGGCCCTCCCCATCTCGCCGCAATGGACAGACAGAGCTCCGTCAACAATGGCGTCCTCGTGTTGCCGCCTGGTTTCAGGTTCCACCCAACTGATGAAGAACTTGTTCTTCAGTACCTCAAAAGAAAAGCCTTCGCTTTCCCTTTACCTGCTTCAGTTATTCAAGAAATCGATGCTTACAACTCTGATCCATGGGACTTGCCTGGTGATCTGAAGCAAGAGAGGTACTTTTTTAGCAGACACGAGGCCAAGATTCTGAACGGGAAGAAGAGGAGGGTTAGCAGAGCAACACCGTCTGGGTATTGGTGGGCAAGTGGGTTGGAGAAGAAGGTTTTCACTTCCGAAGGCAACCAGTTGGTA…	5.63013	77.3646	3.78043	0.00344394	0.0311826
XLOC_006625	Locus_2743_Transcript_1/1_Confidence_1.000_Length_946:39-939	TCAGTCTCAAACAACTCAGGGGCAGTGGTTGATGCATCCTCAGCTTTCAATGAAACAGATAATGGTGATCATGGGGGAGAGAGACGCAGCAGTTCACGAAAGAAACATAGCTATTTCAGAAAAAAAGGCAGCAATTGCAGAACGAGACTTGGCGTTCCTCCAAAGAGATTCAGCTTTCGCAGAGCGAAACAATGCGATAATGGAACGAGACAATGCCATTGCCACTCTTCGGTACAGAGAGACCTCCTTCCCCAGTGGAAATTTGTGCCAAATCTCACGCGGGTTAAAGCAATTGCATCAGCTGCCGCACCATGCGCATCAAATGGCCAACGCAGGCGAAGCTTCCTGTCTGAATAACAAAGAAACGAACGCTAACAGTGATATTGCGGTGCCGCTTGT…	2.84972	39.1691	3.78082	0.00338003	0.0307611
XLOC_009156	Locus_5636_Transcript_1/1_Confidence_1.000_Length_459:2-459	CTTCCCCTAAAGTAGCCAATTGTTGTTTCCGACCAGTGCCAGGAGGCCTTCCTCTACTTCTTTTAATGATAATCGAATCAGTACCCAACAAAGGGTTAGCCATGGCTGATCTTGAAGACGACGACCTAAAAGAGATTTGACCATCTGGCAGAAGTTTCCTCGGTCTCCCCCTCTTTCTCTTCATCACTGGCTCACTGGTTGACACGCCAGATGAAACAGCCGTCTCATGATCAAAGCATGAACTTGATGGCTGTCCTGAAAACTTTAATAAAGTTGTTCCCAATCTAATATTGCAACGAGCAGCAGCATTCGGCGTCGAGAACGTTCTGAACGCAGTCGGAGTCCGAGACGTGACATTGTGGGGAATTGCACCGATATAATACGGAAGCGTGTCACTAG…	3.58162	49.4622	3.78764	0.00455582	0.0374683
XLOC_007338	Locus_3548_Transcript_1/1_Confidence_1.000_Length_879:1-862	GCCCTTCCATAACACACCAATAAAGGCTTACACAGCCAATGCAAACATGTTCAATAAACAAAGAAAAGGCAGCACCAAACCAGCAAGAACAAAAATAAAAATATGTCTGTTTTAGGTCATGGACGCGGCACAACTTGAGGCCCAAGCTCTTGCCTAGAGTTGATTCTACTTCAGAAAACGCTTTTGGAAAAACTGAACAAGCTCTTCATGATTGACTTTTGTAATCTTGTAAGCCTCAATTTCATTCATCTCCATTATCCAGCGAGCAAAGTTAGGTCTTGAAGCAGTTACGTCAATGTTGAAAAAATGGGCAAAGAAGAATTGGAATCTCTCAACCAAAGGAATGTAGGCTATGTCTACCAGACTGAACTGACCGAGCAAGAACGGCCCATCTTTGAA…	2.73279	37.7634	3.78854	0.00338156	0.0307611
XLOC_009358	Locus_5850_Transcript_1/1_Confidence_1.000_Length_456:9-441	TTTTGCTCTCTCCTGTGCCATCATCTTCACTAACAGCTCCCCAGCCCTGTATGAAGACCGAACCTGAAAACCATCATCAATGGGCTCACTGCATTGGCTACATGTGGTTCGCTAAGCTGCATCATCATGGGTCTGCTGGCTGCTTACCACGGGTCCACTAGCTACGTAACAAAAGCCAATTGATTCCCCATACTCTCTCCAGAAGTCAAACTTCTCTGGTGTCACGTATTCTTTAACAGTCAAATGCAATGGACTTGGCTGTAAATACTGTCCAAGTGTAAGAATATCTACATGTATATCTCTTAAATCAGACATAACTTGTTTCAGCTCGTCATCAGATTCTCCAAGGCCAAGCATTATGGAAGACTTTGTTATCATTCCCTCCTTACACACCTTTGC…	4.8787	67.5479	3.79134	0.00653073	0.0469717
XLOC_008916	Locus_5381_Transcript_1/1_Confidence_1.000_Length_586:14-586	CAAATTTAAGGCAATTGTCACTTTTGGGTTCATCCATTTTGCCAACAAACCCATGTGAGCTCCTGTCTCGTGGCAGTGACCGCTGCTGCCTCATTTTATCCCTATTCAACGCATAAGTATAATCCGCGGCCTCACCTGGTCTAGGGTTCATGTGATGCTTTGTAGCCCGGCATTTGCTCGACAAAAACTGGTCCCTTGTGGTAGATTTGCTCTTCGGCGGCATCGTTTCGGGGTATCTAGCAGTTGGATTAGGTGTTTGTGAGTGTCGAATTTTGGGCTCAGGGGCAGGCACGGCTTGAGTAAGAATGGAAGGTGGAGGAGAGATGTTATCTTCTGGCAGTATGAGAGAATCCCTCAGTGGAGTGAGACCTTTGCCATGAGCAAAAGTCCTGAGCCAAG…	2.17871	30.3078	3.79814	0.00491646	0.0396563
XLOC_008178	Locus_4527_Transcript_1/1_Confidence_1.000_Length_585:8-585	CAGCCAAACAGCAACACACATTTACTATAGAAGTGCTCTGGAGCCGCGGAGAGAAGCCCCTCCCGCCACTTCATCCTCTTCTAATCAAAGGTCGCAATCTTTATAGACTGAACACTACCAGGCAGAGGTGGGAGGATGAAGGAGAGAGAAGCAGGGTGTTGAAGGAGAAGCATTCTAGGGGTGGAGCTGCTCGTTCTGAAAGACAATCTAGAATTCAAGATAAAGGAAGGCGGCAGAAGCACAGGGCGAAAAAGCCTTTGTTGGATACATCTGCTGATGCTGCGACAGTACGGATTCAGAATCAAGAGTCCAATCCTGAATGTAAGCTAACTCAGGCTCAGTGCTCAAGACCAGCGGCCATTAGACCTTTCTTCTTGCCTCTACCACCCCAGCCATTCA…	3.00956	42.0523	3.80456	0.00384168	0.0336349
XLOC_010496	Locus_7052_Transcript_1/1_Confidence_1.000_Length_706:6-695	TTTGAACTTGTTCGAAGCGTAGAAGAATGGCTCTTAGGGGTATCTACCACGAGATGAAGGGCGTGAAGATGAGGGATTTGCCACAGTACGTGAAGCCAATGCTATCGATTGGTTTTTTGAAGAAGACATTTCTGGCAGGAATGGATAACTATCACGCAAAGTACATTAAGACGGGCTCCGCTGACCCTCTGTTTCACGTCTTCTACGGTGTCATGATTCTATCTTACTTCGTCGCGCTTCCTGAGGAACGTCGTCATCTTGAGAAGCAGCGGCTCGCCAAAGAGCATGGACATAGCGGCCATTGATTAATTGGCTGGTGGATTCATCGCCATGTTTTACATGTCTGGTGTGGCTTGACTGTTTGAGAGATGACGTGGCCATTTGGGGCCTCTACTTTGA…	9.76786	136.735	3.8072	0.00346407	0.0312678
XLOC_001872	Locus_12158_Transcript_1/1_Confidence_1.000_Length_633:14-632	CAGAGAATCCCACAAGAAAAAGCAGCTCGAATAGTTCTGAATTTCAGTACAAGGAGCGTGTTTCTTTCAAAAATCCACAACTTGGAAAAGCACTGTATGATTTCACTGCTGGTGGAGATGATGAACTGAATATAACTGCTGGTGAAGAGCTGGAAATTGAGTATGAAGTGGATGGATGGTTTCATGTGAAGAAGAAACGCCCAGGGAGAGATGGGAAAAGATCTGGGCTGGTGCCTGTCCTGTACGTCAACCATTCTTAAATTTGTCCGGGAGGGTGCAGGAAATCACCGTCGGATCAACAATCAAGTTTTCTTCTTCTGCTGTTGATTGTAAGCTTTAGTACTTTTCTTTCCCCCTCAGACTCTCCTTGTTTAGGGCTTAGGCATCCATGGTGGGGAA…	2.06825	28.9625	3.8077	0.00699852	0.0488723
XLOC_003488	Locus_14213_Transcript_1/1_Confidence_1.000_Length_363:0-363	GCAAGTTGATAAAATGACGCATAAAATTGGAGAAAGAAATGTTACTTGCAGCATCACGAAAAAAACAGAAGGGTTTGTGGTCTAGGCTGGTCCATGCTGAGGGAAAAGCTCCGCACTTCGTCAAAATTGACTGGGACAAATGGGTTTCTCAAGATGATGCTGATGTCTCTGATTCCATGGATTTATCTAAGTTGGACATGGACGAGGATTATGATGTTGGGGATGAATCAGATGAAGAAGCAGATCACGATGAACATGCTCAGCCATCAGCTTCTTCTGCTGAAGAACCAAAAGCCTAATTAGCTTCCTTCTCGAACAATCAGTTGTTTGTGTGTGTGTTTGTTTGTCTGTGGAAAACAGAAA	31.5894	442.459	3.80803	0.00354374	0.0317901
XLOC_009719	Locus_6227_Transcript_1/1_Confidence_1.000_Length_1181:1-1174	TGCTTGTAATTTTAATATGAATCATAAAAAAAGATTTAATCCAAATTCCAAATTTAAAGGAAACAAAAAGCACCTAATTGAGAAACATTATCATGGACATTAACAAAGTAATTAAATAAAAAACACCTAGCCACCTGCTTCAATCTTTCTTTTCTTAAGTGCACGACTGGCACTCTCATTCTTCATTTTGGATTCCAGCCTCTCTTGCTTCAGTCCTTTGGACTTGTTAGGCAATGCCTTAGCCCCAACCATTTGATTTGGCATATAAATCTTCCCGACAGTCCCTTGCAAGGGATCCCCACTGATGTTCTTCATCTTCTTTTTAGGAAGATCAGTAGCTGTTTTCAGGGCTTCTTTTCGTAGACTTTCACTGGGCATTCGGTGACGACGAACAAGGAA…	4.04209	56.6782	3.80962	0.00326236	0.0300761
XLOC_010992	Locus_7634_Transcript_1/1_Confidence_1.000_Length_930:0-930	TTCTTGAGATTGCTGGCCTTGGAAATTTTTCAAAGGGGATGGCTGTTGTTGCAGCAAGAGCAACTAGGTTGCCAATATATTCATCATTTGCCAAAGAAGGGAACTTAAGTGACTTAGTTGCGAAGGGGGAGGCCATGTCAACGATCTTTAATGTTCTTGGAATAGGTGTTGGCATTCAATTAGCATCCACTCTTTGTTCCACAATGCATAAAAGACTGATTGCTGGGTCTCTACTTTCTGCAATACACATTTATAGTGTAATGGAGGAGATGCGAGCTGTCCCAGTGAACACATTGAATCCACAGAGAGCAGCCATGATTATTGCTGACTTTGTCAAGATGGGTAAAATATCAAAGCCTGCTGATATAAGATACAGAGAAAATCTGATATTTCCTGGGA…	2.88003	40.4443	3.81178	0.00312633	0.0290744
XLOC_001095	Locus_11278_Transcript_1/1_Confidence_1.000_Length_376:0-294	CGCAGGAGGATGATGATGCAGTCTGGCATGGCGAATCCCGTGTATCACAGCACGCTCGACTGTTGGAAGAACATTTTTCGCACAGAAGGCGTCAGCTCGTTCTATCGTGGCGCCGTGTCGAATATGTTCAGAAGTACTGGCGCCGCTGCCATTTTGGTTCTGTTTGACGAGCTCAAGTTGTTCATGGAATCCACTGGATTGTAGCTTTCTTCTTTCACCCCCACCAAGCTCTTCTTCCCCAGATGGACTGGTTTGTACATGGCGCAGCTCGCAGTTCTTGAAATAACACCCATTTGTTCTTCATTTTTATAAAAAGTAATAATAATGCGTAGCAGTTGTTCTTCAAAAAACAGATGTTAGTCCTCGAAATAACTAC	6.95051	97.9583	3.81698	0.00563585	0.0429006
XLOC_003358	Locus_14030_Transcript_1/1_Confidence_1.000_Length_336:47-336	TTTATAATGAAGGCATATTCAAATTAGAGATTTATTAAATCTAGAATATATTTCAAATATGCCTTCATTATAAAGTAAGCCAGATAATACAACGAAATACCAATCAACTACTTTTTTAGTCCCCACCAGCAGCAGACATCAAAGAGAGATGCTGCAACCCACATGCCATGTTAGCAGGAACAGCTACATCGATCATCTTTGGATAGGAAAGCTTCAGATTATCCATTATGCTCTTAAACGTATCCTCATCTTTAGTGAGTCGAGGATTATGATGTATTTCCTCCCCAACAGTACTTACAGTGAAGCCTTTGTAATCATGTGTTGGATAGATTAACG	21.2575	300.217	3.81996	0.0030983	0.0289523
XLOC_008053	Locus_4380_Transcript_1/1_Confidence_1.000_Length_368:6-345	GTTGCAGTGCATTGGGCTTCTTTTATCAGACGCGAGGTCTAAAGCATGGAAGAGCAATTGTTATCTCGACATGTGCTGCGGTGGCATCAATAATGACTGGAATCCTTGCCGGAATGGTTGCTTTGGGAGAACAATTGCCCTCAGAGCTAATTGCTCGTTTGTCACTTGTGATCGGATGGCTTCTTATAGTCATGGGTGCAATTTTGCTTGTGAGTTCTACACGTCTTCTGCACTGCCTTCATTATGCACCTCAGTGTTTATTTGCAAGCCAGAACCAATAGATGTTGGCCTCTTCTTCCCCAAAAAACAAGGAGAAAGCTTGAATTGCTGCAGGATCCAGGTGTGAGTATATTATGCATCATAATGCC	6.79951	96.3132	3.82423	0.00410961	0.0351882
XLOC_005279	Locus_16708_Transcript_1/1_Confidence_1.000_Length_276:5-276	CTTGTCAGGCAATGGCGAGATGAAGTGGTCGATGGCCTTCATGAAAGGAGAGCCACTGCTGGCGAAGCTGTCAGCAGTTGCTAAATACGTTGTTCTTCCCGGTGCCATGGTTGCTGCTCTGATCTATTCGCCGCCTCGTTATGGTTCCTCTGAGAAAGAAAAGGTTTCGAAATCGTAGATCTGTTCAGTTCATCGATTGAATATTACCTCCATTTGCTGCTGTTTCTATCAACTCAAGATCTTCTTCTTCTTCTTCTTCTATATTTGTAGTGGACG	36.2363	513.896	3.82597	0.00299319	0.0281504
XLOC_005817	Locus_187_Transcript_1/2_Confidence_0.667_Length_1000:0-998	TGCTCTTACAAAACTTAGGGCAATTGGGAGAAAGTAGTTCAAAAACCTTGGTCAGCCAGCCTAGCTTTGAATCAGGAGCACTTTGTTCTGCTTGCAGTCTGCATTGGGGAGGGGGAAGGAGAGGGGAGGGGGAGCTGATTCAGATCCTAGCCTTCTTGCCACTGCAGCTGGGGCACTTGTACTGCTTGATGTGCTCTGCCTTTGCTGGTGTGATCTTGACGCACTTTCCGTGGAACCATCTCTCGCACATGTCGCAGCAGATCCAGAACTCATCTGTGCCGTAACTTTCCCCACAGGCACCGCAGCTGGCCCCTTGCTCGTCATCTTCTTCCTCTTCCCCACTCTCTTCTTCTTCCATTGGCGGCGGCGTCAGCTTCACAGACTTCGCATGAGATTCAG…	8.6114	122.86	3.83462	0.00381076	0.0334144
XLOC_010699	Locus_7278_Transcript_1/1_Confidence_1.000_Length_249:5-249	CTTGGGTGGAAAGTCCATCAGCTGCAGCTGATAATTCTGAGCAGACCCTGGCCTGGATGCACTGATGAAAGCACGAATATCACTGACAGTGTGTTGATAATTGAAGTGGGCTATCATTCTTGTGCCATCTGCCAATCGGAGCTGAATAGAAGTGGAAGGCAATGCTTTGTCCACCACCAACCCCATGGATGGAGCAGCAGCATCAGTAGCAGCAGATACAGGTGCTGCCTCTGCAGCAGCAGCAGCAGC	20.4486	291.826	3.83504	0.00353959	0.0317901
XLOC_003415	Locus_1410_Transcript_1/1_Confidence_1.000_Length_780:30-779	CCCGACCAAGAGGTCAGGGTGCTCCAACTGGAGATGGTCGTCCATCTTTTGGGCCTTCACAAAAGCTAGATTTTGAGCTCGAAATGGCTGCTTTTATTGGCCCCGGAAATGAATTAGGACATCCTATTAGCATTGATGAAGCTAGAAATCATATATTTGGGCTTGTCTTGATGAATGATTGGAGTGCTAGAGATATTCAAGGATGGGAATACGTGCCTCTTGGTCCTTTTCTTGGAAAAAGTTTTGGCACTACAATTTCCCCATGGATTGTGACTCTGGATGCTCTAGAATCCTTTGCTTGTGATGCTCCTCATCAGGACCCCTCTCCATTGCCATATTTGAAAGAGAAGATGCCTATGAACTTTGACATTTCACTAGAGGTTTGGATTAAGCCTTGTG…	4.66786	66.6377	3.83551	0.00292405	0.027769
XLOC_010895	Locus_7507_Transcript_1/1_Confidence_1.000_Length_401:0-395	TCCCAGCTAATAATAAGGACACATCCACCTTAGCTAATGCTAATTGCACTGCACACAACTGGCAGTATAAACCTAAAGGGAAACAATAGAAATACCAGAAAATGCACATTCTTAGAGGCAGTGAGCCAGCAGAAGCTGTTCAGAGACTCTGTTCTCTTGTTTGATACTTGACAGACCATGGGATTGTATCGGCCCTTGTTTATGGATTTCACCATCATCCCTGAAACAGCATGACAGTTAATGCCATTTGGACCAACAAGTGACCACCAAAACCATGTGCAATGCTCTTTCCTGGCTTTTCTGATGAGATTCAGTTCCTGACAGATAAAATCTCTCATAGATTTTACATAGGAGTCCATGTGGTGATCCATGTGAATGGTTCCATCGGAGCCATAAGCA…	2.92034	41.7215	3.83658	0.00659075	0.0470388
XLOC_011402	Locus_8117_Transcript_1/1_Confidence_1.000_Length_926:4-882	GTCTTTTTGCATGGATTTGGTGTGAAGGGGCGAAGCACGGACCACACACATATAATATACTGGATGATGTATTATATATAATGTATGGACCCCTTCTTGGTGGCAGCCAGAATCACTGCTTGATCTGATTGAGAGGATTGTCGGGAGACTTCTTCCATAGCTTCCATATCATATCCTTATATTGGGCGTGTGTCAGACCTGGCTTCTCTTGCTTTAAGATTGGAAGCTCGGCTTCTTCAAAAGCCTTAAAAGAAGCTTTAAGCCGTCTTTCAGGATGGTTGACAGCAGGAGAGGTGTCGGTTACCGTCATTTGTGCGATTGCTTCCTCCACACTCCTTGCTTCTATGATAGAATCATCGCGATTTGTATTTGAGACCAACACGACCCTCTCATACTCTT…	4.37388	62.7393	3.84238	0.00289641	0.027715
XLOC_000789	Locus_10899_Transcript_1/1_Confidence_1.000_Length_457:27-455	AATGAGGGTGAAAAGACGAGACTCGGAACGGTGGATGCACCATCGCTTGCTGCCGCAGGACCTGAGGGAACGCGTGAGGCGGTACGATCAGTACAAGTGGTTGGAGACGCGAGGTGTCGACGAGGAGAACTTGGTGCAGAATCTACCCAAGGATCTGAGAAGAGACATCAAGCGCCACCTCTGCCTTGCCTTGGTGAGACGGGTACCTCTGTTCGACGGCATGGATGAGAGGTTACTGGACGCGATTTGCGAGCGATTGAAGCCGTGCTTATTCACGGAAAGCACTTACATAGTTCGAGAGGGAGACCCAGTTGATGAGATGTTGTTTATCATACGTGGCCGGCTGGAGAGCGTGACGACGGATGGCGGCCGGAGTGGGTTCTTCAATCGAAGTTGTCT…	4.6348	66.6537	3.84611	0.00364435	0.0323936
XLOC_007123	Locus_3293_Transcript_2/2_Confidence_0.667_Length_768:20-758	AGTAGCTGCTGTGGCTGACTGTTTTTGCCTGGCAAAGGATGCTGGTTTTAAGGTTGTGGCTCATATGATGCCTGATCTTCCAAATGTTGGGGTAGAGAGGGACTTGGAAAGTTTTCGCGAGTTCTTTGAGAGCCCTTTTTTTAGGGCTGATGGCCTTAAAATTTACCCTACCCTTGTAATTCGTGGAACAGGGCTTTATGAGCTCTGGAAAGCTGGAAGGTACAAAAATTACCCACCTCATCAACTTGTAGATATTGTGGCGAGGATGCTGGCAATGGTACCTCCATGGACGCGTGTTTATAGGGTCCAGCGTGACATCCCAATGCCATTAGTTACCTCTGGAGTTGAGAAGGGAAATCTTAGAGAGCTGGCCTTGGCTCGGATGGATGACCTGGGATT…	2.90831	41.8491	3.84695	0.0030646	0.0287294
XLOC_009388	Locus_5887_Transcript_1/1_Confidence_1.000_Length_754:0-748	AGCAGCTGCAGCTGGTGGAGTTTCTGGTTTTGAGTTTGGTGTTGATCCCAATCTTGATCCAGAGTTGGCTCTTGCTCTTAGAGTTTCAATGGAGGAAGAGAGAGCTAGGCAAGAAGCAGCTGCCAAATTGGCTGCAGGTGAGTCTGCTAAACAGGAGAAAGCTGAAGAGCCTTCATTTGGTTCCCAAGATGCAGTGATGTCTGAGAGTGTGAAAGAGTCCAACCCCGAAGGAAACAATAAGAGTGACGGTTTAATAATGGAGGAAGATCAAGCTATGCTGCAACAGGCTATTGCACTGTCGATGGATGACTCTGTTATCAAGCACGATTTACCTGATACAATCATGTCTGAGGCAACTGTTGATGATCCTGATTTGGCATTAGCTCTTCAACTGTCAGT…	17.475	252.275	3.85163	0.00444629	0.037197
XLOC_007811	Locus_40_Transcript_1/1_Confidence_1.000_Length_1222:1-1219	GGGCTCGGTTGTGGGACAACAATGGAGTTAACCCATCCAACTATTTATTGAATCGTCCGTGACGAGCAAACTTTCTACCCTTACAATAGAATTGTTGTCTCCGCAATCATGGAGGTTACAACATATGGATCCATGTTTGACGCAGGCCTCCTATCTTCAAAATACCCTTTTCCGTTCTTCTCTGTGTCACGGCCAACACGAATCGACGCGCCTCTGTTCGCGACCCCCCAGCTGAAAGTGTTAATATCGGCAGTTTCATGACGACCGGTTAGACGTCTTTCATTGCCAACACCATAAGCAGCAATATGCTCCTTGTGACGCAGTCCTAACTTCTCGACTGCACTCTTGATCTTCGTCAAGCCTCCATCATTTCTCATCGACTTGGTGCTGTAGTTGGTG…	16.3521	236.339	3.85331	0.00651539	0.0469608
XLOC_010325	Locus_6869_Transcript_2/2_Confidence_0.750_Length_504:1-487	GAACGGCGAAAAATGGCGGTGTCATCTGCTGCTAGGCTCGTCTCGGGGCTTTCGGAGAAGGTGGTTGCGCGGCGGGAAGCGCTGACCCTGACGCATGCGGCGGCGTCTAGGATTCGAAGCCTCCTGGACCAGCGCCAGCGTAGTTTTATTAGGTTAGGGGTAAAGGCCCGTGGCTGCAATGGACTCTCTTACACTCTCAATTATGCAGATGAAAAAGGAAAGTTTGATGAATTAGTGGAAGACAAAGGTGTGAAAATATTAATTGATCCCAAGGCTCTCATGCATGTCATCGGAACAAAGATGGACTTTGTGGATGACAAACTCAGATCAGAATTCATTTTCATCAACCCCAACTCAACAGGGCAATGCGGTTGTGGAGAGTCTTTTATGACTAGCTCT…	19.6758	286.228	3.86267	0.0032688	0.0300761
XLOC_010289	Locus_6831_Transcript_1/1_Confidence_1.000_Length_942:2-886	GAGGCGTAGAGTATCTCCATGGTTTGGCCCAACAAAGCTTCATTCACAGGGATCTCAAGCCTTCAAATATTCTTCTCGACGATGAGAAACGAGCTAAAGTCGCTGATTTTGGACTTGTTCGCCTTGCTCCAGAAGAAGGGAACTCCATTGAAACACGACTAGCTGGAACTTTTGGATATCTCGCTCCTGAATATGCAGCGACCGGCAAAGTGACGACGAAAGTCGACGTGTTCAGCTTCGGAGTCATCCTCATGGAGATGATCTCCGGCAGAAAAGCACTAGACGACAGCCGACCGGTCGACGAGCACCAGCTTGTACTTCTTTTCCACAAGATGTTTTCCAACAAGTTACATGAAATCATTGATGCTACGCTAGAACGCGACGAGGATACCCTTAGTA…	5.43898	79.1477	3.86314	0.00286141	0.0274874
XLOC_003722	Locus_14486_Transcript_1/1_Confidence_1.000_Length_660:16-657	GGAATTAAACGTGTACCTGCCAGGGACGAAGGTGAAAGAGCCTTCAATTGAGCCCAGAGGAAACGGATTTGGAGCGCAACTCTCGTAAACAAATTCTTCTCCATCTGTCCGCAACAACGGATGCTTTCCAATGACAGCGGTTCCATTGACACCAGAAATAACAGTTTCGTTTCCACGGATTATCCAATGTCTCCGAAGCAATTGGCACGAGTCGAAGTAAGTTCCACCAACTTTGCATCCTTCCGGTGCAAGTGACATGCGGATTGAATACGCAAACAAATAGGTTTCCAAATCATCTTGAAGGCTACATAATTCCGGCACAAGAACAGCAGAAGCGCGGATCTGCACGCCATTAGTTATTGTCAAGGAACACTGTGGTGATTTCTCTGGAAATTGAGA…	2.57107	37.5208	3.86725	0.00332974	0.0304799
XLOC_008423	Locus_4834_Transcript_1/1_Confidence_1.000_Length_466:42-455	GTTTCGTCTTCTTTGGCAAAAAATATTCTCACTACTGTTTAACCGAGAAAGGGGGTGAGGTGATCTTGCTTGCGTACTCCATAGACTGGGACGGCCGCCATGGATGACTTTTTCTTGCAGAAGGTCTCCATACACAGTGCGACACTTGCTTCCATACTTCACCGTTTAACATCGTCGGTCTCTGATGTTGATGGCCTGTTATTCGGACACGTAGCGGAGATCAAAACGGAAGCTCTCGCCGACGACTCGAATGAGCCGGCGCTGGACTCTGCGGCACCGCGTTTGGTCGCCGTCGTAACTTCCTTTCAGTGCCCAAGCACGCCGTTGTCATTTTATGATGCTCTCGGCAGGGTCGATAATCTTTGCCTCAACCGCTTTCTGTCCGTGTCACGCGACCTA…	3.18162	46.4801	3.86878	0.00503442	0.0401964
XLOC_006917	Locus_3067_Transcript_1/1_Confidence_1.000_Length_628:2-563	TTGGCCCATTAAATCAGCTTATTAAACAAGCAAAACATAATTAATAATACTAATTGGCATTCCCTCCATCACGTCTAGATTAATTTTCATATAATCAAATCAATACGAAACTACAAATAAAAGAGGGTTTTTCATTTTGTTGACTTGGAGTTGGCCATGGACTCCACCTTCCCATCATTGCCTCCCAGCAACAAGTACTTGTCCTTCCTCGTCAAGTCCGTGCACTTGAATCGCAGCACCTCGGCAAGCTTCTGCTGCACATAATTAGCCACCTCGACAGCTGATTTTCCCCCGATCCCGACGGTCATCTCCCCCGGCAACCGATCGAGAAAAGTTATATCATAGACCGGCCTGGGGTTCATGAAGAAGAAATAAGCATCCCAGAATTTTACCCCTCGT…	7.93382	116.159	3.87194	0.00270149	0.0263418
XLOC_011469	Locus_8184_Transcript_1/1_Confidence_1.000_Length_665:0-655	TGTTTACAGAGGCCGGAAAGAATATCATAGCGGTTGACAGTCCTGCTGGCCGCCTGGGTTTATCAGTTTGCTATGATTTGAGATTCCCAGAGCTATACCAGTCGCTGAGGTTCCAACATGAAGCCCAAATTCTATTGGTTCCTGCTGCTTTTACAGGCGTCACTGGTCATGCTCATTGGGAGATTCTTCTCCGTTCTCGTGCAATTGAGAACCAGTGCTATGTAATAGCAGCTGCACAAACTGGGATGCATAATGATAAAAGAATAAGCTATGGAGACACATTAATAATTGATCCTTGGGGAACTATAATTGGGCGATTATCAGATCGCCTTTCAACAGGGATTACTGTAGCAGACGTTGATTTATCGCTGATAGATTCAGTAAGAAGAAGGATGCCTA…	8.41241	123.421	3.87492	0.00208802	0.022381
XLOC_001427	Locus_11645_Transcript_2/2_Confidence_0.750_Length_628:2-550	TGGAGCCATGTAATCACCATGGAAGAACTCCGCCATGTACGGAGGCGCTGATCGGCGCAAGAGTGAAAAGAGTTGTCGTGGGCATGATCGACCCAAACCCCATCGTAGCTTCCCGTGGTATAGACAGGCTGAAAAACGCAGGAATTGATGTCGAGGTTGGGGTGGAAGAGGAGTTGTGCACGAGGCTCAACGACGCTTACGTGAAACAATTCCAACATCCAACGAAAGATCATTATTAAGAACCTTACGAGAAAACAAGAAAATTACAGAGATTTAGGGTGTCTTCAGATGCTATTCTGGATCTTCACGCCCCTTCTTTGTTCTTAACATGAACTGCTTGACAGAAGCTTGAGCTGTTAGTATCGCTTGCTTAATCGAGTCCAAAGCATTGGGTTCGGG…	3.1063	45.5751	3.87498	0.00336132	0.0306727
XLOC_006145	Locus_2234_Transcript_1/1_Confidence_1.000_Length_648:7-598	CCGCTACTGCCGTATGATGAAGAAGGTGGGGCAATTCGGGGGGGGCAATTGGGTCGTCTTGGATGGAGGAAATGGAGGCGTGGTGCAGCCTCGACTTCGGGGTTCTTCGAGAAAGCGCCTGCACGATGTCCCTCATGGAAGGCCGTCTCATCGGGACGGGGCTGACACACTTGTAGGCCAGAGCCGCCACCTGGTTCAGTTCCTCCACGTCGAACTCTCCCTCCATCTTCACGTCTGCAATTTCCTCCCACCCCGTGTTGCCCTCCGCGCCCAGGGCCGCCATGGCTACGTAGTCCATGAGGCTCTGCTGTGGGTTTCTGCCGGTTACGAGTTCGAAGACCAGCACTCCGTAGCTGTACACGTCACTTTTCTTGGTGAAGTTGCTCGACGATACATACT…	3.17764	46.8457	3.88189	0.00307813	0.0288099
XLOC_008381	Locus_4786_Transcript_1/1_Confidence_1.000_Length_343:2-341	GCAATGCCCTTGAAAAATAGCCTGTTATCATGCCCAGTTGCTGCCACCCTCAAAACAGACTCAGCAGCTCCTATGGTATTGGCAAACCACACAATGATATTATTAGCAGTGTCGTGAGATATTTTCCATTCTAATGGATCTACAGGCAACGAGAAATTGAGCTTTCGGAAGAGAAAGCCTAAAACGGCGAACGAACAGAGGAGAGTGATGAGGACGTCGGACAACAGAGAAAGCATGCTGACGTTGCGAAAAGCACAGTGGTAGTACAGTAAGGTGCCACATATGAGTGCAATCATGGACTTGCGTGTCTCACTTTGTTCGTATTCGCTGTCCATTTTTACAT	69.5493	1026.5	3.88355	0.00420049	0.035726
XLOC_003969	Locus_14819_Transcript_1/1_Confidence_1.000_Length_370:8-360	CAACAGCATCACAGTGAGTTGCGTGAACAAAAAAGCAAGCAGCATGGCTTCTAGTTCTCCAGTTCAGATGACAGAAATCTGTTCTTGGCGAGGTGGCAAGCAGCCATGGCAGCCAAAACAATGAAGAAGACGATCAAACGGTTGAAATCCCCCCTTCTCTTATCGTCAACAAGTGTCACTCTGGCACTGGAATCCATAGAAACAGTGACCAGGACCCTCGAGTCAGGAGAAAAGGCAAGGGCTGTTACTATGCCCATGTGTGCTCTGCGAATCCTAGCATGAATGCTCATACTGCATGAGCTTATAAGCAGCACGTCTCCTTCGATTGTGCCCACAGAAAGGAAATTCCCATCTGGCGAGACGTTGAAAG	6.76761	99.906	3.88385	0.00339735	0.0308566
XLOC_011110	Locus_7797_Transcript_1/1_Confidence_1.000_Length_1021:12-996	CAACACTTTGCACCTTTATACACTAAACATGGAGCGAGCTGCTTTAGCTATATTAATGAATCTCGGATTGATTGAAGAGTCCAAGATTTTACGCTCGTTGCCATGGCGATGTCCTACAAATGTTTTCCGTGTGAAAGAAGATGTTCGTCCAATATTTTGGGCTAATCGTCCTAAGAGCTATCTCTCTAGGACATTAGGTTGGGATCAGTACCCACATGGTAGATGGGGGGATTCTGCTAATCCATCCTATGGCGCTTTGACTGACTACCAGTTCATGCGTCCGCGTTTGCGTAACAAAAAACTTAATGAAGAATGGTGCGTGCCCTTGAGTCGCGTGGAAGACATACATGAGAGATTCATGAAGTTTTGCCTTGGGATATTGAAAAGCAGCCCTTGGTC…	5.60306	82.9242	3.88751	0.00283294	0.0272588
XLOC_009173	Locus_5655_Transcript_1/1_Confidence_1.000_Length_964:2-964	CAGAACTTCCCATATGAGCAGCGGCAACAGATGCTTTCTGCGATTCCATCAAACTAGCTAATTCCACTGAATTATCTAGTTTTAGGCAGTGCTAACCGAAAGTGTTCTTAATTCATCAATCAAGCTGTTCTCTGAGCGTGAATTCCAGTGTGCGAGCAGCTGATGCTTCGAGAAGACATTGGAAGGCAGTATGTGCTTAGTTGCAGATAGAGATTAGTGAGCATGAGTGATACAGGCCTAGGGGTTTCTCTCAAACGGAGACGACCAGAGGGAAATGCTGCTGCTGCTGTTAGGTCTCTGACAGAGCAGGAGCGTATCATCTACAATGCGATACACAGCAAGCAGAATATGGGCATTTGGATGCGAGACATAAAGCAAGAATCAAAGCTGCCTGACCAC…	8.0642	119.915	3.89434	0.00318611	0.0294892
XLOC_000063	Locus_10068_Transcript_1/1_Confidence_1.000_Length_637:15-637	AATTTAGTTGGGGGACGACAAAACCCTAGATTGAGGAGGAAGGAAGGAAGGAAGGAAGGAGAGAGAAAGAGAGAGAGAGGATGGGTAGCGATAGCGATGCAGAGAGGTTGCAGAGGAAGGAGAAAGAGAGGAAAAGGGCGCTGTCTTTAGCTCCCATCGCGAAGCCGCTTGCAGGAAAGAAGCTTTGCAAAAGAACGCTCAAACTAGTCCGTAGAGCTGCCGACAATAAATGTTTGAGGAGAGGCGTGAAGGATGTTTTGAAAAGCATAAAGCGCGGTCGCAAAGGATTATGCGTCATCGCCGCGAATATATCGCCGATTGACGTCATCACTCACGTTCCGATTGTGTGCGAAGAGGCGGATATTCCTTATGTTTATGTTCCCTCGAGAGAAGAACTTG…	8.41384	125.707	3.90116	0.00260237	0.0257193
XLOC_006402	Locus_2513_Transcript_1/1_Confidence_1.000_Length_1039:33-1039	GAGAGACTGGCTGTTCTGCTAGCTCTTTAAAGAGGGGTAGGTGCTCGTGCATGAAAGGAATGGACCTTCCCTTTTTATTTCATTTAGAGCCAACACCCTAACTGTTGGGTTAGCTTCCATGGAATGAAACTTTTCTATCGGGTAAGGAAAGGAGTTAGAACAGGCCGAGGCCGAGCCTTAACCAAGCCCTATTAGAAGGAGGAAGCGCGTTAGCTATTAAGTTTTTATTGCTCTTAATTGCTGGCTTTATGAAGAGCTGGTTCCGGGGCCGGGGTATTCCTTTATTGACATAATTAGACTCTCTTTTCATCAGCCTTAAGTTGAGGATTATGACCTAGCTCGATGACCCCTCTGTGCTAGTCCTTTCTGCTTACAGTGCTGATAGTTCCGTGTCTCCAG…	1.77202	26.5946	3.90767	0.00274119	0.0266398
XLOC_003401	Locus_14095_Transcript_2/2_Confidence_0.667_Length_508:36-449	GCCAGCGTGGGCAGTGCCGAGCCAATCAGCGGCGGGGGCTTGCTGGGGAAGGAACTGCAATGTACCGCAGATTCCAGCTTCATCCAAGACAGCAGCACGGCTGAAGCTGGCACCCACAAATACGCTAGCCTGCGAGTCCTCTCGGTAGCAAAGATGCCCGCTTTTCCTGCCAGAGCACGAGGCCGGGGAGAGAAGGAGAAGAAGAGGCGGGGGAGGAGGAAGAAGGACAAGGAGGGAAAGAAGAGACAGAGACGCGAAGATCCTGTGTACTTGGAAAGGAAAAGGCTGAAGAAGGAAATGAAACACAAGGAGGAGGAGTTAGCTGCCGGCTTGGCAGGTGCCCAGCTCAATCAGAGCCAGCCATCTGGTTCTCAAGCTCAGCCAGCGGCTCCGTGCGAG…	2.92709	43.9901	3.90964	0.00506061	0.0401964
XLOC_000876	Locus_1099_Transcript_1/1_Confidence_1.000_Length_970:13-968	CACACAAACATTGGTCCCCAATTAATGTTTGGTGTTTACCACCTGGCACATATAGACGCATAAAATACTATTGAACCCCAGGAGCATACAATCAGAGTTGGATAATTGAAAATTTAAACCTTACAGACACAACAGAATATCTCATAAATATCTCATAAATTGAATATGGTAGGAAAGCTTTGTTTAATATGCAGAAGAGAATCAAGATATCATCCACCAAAATCCATCCAACTACCAACAACAAGATCCAATGTATTGGTTTGGCGACATGGTACATCATGCTTCAACGAAAATTTCATGACAAAATTCTTAAACAGAATTGGATGGGTCTGCCAATGGATATTCAAAAACTACCTCTTTCCCAGTAAGTTTTTTGTAAACACCTGCAATTGTATCCAA…	22.4183	337.486	3.91208	0.00594143	0.0443591
XLOC_000022	Locus_10023_Transcript_1/1_Confidence_1.000_Length_1148:24-1118	CGTGTACAATACGATGCAGTAGGTGGATTTGGAAAATTGGAAGAGAAACTACAATCGACATGGAGACTCAAAAAACAAAAGGACGCGGGGCAGGAAAGTCCAGTTCCATCAGGGAAGCGGGCTGGCACTCAGTATTCACATGTATTGCGATTAGCGATCAGGCCATTCTCCACGAGAAATGGACGCCATTGCCGTTCTAATGACATGCCCCCCGGCTCACCCGTACCTTGTCCAACAGCTAGAGTCCCGATTCACGCTCCACCACCTCCACGACATTTCCGACAAGACCGACTTCTTCAACTTGCACAGGCATTCGATTCGTGCTGCAGTGGGCAACGCCATTGCTGGGTTGGATGCGCATCTGATCGACCAGCTACCGAAGCTCGAGATCATGGCCAG…	4.67121	70.3424	3.91253	0.00264099	0.0259253
XLOC_008322	Locus_4714_Transcript_1/1_Confidence_1.000_Length_420:10-420	CCCACTCATTCCACAAGATAAAAAATACAATTTTAAAATGCAGCTCAAAATCCCAGTTCAAGACAGAAATAATCGGCTTAACCTAAGTGGATCACGCATTGTTACTTCTGCGGCAAAACAGTGGGCGGAGCACCAAGGAGACTCTGCTGCTGGAGTTCCAATTCATTCAGCTGTTGCTCGCGATCCATTTCGATAATGAGGGGGACAGCCAGGATTAAGAAGGTGGTTCCCGCGATCCATGCAGCCATGCCGGTGCTACGCAGAAGCTTCCTGGCAACGAACGTGGCCCGGCAAGCAGCTTGTTTGCCGTTGGACACAATTTGGTAAACGGTGGACTTTCCCATGATGGTAGAATTGGTCTTTCCCGCCGTGGCTCGTCTAGTGGGTCGTGGCCCTCCG…	35.8878	543.886	3.92174	0.00333806	0.0305082
XLOC_007686	Locus_3953_Transcript_1/1_Confidence_1.000_Length_1396:36-1391	TTCATCTCCGGTGTTTATTTCACTCGTTGTCATTTGTTCTTTCATGCTTGACGTGCAGGTGCAGTCACAAGTGATAGGTGTTCGGTGTTCCATTGATCGAACGGGTCCATAGTTCAAGCAACGGCCTCATGCATAGTCGATCGGTGTCGGTGGCCCTGAGCTTCTAAATATGATTGCTGGAAGATAAATCCGAACACCCATTTGCAGAAAAACTAAAAAAAAAAATGAACTCTAGGGGATTGTCGGTGCCAATTTCGGCACCACAACAGCAGCTGCACCAACCGCAACACGATCCGGCGATCGGTTCTTTATCGGCTTACCAATCTGCAGCCACGGGTTTTCCATTCGGTTACCTTGGACAAAGGGCGCAATTCAAGCCGCCATCACCAGAAGCAGCTA…	4.98972	75.7039	3.92334	0.00291006	0.0277264
XLOC_006247	Locus_2341_Transcript_1/1_Confidence_1.000_Length_753:9-705	GTTGAGATTGGGGTGGTGGGCGGGCTGCCTGTATCGGTTAACGGGAGGGAGCTCTCCCCTGCGTCGCTAGTGGGCGAGCTCAATGAAATTGGTGGCCGGCATGGCGTTGGGCGCGTCGACATGGTCGAAAACAGGCTCGTGGGCATGAAGAGCCGGGGAGTCTACGAGACGCCGGGAGGCACCATCCTCTTCGCTGCGGCGAGAGAGCTGGAGTCGCTTACGCTCGACGGAGATGCAATCCGAGTTAAAGATTCGTTGGCCATCAAGTACGCCGAGCTAGTTTATGCGGGCAGATGGTTTGATCCTCTTCGTGAATCGCTAGACGTCTTCATGGAGAAGATTATGGCAACCGCGACTGGCTCCGTGACCTTGAAGTTGTACAAGGGATCTGTTTCGGTC…	6.74611	102.873	3.93066	0.00240944	0.0246387
XLOC_006483	Locus_2597_Transcript_1/1_Confidence_1.000_Length_867:21-863	CTCTTCTTAAACCCTATCGCCGTTCTTTATTCGTCTTCTCTCGGACCCCAATACGATCGAAGTCAGTCGGTGGCCGGAAATTGAGAAAAACTAGAATCCAGTGTTCTTCGGCTGTGGATTATCGATCTCCTTTCTGTGAGCGATGGTGAAGCACAACAATGTAGTAGCGACTTCCCATTTTAAGAAGAAATGGGCTGACCGTGTTAAGACATGGTTTGATCAACCGGCCCGGGCAAAAAGAAGACGTCTTGCTCGCCGGAAGAAAGCTGCAAAAATTTTTCCACGACCAACAGCTGGACTTCTTCGTCCTGTTGTTCGTGGGCAAACTGCTAGGTACAACATGAAATTGAGATCTGGTAAAGGATTTACTTTTGAAGAACTCAAGGTTGCTGGTATTCC…	4.40982	67.3627	3.93316	0.00234887	0.0243273
XLOC_005901	Locus_1972_Transcript_1/1_Confidence_1.000_Length_618:14-618	CCGCCGTTGATATGGTTTCATATGCATAGCAAGTAGCTTTTAACAACTTCAAAAGAATCACTGTTTAACCAAATCCGACATCAATTACATTGAACTTCAAAAGAATTCAAAATGTTTCAGCCAATTTAGCAGAGACGCGTCTTAGCTTGGAGTAAATTTTTCCAGCAGGAGATCCTAAGATGAGACTACAGAGAGAATCTCTGGCGATCTTGATGTTTTGAAAAGAACCCAAGACGTGAATCTTGGTATCGGCGATGACGATTCTTGTCCTGGTGGCATTCTCGATGGCAAATTTCGTCTTGCCACCTTTCCCAGACAGCCGGCCGATGGCGCGCGACAAGTGCTCGCCTCGGAGAGTTTTCACGTCCTTGATCTCGAATGAATCGACAAACAGATCCT…	3.81026	58.4079	3.9382	0.00249532	0.025217
XLOC_007690	Locus_3957_Transcript_1/2_Confidence_0.800_Length_778:238-778	CTATCTGAAACTAGGGTTTTTTTTTATTGTTTCGTTTTAGTGGCTTCCTCCAGCTAGTTTGTAATTAACATTGATTGTTCTTAAAAGAGCGTTCTCCTTCTCACCCGAATTTACCCCGCAAATTTACAATTTTTCTATGCCGTCATGCTAGATCATGTTGCAGAGGATGGCAGATCGCAAAAATGGATTTGGTGAGATAAATGAATGTGAAACCAACAACGGGAGGGCAGAAGAAATGGTGGCCATTAAAAGCAAATAGAAAGTATTCTCGATTCTTGTGTTGCAGGATGCACCACCAGCAGACACGAAGAAGACGAAGAGTAAAAGCAGTTAATATAGGGGGGCAAGCATCAACAATGAAACTGAAACCAAACCGAACATCCTCAGGCAACGCGATCA…	13.5935	208.385	3.93826	0.00257458	0.0255313
XLOC_005009	Locus_16284_Transcript_1/1_Confidence_1.000_Length_319:15-319	CTGAAACTCAAGAGGTGAAGAAATGGAAAAACAAAAAAAAAGTTGCGCGAGGAAGAAGACGATCGTAACACCCATTTTCTACATGAACAATCACTTGGGTTGATTATCCGGGTTCATGGCGATTTGGGCAGAAACGATCGCTGCGATTTCATCGTCAACAACGACTGCAACGAAAGAATCCGGTGATTCATCTCCATTAATTTTCATCACATAAACACAATACATAATCGAAGGAACGGTAATGGCGATCCTTCAATACCGAGCCTCGGGAATTTCTGTTCCTTTTTTCATTTCAACAACAATCGGAGGGAAACGGCGC	4.32653	66.419	3.94031	0.00691062	0.0485004
XLOC_007469	Locus_3700_Transcript_1/1_Confidence_1.000_Length_207:1-206	TTGGCAGACACATTGTGTAAGTAGCGATGGTGGCAATGATGCACGAAACCTAAACAAAACCCATTAAAAATGTCACAGAAACTGTCATAGCAGAAAGTTCTGATAAGCAAGAAATTGGACCATTTAAAGCAAAATCAACCACATCCACAGCCACAGCCATAGCCACAACCAGAGCCACAGCCACAGCCACAGCCACAGCCACAGCCA	14.106	216.857	3.94236	0.00688153	0.0485004
XLOC_007768	Locus_4043_Transcript_1/2_Confidence_0.750_Length_594:5-524	CAGCTTTCTGCTGAACACAATGCTTGTGTGGAATCTGTAAGAGATGAACTGTATTCCATCCATCCAGATGACCCACAGATTGTTGTTCTCAAACACAACGTGTGGCGAGTAAAGGGCCTCATCCAGGTTTCAAGATCTATTGGTGATGCATATTTGAAAAAGAACGAGTTCAACAAAGAACCGTTGTTCCCCAAGTTTCGACTCCGTGAGCCTTTTGGAAAGCCAATATTGAGCGCAGATCCTTCAATTTCTGTTCACCAATTACAACCATGTGATCGGTTTATCATATTTGCATCCGATGGACTGTGGGAGCACATAAGTAATCAAGAAGCAGTTGATATGATTTGTAATAACTCACGAAAGGGAATTGCTCGGAGATTGGTGAAAGCTGCCGTGCAA…	4.49206	69.0863	3.94295	0.00252594	0.0254382
XLOC_011899	Locus_863_Transcript_2/4_Confidence_0.200_Length_275:4-270	TGGACAACTACCACAAGTTGCCTCCCCTAGCTGGCCACGACAACACGTATAATTCTCCTTCCTGGGACAATGGCAACATGGACCATCTCTCAGAGAGTGAGAGTTATGACTTGGGAAGTGAATAAGAATAAGAATGGTCGTGGCATGCAATGTGGATTGCCTCCACCATCATTATATTTGTAGCTATTTCATTGCATATATAAGTGTGTACAGACAAGCACACACATTTAGTGCTATAATTGTGTGAAATAGATACTACCAAAGCAATAATTGGC	8.08747	124.759	3.94732	0.00491708	0.0396563
XLOC_005815	Locus_1878_Transcript_1/1_Confidence_1.000_Length_604:0-599	GAGGGGGTGAAAACGAAGAGAATGGAGGTGACTGGTTCACTTTTTTTTTTGTGGTCATTTACTTGCATGCAGTGAAACGGGCGCATAGCGGGAAGAGAAATCTCTGAAACCAGCATACTCATCTTCCCCACTGAACTGATCGGTCTGCCCAGGCCCGCCATCAAAATTCAAGGCGTAGCTCAAAGGATCGTACTGGAACAACCCGTGCCTGGCATTGCCGTTTCCATTACTTCGATTAAATCTCCGGATGAAAGTCTTCCAGCGGGGCCCAGCAACAATCTCAGACCACTCGCGGATCTTTTTGAGAGCGGTGATGCCTCGGGACCACCAGGCACATCCATCAGAGCGAGGGCGCGAGGGCCGGATCCGTTCCCACGGAGCGGCGAGGTCGTCGGACGG…	11.9131	184.491	3.95294	0.00251905	0.0254128
XLOC_009861	Locus_6379_Transcript_1/1_Confidence_1.000_Length_436:0-429	TTCCGATCATTTGACAAAAACAACGATGGAAGGTTGACGGAGCTAGAACTCCGCTCACTTCTCCGATCACTACTCTTAAACCCAAACCCAGAAGAATTCGAAACCCTAATTCAAAAATCAGGCGCAAACGACAAAGGATTGGTAGAATTTGACCAGTTCATAGCGATGGTCTCGCCTGAGCTCGTCAAGAAGAAGCCGCCTTTTTCCAAGGAAAAGTTGTGGGATATGTTCCAGTTCTTCGACAGGGATGAGAACAGTGTGATCACGCCGGTGGAGCTGGCGACTGGGATGGCAAAGCTTGGTTACCCACTCACGGCCGAGGAGCTCACCGGCATGATCAAGGAGGCTGATGTTGATGGTGATGGCCAGATCGATTTTGATGAGTTCTCCCGAGTCATG…	5.67929	87.9663	3.95317	0.00256206	0.0254996
XLOC_002185	Locus_12573_Transcript_1/1_Confidence_1.000_Length_306:0-306	AAACAATATGTACTCTCTCGGGCATGGGCAAAGGATCCAAGATTCGTCGTCTTCTACTTGCATGGAGGCTTGAATAGCAATTCGTAGTTGGCCTTGGCATCCCTGATGGCCGTGTCCAGATCGGCATACATCTTGACAGAACAGGCAGCAAAATTACTGAGTTGCCCAAGGAAACCCTCGAGGCTCGAGCGAAACCTCTCCAGGCCGGAAACACAGGCGTCGTCATGCAAAATCGAAACCGTCGATTCGCTTCGGTCATCACGGGAAGGGCTGCTGCTGCTGCCCTTCGCTTGCGCCGGCTCCTGG	5.25431	81.621	3.95737	0.00509469	0.0401991
XLOC_003109	Locus_13741_Transcript_1/1_Confidence_1.000_Length_389:14-380	TCATAATTGCCGGTGCTGGTGGCGCTGCCCACCTGCCCGGTATGATTGCCTCCCTCACTCCTTTGCCTGTTATTGGTGTTCCTGTGCGAGCAGCTGCTCTGGAGGGCCTGGATTCTCTTCTATCAATTGTCCAGATGCCTAGGGGTGTGCCAGTGGCCACAGTTGCAATAAATAATGCCACCAACGCAGGTTTATTGGCAGTGAGGATGCTGGGGATCAACGATGCTGACCTTCTAGCAAGGGTGATCCAGTATCAAGAAGAAGCAAGGGATGGCATCTTGGACAAAGCAGAGAAACTACAGATAGATGAATCAGAAGAAGCCTAAATACTTGCACATTTTGACACTTGTATACGCAAGTGTATAAGTAGGCTTATGAACTCACTAAAC	4.24545	66.0333	3.9592	0.00395121	0.0342849
XLOC_001410	Locus_11628_Transcript_1/1_Confidence_1.000_Length_492:9-486	GTTGGCTGACGGGGTCGGAGTCGGACGCTTGGAGGCTCCAGCGAGTGTCTTGATCCTTGATACTGAAGAAAATGGTGTCGGACTCGGACCTGGGAACTCGCCTCGGGGAAGTACTGCATAATTCGGACCTGAACACTGCCACGGCCGGCAGCATTCGCCGGCAACTGGAGGCAGAATTCGGTGAGGATTTATCGAACCGGAAAGCGTTCATCACAGCCCAAATCGACAGTTATCTTGAAAACCTCGAGGCCAACCAAGCATCGCAGAATGAAGCCGTTACCGACCCAAGTATCGAGGAGCCGGGGGAGGGCCAAAACGAAAATGGCTTCTCCGTAAGAAAAAAAGAGAGCGAGGATCATTCGGAAGACGAAGACAACGATGAAGAGTGTCAGGTGCCAA…	5.95896	93.0087	3.96423	0.00230591	0.0239674
XLOC_007444	Locus_3675_Transcript_1/1_Confidence_1.000_Length_717:14-717	ATTGCACCTGTTCTCGGCCTTATCCCGATCCAGATGTTGAAGAACAAGAAGAGATGATCCAATGCATCATTTGTGAAGATTGGTTTCACGAGCAGCATCTTGGTGTCGAAGCACCTAACAAGATTCCAGTAGATGCTGATGGGGAGACATTATATGAGGATTTCATATGCAAGACGTGCTCTATCACGTGTTCCTTTTTGAATTCATATCCTCGGGCAATCTGGGCCACGTCATGCCAAAGTGACAGAGTTGGCAGCCCCACCAGCCCCAGAAATGATGAACGAACCTCAGGCCATGCGCCTGGGAAGCTTCAATGTGTTCTTGGTGGAGTTCATGCGGATGCAAGCCCACATGATTCTCAAGGAAAACCCATGTTCCTCGCTCACGGATGGAGGGATA…	4.34519	67.857	3.96501	0.00219055	0.0230978
XLOC_010336	Locus_6880_Transcript_1/1_Confidence_1.000_Length_552:0-549	CGCGCCGGGTTGGGGGCAACTATTTGCCTGCATGGCCTGTGGGCTTTCCAAACAGGCCTCACGCTCTATGTGGAAGCCTTCATACCAGAGGGTTGTCACCGTTTGCTGGATGTGGTGAGTGGCGTGGAGGGGTCCACGAAATGCGATCTTGAGGAATCCCAGCTCAGGGCAGTTGCCATCTTGGATCTGCTTTTTGTTCTCCATGTCACATTTGTAGTGGTCCTTGTTATGATCGTTTATGCCGTGCTCTCAAAGACAAATTGCACCAGGAGGTTGGCTTCTTATGATCCGTTGCCTACAGCTGCTTCTGATTCTAATCACATTCAGATGAAGTCTTTATCTGGCATGCAAGCATGACTCATTGCATCACTGAAGACAGATGTACTTTCTCATGTTTAT…	4.25886	66.651	3.96809	0.00235347	0.0243318
XLOC_000095	Locus_10103_Transcript_1/1_Confidence_1.000_Length_1991:17-1991	TAACTTATCCTTTTCGACGACTATCTTTACTGAGCGAGACTCCATCCATTCCCTACTAGTGGATCCTTTGTTTGACAGCTTAAACTAGGCTCAACTTTAGATAGGTAAGGGATCGGAACGGTCGGTGGCTGTTTAGTCTCCTCTCTTTGTACTGCTTTTGTGCTTTTGTTCTTTGAAGGGGGTAGATTTAGGCTCCTTCCCTGAGCAATCCACGCCATCCTTTCCTCGCAAGACGGCACATTCCATGCGCCATATTGCGACAGGAAATGATTGCGCCATGCGCATGAGCGCAAGAAGTTGGCTGGACTTAGCAAGAATGGAATGCGCATTCCATTCTTGCTTCCCTTCCACTGCATAGCCGCGCTAGCAGGTACTACGAGCCCTCTGTCCCACGCTCGC…	7.67738	120.285	3.9697	0.00457297	0.0375563
XLOC_009525	Locus_6024_Transcript_2/2_Confidence_0.750_Length_513:8-512	GTTTTAATCTTTACAGTATAAAAATAATGTCACAACATGGTGTGTACATGGAGGCTCGTCTCTGCTCGAGTTCATCGAATTCCATCTGTTATCGCGATTATTGTGTCCTTTTACTACGCCCATTGATGGCCCTTTTTTTTGTGCTCTCGTTCATCTCTTTAGGATGGTTCGTGGCATGGAAGCTGGTTCTGGTTCACGTACCTCTGCTGCAAGAAGTTTTTGGATTGCATGCAAAATATACAAAATACAAAGCCCCCACTCGTAGGTTATCTATGTATTACAACAATCTTGGGCGCGCCGCGACCAAGTCCGATTCTGGATGTACTAGCCTCAAATGATGATGTTCATACAAGCAAGCTATCAGGGAATGGTGCCACCTCTTACATTTTTATTACTGTA…	23.7528	373.021	3.97309	0.00293672	0.027844
XLOC_010476	Locus_702_Transcript_1/1_Confidence_1.000_Length_2043:17-2039	CCCACACTTAGAAAATTATAATTACTTCATATGTAATTTGAAGAAAAACTTTTCATTACAATTGCTTCAAGTTTCAACAAGGTAAATTGGAAGGGAACCGATAACAGCACAAGGGCATTGGAATGGTGAATCACAGCTAGCCATTGATGGGTTCGACAAGCTCAGCCTCGACGGTCTCAGGAATGGGAGAACGAGGAGGTGGTTCGGATCCGGGTTGGCCTGCAGCCACAGACCATTTTCCTGCAAGTGCCATTCCCATCATCTCATATATCTTTCCTCCGAGCCGGGCTGGACTGTCAGGCGTAAAGCCACTGGACACCAGGGCCGTGTCATAAAGAAGATCAATGGCACGCAGAGCATCCTCATCATTGGGGTTGCTCTTGAAAGCAGCATTCAAGT…	5.68745	89.3757	3.97403	0.00370598	0.0326923
XLOC_001649	Locus_1189_Transcript_1/1_Confidence_1.000_Length_2098:0-2094	GCCTTGGAACATATCCACAATCCCCCATGAAAAGGTCGAATGCAAACAGCTGTAGCAAAATAGAAGTGAAGACGAATGTGGAAATGGAGTGGAAAGTGGGAGCAGGAGGGATCAGGAGATGGGAAGCGGAGATCCGTTCCAATCTCGGAGGCAAGCAAGGATTGGATCAATGATGTGCCCTCGGCAGATTGCAGCATGAACCTTGTCGAACTCCTCTCCGGGAGAGCCAACCTTGTCTCCGGAAAGAATCCGGCCACCCAGTTCCTCCCTGACGAACTTGTATAATGGATAAGATCTGCATCCCTTGATCTTATTATCATGCACTGGGCTCCCGTCGGAGAAGGATTCTCTGGCGCTTTCAACTTCTTTTGGCAAAATAGTCTTCAGCTCTTCCTCGAA…	7.28999	114.88	3.97807	0.00455105	0.0374683
XLOC_009043	Locus_5506_Transcript_1/2_Confidence_0.500_Length_424:1-420	TTGGGTGAATTTTCTCTGATGAGTGAGGCAGGAAGGCATTTTTCTGAAGTCGAGTTTGCCAGGGGGGGCTAAACTTGAGAGATTAGATGAGCATTGACAATCTCGTTCCATGTGTCGGGGATCCCAGGCAGGCACCAATGGCTGCAATCTTGGGGCGCAGGAATTTGAGTCCCCGGTTGGCGGTAGATGGAAGGGTGCCCATCCCACCGCAACCATGTCAGATTGGTGATGTTCAGAAAGAACACCTTCTCCTTCGGGCATTCCGCATTTATCTGATTTATTGTGCGTTGGATAAATGTGTTCATCAATGGCTGCTTCATTCCTGCATAATCCGTCTCTGGTCTCGTGTTGCTCTCGCATCCAGCACCACTGTTCCATGTTCCGTTCCTGTAATGTACA…	5.87848	92.8188	3.9809	0.00241275	0.0246387
XLOC_008426	Locus_4838_Transcript_1/2_Confidence_0.750_Length_925:92-920	AAATCAAAAAGATGTCAATCGGCTGACATCAAGTTGACAAAAAGCATCGAAGGACGAAGGCGAGTTACAAGTAGCGCAACTGAATACTTGAAGCTGTCCCCGCTCTGTTCCCCTTCAGAATTACTGCTCCAGAAGACCCGAGATCATGGCTTTCTATCCATGGGAGACGGTGAGAGAATCAGTAACTGTGTACACCGGCCTGTCGCCGGCCTCTCTTTTCACCGTACTTGCGCTGGCTCTGGCTGTGTACTATATGGTATCAAGCCTGTTCGTCTCAGCTAATCACCAGAGGATAAAGAGGAACTATGTGGAGGAGATGGAGCCCTTGCCGCCTCCTGTTCAGCTAGGGGAAATCACAGAAGAGGAACTTAAGCAGTACGATGGCTCTGATATAAAGAA…	33.491	529.114	3.98173	0.00610207	0.0451538
XLOC_003353	Locus_14025_Transcript_1/1_Confidence_1.000_Length_730:0-699	ATGCAAAAATCTATGGGACTGTGTGAGCGATCACATAACTACTGACCTAACAGCAACAATCAAGGAGCAGGTGAACGGAAAACAACTTCGACCAATGGTATGCATCCAGTACTGATAATAGCAGCAGAAGGAACAGAAAGATGACTTGTCAGCACTCAAATCATGTCCAGAACAAGAAGGTTGATGAAAGATTTCCTACATCACCATCTACCTTATCCCATTTGGACTTCTTGTTCTGTTTACCATCCCTAGCATTATTAGCTATAGCATCAGACGAAGCAGCAGAACTCAACCCATCACCAGCAACTTGTGCAGGGAAAGGAATGTTAAACTGCGTTGGGGGGGGAGGAACCTGTCCCAGTTGACTTCCTCCTGAAAGAAACTCCACCTTCGGACTTT…	1.67703	26.5341	3.98387	0.00380307	0.0333972
XLOC_003379	Locus_1405_Transcript_1/1_Confidence_1.000_Length_548:0-536	CGCGGCGAGAATACATCACCTCTTTCCTCCCGTTAATTATCCGTCTTCCATTGTACCCATGGTCCCATCCGACCATTGCCGCTGGCCGTAACCTACCACCGAGTCTCTCTCTCTCTCTCACTTCAAAATCATCATCGTCGTCGTAAGCAAAATCGAGCCGACCTCTCCTCCTGCCATAATCACGGCCATAACCACGAGGAGACGACCTGAGCGGCCTTCTTCTGGGAGAAATTTCGGGAGCGTAACCACCAGAGAAACGTCGTGGGGGAGCCAGTGCAGGTGGCGGTGGCGGTGGTGATGGTGGTGGAGATGGAAGAAGGGGATAATCTCGCCGAGGGCTCCTGGATCGCCGCCGTGGCTTCTGGCAGTTGTTGCAGAACGCTCGTCTCGCAAAATTCA…	9.4121	148.979	3.98445	0.00211321	0.0224657
XLOC_005745	Locus_1805_Transcript_1/1_Confidence_1.000_Length_881:0-865	TGGGCGGCACTTATGAGGGCATGGTGGAACTGCCAAAACACAAACATGGGGGAATTCGTCTACGCGACGGTTATTTGCATGCCCCCGGGCGCTTTGGGCTGGCTCACGTCGGTATCGGATACAATTCGTATCGCGCATAACAACTACGAGAGATGATCCTGCAACCCGTGTGGCCTACGCAGGCGCCGTACTCGGTCATCTGGTAAGCAGAATCTGTCAAGCACCGAGCGCAATCGACCAGTGTAAGGTCTCTGGAGCACTGACCCAGCCCGTAGAGGATGGATTCGTTCTTCTTCTGCGACAGCTTCGACTGGCTCTTGCCAAGCATTTTATTTCCAGGATTCGTCGCCTCTGATGGAACAGTGACATTCATGAGCTTCCTCAGAACTCCCATAAAAT…	2.83793	44.937	3.98499	0.00213453	0.0225888
XLOC_009973	Locus_6492_Transcript_1/1_Confidence_1.000_Length_1528:19-1521	CGCGTATGGAGAGCGTTTAGTTTCCGCTGCAAGAGAAGGAGATCTTCAAGAAGCAAAGGCTTTATTGGAATGTAATCCAAGGCTTGCCAAATACTATACGTTCAATGTTCGAAATTCTCCGCTTCATTATTCAGCTGCTCATGGTCACAATGATATTGTTACTCTGTTGATAGAATCTGGAGTTGATATTAACATGAAGAACTATCGTGGTCAGACTGCTTTAATGCAAGCTAGTCAGCATGGTCACTGGGAGGTGGTTCTCACCTTGATGCTCTGCAAGGCGAACATCAACAAGGCAGATTATCTGAATGGCGGAACTGCCCTTCATTTGGCTGCTTTGAACGGCCATTCCCAATGCATCCGCCTCCTCCTTGCTGACCACGTGCCTAGCATTCCTAA…	10.8365	171.772	3.98652	0.00455186	0.0374683
XLOC_002948	Locus_13544_Transcript_1/1_Confidence_1.000_Length_543:4-521	CCCACGGTTGATTCCATCACATTTCATAAAACTGAAATTGGCCGAGAGAAGTGGGAGCTTTCCCACACTTCAACACCATCAACATCTTCTCTACCGAGAAATAGCCTATTCCCACCTCCTTCGATTCTGCTTATTGTCCCTCTAAGAGAATCCTCGACTTTATCCACGAAATTCCTCCTGTACAATAGCCCCTCCTTAGTGCTGTGATCTTTGTCTCCTTTACCTTCTTCCTCCACTGCTCTAGACCACACCTCCAAGCTTCCTTCTCTACCCACAAAAACCTGTCGCTTGTAACATTTTACTGAAACATTGATCCCTCCGCCAGCATGTCTCATCATGGGGTTCTTATCTTCCATGTAAATCCATGGGTCGGGACCCAGGAAACGCAAATCCGCCATA…	1.96175	31.147	3.98888	0.00425651	0.035983
XLOC_012576	Locus_939_Transcript_1/1_Confidence_1.000_Length_497:23-497	TGACGCCAGCCACGTCGTTCTATCTCTTGTCCTAAAACAATCGCCCGATCCCCCAGTCTCTTCCTCCTCTAGTCTAAGCGCCATTTTCTGGTTTCTCTTGGCAAGAAGACCACAAACCCATAAAGATGATGCACATGACGTTCTACTGGAGCAAGGAGGTGACTCTCTTGTTCAATTCATGGCGCACAAGCTCTTGGCTCGCCTACACTCTCACTCTTTTCCTGTGCCTCGTCACCTCAGCCTTCCACCAGTACATGGAAAGCCGTCGGATTCGCCTCAAACTCAAAGCCTCCGCGGCCTTGATGAACGATCCAGCGGGGGCAATCGAAGTCGCGTTGCTTCGACCCAAGATTTCCAGGGGAAAGGCCACTGGTGTCCGCGTTGCCGGAACCATACTTT…	6.81474	108.203	3.98894	0.00212025	0.0224785
XLOC_010729	Locus_7310_Transcript_1/1_Confidence_1.000_Length_782:1-781	CCGCCATGACAATCCTTTAATGATCGTGTGTACTGCTTCCTGAAATCTCATACCCTAACGCAGAAAAAGATTAATTCAATGTCGATCGTTCCTGCTCATGATGGATCTGGATCTGGATCGGTGGATTCGCCCTCTGGTTTATATCTGGAAAACTTTTTCAATGAATCTTTTCGTGATCCATTCACGTACTTCTTTCGTGATTCCATCTTTACACGCGGAATCTTTCCTTCTCGCGAAATGCGAGTGAACTGGAAGGAAACGGCCACGAGCCATGTTCTGACGGCTGACTTTGCCGATCACAATGCTAATGACATTCTGGTGTACATCGACGATGATAACATGCTGCAGATCAGCACCGAGAACGGCGAATTTGAGAGCAAGTTCAAGGTGCCAGACAAT…	12.3693	197.077	3.99392	0.00280741	0.0271054
XLOC_005316	Locus_16759_Transcript_1/1_Confidence_1.000_Length_359:1-349	TGTTGTAGAGATAGACAATGCTGAAGAAGAAGAATCCAGCCATCATGGTAAAGGAAGCCCCATAATAGGGAAAAGCAGCCGTTATGAACCTCTCGTATTCATTGTGCCTGAACGGGCGCACGGGAATCTGTTTGGAAATAGACAAGGAAGTGTAGCCAAGCCTGTTGTACTCTACTTTGAACTGGAAGACACCGTAAACATCAGGAACCTTGAACGAAGTGTGATGCAGACCAGTGGGGTCAGCAGTGAGGTTTTTGAGGACGTAAGGACCCATCATGTAGAACTGGACCTGGACGTCAGGAGCCACATATGGCTCCCAACCATTTTCCGACCATTCGTACATCTCAACAGAAAACTCC	3.29038	52.4655	3.99504	0.00572801	0.043176
XLOC_006542	Locus_265_Transcript_1/1_Confidence_1.000_Length_461:2-460	GCCACGCGTTTAAGGAGGAGATCGAACTCTGGAACCTAGAAAAGCCAGTTGCAGCTGAGGCGACAGGCTGTGGAACACGATTACGACGGTAGTAAGGGAAGTAAGGCATAAAGTCATCAGGAGGAGGAGGGCCATTGTTGGTGATGCCATTGAGAATGGGAGGAGTACGGTATGCAGAGTAATTGACGCCTGGCGCCGGGTAATAACCCATTGGAGAATCCGGCGTTGCAGTTCCAAGAAGGGGTGAGTTGCACGGCAGATTTTCACACGTATCAAAGGACGTAGGGGTGCGAGGTAGGCACAGTAAGGTAATGGTGACAAAAAAGGCAAACAGAGTTGGAATTGGACTAGCGAACATGGCGAATGCGGAATCGGTGTCGAGGGAAGTGAACAGGACAA…	12.6966	202.551	3.99577	0.00206998	0.0223804
XLOC_006163	Locus_2254_Transcript_1/2_Confidence_0.667_Length_463:5-443	AGGCTGCTGATGACGAAGATATGATAGAACCATTTTCTCTGAACTTCAAGGGAAACAGTGTGGAGGAGCTGACTCAGAAATTGAAGGAACTGACGGGAATTGATGACATTGTGGTGTGCAGTCGAAGCCCTTTGAATCGAGAGCTTCACCCGCTTCGTTTGCACCTTCCTCCTTCCGCGGGTTGCATGCACGTAGTCGTAGTTCCTCGTCACTGTGATCTTCCCAGATATCAGCTGGATTGTAATTAAAATGGAAAGGGTGGAATTGCTTGAAGCCGCCACTTGGGACTTTGTTGCACACTGGGTCGAACTTAGGCAGCATAAAACAGCGACCCCTTTCTTGATTTTGTGGAGAAGCGCCATTTCCGACGTAGTTAATATGAATCAAGGAAAACCTTAA…	1.7641	28.2052	3.99895	0.00690759	0.0485004
XLOC_006527	Locus_2641_Transcript_1/1_Confidence_1.000_Length_746:1-743	TGGGACATAAGGTTCAAGATTATCCTGGGAGCCGCCCATGGCCTTGCTTTTCTGCACAATGCTGAAAAAAATGTCATCTACAGAGATTTTAAAGCTTCCAACATTCTTCTTGATGGGCTATACATGCCAAAAATATCTGATTTTGGATTAGCAAAATTGGGTCCTTCTTTAAGTCGCTCACACGTATCGACGCAGATCATGGGGACCTTTGGTTATGCGGCGCCTGAATACGTGAACACGGGGCACTTGTACGTGAAGAGCGACGTGTACGGATTTGGAGTGGTGCTGGTAGAGATCCTGACGGGGCAGAGAGCACTGGATACGAATCGACCCAACGGGAAACATGCGCTGGTGGAATGGATAAAGCCGTACTTGAAATCTAAGAAGAAGCTGAAGGGC…	3.28495	52.5731	4.00038	0.00208235	0.0223804
XLOC_010291	Locus_6833_Transcript_1/1_Confidence_1.000_Length_1020:13-1020	CAGAGCCAAGATGGGGCTGGAGAGGGGCTCTGCCTAATTCAAGAGGCATAATAGCTAGCGTTCATGCTGATGGAGAAGTTAGGGTTACTTTTGGTGGCTTGCAGTGTCTGTGGAGAGGAGACCCCTCGGATCTTGAGATTGGCCGTGTTTTTGAAGTGGGGGAGTGGGTTAGATTACAAGAAGACGCTGCTGTTTGGAAGAGCATTGGGCCAGGGAGCGTCGGAATTGTGGAGGGCATGGAATATGAAGACGAAGTGGACCGGACCACCCACGTGAGCTTCTGCGGGGAGAACGAGAGGTGGGTGGGGCCGAGTTCGCATCTTGAAAAAGCGGAAAGGTTCGTGGTCGGACAGAAGATTAGGGTTAAACCAGCTGTAACGCAGCCGAGATTCGGATGGT…	2.29577	36.7507	4.00072	0.00206442	0.0223747
XLOC_007532	Locus_3776_Transcript_1/2_Confidence_0.750_Length_1015:55-1010	CTCTTCTCGTGTTTAACTACTGTGATATGCTTCCTGGTGGAGATTTCGTGTTGGAAAGGCTGGCAGCGAGCCTATCTTCTGCAAAGGAAGTGGGTGCCACCAGCAACTCCAAGTCCATGATTTCTAGCTTAAGTTCGGCCCTTGGGGCATGCTCCACTGATGTGTGCAGGGCCACGCTTGCGGTCGGCAGCATCGTTGTTGGGGAGATCAGCTCGTTGGAGAAAGCCTTGAAGGAATCAAGAAACAGTTATGAAAAGGTGGTGCTCGCTAGAAAAACAGTTGATGGAGCAAAAGTAAATGGGATAGATACTAATTTGGCTGTGATGAAGGAGTTACTTTTCCCAGTTATAGAAATTGGAAAGGCACTTGTTTCTTTGGCACATTGGGATGATCCTTTGA…	2.17758	34.9123	4.00294	0.00210716	0.0224623
XLOC_008427	Locus_4842_Transcript_1/1_Confidence_1.000_Length_685:1-676	ATGGTGCGGCCACACTCTCTGCAAGAACTGTGTGCTCGGACTCCGAACAGCAATTGTGAAATTCTCGTCGCTCCCGCACTCCGTCTTCCCGCTCCCTTTCTTCATTTCTTGCCCATGGTGCAATCTCTTGTCTTTCCGGCTTGTCTTGAAAGGAAATCTCCGGTTCCCGTGCAAGAACTATTTTCTTCTCTGGATGGTGGAGAGCATGAATGTTCACCCCGCAAGATCTTCCTCCTCCTTCTCCATCGATCCCTGCCGTTCTTCTTCATCTTTTGCGCCTGGAAACTGTGCTCGGGAAGCTGATCGAGCCCCTCCAGCAAGCAGCGACCAGCTGCCAGTTGGTGCGCGTGCTGCTCTTGCCATTGCTGTGAGTTCGTTCAATACCGATGGGCTTCAGTC…	6.07954	97.8058	4.00788	0.00198216	0.0218901
XLOC_001613	Locus_11859_Transcript_1/1_Confidence_1.000_Length_664:103-662	AGAGACGTCAGGACGAAGATAATCCTAATGACTAATGGCCCGCTCCTTTCCTGCTAGGTCCAGCAGCCAACGTGAATCCAACAACCATCGAAGAAACAGGATCACTCCAATCCTTCCCAGAAGACGTAGAAAACGAGGTGCAAGCCAGTGCCTTGCTGCTCATATCATCTGGAATATGAAATGGAGCATGATGATGATGATAATGATGGTGACTAGCACCCTCGTTCTTTTTGAACCGTGAATTTGGCAGGGGTCTGCAACCACCAACATCATGCTCCAGAAAAACGGTGGTGACTACAAGAGCAAGCAAATATATACCGCTACTCATTCTTGTCGCTATAGTTGTCGTTGCTGCAATACTTCAACACTTCGATTCATGAACATATGCTGAGAGAAATT…	1.27953	20.6134	4.0099	0.00598532	0.0445649
XLOC_006880	Locus_3022_Transcript_1/1_Confidence_1.000_Length_485:59-464	GCGGGATAGCAATGAAGGTTAGTGGGCGCGTAGGACTAGCAGCGATGTATGGTTCAGGCTGCTGGGCTTCTTTGAAAGGCCCGCCCGGGGATCCTCTTATAGCCGGGTGCTGTGTTTCTGGTCCAGGAGAGTGCCTCATGAAAGGGCTTGCAGCAAAGGAATGCTGCCATTTGTTGTCAACATCTCAAGCTGGTCCTGCCTCCGCGTGCATGAGCGTGCTGCGTTCTATAGCTCCCGAGCGCAACGTGGGGATATTACTTGTTCAAGCTGAAGCTCCTACGTCCCTTGCAAGTTCTCCAAAGATAAGGGCAATAGAGATTGCCGCCGTGTTCTCTTCTTCATCTTTTGGAATTGGATATTTTGGCAGCCTGATGGATCGACCCAAGGTATCGATTCTTC…	2.24837	36.2281	4.01016	0.00598203	0.0445649
XLOC_006912	Locus_3061_Transcript_1/1_Confidence_1.000_Length_654:0-642	GGCCAAGAAAAGCATTAAGATTGATGTTTTGTGTTACAACATTCATCATGGGTCAACTGGGTGAGGAGTAAAAAAAACTTGCACAACAGAAACCTAATGCCGCACTTGTAACTGTGAGATCATGTTTGCAGCTGCAGTTTGTCTTGCTTGGGCGGGGCTTGAACTTAGCGCACCTTTGCTTGAATGCCCAAAATCTGGCCCTTTGACAATGACGGTAGCTTGAAATCCACTGTCTATGGCTGAGACATGATACGTGGGCAATATCCAGTTGTTCTCACAGCACACTTCATCCAATGCCTGACATGAACACCCTACGTCAAGTGAGCCGTGTTGCCTCTTCCTTTTTGCATACATTGATGAACAATGGCCCTCATCGTGCGTACAAATGGCACTTCTTAG…	1.52692	24.6916	4.01532	0.00364125	0.0323936
XLOC_008295	Locus_4684_Transcript_1/1_Confidence_1.000_Length_1205:0-1203	AAAGCCGTACCCATCGTAAACAGATCGCCGGTCAAGGTAGTCGAGCGACGACGGGACGTGTCCGTGAGGTTCCGACGAGTAGAAACCAATCCCCGGACCGGCGACGTTGCCAAGCGAGGCAGCGGCGGCAGAAGAAGAGTACGCCGAGGATGAATACGTGTGGGTTGGTGGCGCGAGGCTGGACCCACCCATCACGCCGTACGAAGGCAACAGGCCGACGGGCTGCTGGAACTGATGGTGGTAGTACGACGGAACCGTAGGTGAGTCCGACCTGCGCCGCTTGTTGGGATGATTCTGCGCCATCCCCACGTCCATCATGGCCAGCTTTTGGCCCTTCCAATGTTTGGCCGGGGAAGGAAGGCGCTTGCTCGTGGTCTTCTTGATGTGCTCCAGCGTCGT…	7.19742	117.314	4.02675	0.00263554	0.0259154
XLOC_000180	Locus_10192_Transcript_1/1_Confidence_1.000_Length_707:19-619	TAACTATTTGGATCCATTTTTTCATCGTCACGTTGCAGTTGCGTCGGTTTGGGGGCTTTTAGGTCTTCATCTAGCTGATGATCCTGTTCTTCCTTTCAACTATGAATCCTATGCAAATGAGCTGCAGGTTCATGCTGATGTTTTGAACAATATGCTGGATCATAATGTCTCTCTTCTTCATCCTTTAATCTCTTCCATCCGAAGACTTGCTTCTGCTGCTAAAAAAACTGAGCATCAAGCGAAGATGCTGAAAGAACAACAATGGCAAATGAGAGAAGAGGACTGTGGGAGTGAAGTTCGAGCCTTGAAGATGCGGTCTCTGAATGATCGATTCATTCTTGCTGAAAGAGGCTTCTTGGACGAAGGAGGGCTCTTGGGAAGGAAATGGTTTAAACATAT…	1.8905	30.8181	4.02694	0.0031388	0.0291438
XLOC_009662	Locus_6166_Transcript_2/2_Confidence_0.750_Length_675:169-655	AGATAAGCAATAATGATTTTAATTTGAATTTGTGTTTGAAACGTTGCGTAATAAGTTATGGCGGAAATTCGAAATCCTGTGTGAAGAACTAACTGTGCGGCGCTTGTTCCATGGAAGCAAGAAAAGTAGCGTCGCTTTTGATTTTGCTTGCCGTCTCTAACGCATCTTGGTTCGCTGTTCCAAGATCTGCTGCCGAAGCCGAAGTAGGAGGCTCTTCTGGTTTTATCTCGGAGACGATTTCTTCTCATCCGATCGTCATCTTCTCCAAATCTTACTGCCAGTTCTGTATGAGAGCAAAACTTGTTTTCCAGAAGCTAAAGAAGAGTCCCTTTGTTGTGGAGCTTGATGTCATAGATAATGGGAAGGAAATTCACGATGCACTAATTGGCGCTGTTGGAA…	6.62165	107.952	4.02706	0.00193504	0.0216569
XLOC_009622	Locus_6123_Transcript_1/1_Confidence_1.000_Length_440:0-419	TGAAAAAGAAAAAAAAAAACATCTTTTGTTAGTCCTACACAACATATGGATCCACTTCCCCAAGATCAGCAACCAAGATCGAGGGTGTTTCATCGTCATCTTCTGCAGCAATGTGGGTCGGGAAGGGAAGCAACGAGATATCAGGCTTCTTGTACACAGCATCTTTGATGAAAACAAAATTCCCTTCCGCACCAGGGACCTGGCCTCTCACCCACATAAAATTCCGAGCTGCGTCTATTTTATGAACCCATATGTTCTTCACTGTTACCTGCTTGCCTCCCATGCGGCCCGGCATCCTTTTCCCTTTGAACACCTTGCCGGGAGCATCCCTTTGACCAGTAGAACCAAGGCTTCTGTGTGACAGTGATGCCCCATGACTTGCTGGCATTCCTTTGAACC…	2.97018	48.4272	4.02719	0.00371778	0.0327468
XLOC_010447	Locus_6999_Transcript_1/1_Confidence_1.000_Length_580:0-574	GACTTCGTCTGCAAAGTTATCCTGCTGGCTCTGCACAAAGATGCAATTCAAAATCAAGGCTGAGCCGCCTGATCAAGCATGCAACAGATGCTCATAATGACAATGTTGAACATGATCCACATGCAACATTTCCTCGAATTGGAGTGTGGAATCCATACAAGCGGCTCGGAGTAAGCGAGGATGCTTCGGAGGATGAAATCCAAGCTGCAAGGCACTACTTTGTTCACAAGTACAGTTGGCACAAACAAAGTGTGGAGGCAATCGAATCCGCCTACCAGCAAATTCTTCTGCACAAGTTTCACGAGAGGAGGAACACAGCAGGCAGCACCAAGAAAAAGCTGGAGAAATCAAAGCCCAAGAATGCTCTGCTGCGTGCCATCACCAGCAGGTTTGAAACTC…	4.83965	79.1304	4.03126	0.00193163	0.0216569
XLOC_005873	Locus_1941_Transcript_1/1_Confidence_1.000_Length_474:31-474	CGTGTGTTCTATATCGACATCAATTTTTCTTCACCGGAGCTGAGCTAACAATTGGAAGATCTCTTTTGTGGAGGGAGATGGATCTTCTCTCCGAAGGTGCTTTCCTTCTGCTGACGACGAATCTATTGTGGCCTTTTCTCAACGGCATTATCGAGGGGAAATCTTCGTCTGGAATCTCGCATAGCTCGGATGAATCCTTGATTTGGGCAATTCGCCGATACCATCTCTCCGTCTTGGCTTCCTCCGACAGATCCAAATCCCTAGTTTTCATCTGTTCGCAACTCTCTGAATCCGCCCTGTTATTGCACGTCCCGCTGGTGTTTTCTTCTCTCGTCTCCACGGAGTCGGCAGGAGACGAACGTCGGCGGGCCTTCTCCATCACGCCGGTGTTGGCGTCAT…	4.79254	78.5002	4.03383	0.00223582	0.0235326
XLOC_004757	Locus_1592_Transcript_2/2_Confidence_0.667_Length_513:0-513	TATATCATATTAGTAAGCAGGCAGAGCAAAACTCTCTTGAATCCAATGAGGTGGATCCATCACTGCACACGGATCTGATTTCTTAAATTCAGCAACTTTTTCATTGCAGGAGGGGCAATAGTGATGTTTATGCCAGAGACAATCCATTGATGGGCAAAGAAAGCAAAATCCAAGCATCATCGGCATCAGGCAGCCAACAAGGGATGCTAAACTAGGCTTTGACCTAACAATGGTCAAACCGGAATTACCGCAGCAGAGGCAGCTGAAAGGAGCAGGAGTGTCCCGATACATTGTCTGCTGAATTTGAATTGGCTTCTGATTGTGACAAGAAAGAACCGGAGGAGCAATAGTTCCAGTGAAGTGCGGATGCAAAGCGATGTAGCTCGGAATCCCAACGGG…	5.7881	95.2056	4.03988	0.001893	0.0213502
XLOC_013008	Locus_9931_Transcript_1/1_Confidence_1.000_Length_240:6-240	ATTTTGAGGCAATAAAGTTGGAATACAAGGGAGCGTGGCTCACGCAGCAGCGCCGAGAGTCAGCCGGCTAGCAGTTTTATGCACGAAAGTTTGGAGGTAATCCTTCCTTGCCAACAGATCGTCGTGGGGCCGATTATGCGGAGTCCAGATCGGGTCGCCGACAAACAGCCTCATGGCCTTGATGTAGTTGTTCGAATCAAGCGTGAAACGATGATAAATTCCAGCGGGCAACACTATCAT	93.6581	1544.73	4.04381	0.00204861	0.0222862
XLOC_000052	Locus_10057_Transcript_1/1_Confidence_1.000_Length_482:1-480	CTTGGGCTGGATGGTGGATTGATGGTGGTGTTCCATGAAGGAGGAGACTGGAGATCGCGGTGACTGCATGGAAGACAGGTCGATTCCGGCGAGTAGCTCCGGTTTGATCGAGTCCAACGGAGGCGCTTTTTCTCGGACAATACACTTCACGTTGGCATTTCCGAACAGAGAATTGTTTCCGATCACGTGTTTGTACGCTGCCTGTGCGTCGAGCTTGTGCCGGAATGCGACGCGGCAGGTGGAAGTGTGCCAGAACACACGAATGGCAGACTGCTCGATGGATCCGAACCGGGCAAATCTCGCCTTCAACTCTGCGACGGATGGAAGAGACGAGTTCGGAGGAAACTTCATCACCAGCATCGTTGGCTCTGTTTCGGCTGCTTGCGGAGCCGGCTTCGT…	3.29743	54.3907	4.04395	0.00253989	0.0254531
XLOC_011924	Locus_8665_Transcript_1/1_Confidence_1.000_Length_803:5-794	CACGAGGCACAGTTGGTCGGAGTTGAATACACAGTAAAGAAGACAAATCAAAGAAATCTTGCCCGGCGGGGACAAGGGTAGGAGATGCTGCACTTGAGAGCAATGGCTGTGGGGGTGGGGAACCCGGAACCAGATTACTAAGCAGCATCGCAGTCAGCAACTGATTCCAACTGTTCAATGACGCTTTCAATGGTTGGCCGGTGCATGGGTTGTTGTTGGATGCAGTTGAGAGCAATGTCGACTAAGAGGGAGAACCCCCCGGTTGATCCCCCAAGTCGCTGGTCTGCCGCGACTTTGTGACTAGCAGAAGTGGTAGGGTACTGCGTTGCATTATAATTCTTCCTGCCGGTGATGATTTGGAGAATGATAACTCCAAATGCATAAATGTTGCTCTTCTCC…	4.30413	71.0546	4.04514	0.00180691	0.020659
XLOC_006328	Locus_2428_Transcript_1/1_Confidence_1.000_Length_1168:9-1156	AATGCAAAAAACTAGAGAAAAAGAAAAGAAAAGAAGGGCACCCAACAAGCATCATTATTTGGGGACACCACAGGATAAATATCCCGCAGAGAAGAACACAAAAAACGCTCGCTCATTGGGAAAGCGAAACTTGCGAAAGCTCGAGGCTAATAGGCTCGAGCTTCGGGACGTCTCTGGCAGAACTGCGCCAGATAGGATCCGCTACGGCTAGGAAGCGGCGTAGCACCGTTATCGGAAGGTCAACGCTACCGAGTTCCGGCTCGTCGGGCTCGCCCTTTCCATGGTAGTCCGACCCGCCCAGCTTCAACAGGCCACAATCGTCTGCTATGCTGCTGAATGCTTCTACTTTTCCGTCGCTCCTGTAAGCTTCAATTCCATGAAGCCCCGCCGCTCTTAACC…	4.69377	77.8971	4.05275	0.00197516	0.0218542
XLOC_002343	Locus_12748_Transcript_1/1_Confidence_1.000_Length_447:0-447	CGCGCCAGGCAGGAATGGCTGGAAGGTACGCACATGATTATAAATCATCTGCGGCCAATAACGTCTGTTTCAATGTTAAGGATAGTGTTCCGCTTAATGGGCCCCTTGCTCCCGCGTCTGATCAATGCTCACTCTCTTTTTAACAAGATCCTGTCACTGCTCTTAAGTGTGTTGGTGGATGTGTTCGGAAAGAACTTGCAGCCGTCAAATCATGCAAAAGCTTCGGACATTATTGATCTCATCGACTTCATCTATCACATTGTTCATTACGAAGGGCAGGGTGGACCAGTTCAGGCGAGCAGCAAGCCTAGGCCAGAAGTTCTGGCACTCTGCTGGAGAGCAGTGGAAAATCTTCGGCCAGACGTGCAGCGTCTCCTTGCCCACTTGAAACCTGATCCG…	2.41201	40.0397	4.05312	0.00390311	0.0340704
XLOC_011494	Locus_8207_Transcript_1/1_Confidence_1.000_Length_913:12-852	TCGAGACCTTCGAATTCGTGACGTTTATCCGATTCTTGTAGATAAGCATCATTTTTATTTGCATGTTCAGGTGAAAGATTCAGGATTAGGAGTTGATCCCCAAGATATTCCCAAGTTATTTACGAAATTTGTGCAAAACCAATCGCTGACCACTCGAAACCCTGGTAGCAGTGGACTTGGCCTTGCAATTTGTAAGAGGTTTGTCAGTCTTATGGAGGGGCATATTTGGATTGAGAGTCCAGGTGTTGGCAAGGGATGCACTGCTAATTTCATCGTAAAACTTGGGATCTCTATAAGTTCAAATGATGAAAAATACGTTTTCATCCCTCAAGTGCCGGCAAATCACATGTATTCTACCTTTCTAGGGCTCAGAGTTCTTGTCTTGGATGATAATGGAGT…	2.14862	35.7097	4.05483	0.00197207	0.0218542
XLOC_009848	Locus_6363_Transcript_1/1_Confidence_1.000_Length_1159:3-1159	TCCCTTTTTTCTCATGTTCACCAAAAATAAACAGCAACTCTCCAATTTCCTTCTTTTATTCTTCTCCTCCACTCTATCCACCAACAAGAGACTCTTCTCACCCACATAAAAACATGACATTATATATGCGTAAGTAAATGCATTATCATATGTTACAGATCAGAATGCAGATCGTCTTGGCCAAGATTAGGGCTCTTCGAGATGGAAGGAATCAGGCCAGGAAACCTGGACAGGATCAGCCGAGCAATATTCTCAGCAGCAACAGCACTCGTCTCGATCGTGCTGGCTGCATTCTCAAAAGCATTCACGTAGTACAAGTGGCGACCATCCAATACAAACGGCGCAAACACTTCCGGAGAAGAGTAACGAGGATACGCGCCCCAGTCCAATCGAATCGTC…	2.33884	38.9486	4.05771	0.00176205	0.02052
XLOC_012737	Locus_9604_Transcript_1/1_Confidence_1.000_Length_684:1-683	GTGTTCATGTGCTGAAAGATTTTAACCTGAGAGTTCGAGCTGGTCGGAGCCAAGCTCTTGTAGGAGCTAGCGGGTGCGGAAAGAGTTCCGTGATCGCATTAATAGAGCGGTTTTACGATCCGACAGCCGGGAAGGTGATGATCGACGGGAAGGATGTGCGGCGGTTGAATTTGAAGTCACTCAGGCTCAAAATTGGGCTTGTACAGCAAGAACCCGTTCTGTTTGCCGCAAGCATTTTCGATAACATCGCTTATGGAAAAGACGACGCAACTGAGGCAGAGGTAATGGAAGCGGCTCGGGCGGCCAATGTCCATACCTTCGTTAGCGCGTTGCCCGATGGGTACAAGACCCTGGTGGGCGAGAGGGGAGTGCTGCTGTCTGGCGGACAGAAACAGAGAA…	3.13544	52.5709	4.06752	0.00185427	0.0210355
XLOC_005029	Locus_16316_Transcript_1/1_Confidence_1.000_Length_441:0-441	TCGGTGGGGAAGTGGTGCCACTCACTCTGGAATGGCTTGCTCAAGGCACTGAAGGGGCAGAGGGATTTGGTGACATCCATTCAGGTTGGGATTTACGTTACCATCAAAGATGTGGACGATATACGAGTGTTGGTAAACAAACTCGAAGTTGAAATGGATGATGTTGTTCATAAATCAGAGTTTCCTTGCATGGAAGAAGATTCTGCGGGGGTGACGGCCGTGATCAACGAGATAAAGGGAACCTTGGACGTGTTTGGTGAGACCATTGATAAATTATGGGAGCAGATTCATGCCTGTTCCCGCAGTGTAAGGCAGGCAAGGACTGTAACTTTGCAGAGAATAATCAAATATCCTAATGGCCAACTTGCAACTTGACTTGTTGGGTTGCCTCTTTTGTTT…	4.60783	77.6907	4.07558	0.00208095	0.0223804
XLOC_006215	Locus_2307_Transcript_1/1_Confidence_1.000_Length_401:16-363	CTACTGCTGTTGCTCTAGAAAATAAATTGAAAACTGTCAATGTTGATGGCTCGGGTGGTCCACCTGAGTTGGAATCATTGATGAACGAGCTTAGTATTTCAACCAATCTCATGCCAAACACTTTTACTGAGGCAGCAAAAGAGTCAAGTCAGGAAGATTCATGGCATGTTGTTAATAAGAGAATTGGAGCTCGTAAACCTAAGATTCTACCTGAAAAGCAGCGGCTGAGATCTGTAGCAGAGGGTTTAAATCACAAGAAGTTTTAGCTCAAAAAATACTACTTTTTGAGATCCAACAAGCTTGAAGTATCGTCAAATTGGCGTGGATTCAGGGTTCATCTTCATGTTTTTCTTCTCCTTCCACCCAAGCCGATAATCGATGCTTGTTCATTTTAATTTA…	3.12819	52.8136	4.07751	0.00519729	0.0406564
XLOC_012629	Locus_9474_Transcript_1/1_Confidence_1.000_Length_569:1-567	TCTGTGGTCGAGCCTGCAACAACAGGAGAACTGGACGGCGTTGGGGTGCGTAGCTACTCCCGCAGCCTTACTGTTTGTTGCATTTGCTTCTTATTGACTGTAACAGTTGGCTGGGCCCTGCAAATCGATGGACAGTTTGATGTGGAAGACAACGCCCGTCACGCTGTTTTTCTTGGCCACTCTCGTTCCTTTCTTGGATCCTCCTGGTGTTCTCTCCTATGACTGGAACACGACCAACACACTGTTAATTCTCGTGTCTGCTTTCATGGGCTTCTTGCTTCAGTGGTCTGGTGCTTTGGCTCTTGGAGCTACGTCTGCCATCTCACATGTGGTTCTGGGCCAATTCAAGACATGTGTTCTGTTTCTTGGAAATTACTACATTTTTAAGTCAAATCCAGG…	3.21835	54.3452	4.07776	0.00187021	0.0211752
XLOC_011970	Locus_8715_Transcript_1/1_Confidence_1.000_Length_233:0-233	CCCCACATTCTGCTGCTGCTGCTGCTGCTGCTGCTGCTCTGCAACCCACAATGCCATTGTTAGCACCACAATCTGCTTTGTCATTCTCTTGCATTTCTGGCTCCATGTAGAATCGGGCTCGAAAAGCTGCTAAATGTGCATAGTGTGCTGGCGGAACAATTGAAATGGAGCGGGTACACCTTGCATAAGTGTAGCAGAGATTGTTTGTTAGAGATTGAATTCCATCGGCGGGG	9.32784	157.64	4.07894	0.00518153	0.0406564
XLOC_004018	Locus_14887_Transcript_1/1_Confidence_1.000_Length_559:12-538	GCAGATTTACTAATTCCCATCATCTATGGTGGAGAAGATAAACACTTGTCAAAATATATCGAGAATTTCCGATATGAACCCATTGCATAGAGGGCAATTACCTCTTTGAGCCCAAAGTTCTCTGGAACATAACCGGCAGAATGTGTGCCCACAAGGAATAAAAGCGGCGCCTTTATGCCTTACCATGCATACGCAGCAAGTACACTCCACACCATAACGACCATCATCTTTATCATCATCTTCCTCCTCCTCACATTCCTCACCACCATTTCCCGCAGTATAATAGGAACCCACCAAACCCATTTGCCTGTCTGTCTCCTCCAACAAATCCAGTAAGGACATCCTAACAGGCTGATCGGTCATTCCGTCTAGTGGCTCAGATACTTCATCAGACATCAA…	1.65852	28.1193	4.08359	0.0041285	0.0352981
XLOC_007493	Locus_3731_Transcript_1/1_Confidence_1.000_Length_647:6-646	TGTTCTCCACGGCAGCAGATGGACAGACCAGTGTGGAGATCAACGTCCTACAAGGAGAGAGAGAGTTTGTTAGGGACAACAAGTCTCTTGGCAGCTTCCGCTTGGATGGCATCCCACCTTCTCCTCGTGGTCTTCCTCAAATTGAAGTTAAATTTGATATCGATGCTAATGGTATCCTCTCTGTTACTGCCATTGATAAGGGCACCGGTAAGAAACAAGACATCACCATCACTGGCGCCAGCACCTTACCCAGCCATGAGGTTGATAAAATGGTCAAGGAAGCAGAGAAGTTTGCAAAGGAAGACAAGGAGAAGCGAGAAGCAATAGACACCAAGAATCAAGCAGATTCACTTGTATATCAGACAGAGAAGCAGCTGAAGGAGTTGGGGGAAAAGATTC…	8.1603	138.424	4.08432	0.00172456	0.0202332
XLOC_007689	Locus_3956_Transcript_1/1_Confidence_1.000_Length_477:0-443	ATATGGGAAGGAAAAAGTTCATCAGTGGCGAAGGAGTTTCGACACACCTCCACCTGATGGTGAGAGTTTAGAAATGTGTGCTCAAAGGGCTGTTACTTTTTTCACAGACCATATTCTACCTGAACTTTCATCTGGGAAAAATGTGATGGTTGCAGCTCATGGAAATTCCTTGAGGTCTATAATTATGTGCCTTGAGCAATTAACTTCTCAGGAGGTTATGAATCTGGAATTATCAACAGGATTACCCATGCTTTACATGTTCAAAGAAGGGAAGTTCAAAAGGAAGGGATGCCCCATTGGGCCATCTGAGATTGGTGTTTATGCATATACTAGGAGTCTAGCGTTGTACAGGCAGGAGTTAGATCAGATGGGCCATTAGCACAAGTGTATCAGTGTTTT…	1.44891	24.713	4.09223	0.00718048	0.0498445
XLOC_001066	Locus_11239_Transcript_1/1_Confidence_1.000_Length_425:0-422	GGAGTCCGCCGTTCTCAACCGCTGCTACGCCGAGCGAACCTACAAATACCGGCCGGTTAAAGTGATAGATTTTGAGTTCCCGAGGCAGCAGTGCATCGTCTATCTGGACTTGAAGCGGGAAGAATGCGCCAGCCTGTTCCCCTCGGGGCGCGTGTATTCCCAGGCCTTCCACCTCGGGGGGCAGGGCTTCTTCCTCTCAGCTCATTGCAACATGGATCAGCTAAGTTCCTTTCACTGCTTTGGCCTTTTCCTGGGGATGCAGGAGAAGGGCCTCGTCAGCTTCGCCGTCGAGTACGAGTTCGCCGCGCGCGCCAAGCCAACCGATGAGTTCGTCAGCAAATACAAAGGAAACTACACTTTCACCGGAGGCAAAGCCGTCGGCTACCGTAACTTGTTTGC…	4.76091	81.2063	4.09228	0.00206174	0.0223747
XLOC_005387	Locus_16869_Transcript_1/1_Confidence_1.000_Length_282:0-271	CGGCCGTCTCTCAGTGGCACGTCTGGTCGTGGCGATCTGGGAGAAGAGTGCGCTTTAATCTGTCCAGTTTGATAATTTATAGTGGCTTCCAACACAGATTCTGCCATAACCACCCTTTTCTCCATTGTAGCAAGTGCACCAATGGCTTGTTCATACTTTTCCTGTAGATCTGCCACAGTATGCTTTTGTATGACAGCTTCATTCTCGGCATATCTCCGAGCATCTTCTGTTACCCTTTGTTCTTGTTCTACTCGCAATAACACCTGGAGCATGACGTTTTCG	4.52953	77.3118	4.09326	0.00716606	0.0498445
XLOC_000978	Locus_11124_Transcript_1/1_Confidence_1.000_Length_312:2-312	ATGAGAAAAGCCCGTGAGTGTCAACTGCTAGTCCGGCGGCAGCGAACAGATCTCATACCGGAAGCCGGCAGGCACCTTCATTCCGGCTATCTTGTACAAGCAGCGTCATCAGAGCTTCACAAACTCGGGAAGCATCTGCTTCAGAAGGGTCATCGTTAAGAGATGAGTAGACCATCCAAGCATGATCGAGTTTCCGCTTCGGCCGCACGACGACGGACCCCGGCACCTGTGCATCACGGCACGTCACGAGCCCGTCGCTCTTCTCGCCATACCTCATCTGCAACAGCTGAGCGCAAGCAGCCATGGCAGCAC	3.87167	66.3059	4.09811	0.00540229	0.0415029
XLOC_004086	Locus_1497_Transcript_4/5_Confidence_0.182_Length_533:6-509	CGCCAGGTTTCGAGGAAGATGGGGTTTCTGAAGGAGTTTGCCGAAGGGCTGATACTGAAGATGATGGAGGACCCAAACGAGAGGGACCGAAAGTTCAGAGAGCATGTTTATGCAGTGAAGGAGCAGTGCAAGAAGACGAAGGAGATGTGGAGTTATCCTCTTCGTCCTTACGGATTCTGGACTTTCGAGCAGCATAATAAGCAGCTTGCCTGGTTCGCGCAGATCAGCCAAGTTCCCGGCCGAAGGGATCCCTATGACGATCTCATCCAGGATTGATTCCTCAGGAACCACTACTAGCTATTGGGCATATCTCCTAGCTCTCCTGCTGCAGAAATTTTCTCAAACACTTCATCTACATCAACTACAACTACAGGAACACCAACTAGGGCTACAAGTAGC…	9.95217	170.541	4.09896	0.0016138	0.0194826
XLOC_012377	Locus_9170_Transcript_1/1_Confidence_1.000_Length_1229:0-1220	CTTTGACAAATTTCATCCAGTAGTCAGCGACTTCCCTCTGGGTGTCAACAACACTTTTCTTGGTCACTGTCGCACTGGCCTCACCTGCAACAAGACACAACTTGGCATTCAACCTTGCCGTGATGTCCTCCAGCTCATGAAGAACCTTGATGATGTCGGCAACGAGACGCTCTGCAAGCGCACGAGAGAGATCTTCTCGAACTACAATCCGCAAGACAGTGATGTGCTGAGCATCCGCCGGCATCGTGTAGGCAGGCACGATCCAGCCAAAACGCCTCAGCATCTCCGAGATCTGAAATTCATTGTGCACCGTGTTGTCTTTGAGAGAGAAGGCAACAAGTGGAACTCCGACGTCCTTCGACACGACATTGAAGCTCCCAGCCTTCTCTAATCCTTCTT…	3.01048	51.6515	4.10075	0.00161226	0.0194826
XLOC_010824	Locus_7424_Transcript_1/1_Confidence_1.000_Length_609:2-609	TTAAGCCCAATTCTCCTCCTGCTAAGGCAGTTCTGGATCAGCTTCTAAAAATCATTGGAAACCCAAACGACTCCATCTTGCATGTTCCTGCTATTAGATCAGTAGGGTGCTTGGCCAGGACGTTCCCTGCAAAAGAAACCCGAATAATCGGCCCACTGATCGTTCATCTCAGCAACAGCAATACAGAGGTGGCCACCGAAGCTGCTGCCGCACTAAGGAAGTTTGTGTCGCCGGATAATTTCAATTGCTTAGAACATTCGAAAGCTATTTTGGAGAGCGACGGAGTTCCGCCATTGATAAGGTTGCTCCGATCAGGCACTCAAGCACAAAAACACGCCCTTGCCCTACTGTGTCACCTGGCGGTGAATGCCGGCGACAACAAAGCGCTAGGACGAACTC…	1.45974	25.0938	4.10355	0.00349201	0.0314227
XLOC_004708	Locus_15870_Transcript_1/1_Confidence_1.000_Length_429:1-427	GATTTCCTGTCTCTTTGTCACCGTCTCAAGACGACTAAGCGAGCTGGATGGTTGAAAAAGGATATCAAGAATTCCGAATCTATAGCCGATCACATGCACAGGATGGGACTGATGGCTCTTATTTCCGGCGATCATCCTAAAGTTAACCGGGATAAGTGTGTGAAAATGGCAATCGTTCATGACTTGGCTGAAGCCGTTGTTGGCGACATAACTCCTGATGACGGAATCTCGAAGGCAGAGAAGAATATAAGGGAGAAAGAAGCATTGAGCTACATGTGTCAAATTTTAGGTCCAGGGTCTGGAGCGGAGGAAATATCTCTGCTGTGGTCCGAGTATGAAGAAAATGCTTCACCAGAAGCTAAACTGGTAAAGGATTTCGATAAGGTGGAGATGATATTG…	7.43379	128.24	4.1086	0.00163741	0.0196053
XLOC_002976	Locus_13582_Transcript_1/1_Confidence_1.000_Length_347:0-341	CGCGCCGGGATCTCGCCGATTCTCTCCCTCGACCGGCTTCTCTCGCTCCTCGCGATGTGCAAGCCGCCGCCACGAAAGCCGCTCTAATGGATGATTTTAATCAGCTGGACGTCTCTTCCTCCTCCTCCTGTTCTACCCCAACGCCATCCTTATCGTCTTCATCTTATTCCTCGTCATCTCCCTCCTCCCTAGTCGAATCCGAGGACGAGCTCTGTCAAATCCTCGAACTGCCTCGCCTAGGAACGAGCTATGACTCGGCCCAGCTGTGTGATGATTTTGTTTATCCGGACACCATGGATGAATGCCTATTTGCTCCGCCATGGATGCAAACCATCGTGGAGGATGGG	6.2273	107.491	4.10947	0.00226145	0.0236742
XLOC_011079	Locus_7748_Transcript_1/1_Confidence_1.000_Length_834:0-834	CTGTGTCTTCCTCGTGAACTCGTCCCGATTCAAATTCGGGGTGAGCTTTCTGATTGATCTAGTAGTTCTACTGAAGTTTTCTGCTCGTGCTTTGACGGAGCCGAGGACGAGCAGGAGCATTTTATCAGGCGTTTCGTGCTTCGGATGGAACCACTGCGACCTGAAAACCTTGCTGATGCTCCAGTTTCGCCTTCGCCACAAGTGTCGGAGACGGAGCCTGAGCTTGGTCGGCATTTGGCTAAAATCCCAAAACATGGTGACGACAATGGAGTCCAAGAAGTCTGGCCGGCGCCATTATCGTTTCTCAAGGTTAAGAAATTGTCAAGCAATGCTGTTTTACCAGCAAGAGCTTCCCTTCTGTCAGCAGGATATGACCTCGCCAGTGCTTATGAGATCACG…	5.35874	92.6173	4.11132	0.00160182	0.0194183
XLOC_007882	Locus_4180_Transcript_1/1_Confidence_1.000_Length_751:7-751	AAGAGAAGCAGCAACAAGAAAGAACAAGAACTGTCATAATGTTCATGGGCCATGGCAACTGCTAAAAATCTCTCCTCGCATAGCATCGATGGGCCTGTGCTCAAGAGCATAATGTTCTGGGCCTTGATATACGCCCGTCTTGTCAAGAAGATCAAGGCCTTTCTGCCGTCCGTATCTCGAGCTATATAGGTTAAGGTACTCGTAATCCTGCAAGCCTGAAAGAATGCGCTCTAGTCTGACGGAAGCAATGGGATGATGCAAGGAAGAGAAGACTTGCCCTGGGTAGAACAAAACTCCATCACCGGGAGGTAGTCCACGTCTAAATAGCACCTCGGCACTAGAAACGGTAGCTTTCTCATAGCAATTGGAACCCCAATACAAGAATCCCGTCCCACCTTC…	2.87613	49.7925	4.11373	0.00164579	0.0196249
XLOC_007870	Locus_4166_Transcript_1/1_Confidence_1.000_Length_545:27-543	GGATGTGCATCTGATGATAGTTGAGCCAGAACTACGGACAGCAGATTTTGTCAAGGCTGGTGCTGACATAATTAGTGTTCACTGTGAGCAATCTGCAACTATACATTTGCATCGGACACTAAATCAGATAAAATGCCTTGGAGCTAAAGCTGGAGTTGTGTTAAATCCTGCCACTCCTTTGAGTGCTATAGAATATGTCCTTGATGTGGTTGATCTAGTGTTGATTATGTCGGTGAACCCTGGGTTTGGTGGACAGAGCTTCATTGAGAGCCAAGTAAAGAAAGTCTTGGCACTTAGAAAAATGTGCATGGAGATGGAAGTGAACCCATGGATAGAGGTTGATGGTGGAATTGGCCCAAAAAATGCTTACAAGGTTATTGAAGCGGGAGCCAATGTGAT…	4.6205	80.3473	4.12013	0.00165662	0.0196539
XLOC_003448	Locus_14167_Transcript_1/1_Confidence_1.000_Length_435:30-422	CTTCATTTCAAATGATACAAAGAGGTACAAAAATTATGATAAATACCTTCTTCATAAGATACACTTGAGTCTAGCCAATGTCAAGTAGCCAGTATGTCCTCTGGCTTCCCAAGAAGGCCTAGTGACTATGGAAGTATTACATGCGTCCTCAACACATCCTCCATTGCTACCAATACCAATTGGGCAATGTCTTTTGCACGGGCGAGACCCAAAAGTAACATGTTTGGCATTGCAACAAACATCTCTTTTCCATTCAGAAACTTCATATGTGCGAAGAAGCACCTCGAATGTTCTTATATCTGTAAAGTCTGATCTAAGAGTTTCACATGTGCGTTGTACTTGCTCAATGCATGGTGAGAATGAACACAAAGTCCCATCACCTTTCAGCATTTTCCCAGC…	2.11862	36.8479	4.12038	0.00562773	0.0429006
XLOC_007078	Locus_3248_Transcript_2/2_Confidence_0.667_Length_1168:685-1147	ACGCGGAAAAAATGGTGAAAAACTTGGGCAGCGATATTTATCTGGACAACACAATTTGCGACTTATTGATCATGGGTTGGTGCGTTGATGGAAAGCTCGAAGAAGCTAAAAGACTGGCAAGAGAATTGTATAATGGTGGGTACGAGATCGGAGTATTGGCATATAATTCTATTCTGGACTGTGTTTGTAAACTTTGTAGGAAAAAGGATCCGTTCAAGCTCCACTGCGAGGCAGAAAAAGTGTTGACGGAAATGGATGCTCGCGGGATTCCAAGAAACGTGGTGACTTTTAATGTTCTAATCGGTCATCTGTGCAAAATGAGGAAAACCCAAGATGCATTGAAATTGTTTTATCAAATGGAGGAATGGAAGTGTTGTCCTGATGACGCCACGTTTCTTT…	4.13272	72.7676	4.13813	0.00182207	0.0207915
XLOC_010830	Locus_7430_Transcript_3/3_Confidence_0.600_Length_722:234-669	CCCGCTTTCCACAATCACTCAGTCACGAAGCGCCATCGTTTCGTTCCCTCTGTCTTCCTCTGCGCATGTTACTTTCAATGATGGCTGCTCTTACTCTTCTTCTCCGCATTGTTCCTTTCGTTTTGCTTTTCCTCCTCGCCGAATCGAAGATTCATGGAGTCTACGTTGCTGGAAGATGGCAAGCTGCGCATGCCACATTCTATGGTGGCAGCGACGCCTCTGGAACCATGGGAGGCGCATGTGGATATGGAAATCTGTACAGCCAAGGTTACGGCGTGAACACGGCGGCTCTGAGCACAGCGCTGTTCAACAACGGGCAAACCTGCGGTGCTTGCTTTGAGATCAAGTGCGCCAACGATCCTAGGTGGTGCAAGTCTAGCAGTCCCTCTATTTTCGTCA…	1.53702	27.0644	4.13819	0.00634282	0.0461817
XLOC_006776	Locus_2906_Transcript_1/1_Confidence_1.000_Length_418:0-413	GGATTCCGAGCAGGGAAACATCAGCTCAGCAGTCGGAACAGGATAGCAGGAGGTTTCCTGGATTAGCAAGGACTGTTGGATCTGGTCAGACCCAAGTGGATTCAGATGCGAGCTTGCAAGCCAGACTTTTGGATGCTTCTCCTCCAGGCCAAGGCCATGCATCCAACGTGGGTGCCGCTGCCCTAATTCTCAATGGATCAGCTTCTGATAACATGGCTGTGGCAGCCCCAGGAGAATCCACGCAGCATGAGAACCGAACAAATCCAGAAGCTTGTTTCCATGGGCTTCGACATGACGCAAGTGGAAGTTGTGCTGGCAGCTGCTGATGGTGATCCAAATGTGGCACTTGAAATTCTGGTGACTCAGCAACAGGTGTGATTTGGGAGAGGAGAAGAAGAG…	4.327	76.3602	4.14138	0.00202361	0.0220968
XLOC_002282	Locus_12685_Transcript_1/2_Confidence_0.667_Length_799:92-740	CACTCACATCCGCCAGCTGTTGCCATTGGCTGTCATGGGTAATCTGTATACCTGGTACTAAACATCAAAAGAGAAATTTTACATGTGTGTGCTGCATCTTGGGTGCGAGGGATGTTATGGTGGGAGGATGTATAGGTTACTGTACTTCTTGTGGAGAAGACAAGGTTTGGCGGGGCAGAAACATGATTTGAGGCGACCAAACAATCCCATTGACATGACATTCCATTGTTGCTGTCTGGACCTGGCAAGTTGCAGAGCAATATCGTCCTCTTTCTTTCCTAACAAATGTCTCACGTCCTAGAAAAATCTCCCAAACACTGTGCTGCCTATCAGAGATCGAACAAGGACAGGCTCAAGAAGCTCTACTTTCTACTTCCCACCTTCTTCACCTTCTTTCTC…	2.89228	51.0764	4.14238	0.00164298	0.0196249
XLOC_007039	Locus_3211_Transcript_1/1_Confidence_1.000_Length_587:10-586	CCCCAAACAAAAAAAAAAAAAAACAGCAAAACAGAGCAGAGCAATTTAGTCTTTGATAATAGATTTTTTTACAGCGACCAACAAAACAGAGCAGGGCAAATTATGGCTTTCCTTCAAGGATGGAGCTTAGCCTTCCAGCCAGCAATCAGATGCAGCGCTTCAGCCTTGGTTCTGACAAAAGAATCCCGCGCAAACATGGCCTTCATGTACTTGTGGACATGAGCAAACTCTTCTGGGATGCTCATTTTTTTGAAGTGGCCAAGGGCAAGATGGACATGGTACAGCTTCGGTGCCAGGTTCAGATCAACGGCACTGATTTCCTCCCCGGCAATAAAAGGGCTATGAGTTTTCAGGTGATGGTCTAGTTCTTTCAATTCATTGATCATGTCGTTCTTTGCT…	5.24488	92.7624	4.14456	0.0014582	0.0181453
XLOC_004057	Locus_1493_Transcript_2/3_Confidence_0.714_Length_1498:19-1498	AAAATCCATGTCTGTTCGTGTGGCAAAGGAAGAAGATGATTCAGTAAGTGTTGTATCCTCTTCTTTTGCCTCGCATCACATGCAAGGTGCTGCAACTCCGACCCTTCGTGATGCAAATTCATCAATAGCAGAGCCTCCAATGGAGCTGAAGAGAGTGATGGATAAGATAGTTCAGTTCGTGATAAGAAATGGTAAAGAATTTGAAACAATGCTTATTCTTCAGGATGCCAAGCATGAGAAATTCCCCTTTCTTCTTCCTCCCAACCAGTTTTACTCGTATTATCAAAAACTCCTACAGAATGCCCATGAGCCGAAGTTGGGAAGCAAATCTGTAATTCCGGAGACAATTGAGCCCTGTGCGATGAAGAAGAGAAGTGCGTCGTCGATGGAGGAAGATGG…	7.07375	125.178	4.14537	0.00240688	0.0246387
XLOC_000745	Locus_10845_Transcript_1/1_Confidence_1.000_Length_766:23-766	AACAAACTTAATATTAGAGTTTTGATGAGATATATTATAATAGTGTTAGAACTATCACATTCAACTCTGACCTATTATTATATACAAAACTAAACTAAATAGATGGCATTCAGCACAACCAATGCTGAACCAACAACTATTATTCAACCATGGGGCCACTGGTTGGTAGGAACCTCACCCGGCTGCATTGTTTCAGCTTGGAAACGGCATCTACGGGCTTTCCCAAAATGATGTCGATGTAGACAGCAGTCACAGTGGCTTCTGCACAGTCTGGCACATGTGACAGTGCTTCTGTGGCAAATATGCATGCCCTTTCAAGATCTCCTTGCATTGCGTGCATTGCTGCGAAATTTGCGTACAACATTCCCCGTGCCGTTTCTGGCTTTGGGAAGCAAAGTG…	2.33496	41.4625	4.15034	0.00162713	0.0195222
XLOC_002020	Locus_12358_Transcript_1/1_Confidence_1.000_Length_650:24-649	GTGATGGTGAAATACTATTGGTGCCAAGGCAAAAGTTACTTTCCTCCTGGCAACCCTCTTTCTACGTGTGTGCTAGAGGCAAATAAATATTTAGATATGGTGTGGTTTCAGTGTGATGCTTGTGGCGAGAACGTGAAGAAGCCGAAACTAGCAAATCATTTCCGGATTTGCCCTGCTGTTAAGCTATCGTGTATCGATTGTGGAGAGACATTTGGGCAGGGCAACGTTCAAGGGCATACGCATTGCATTTCTGAGGCGGAAAAATATGGTCCAAAGGGACATGGAGTGGCTTCTAAGAGTGCCGCGTCTAGGAATAACAATGATACAAAACAGAAACCAGATGTTGATATAAAAGTTGGGCTTTCTGAACTTCCGCCATGGTTTTGTAGGCTCTGCAAC…	6.64134	118.426	4.15637	0.00112636	0.0153813
XLOC_001425	Locus_11644_Transcript_1/1_Confidence_1.000_Length_516:0-498	TCTTTGTGTATGGTGAGATTTCATTTTGATTCAAGTCACAATAAATTATGAAGTTCTGCAAAAAATTGCAATTGCAAGTGCAAAATTGCCTAATTTCAGCGAATCTGCACTTGGCTTAAACCATGTAAGTCATGCCTACCTGAAGAAGATGAGTGTGGGGGACATTCAGGTTTGCGATGCCTCTTCTGCAATTCCTTCTCAAAAAAGCATAAAAATAATTGATCACCAGCTTCTTCAGAAACCACGAGTCCGTTCTTGCCCTGATATCTCCGTGGCCGAGAAGATAAACCACGCCGCACTCTTCCGCCTCGCGAATAAACGAAAGCTCACTCTCAAGGCTCCACTCGTGCTCCCCCACGTCGACGATGGAAGAGTCGGTGCTAGGGTTCTCCTTGAGGA…	5.17352	92.3329	4.15763	0.00149038	0.0184902
XLOC_008434	Locus_4850_Transcript_1/1_Confidence_1.000_Length_744:0-744	TGATAGCTTCTGTTTCTGAATTCTCGTGGCCTGTCAATGATCCCAAGTGTTCTTCCAATGTTCGCGTGGGACTGGATGGGTCAGCTGAGGATTTTGATGGACACAAGGAATGTAGCTCACGAAAGAAGGTCAAATCTGAATCAAGCAGTGGTACTAGCTCTAAAGCATGCAGAGAGAAGTTGCGTCGAGATAGGCTAAATGATAAGTTTTTGGAATTGGGATGTATCTTGGATCCTGGGAGGCCTCCGAAAACAGATAAAGCTGCGATTTTGAGCGAAGCAGTTCGTATGATCTCTCAGCTAAGGGGCGAAGTAGAGAAGCTGAGGGATTCAAACTCAACTCTTCAAGAAAGAATCAAAGAGTTGAAGGTGGAGAAGGATGAGCTTAGAGATGAGAAAC…	5.1076	91.1785	4.15798	0.00139488	0.0176816
XLOC_008014	Locus_4335_Transcript_1/1_Confidence_1.000_Length_526:3-490	CTTGTCATGAGCAACGGCCACCAAATCACACTACTCTTGTGTGTATGCATATATAAGAAGAAACGAAAACAGTTCCATTGCTTTGCAATGTAAAGATGTTATGCAGTAGTTGACAACCCAGTTTGGTTTGTGCATGAACAAGAACATTTTGGTTCACCATCCAACGCCTTTACCAGTCGATTGTCACGATTGATCATCAATTTTATAAGCGGTAGTTTCTGGGCTACCTCTCGCCATATTTGATTCACTGTTCCATCAGTATTACCATATTCAAAGTATTTTTGAACCTTTCTCATCTCTTTCTGGTATTCCAGAATTCTTTGTGCAGTAACTGATCTTAGAATTTTAACTAGATAACCTGGATTTAAAGAATCCACCATTGTTACAAAGATTGCAATT…	4.05333	72.5355	4.16151	0.00165469	0.0196539
XLOC_010361	Locus_690_Transcript_1/1_Confidence_1.000_Length_1010:1-1004	AACTGGTTGCAGTCAACACAAACATCATTAATCAGGAGAAATGAAAAACGCTCATAGAAACTTTGAGGTGAGCACAGCATTGCGGCTCAAGCATTTCCATGGCCGATCAAGGCAAGAAGCATTTTCTCATAGTCCCTAGAAGTGTCTCCAGCAATTGCTCGATCCAGAGGAACACTGTTCCTGCGATGATATTCCTCCTTAATGCGCTGCATATCGACCTCCGCCCGTGTTGCAACTACCCTAGTAAGGGCCCATTCATCTGTCCCGAGCTTGTTGATAGCCAAACGAAGAACTTTCTCGAAATATTTCTCCGGGCAGGTCAAGCACTTGATCGCAGCTCTCAGTAACTTGAGGAATTCGTCCTCAAGATTGGCCTTCAGATCCTTATTGATGGCGTTT…	12.2828	220.117	4.16357	0.00247765	0.0250819
XLOC_005660	Locus_1734_Transcript_2/2_Confidence_0.667_Length_469:165-466	AAAATAGTAAACGAGTCCCGATTTTCGAGGGCTTGAGCCCGAGGGACCTAGTTTTTGATGTTCCGCTCCCCCTAATTGGGGTCTGCGTGCGTGACTGAAAATGTGGAAGGCAGTGGGGAGAAGGTTCTCTCTGATTGCATGGAGAGGTTCATCTATTTCGTCTTATCCTTGTGCCTCTAATTGCTATATTCATTCTATTCATGGCAACACGGCGGCTGCGGGCGTCCAACGTACGAGTACGTTATTTCTCGCCGGAGGTCTTATTCGAGATGACGGCCCTTCTGCTTTTTGTTGAGCAAATGGCTTACAACCAGGGTATTGATGCCGTACAAAATGAAGAGATCAGCAACACCACAAGAAATTTCCGTTGCTACTTGCTGGATTAACGTCTCAATCTCA…	9.31577	167.006	4.16408	0.00184982	0.0210259
XLOC_001779	Locus_12043_Transcript_1/1_Confidence_1.000_Length_375:7-338	CGGACCTAACCTGCCGCCATTCCAAATGAACGGTTTCTCTGTCCGGTGCACACTGACAAGAGAGGTTGGTGTGAAGATGGAGGCTGACTCAGACATGTCAAAATGGCAGCGTCCTGATCGTTTTGGAAAATTTGGTAAGTTTGGAGGGAAGTATGTTCCTGAAACTCTCATGCATGCTCTCTCTGAACTAGAATGTGCGTTCAATTCGTTCCAAGCAGACCCTACTTTTCAGAAAGAACTAACTGGACTTTTGAAAGATTATGTGGGCAGAGAAAGTCCTCTATATTTTGCTGAGAGCCTCACGGAGCATTACAAGCGAGAAAATGGTGAAGGGCCACACATATACCTAAAGAGGGAGGATCTGAACCACACGGG	3.29014	59.0234	4.16507	0.00469739	0.038362
XLOC_009940	Locus_6459_Transcript_1/1_Confidence_1.000_Length_796:4-796	AAACAGGCGAAGTGGTTGATTTCTGGATGGACCACATTAAAACCCATTGCTTTGTCACTTATTCATCTGTCGAAGAAGCTGTGAGTACCAGAAATGCAGTTTATAATCTGCAGTGGCCTGCAAATGGTGGGCGCTTGCTGGTGGCAGAGTTTGTAGATTCTATGGAGGTGAAGATGCGGGTGCATCCTCTGCTTCCTCCTCCTCCTCCCCTGCCTCCTCTTCTTCTTGCTCCACTTGCCATTGCTGATGCAGCTTCACTGCCACCACCCCCGCCACCCGTTCTGCCCCTCCAGCCATCCCCACGCCAACTCATCTCTCGGCAGCAGCTTCCACCTCCCCCTCCTCTTCCTCAGCTCCCACTGCCACCGCCAATGGCCCAGCTTCCTGCCAAGGAAAGAA…	3.97407	71.3377	4.16597	0.00119744	0.0159413
XLOC_009110	Locus_5580_Transcript_1/1_Confidence_1.000_Length_569:0-568	GGAGTGAGACGGTGGGCATGGCTCGGTCCCTCATCGGGGCCCGCCATGCAGGAGAGAGGCTCCTGCGGTGCTGGGGTGGTGGGATTGGGTGGGCTGTCGAGGATGCCAAAGACAAGATCGCTGGCCTGCTGGAGGAGTATGAGAGCGGAGGCGACGTGGGTGAAGCCTGCCGTTGTATCCGCGAACTCGGAATGCCTTTCTTCAACCACGAAGTCGTGAAGAAGGCACTAGTGATGGCAATGGAGAAGAAGAACGACATCATGCTCACTCTGCTCGAAGAGTGTTTCAATGAAGGGCTCATTACCATCAACCAGATGGCCAAGGGATTTTCCCGCATCAAGGACAGCCTGGATGATCTCCAGCTTGACATTCCCAATGCCCGAGATAAGTTCCTTTTCT…	3.30376	59.3628	4.16738	0.0015945	0.0193698
XLOC_005283	Locus_16711_Transcript_1/1_Confidence_1.000_Length_672:8-660	ACAAAGATGGATCAGCCAGTGTTCCTCATTCCGGCAGCAATCCCATTAATGGTAATAAGCAGAGCATCTCTGAGCTTGGTGTTGTCGTCATCCCTTCGCAGCCTCCTGAGAATTTCAACCTGCAACATGTTCATCGGATTCAAATACGGAAGTCTGCTCTCGATGAGTCTCCTCAAGCTCCGGTTGTTCTCCGACAATTTCTCGTGCCCGCTAGTGACCAGGACGTACTTCTCCGTGGCGACCAGTTCCTTTCTGAGCTCCACGCCCAGCCCTCTCCTCTCGTCCGACACGAGCATTTCGTCGTAGTGCTTCGCAATGGGAATATCCGCCTTTCCCAAAACCATCTCTATCAGATCTATGGTGGATTGGAAGAAGGGCCACTCTCTGTACATGGCCTTG…	8.18171	147.195	4.16918	0.00143185	0.0179551
XLOC_002075	Locus_1243_Transcript_1/1_Confidence_1.000_Length_815:13-814	TGCTTGATTCCAGATGTGAAACAGGCTGCGATTCCAGTTCGCTTAATCGGGCCAACAAGGTTTGATCGATGGAGACGCTTCGCGGGCGGCAATTTACGATGAGTGACGGCACCATGCTGGTGACAGAAGTGGTGTCCGACGAGGACTCTCACCTTTGCCTGTACGTGTTGCTTCAGGACATGCTCAAAGCTGGGGACATGATTGTGGGGTTTGAAATGGAGTGGGGATTCAAAGGATGTTCTTCGAGCAGCAGCAGCAGCAGCAGCAGATCTGCAAGTAATTCAGGGAGGCTAGCTGAGCACCACCATTCGCAGCAGCAATCAGAGAAATCGGAGAGGCATTCGTCGAGAAAAGTTGGACAGCACCACATCGCCGTGCTGACGTTCTGCACGAAACTCG…	2.82692	50.9071	4.17057	0.00140874	0.0177756
XLOC_012327	Locus_9115_Transcript_1/1_Confidence_1.000_Length_636:61-627	ACACGAAATCCTAGTGAAAAGGCCAAGAGCGTGACATGACAACGTGCTGGCTCCAAGAACAGAGTCAGGCGGCCCTGTCTACTTGCCACCTCTAATTAAAAACAACATTTTCTGAGCTTTCCTCGCCTTTGGAACGCACCAATCTTTGATGAAAAGTTTCCTGCATCTTGGTGACGCCCTTCTCCACAGGTCCCATTGCCTGACCGACGGCCAACACGACATCTCTCACAACGCTTTGACCACCTTTAACAATGATATCTTGAACGCTGTCTCCGACACTGGTTCCAGGGGAGTCGGCTCGAGTTTCTGTCTCATCAAGGATGGTGGGTCCGTCGTCGACGCCATCTTCCGCTGCCGCAAAACTCGCCTGCGCCATTATCGTGGTCACCTTGCCACGCT…	2.50988	45.248	4.17216	0.00188248	0.0212728
XLOC_006753	Locus_2882_Transcript_1/1_Confidence_1.000_Length_976:0-964	AACGCGGTTCTCAGGGCGAGATCTACTGGTTTTTGGGCCGAACGAGAAGTGTCTTCTCAAAAAAAGGCTTTGCTAACGAGGTTGATGCAGCGGACCTGGGTCCGCCAATGGAATTTACAACGGAGCCGACGTCCGCCACGACCTTGCTACGGGCATTCGAGATCTGCTTCTCGACTACTCTATGGCAGATCAAGCATGCAGGGTCGTAGCGGTCAATATCGGCGGTCATGGCCTCCAAGCAGTCGGCATGGTACACATGGCCGCACGAGAGCACCGCTACGACAGAGAGCTCCCCTCGCCTCCAGCTGGCCAACAATTCGGAGCAGGCCGCGCAAGTCTGGGGGTCGAGCGAAGCGGGAGAAGAAGAGAATCCGTTGCTGGAACCGGTAGCTATTTTGC…	3.77458	68.5402	4.18256	0.00132206	0.0169586
XLOC_008414	Locus_4824_Transcript_1/1_Confidence_1.000_Length_440:5-440	ACGGCCCCGGTTCCCGTGCGTGCCGGGTGTGTGGAAACGGACATGGATTGATTCGAAAGTATGGCCTTATGTGTTGCAGGCAATGCTTCCGAAGCAATGCCAAGCATATTGGTTTTATCAAGTATCGTTGAAGTTGGGAAGATACAGTGCTGCTTCGCTATCACTACACTAATTGCTGATTGCATACATCAATGCCTTCCTACTAAGCTACTTTATCAATAATTTTCCAATCCTTGATAATGGATTTATATGCCCATGTTTGATCTTGCATGTGCTGAAGGGTTGTTCCTCGTAGACATTTGTTTCGCCTCTGGATTTAGTTGGAGTTGTGTTTTTGTTTAAAAAGAAGTTCTTCCCCTGGAATGAAGTGCATTATGTTGGCACTTGTTGGGTGTTTTT…	13.3721	243.58	4.1871	0.0013233	0.0169586
XLOC_007564	Locus_3811_Transcript_1/1_Confidence_1.000_Length_608:1-603	GGAAGTTTCGGCCGAGAACAGATCGAGGAGACGGCGCATGGCTTGGAGAGAAGCGGTCATCGGTTCCTGTGGTCTCTGCGCAAATCTCCGGCAGATGACAACCCGGATGGGCTTCCCACCGAGTATTCTCATGCCGGAGAGGTGCTGCCGGAGAAATTCCTGGAAAGGACTACTGGGATTGGGATGGTTATTGGTTGGGCTCCCCAGGCCGTTGTCCTTGCCCATCGTTCCATCGGAGGGTTTGTATCACACTGCGGCTGGAACTCCATCCTGGAGAGCATCTGGTTCGGAGTGCCGCTCGCTGCGTGGCCGCTCTACTCTGAGCAGCATTTCAATGCATTTGAGATGGCTGTAGAGTTAGGATTAGCAGTGAAGATTGCATTGGATTACAGAAAAGAA…	6.2478	113.895	4.18821	0.00129234	0.0167047
XLOC_010396	Locus_6949_Transcript_1/2_Confidence_0.750_Length_1066:0-1064	CTCGCGATGAACTACAATTTCGAACGAGGAAGAAGATTTAAATTAGAAACATTAACAGGAAATACAAACAAATACATACCAATGAATCAAGATTCTAACTGGAAACTAAAGTTCTTGGAAGTTACCAGTGTGCTCTGTAATCCGAGAAAAACAGGCGAATCACTGACCTATTTACAGGTTCTACGTCTCGTCCGTGCAGAGATAGCCCCAGACCAAACCGGACGATTGAGTACACTTTCTTCCTCCCGATAACCAGCTTCAATGTTCCGACTTACTCAAGTTAGCTCGCTGGTTTCATTAACAGAAGCAAATCTCAATTCGGCAGGAGGGATAAAACAGTCAATTGACAAACCCGGAACATTGAACGCTACTTCTTCAATGGCCCATGCTTCTTCCATT…	2.12619	38.762	4.1883	0.00115173	0.0155512
XLOC_002424	Locus_12840_Transcript_1/1_Confidence_1.000_Length_632:17-625	GCAGGTAGCTAAACATAAAATAGAATGAAACTGCAATTTCAGAATGAAACACAAGAGACTTTGAGAAAGGGGAAAGATAGACCCCACAACTCGCACTCCAACGATTACATAAAACAGAACGTTGGAACCCTAATTTCCCGATCAACAAACATTCGGCTGCACGTCTGAATCCGATTCAGATAAATTATAACCTGGATGCTTCCGGATGGCCACTGTTCGCCCTGCCAATGGAGTCTTCTTCAATTTATCTAACCAAAAAGCAACCTGTTTGGGATTTTGGTCGACTCCATAGCCTCTGCTAAACATCTGCGCGACCAACAACTGCATGTTGACATCACCGCCTTTCGCTGCTTTTAGGGTTTCCCTAAACCACATCCTTGTGCAATCCGCTACAATTTC…	2.3166	42.2955	4.19043	0.00176308	0.02052
XLOC_006700	Locus_2827_Transcript_1/1_Confidence_1.000_Length_573:23-565	GGTCAGTTGCTAAACCAAACAAGTGCTTGACTAGATATGTATGTCCACCAGAGATATATCAGAGCAGCTGTCATATCCTTGCAAGAAGACATCAACGATCTCGATTGGTTGCAGGCAGCATAACTAATCACTTAGCCGATATGATCTCCCTCTAAATGCGGGACCTCGGGACTGTTCGGTCTGTCCCTGACTGCTAGCTGGAGAAGAAGAAGCTGGAGCTCCAATTTTCCACCTTGCTATCACTTTGTGAATCCATCTCGGAGTGGAGAGCAAGGTCTTCCCAGTTGCAAGCGGATGCAATACAGCTAGAAAGTAATACAGATGACCTGCAATGATCCCTAGAAGATCTGGCATAAGTGGTGAACCAAAAATAACATCCAAAGCAAGCATTGCCCAAGG…	1.97567	36.0725	4.19049	0.00245064	0.0249384
XLOC_006425	Locus_2534_Transcript_1/1_Confidence_1.000_Length_2145:1-2125	AAAAAAAACCCGAATGAGCCATTCCCTGACCTTTCATGCGCATGAAATGATTGCTAAGGGAAGTGTTTTCTTTCTCCAAACCAGAATAAAGAGACAGTCAGTAAGAACTAGCACTATACTTATTCCCCTCCCCCCTTTTCCTCTCTATTGCTTACACCCGGCCGGGCTTTTCCTTCTGTTTTATAGAGAGACCCGAGCCGAGTCCAACTTTTTTTCATTGATATAGAAAGGCCCCGGCATACGCAAAACAAAATCCAGGATGACGGCTTTCAAAAGAAGAGTAAGGACGGATAGGGGGAGGCTATCGAAACCAAACGAGACTCGAAGGAACATGGCTTCCTATTAGTGCTTTTGCCTCGAAGAGCAAACAAAGGCCCTCTCTTTGGTCTAGGTTGAGCA…	5.7074	104.514	4.19473	0.00254362	0.0254531
XLOC_000589	Locus_10658_Transcript_1/1_Confidence_1.000_Length_601:5-598	GCCATGGCGCCGCCATTGGCGAGCGGAGACTGGTTCGACTTACCGAGCAACTGGTCGCGGTCTCTTCTGTTCTTCCTGCAGGAGAACAATCCGCCGGAATGTAACGCAGAGTCGTCGTTACCAGGGCGTTGATCGGAGCCGCTTCCACCAGCACTACCGAGCCTCGACACCGTCGGAGCGGAACCTATCTCGTGCGGTAAGTTCTGCCTCCTTGCTTCGTCTCCAACGGCATGCCTTGCAGAAGAACAGCTCGCAGCGGCGGGTTGCTGGCTGGAGGAGAGGGCATGCCTAGCTTCTCGGAAATCAGTATCGGGGAACACGGCCTTCAAGATGTCGAAAAACAGATCCTGCACCTTCCTCGCCTCCGACCTAACCTCGTAGGAATATCCATAAAATTGC…	5.08572	93.2124	4.196	0.00128813	0.0167047
XLOC_012403	Locus_9197_Transcript_1/2_Confidence_0.667_Length_613:0-578	CAAATTGCACCCTGGAGTTCTCGTCGCTGTGCTTGTTCGTCAGAGGGTTGCCAAGCAAGTACCCTTGGAGATTAATTTTTGGCCTCAGATTTGCTTGGATGCCTTGTAGTATGTGCTCTACTACTAGTGGAACAACAATGCCTGAATATGAGTCACCGCCAATGTACACTGGAATGCCAAGAAAATTGGGGTGATTGAGCAACCACTTTCTAAGAAAAATATAGGTTTGTGATGCTGACAATGTGTCTGAAGTGTTGTAGGCCTCATCTATGTTTGCGTATGAAAACCCTGCCCCAACTGGTGCATCTATGAATATTATGCTTGCAACCTTGGTCCATGAAAAGGGATCAAGTATGATAGAGGGCAAGGCAGCGGGAGGAAAATCATGCCTGATGGTTA…	0.786123	14.4462	4.19979	0.00716924	0.0498445
XLOC_012695	Locus_9553_Transcript_1/1_Confidence_1.000_Length_329:0-329	CGGGCAGGATAGATAGAGGAAAAATCTCAGCTCTTGGCACAAACAAAACATAGAGCAACTTCGGCTTGGGCTTGGAGTTCCTCCAGTAGCTTTGCCATTTTCTTGCGGCACACAGCAAATTCCATTTGCTCCGCCTCCATCATTTTCCTCAATCTGTGGACCATGGGAATATCGCCATGGCCAGTGCAAACGATGAGCATGGCATTTGTGGGGAGCGCAGAGTAGAGAGCCTGCACGCGAGCATCCAAGCACACCAACACCTGCTTCAGCTCCGGCGTCATCTTGAACCCGAGAGCACTCTCCCTGGCGGACTCCGAGCCCCCGGCGCG	4.59062	84.396	4.20041	0.00281354	0.027117
XLOC_009204	Locus_5686_Transcript_1/1_Confidence_1.000_Length_338:4-337	CCCAAACAGAGTGGTCGCATGGCCTCGCGCTGCTACAGCGCTCGAGCTGTTGAGGGTGTGTCGTGACTTGCAGACAAGGATCCACAACGTCGAGGTTCCACTCCTGATCGTCCATGGCGGTGATGATGCGGTATGCGATCCTGACTGCGTGAGGGATTTGTACCAACGCGCTAGCAGCTGCGACAAGACGATCAGAATTTACCCAGATATGTGGCACCAGCTGGTCGGCGAGTCGACGGAGAACGTTGATCTGGTGTTTGGCGATATCGTCGACTGGCTGCAACGGCGAGCAACCCCATGTCGTGACGGCGCGTGACAAAACTTGCTTATTCCCAACG	6.89117	126.928	4.20312	0.00174975	0.0204466
XLOC_009897	Locus_6414_Transcript_1/1_Confidence_1.000_Length_960:3-960	GTGAGAAGGAATGGTTGCACTGCTGAAGAGGCGGAACTTCCATGGCTATTCCATGAAGAACACCTGCAGGTAGTGCAAGCACAGAGATCGGTGTTGAATTAAATACAGCAGGAAACAGGAGGCGGATAGATTCGTACCAGCCCACGAGACAGTTGGATTAGATCCCTCCAGGCAGTTCTCTCCGGCAACATCTCTGCAACCGACGCTGAGACTGATCCTGATCGTTTCCTTGGTGTTGTTGCGTGCGACAACTTCCATGGAAATGAAATCACGAGCTCGAACTTCGATGGCCGTCGAGTCAGACCTAGCAATCCGAAAGCCAAACGTCAATGGATCGGGAAGCAGCACGTCCATGATCGAACATCGCAATGCCGCGGCAACCTCTGCTTCGTTGATGCT…	4.20121	77.5323	4.20592	0.00127074	0.0166136
XLOC_010792	Locus_7386_Transcript_1/1_Confidence_1.000_Length_684:0-671	TGAACGATTCGTCGTCCTCCATGATCTCCGTTTTGCTTGTAGATGATATGATATGATATTCTTTCAGCTGCGATGGCAAAACAAAACGACAACCAGATGCAAGCCGGTGGTGGTCACGAGAGCGGCGCAACGTCGCTATCGAGGTTTAAAGTCAAAGACGTTCGTCGTGCCACTGGCGCTCTGATCATCCTTGTCCTCATCCTCGCAGGCCTCGTGCTTCTAATATTGTGGCTGACTTACAGACCCCAGACACCCAAATTCACCGTGATCAGCGTCGCCATCTACTCTGTTAACGTCTCATCGCCGCCCTTCGTATCCACCTCCATGAAATTTGATATTTTGGCGAGGAACCCCAGTAGCAGAGTCTCAATCCTGTACGACGGGTTCACAGCTTATGTT…	2.06289	38.1108	4.20746	0.00165833	0.0196539
XLOC_000314	Locus_10338_Transcript_1/1_Confidence_1.000_Length_216:0-211	CTTCTTGTCAGTGTAAGCAGGGGCAGAAGTAAGAATCAATTGTAAGTTCCTCGCAAATTCACCAATAACCAAAGAGCAAGTATCTTTCACCGCAAATAGAAAAACAAACGGCTATGGAATGTACAAGCTGGAATTGCCGTCGGTTGATGGAATTGCTTGTGCGGAAGCAGCAATCACTTCTTCTTGCGAGGCATCCCTCTTGTGGAGTTCATCAAA	9.0544	167.588	4.21016	0.00628669	0.0460524
XLOC_002663	Locus_13153_Transcript_1/1_Confidence_1.000_Length_697:14-693	ACTCTCTTCTTGGAGGCGGAAAAGTTGCAGATGCGCTGTTATGGAAGAACGCAAGATTCACGACTGTCATTGTTATAGGGATGACAGCTCTATGGTTCATTTTTGAAGTGGCCGAGTTCAGTTTAGTCACTTTGCTCTGTCACTTCTCCATCGCCACCCTTCTTCTAGCGTTCATATGGTGCCATGGACGACAATTCTTTTATGGGAATCCTCCCGATTTTCCGAAAAGCATCTTTGATGAATCCATCTTCCAAAAACTAGCGTCCGCCATTTTTTTCATGCTCAATGAAGCTCTGTCAGATCTGCTTCACATAGCCCGTGGAGAAGATGCTTTCCTCTTCGTCCTGTCAATTGTTTGCATGTACATGTTATCTGTGATAGGAAATTACGTATCCTTGA…	2.14099	39.676	4.21192	0.00158024	0.019277
XLOC_002089	Locus_12456_Transcript_1/1_Confidence_1.000_Length_601:4-592	ATAGTGATGATCGTCCTGCAGTTGATGTTTTTATTTCAGGCTCTGGAGAAATTCTTGAAGGGGAAGATGATGGAGTGATAAATTATCTTAAAGATGGTGATATGCTTCCTGATTGGCCAGATGATCTTGTCGAGAACTCTACTGATCTTCAATGGTGGATGAATGCTGTAGAAACAATCAAGGCTTTTGGCAACAAGAATTACGAGAAGGAGGATTATCTGATGGCTTATCAGAAGTATCTGAAGACCTTACGGTACCTTGACTTTTGCTGGGTACAAGAAGGGATTGATAATGAGACCAGCAAATCTCTGAGATCCACCAAGTTAATAACGTACAGAAACATGTGTCTTTGTAAGCTAAAGCTGAAGGATGCAAAAGAGGCACTAGAGATTGCAAAGA…	0.974618	18.1576	4.21959	0.0050382	0.0401964
XLOC_008055	Locus_4382_Transcript_1/1_Confidence_1.000_Length_774:47-773	GTGGTTTTGAAGTTGATAGTAATTTTGTTTAATAGATGAACAAAAAACAAACGAATAATTTTGAAAAAAGAAAAAGAAAGACATATTCAGTTATAGGCTCAGAGAAATAAAAAATAAAAGGAGAAAAAACAGAAATTAGGTGCCTAAAATAGGGTAGAGAATATCATAGTGACCTGGACGATAGAGCAGGGTGATGAAGGGAGGGCTACGACTGATAGTGTCGGACTTGGAGCTAGCATAGGCAGGGTCAGGGTCAGGGTCAGGGTTAGGGCTAGGATTGGGATTGAAGTCGTGATGATTCACACTGTCACCTCCAATCTCCTGAGGGCTGCGATCGAGGTATACTATGCGAATAGGCACGCCCAACGTGTCCGACAAAGCTGTAATGTGAATGTGGTC…	1.89776	35.4497	4.2234	0.00156587	0.0192393
XLOC_012154	Locus_8916_Transcript_1/1_Confidence_1.000_Length_898:3-898	TCGGCGGTTCAAATGATCTCTTTGACATACATATGAATTGCCACACACACACACACACACACATACACACATTTGTGTCGTGTCAGTAATAGCGAACTCCATTGCCAACAACAACTTCACCAATACAATAAGCAATACGATGTTTGTCTTTAAGAATTCTCTCAGCTGCTTCTTGAGTCACAACAAGAACCATCCCAATGCCCATATTGAATGTTCGTCTCATTTCATGATCTTCAATTCCTCCAACCTGTTGGATCCAATTGAAGATGCCTGGGACTTGCCAAGAGTTTGTATCTATGGAAACTCCAAGGCCTGGAGGAAGGATTCGAGGTATGTTGTCTGTGAGCCCACCTCCAGTTATGTGTGCTATGCCCCTCACACCTCCTTTACTAATCAAAT…	4.84844	91.0423	4.23094	0.00121353	0.0161181
XLOC_011311	Locus_801_Transcript_2/2_Confidence_0.750_Length_856:11-739	GCCATGAGCGCAGGTGCAGCGGAAGACGATGGAGGGGGAGCGTTCCGAAGAGCGAAAGCGGGAAGCGAAGAAGATGCGAATCGCGGTGGCTTTGGACGACAGCGACGGGAGCTTCTACGCCCTCCAATGGGCGCTTGATCACCTCGTAGATGGCAAGGGCAAGGAGGAGGTGAAGGAACCTGAGTTGGAGTCCGGCATGGTCACTCTGATTCATGTTCAGCAGCCTATCCAACCGCTCATCTACCCGATCGGCCCTGCCGGAGCAGCTTTTTATCCGATGGGTTCGCTATTAGAATCAATGAAGAAGGCTAGCGCGCAACATTCCGCCGCCATACTGTCTCGCGCGCAGCAGATGTGCAAATCCAAGACGATCAAAGCAGAAACTCTGATTCTCGATGG…	40.2637	758.938	4.23643	0.00390099	0.0340704
XLOC_012963	Locus_9884_Transcript_1/1_Confidence_1.000_Length_1106:12-1102	GGGAGCGATCATCCCCGTCATGATCACCGCCACGATCACCATGATTGAGAACGACTCTTCGTCTAAAATCTGCATTCCATTAACAACCAATCCGAAGCTCTCCGTCTCAGTTCTTATGCGCATAGAGAGGCCAACTAATTTAACAAGAAGGTACAAGTTGCAGAGATACGAAGGATAGTAGTAGTAGTAGTAGTAGTATTACCTTCTGATCCTTGCCAACATTGAGGACGATCATTTCAACGAGGCCTTTGGTGTTCATGAGCAAGCCAAGAGTAAGGCCATCACGCAGAGGCAGCTGGTAGAAGGTGGAAGCAATCAGCGTGCCGACAACTTTTCCCGCTGATGCGAGAACCACAACAAGGAAGAGGATTCCCCATGAATACGTTCCTCGAATAGCAG…	5.41878	102.239	4.23783	0.00135313	0.017265
XLOC_004061	Locus_14945_Transcript_1/1_Confidence_1.000_Length_322:1-295	TCCGACGATCGTCACCTTTCGGTGGAGCCATATCCAATCGTACGGCGCCACATGGGTTTTCCTCTTCTACTCGGTTGCCATCTACCTCACACTGCCAATTATGCTCCACCTTTCTCTTCCCCTCTTCGCCCGGCGCAACAACCTTAACTGTCTGGGCTTGGTTCAAGCCGTCTACAACCTATCTGTTTCCCTCATCTCGGCCATCATTTTCACGGGCACCCTGTTTTCCTCCATCGTGGAGATCCGCGAAACCAGATGGTTCTGGAACAGAACCAAAAACCCGCTCCAGTGGCTCCTTTGCTTCCCTCTTGGGATCAGATCG	5.5604	105.214	4.242	0.00291587	0.0277365
XLOC_009952	Locus_6470_Transcript_1/1_Confidence_1.000_Length_726:0-726	CCCAGGTAAAGTGCTGGTCCCATTTTGGCATTCTCTTGTCTCGTCAAAGGGAAGATCAGCCACTTCTGCTACACGGGAATTGCGGCGAAGCAGGCGAGTTGAAAAGATGGGTGATAGGCCAACTTGTATAATGGTGGCCGTGAACAAGTCGACAATTGATGGTTATTCGTCCCCTTCCATTAGCAGCATGGGGGCTTTCACTTGGACTCTTCAGAAGATTGTTCGTTCAAACACCTCGCATTTCAAGATCTTCTTGCTCCATGTTCAAGTTCCCGACGAAAATGGTTTTGATGACATGGACACCATAATTACTTCTCCTGATGATTGCAAAAGCATGAAGCATAGGGACAAAGCAACTGGACATCTATTGCTTAAGCACTTTGTTGAAACATGCCATTC…	6.2062	117.72	4.2455	0.00116475	0.0155773
XLOC_007449	Locus_3680_Transcript_1/1_Confidence_1.000_Length_391:0-390	TAACTATTTCTCCGGCTACATATATCTTCCAGCAGAGTCGCTAAAATCCTCTTTTTTTTTTCCCTTGGATTTTCACTCTAAGCCTTTCATCTGCGGAACTGAACTCTTGGTTATGATGTTACTCTAATGAGCATCATGGAGCACTAGAGAACTTCTTACCCTCTTTATCTCTCTCTATGTCTCTCACTCTCTCGCTCGCTCTGTATATCTATCTCTGTTTTTCTTTTTCGTTTGATGATGCTGCTGCTCTGCTCAAAAGCACGCCTCCTTCCTTGAAGATGGATTTGAATGGGCGAACAGGTGAGGGATAAGAAGAGGAAGAAGATTGTGGAGTTTTATGTTGCTTTTGTTTGGTGTGGCTCATCATCTTGCAAATGGCATGGCACGAAGA	1.57003	29.7892	4.24592	0.00655162	0.0469717
XLOC_005086	Locus_16404_Transcript_1/1_Confidence_1.000_Length_419:2-419	CGCCCATCTTCTGCAGCATGTTGGTGTTCTTCTTCTTCTTCTTATTGGGGGAGTCATCGTCCACGTCATCTACGAGGGAGCCGTAATGGCAATCTGGAGAACTCGTGCTGCCGACAAGTTTTCCATTATTTTCCGTGGAAAGCATCGTTGCAGCAACTTCTGCTGCTTTTCTCCATTGATTTGACTGCACTTTCAGCCGCCTTAGCTCGACCTCCATTTCTGCATTGGCTGCCTGAGCAGCATCAAGCTGTTGGGTCTCCCATGGCGTCCTCTTGCCGCTTTTCTCCGCTTCTCCTATCAAATCCACAAAAACTACATCATGGTTTTCTTTATCCTTACCATATTTTGCATTATGGATTTCTGTCACGAGCAATTCGTTCTGATCTGCAAGACTCTGCA…	1.62377	30.9551	4.25276	0.00520146	0.0406564
XLOC_006908	Locus_3055_Transcript_1/1_Confidence_1.000_Length_1239:7-1239	CCCTGCCGCCTTTGAACCACGCGCACAACGGCGGGTTTCGTAGTTTTGCGTCTCAGCCTCGCGGGTTCGCTACTCAGGACGTGCGGGCCGAGGAAAGGCAGGTCTTCGAAGCGCGGACGCTGTCGGTTCCATTGCTTCCGAGGCAGCTCGGCGACGATTCCATCATGCTGGGCCCCCAGGGCGGCCTTGCCAGAGGGATGTCTAGCAGAGGGTCATCCACGGCCGCAGGTGCTCATCTTGCTGATGTTTCTTCGAGCCCGGGGGAGGCGAGAAGAACCGCTGCTGCTTTAAACGGCTTTGGCTGCGTCTCTGAAAGGTCAACCCCCGGTTCAAGGGCAGATCACATTCCGAGATGTGCTCCCGAGAAGAATGCCGTTCTCGCTCCCTATGATCATGCGA…	12.2671	234.149	4.25456	0.00254487	0.0254531
XLOC_008437	Locus_4853_Transcript_2/2_Confidence_0.750_Length_1411:233-1403	TGGATTTTTGCTTTTAACTCACAGATTTCAGATATGGATAGCACTTGTACAAATATCAGATGACAGCAGCATCTTGGTTTAAAACGCCGACAGTGATAGTTCGTTGGTAGATTACCAACGCAAAATTTCCCTGCCGATATGCAGCAACATCGAGAGGACCTTAATTCTTCTCCGACGAGCAGGATCGTTTCTGGAAATGGAAGAAGCATACGGGACGGCAAAGTGAGAGATTTGGTTGCAGACAAGAGAAGGCTAGTGGAGGTTCCATATACTGCCACTCTGTCCCATGCGATGAACGTGCTCGTGGCCAACGACGTGGTGGCAGTTCCGGTGGCTGCACCGTATGGCCACTGGATTGGAGCAGGTGGTTCAGCTATAATCGAATCGGATAAGCAGACG…	9.20621	175.812	4.25529	0.00191597	0.021526
XLOC_004802	Locus_1598_Transcript_1/1_Confidence_1.000_Length_500:44-499	CGCCCGAGGCTGCACAGGCTGATCACGAGGACAACAGGTAAATTTTTTTTTTTCTTCCACCAGCAAAATCCACCGCCCTTTTATTAATAATTTTTTTTTACTTCGGTTCTTGTTCTTCGGGTCGTGGCGTCATCAAGTCCTTTTCGTTACCCTGAGCAAGAAGGAGAGATGAAGCATTAGAATTAGATGCAGCGGGCATTTGGGAAGATGGACAAAAGATGTGACAGCAGTCCGTGCATGCGGATCCAACGCCAACTCCAGCACCGAACGCCACAGAAGCCCATCGCGTCACCGGGCTCCTGAACAAGAGGAGGCCTCCGAAACCGCCGGCCAAAGAAGAATAAACGAATCGTCGGAGAGCGAGATCCATACATGCGTCCCATTTCGCGTCCACATCTA…	17.094	326.814	4.25691	0.00123883	0.0163177
XLOC_001688	Locus_11945_Transcript_1/1_Confidence_1.000_Length_571:6-542	CTGAAGACAGCACAAGGCCATCCTATGCTGGTTGAATTAAAAAATGGGGAGACTTATAATGGGCATTTGGTAAATTGTGATACATGGATGAATATTCATCTTCGAGAAGTTATCTGCACTTCTAAGGATGGAGATAGATTTTGGCGGATGCCTGAATGCTACATTCGTGGAAATACCATCAAATATCTTCGAGTTCCTGATGAGGTGATTGATAAGGTCCAAGAGGAGACCAAGAGTCGTGCAGATCGGAAGCCACCAGGGGTTGGCAGAGGAAGAGGAAGAGGAGGCCGGGAGGACAACGTTGGGCCAAAGCCATCGAAGGGAATTGGTCGCGGGCTTGAGGATGGAACCGGAACTGGTAGGGGAGGCCCTGGAGGCCGTGCCCGAGGTGGCCCTCCT…	3.62004	69.2438	4.25761	0.0012852	0.0167047
XLOC_003400	Locus_14095_Transcript_1/2_Confidence_0.667_Length_509:19-450	TGCCAGCGTGGGCAGTGCCGAGCCAATCAGCGGCGGGGGCTTGGTGGGGAAGGAACTGCAATGTACCGCAGATTCAAGCTTCATCCAAGACAGCAGCACGGCTGATGCTGGCACCCACAAATACGCTAGCCTGCGGGTCCTCTCGGTAGCAAAGATGCCCGCTTTTCCTGCCAGAGCACGAGGCCGGGGAGAGAAGGAGAAGAAGAGGCGGGGGAGGAGGAAGAAGGACAAGGAGGGAAAGAAGAGACAGAGACGCGAAGATCCTGTGTACTTGGAAAGGAAAAGGCTGAAGAAGGAAATGAAACACAAGGAGGAGGAGTTAGCTGCCGGCTTGGCAGGTGCCCAGCTCAATCAGAGCCAGCCATCTGGTTCTCAAGCTCAGCCAGCGGCTCCGTGCGA…	2.11117	40.5399	4.26323	0.0032271	0.0298213
XLOC_006823	Locus_2957_Transcript_1/1_Confidence_1.000_Length_832:1-832	GGATTGGACATGGGTTAGCGTAATCTTATTTGGAATAGGATTTGCCTTAGGTTGCTGGATTGGAGCTTATTGCCCTTTTATATTTGTTCGAACGAAAATGGCTTGGATTACTCCTGCACGACAGAAAAAGAAAAGCAAGTCAAATGTTGCTCATGATATGGAGAGGCTTGCTGATATTTACAACGATTTCAAAATGATTTTGGTAGTGAGGACTGATCTTAAAATGGGAAAAGGGAAAATTGCAGCTCAGTGCAGTCATGCAACTTTAGGCCTCTATAAAAAGCTTCTTCATCATGCACCAAAAGCATTAAACAGCTGGGAGATGAGTGGACAAGCAAAAGTGGTTGTAAAAGTTGACAATGAGGAAAATATGCTTGTTTTGCAAAAGAAATCAAAATG…	3.33313	64.0268	4.26373	0.00108868	0.0151882
XLOC_000882	Locus_11008_Transcript_1/1_Confidence_1.000_Length_423:9-423	GATAGAGGTCCACATGTTTATTGGTTGGAGAAAGGGACGTCCGATGGTAGACCCGATGCCATCCTTAATCTCATCCATTATGAGGATGCAGCTTCACTGTCTGTTGCAATCTTGGAGAAGCAATTTAAGGGTCGCTTGTTCTTAGGTTGCGATGATAATCCATTATCAAGGCAGGAAGCAATGGATGTGGTTGCAAAATGTGGAAAATATGGCAACAAGTTTGGGGGTTTTACTGGAACTACTGGTGGCTCCTTGGGTAGGAGATTAAACAATCGGAAAACACGCAACGAAGTTGGATGGGAGCCTAAATATGTGGGTTTGGCTCATTTTCTTGGACTTCTTTTCTGATGATTGGTTGGCATGTACAATTCCTTGTTCCATTATGAAATTGCTTTCCAT…	3.67333	71.0446	4.27356	0.00171187	0.0201248
XLOC_011992	Locus_8739_Transcript_1/1_Confidence_1.000_Length_715:15-646	ATTAGTTTGAAGGATATTTCCACGGGCTCTTCTCTTATCTCTCATTCAGTGGCTGACGAGGGATCTAGAACTGGATTTAAAGGTCCTGGGATTTCAAGTTCCTTCTTTCCCGATAAGAATTTAGCCAGTGAAAGTGGAGGCCAGCGGGTGGCCGGGGGTTGTTTTGTAAATCCAGAATCAACTCCTTTAAGAAGAGAGGGCTTAACCTCCATTTCTCATCAGATGACTATATTTTATGGTGGTCAAGCACATGTTTTTGATGAGGTGCACCCAAACAAGGCAGATATCATCATGGCTTTAGCAGGATCAAATGGAGGATCATGGACAACTTCCTATTCTCCTGGTGCCAGGCCTGCTAGTGGAAGTCATGTGAACGGAGCCGAAAGTGAACCTTGTGGA…	5.01137	97.213	4.27787	0.00104976	0.0148211
XLOC_002562	Locus_13020_Transcript_1/1_Confidence_1.000_Length_202:0-202	GCGCAGTCAAGTGGCGTTAGCTCTGCGTCAGGGATGCCACTTGCGAAGCTTCTCCCGCTGGTGGTCCACACGGGTTTGTCTCTTCTCAATGAACCTGGGCAACAGAGATTCATTCACATAGTCACCAACCTACCTGCAGTCCAACTCTTCTTCTCTTTGCTTTTTGCCGACCACCAGCCCTCCTTCCCATGCTAGCCGCCAA	40.9547	797.131	4.28271	0.00118461	0.0158065
XLOC_007563	Locus_3810_Transcript_2/2_Confidence_0.667_Length_1597:25-1582	TCTCGAACTAATAATGGAATCAACGCATACATGGCATCTATTATGATTTTTGGGCAACCAAGTGAACAATGATGACAAATATAACTCGAATAAAAAGACGCTTTTCTTGGACCTCCTCCAACTGCTGAGAAAAAGCTTGTCAGAACATCACATCCACGTTCATGACACTAAAATCACTTTGGTTACTTACAATTTTCAACAGCACACTCGTTTGATCTTTTCTCAGGTGCAGAGCAGTCTCTAGCACGTGCACATGCGGGACAAAACCAATCCTCCTCGGGGACATTTTCCAGAGAAGGATTGCAGCAATCAATATGCATGGCTATGCCACAGCCAACAGATCCACTCTCATTGCCACATATCAGCATGACCTCTTCCCTGTCATACTCTCCACAAACT…	4.3849	85.5048	4.28539	0.00136228	0.0173438
XLOC_000157	Locus_10169_Transcript_1/1_Confidence_1.000_Length_837:12-837	GCCGGATCAAACCCAGAAGAAGCTGATGATTCCTTGACAGCGCAGAAGGAGGAAGATGAAGCCGCGCTCCAAGAGAGCGTGGCTGCCGCTGAATCAAATTCAAACCCAAAAGAAGAAGCAGGGGAAATCGACGATGCAAATGCTGAAAAAGCTCATTCTCTGAGTTCATTCCGGCAACTTTCACGTAGCCGGAATGCTTTCTCCGGGCTTGCCGGGACTGGTGTTTCCATGGCTAACGTTCCGTGTGATCCTAGTACGCCGCCTGGTTCCGCACCCAACTTCAAGTTCCCGACCAATGGGTCTTCTTCTTCCCTTTCCTACAAGCTGGGCCCGCAAATCATCCCGAACAGCAGCAGAGAGGGTGGTTTGCCCGTGCTGGAGGTTCCGCTGGAGACCGGA…	6.60101	128.836	4.28671	0.00113526	0.0154306
XLOC_009754	Locus_6264_Transcript_1/1_Confidence_1.000_Length_1345:0-1268	TAGAACACCATTTTTATAGGAGACAAATAAATACACTTATACTTTACACATTCATATATTTAGCATTGCGAAAAAGGTAGAACCTTTGATAAAGTACTAATGGGATGACACAACTAAAAGCTTCACATTATCAATGACCGGGCCACAAAGGGAGCCTGAGTGGCCATTTCTCATAGAATAGTAGGAGCTAAAGAAGGAGATCCTTGTGTGAGTGGAGATGGCCTTGAACAGAAGCACGGCGCGCTTGAATCCGCCTCTTCCGTCGGACTGGTAGGGAACTACAGTCCTGTCTCTTCCAGCACAGACGACGACCGCCATGGATCCGGCACAAGAATTTCTGGCGTCGCCGACGCTGACGGAGAGCGCATACGCCTTGCCAGGCACGGTCCTTACTATCTG…	20.5786	402.172	4.2886	0.00364058	0.0323936
XLOC_010634	Locus_7208_Transcript_1/1_Confidence_1.000_Length_731:0-692	CCCTTCTGCAGGTTTTGTAGCTCGCATCCCATTTGACAATGGGTTGCTTTCCTGGTCACAGTTTAGCAGCATGCTTTCCAACTGCCCACTAGCTGCAGCCACAAGCCCAACAAAAAGTGCAGAAGGTTTTCCAGGCCTCGATTTGAACTCAGGGTGGAATTGCGTGCCAACAAAGTAGGGATGATTATTTAGCTCCAGAATCTCCATTCGCTTGCCAGTTTCATCTCTGCCAACAAATGAAAGACCAGCACATTCAAATTGAGTTATCATTGAAGGATTGACCTCATATCTGTGTCGATGTCGCTCATCCACATAGAGGGCACCCCCATACAACTTTGCAGATTTGCATCGTTGATCCTTGAAGTAAGTTCTTCTTGAACCCAAACGCATAGTTCCTCC…	1.20666	23.6034	4.28991	0.00229907	0.0239391
XLOC_011115	Locus_7802_Transcript_1/1_Confidence_1.000_Length_680:17-675	CTTCGCCAACGAAATCATTTTTGTTGAATCCTGAGTATCAAACAAGCTGCGATGGAAGATCAGCATCTCCAATCGAGCAGGACATCCCTGGAACCGACGACAAGTTGACTAGGCTTCTTAAACGACACAATGTGGCTGCTTGCCATGAAAGCCGTGACTCTCTCAGAAATCATAATATCTTCCATTTGAAGTTCTTGCAACCTTTTCACATATTCTGGAACATGCGAAAGATCCCACAAGATGGCCACACCACAGGGTTTCAGAACCCTGACGATCTCAACCAGCACCCTCGTTCTCTCCGCTGCGGCCTCCACTGTTGCGTAGCCGTGCTCTTTTCCCACAGTGTGAACAAACATGGCCGACACCACCACATCAAAATAGTTGTCGCCGAAAGGCAAG…	1.65018	32.2797	4.28993	0.00170964	0.0201248
XLOC_002200	Locus_12593_Transcript_1/1_Confidence_1.000_Length_467:43-467	GTTTCTTTTGGAAAGAGAAGACATGCTGCTGAAATTGTTTCCCCATTGTGATCTAATGCCAGGTGCTGGCAGATTGATCAGACATCTTCATGCCAATGGAATACCAATTTGTGTGGCAACTGGTTCTAACGAGAAACATTTTGAATTGAAAACAAAGAAGCACAGAGATGTGTTTTCTCTGATGCATCATGTTGTTCTTGGAGATGATCCAGAAGTAGAACACGGGAAGCCATGTCCAGACATATTCATGGTGGCAGCAAGAAGATTCGAGAATGGATGTGAAGTGGAGATGAAGAAGATTCTCGTTTTTGAAGATGCCCCTAATGGTGTTCTTGCAGCAAAAGAAGCTGGCATGAATGTGATAATGGTTCCTGATGCGATGTTACATATCTCTGCTAC…	1.45173	28.4034	4.29022	0.00535707	0.0412643
XLOC_007021	Locus_3187_Transcript_1/1_Confidence_1.000_Length_786:6-773	GAGCTTATTTATTGTCGACTTCTCTCCGACTGCACGCGTCTGTTCGCTGTGGACAAGAAAGTCTACTAACCAACAACCCGGGAAGAAAAGCAGGCATTGCCGGCAGGACAGCAGCTTCGCCGTCGTTTCCACGATGACCACCAAACTCTACATCGTGTACTACTCAATGTATGGCCATGTGGAGAAACTAGCAGAAGAGATAAAGAAAGGGGCTGAATGTGTGGAAGGTGTGGAAGCGAAGCTATGGCAGGTTCCTGAGACTCTACCAGAAGAGGTGCTCGTGAAGATGAGCGCACCCCAAAAAAGTAATGTACCAGCCATCACACCCAATGATCTAGCCGAGGCTGATGGTTTTCTGTTCGGCTTCCCTACTAGATTCGGCATGATGTGTGCTCAGTT…	5.54678	108.901	4.29523	0.000944982	0.01381
XLOC_012330	Locus_9118_Transcript_1/1_Confidence_1.000_Length_531:0-528	GGCTGCTGTCGAAAAAATACCCCAACGTGAAGTGGATCAGGCACATCCACGTGCCCCTCATCCTCGGAGCCACCGCCGGCATGCCGCCGGCCAAGGCCGTGCACTACATCTCTTGGGGAGCGGTCGGCATCGTCTTCAACTATTACATTTACAAAAGATACAAGGGATGGTGGGCCCGACACAACTACATCCTGTCGGCCGCCCTCGACGCCGGCGTCGCCTTCATGGGGGTCATCGTCTACATGGCCCTCCAGAACAAGAACATCTACGGCCCTTCGTGGTGGGGCCTTTCAGCCTCCGACCACTGCCCGCTCGCAAGCTGTCCCACTCAGCCGGGAATTCACGCCGGCCAGTGCCCCGCCCTCTGACCAGATAACTTAACATTTTTTTACGGCACTT…	4.36814	85.9904	4.29908	0.00108676	0.0151882
XLOC_007168	Locus_3346_Transcript_1/1_Confidence_1.000_Length_1257:3-1257	TGGGTTCTCTGAATTATATAAACAAATCGTAAGGAGAAAGAATAGAACAAAAACAGAAGCGAAGTTGATAATGGAGTGAGATCCGCGAGTTCAGCTGGGGAGGATGGTGCCGACGTAGCCGACGCCGGTAATGAAGAAAGAGATGGTCTGAACGAAGAGGTAGACGAAGTAGTTGTGCTTTCCGTGAACCAGATCGTAGCAGCCACAGAGGAAGAGAAACGCTGCAAACCCGAGCTCCAGGAAGTTGAGGCGATCTGCAATCTTCAGCAATCGAGATCTTCTGGTGGACTTGGCGCTCTTGTTCTTCGCAATATCAGTCGTCTTCTGAAGCGTATTTCCGAGTTTCTCTGTCACAACCCATTCGTTAGCTCTGCCGGCTTCCAGCAGTCCGATCAGCGA…	6.49291	128.223	4.30364	0.00162474	0.0195222
XLOC_003747	Locus_1451_Transcript_1/1_Confidence_1.000_Length_582:22-578	GTGATTGATTGATAGATTAGTTGTGATTTTTTGTAGCAGATCAAAATCGTAATGGCGGAAAATCCAACCAGCGTCTCGATGAGAGCTGCGAGCAGCAGTAGAAAAAGCGTGTATTCCGTGGAAGAAGCGAGTCCGATTGAGTGCTCCGGAAAGTTGTGCCGGTCCTGCACGGCAGGTGTCGTGGCAGACTGCGTAGCGATCTGCTGCTGCCCTTGCGCCATTGTCAATCTCCTTGCTTTTGCCTTCCTCAAGATCCCATGGAAGGTGGGAAAGAAGTACTTGCAGTCGGTCAAGAACCGTAAGAAGAACAATTTAAAAACTCTAGAGAATCACAGAAGCTTCCATGGATCCCAGGATCCCGAAGGCCAAGTAAGCGTGGTGTTCGCCCAAAATTTACCT…	2.0494	40.5861	4.30771	0.00170748	0.0201248
XLOC_005836	Locus_1904_Transcript_1/4_Confidence_0.250_Length_653:0-582	TTTTTTTTTTTTTTTTTTTTTTTTTATCTAATTTCTCAAGGAATATGGAATAATGCTACTTACATCAGTTCGACACAAGAGTATGAAACATTACTTACACATGAGAGGTTCTCCCACCTATCAAGTTGGTCTTTTGGGTAGGACTCTCCAATTGGGCTTGAGAAAAACACAAAACAGCAAATACTAAAGCATTTTGGAAGATCATACCCCATGCAAGTCTACAAGACTCTGTTCCTGAATTTTGGTAGAACCGAGGAGATGAGCATTCCCACCAGCAGCAAGGCTATTAGCTTGAACACAACATGAAGAGACTAGATTTTGAACCCTTCTGGGAAGTTCTGCTCCAGCTCCCCTCAGCTGTCTGGAAATGGCAGCCAACTTGTCAGCCAATTCCACTTC…	1.16678	23.2089	4.31407	0.00327551	0.0300779
XLOC_007742	Locus_4015_Transcript_1/1_Confidence_1.000_Length_457:0-441	GCACGGCTCACATCAAGTTGTTACAAATTATCTAATGCTATAATATAAAGGACCGGTGACGGAAACAACTCAATAAGTATACAGAGTACGGAAACAAGCGACGAAAAATAAAGCCAGGTCTATTCATGAAAGCGAGAACCTCACACAGGGCTTAGCAGCTGGTACAGATGAGGCTTGGGCTCCGAGTTCATGCCGATGACGATGATGAGAGGAATGAACCCGTAGTGAGCGACAACTTTGGCCTTTCCCATTGCCCAGTTGCTCCAATTCTTCAGGCACTTCACTCTCGATTTCTCCATCTTTGTTCCTTTCCGTCCATTTCCACTACTTTGCCCTTTCGTCTTGAGGGAAATCCTAGGCGCCATCCTAGAGGCTCCCCGTCGGCCAACTCCTCGAACT…	67.6564	1347.13	4.31552	0.00275775	0.0267562
XLOC_008374	Locus_4779_Transcript_1/1_Confidence_1.000_Length_572:48-572	CACCTGACTGCTGTCTCTCCTCTCTCTCATCTTCCTTCACCAAAATATTGACCGCTGAGTTTATTGTTTCACTGCTGTGGTCTGAATGCTGTGTGCTACACGTGAACTTGCATGCAATGGAGCAGAAGTTATTCACGGAGCTCTCAAAGAAACACCCACAAAAATTGCAGGAACCCTTCGATCTTCTTGGGTGTTTGACAGATTTCAGCCTGGGCCGTGGTTTCAAATGAATAACCTTCTCCCCACAGAACAGATAAGTCTGGATTTCAGAGCAATCTAGGTGCTCCTCTAGGTGTTGAAGTCGGACGACAATGTTGGAAGCGTACTTGCAGATTTGGAAGTGTCGATGATCATATCGCGTGTGATTGCAGTGCATTGCAGAAGTGTAATTATCCAATC…	1.41849	28.2939	4.31806	0.00310972	0.0290124
XLOC_008551	Locus_4983_Transcript_1/1_Confidence_1.000_Length_370:6-370	GGAAAATTCTTCGAGGAGACAATGTGATGATAATGAGGGGCAAGGATAAGGGCGAGATTGGTTTTGTTAAGAAAGTCATTCGCTCTCAAAATCGTCTCATTGTTGAGGGAAAAAATCTTGTGAAGAAGCACGTCAAAGCTAGCGAAGGCCATAAAGGTGGAATTTTTACAATTGAAGCTCCTCTTCATGCTTCAAATGTTCAAGTTCTTGACCCCATCACTGGGAAACCGTGCAAGGTTGGAATCAAATTTTTAGAAGACGGAACTAGAGTAAGAATTTCAAGAGGACAAGGAGCATCGAAGTCCGTAATTCCTCGTCCTGAGATTCTCAAGGTGAGGAAAACGCCAAGACCAACTGAAGTTGGACCTCG	21.814	435.478	4.31927	0.00100268	0.0143652
XLOC_004772	Locus_15951_Transcript_1/1_Confidence_1.000_Length_475:1-475	GTGAGTGAAGGACAATTTTCCCATGTTCTTTTTAACGAGGTAGATGGAATTAGGAAGGCTTGTGCTTCCTTGGAGGATGGTTATCTCCCACCTATCACTTTCATTGTCGTGCAGAAGAGGCATCACACTCGCCTCTTTCCTGAAATGGGGAAGACGGACAAGAGTGGCAATGTTCTTCCAGGTACGGTGGTGGACAACAAGATCTGCCATCCTTTTGAATTTGACTTCTATCTCAACAGCCATGCTGGCATTCAGGGAACTAGCAGACCTGCACACTACCATGTCCTGTTGGACGAGAATGAATTCACTGCTGATCTGCTACAAGGTTTTACTAACAATCTGTGCTACACTTATGCCAGGTGCACTCGCTCTGTATCCATAGTGCCTCCTGCATATTAC…	8.2962	166.17	4.32406	0.000936694	0.01381
XLOC_004170	Locus_1511_Transcript_1/1_Confidence_1.000_Length_1488:0-1488	CCCGAGCCGAAGCAGAGCCTCGATGCCCCGTTGAACGTGACGGCTAGACTCGGGACGCGCGAGTTCCGGAGTCGGTATGGTGGCGTTCATGGGTATCGCCGGGATCGTCAATTTCTATACAGCAGGTTTCGTCCGTGGAAAACTTGCCGGGATGACGGTGGCGCACTGTTCACGTGCATGTGCTTTCTAGAATCTTCGCAGATTGTTGCCGGCAGCCATGCTTGCGAGATAAAAATCTTTGATTCGAACAGCAACGAGGTGCTGCAGAGCTGTGCCAACCACCTGTCGCCGCTGACTTCTGTCGAGTCGCACGTCTCCGTCGAGACCCAGCTGCTGCTCTCTGCGAGTTCTCACGATGTGAACCTGTGGAATGCTTCTTCCGTATCCGGAGGGCCTGTG…	5.56087	111.49	4.32547	0.00141144	0.0177756
XLOC_001819	Locus_12090_Transcript_2/2_Confidence_0.667_Length_345:50-341	CTCTTAGAAAATGGAGAAACCCTAATCTCTTAGAAATTGGAGAAGCCCCAATCTCTTAGAAATTAGAGAAACAACACACAATATCTCAGTCATTATATAATCCAGACAGAACTCAAATTTAGTAGGCTCACCGATTTCATTGTTGGTACCCACCGCCCCTGGTGTTCTGATCTTCCTCGACGCTGGCCGTCAAATAAACAGGAGGAAAATCTGCCATGGTAAAGGTCCTGCCCTTCATCTTATCCACGTCGGCCTTCCTCAGGACGTACCGTCTTATCTTGGGTCGGTTACGGCGCGAATCGCGTGTGTAGTACTTTATGTCGAAGACAGTTTCCGGATCGGAAG	14.2902	287.191	4.32891	0.00103283	0.0147169
XLOC_010097	Locus_6618_Transcript_1/1_Confidence_1.000_Length_605:0-604	TTACAATATCCCATACAAAATTGTAGAAGTCAACCCCATCTCTAAGAAGGAGATTAAGTGGTCTGATTACAAGAAAGTGCCTATTCTTGTAGTTGATGGTGCTCAAATGGTTGATTCTTCAGATATTATAAACAAGTTGTTCGAAAGGATCCAAAAGGAGAAGAAAATCCCCAATACTGAGGAGGAAAACAAGTGGCGTGGGTGGGTTGATGATCACTTGGTTCATGTTCTATCACCAAACATATATCGAACAACCTCAGAGGCTCTAGAGTCATTTGATTACATTACTTCTCATGGAAACTTTGGGTTCATGGAGAGGATAGCAGCGAAGTATGCAGGTGCAGCAGCGATGTATTTTGTTGCAAAGAAGCTGAAGAAGAAACACAACATCACAGATGA…	1.47063	29.6398	4.33304	0.00208413	0.0223804
XLOC_012114	Locus_8872_Transcript_1/1_Confidence_1.000_Length_476:2-473	CAGACTACCAGTGCCAATCTCCCCAAAGAAAAGGTGCTTCTGAAAATCAGGAATTACTTGCAGCTTCTTGGAAGCAGAATTGATGAGATCGTTCTGGAATATGAACAAGTGCTCTATAAGCAAAGCAGGATGATGATGCGGCTGTGGAAGTACGTTTCGTCATTTTCAAACTTGCCTGGAGAGAAGCTGCAGCAGATCTATGCGAAACTGAAAGAAGAGCATGAATCGGAGCCCGGAATTTCGTCGTCTCACCATGGCGAAAATGGGAGAAATCCGGACCCAAATCAATTTAGGTTTTCTAGATCGAGAAGGAACAAAATCGCGGGCCTGTGCCCGACCCCCGAACCGGTCCCACAGGGCGACCATCAGAACTACCAATGGCGGAAACGGCATCGAAGC…	5.99188	121.132	4.33742	0.000954974	0.0138519
XLOC_006654	Locus_2776_Transcript_1/1_Confidence_1.000_Length_1345:17-1323	ACTTTGTTCGCTATTTTCCCGATGGCTTTGGGTTCAACCGTGCCGATTGGCAAAGCTCTTGCGCTATACTTTCCAGCAAGGTCGTGGCCCAAGAGCAGCCTGGCGGGATTTTCCGAGATGCTGCAAGCACAGGCAGTGCTAACCACGTGGCTGCAATTAATGGATATAAAACGGCCATGGACCTGAGCATTGTTCCGATGGTAAGTTCGGTCAGCGATGACGATGAATCCTCTTGCAATGGAAATAAGCTTCACAAACCCTTGACAATTACAGATCTGTCACCGGCACCGGCTCATGGATCGCACCTTCGGGTGGCTTATCAGGGAGTTCCGGGCGCGTATTCAGAAGCAGCTGCAGGGAAAGCGTATCCGAATTGTGACGCCATTCCCTGTGACCAAT…	4.6267	93.6695	4.33952	0.00111211	0.0152941
XLOC_007223	Locus_3408_Transcript_2/2_Confidence_0.667_Length_2349:656-2307	GTCTTTTTGTATCTTGCTTGCAAGAGGGATGGCGTGGACAAATGTTCTTGTGCTTCTTGCCATTGCGATGTCTTGCTGAGGAATTCCGTCAAGTGCAATGTTTGCCAAGGATACTGTCATGATGAATGTATCATAAGTTCAATGATATATCGGGATCAAGACGTGGATTTCTTAATGATGTGCAAGCAATGTTACAATGGAAAAGGGGTTTATCATGATGAGAACAGCAACAACTCTCCTACCAGTCCCCTGCCCTTGGATAGGCGAGAATCATCTGGCACAGCGAGCAGAGCAAAATCCACAGTGATAAAGCTTCCCAAAGCAAAGCAGAGCTCTGGGATTCTGAAAGAAAGGAAGAGAAGACTATGCAATTGGGGCGTCATATGGAAGAAGAAGAAC…	2.98723	60.725	4.34541	0.00101417	0.0144942
XLOC_006945	Locus_3099_Transcript_1/1_Confidence_1.000_Length_726:19-708	TACGTTCTTCCATGCGTTGGTAACGATGCGTATGAACCTACTCGCGGCCACCTTGTTTTGCCTCTTGAAGCTTATGATTCAGAGTCAAATGCGGTGACACTCATCCAACAACGATCACCAGTTATCAAGGGGATGATGATTGATTTCAGTAAGAGCCTGGCAGATTTTGCTGTCACGAAGGGCATGAAACATGTTGTTGTGCTTTCTAGCTTGGAATTCAGAAAGTGGCAAAAAATTGACATGTCAAGTGGGTTGCCGATATTCTACTTGTCTAGTCGGAATGAGAATGGAAGCGACGAGCTGTGCGAACAACTGGGATGGAAAAGGCTGGAGGAATATGACCCTCGCCAAAGATGCTGGGAGCATCTCAATTCTTTAGTGAAAAGTGATGATGCTGCT…	3.14558	64.0497	4.34779	0.000944221	0.01381
XLOC_001784	Locus_12048_Transcript_1/1_Confidence_1.000_Length_653:5-641	TTCTTGTTCGGTCACAAGGCAGAATGTCACTGGCACCCATTACAACGACGATCTTCCTTATTCTCACTGGTGCCCTTTCGTTGCCGGCGCCCTCATCATCTTCACCGCCAGTTTCTACTCCGGCTCAGGCGCCGGAGATCGCCGACGACTGTCTGACAAAACTGGCGAACCTGTCAGATTGCTTGACTTATGTTGAGGAAGGGAGCAGGCTGAAGGCTCCGCATGCGCCGTGCTGCTCAGAGCTAGCCGGATTGATGGAGAACAGCCCGATCTGCTTGTGTGAGATGCTTGGAAAAGCGGACTCCTATGGATTTAACATTGATCTTCAACGAGCCACCCAACTTCCTTCGGCATGCAGAATGACAGCTCCTCCTGTTACTCTTTGTTCAGCAATGGGTT…	2.9722	60.5632	4.34884	0.00100108	0.0143652
XLOC_007638	Locus_3893_Transcript_1/1_Confidence_1.000_Length_1513:4-1487	TAGAGAGAGCGGGAGGGAGAGACAGAAGGAGAGAGAGAGAGAGAGAGAGAGAGAGAGAGAGAGAAATGGCAATAGCAGCATTAGAAACTAACAAATACTACGAATACACTGACCCAGATAGACAAGATGCCAGTTGAGCGCAATTAACGTCAGCAAATTGAGAAAGGCAGAGTAGGAATTCAACCGCATCAGCTTCTCCTTCTGTTTGATGATTTTAGATAGAACTTCATCTTCCTCATAATTATCTCTAGCCACTCTGGGAAACTGGGTCCTTGTTGCAGAGGCAAATGATGATTCAGTTAGCAGACGTGGTTCCCCTCCCCATCTATGCTCAGCATAAACACTCTCCCTTCCTCTGCTTTCTTCTTTCTGGATCTTATATTCCTCAACCATGACCTT…	2.67236	54.4577	4.34895	0.000926642	0.0137838
XLOC_000182	Locus_10194_Transcript_1/1_Confidence_1.000_Length_733:17-733	CAAGTGGCGCCATGATTTCTTGGTTGTTAATAAATGGTTTTCTCTTCAAGCCATGGCTGATATTCCTGGTAACATTGAAAATGTTAAGATGCTCTTAAATCATCCCGCATTTGACTTGAGGAATCCAAACAAGGTATATTCTCTCGTTGGAGGATTTTGTAGCTCTCCTGTGAATTTTCATGCAAAAGATGGATCTGGGTATCAATTCTTGGGGAATATGGTATTGCAGCTCGACAAAATAAACCCTCAGGTGGCATCCCGATTGGTGTCTTCTTTCTCAAAATGGAAGCGGTATGATGAAGGGCGACAAACCCTTGCCAAGGCGCAGCTACAGAGGATCATCTCTGCGGAAGGATTGTCGGAGAACGTATTTGAGATCGTCTCCAAGTGCTTGGCTGC…	1.09805	22.5017	4.35701	0.00210448	0.0224623
XLOC_011152	Locus_7851_Transcript_1/1_Confidence_1.000_Length_613:0-613	CGCGCCGGGGATTGCGCACCACCGGCCTCCCATCACGCTTACGATGCACTGGTTCCTTCCAACTCAAGATTCATCTCGTCAACCCCATTTTTCTGCTCTTGGGTGGACACTATTAAACGCGTTTTCAAGGGTCAGAAAGAGGAACCCGCGGGCACCGCTCAGTCCTTCACTCTGACTCGTTTTGCTGATGAGTTGCGCCTCGCGAAGAAAGTTGGATCGTTCAACAAATTCATTTTTGGGCGAAGCAGCGAAGCAACGTTTTCTGATGCATTTGGAAAGATGGAAAGTATACTTCGATATCTGGGTGGGATTGATCCTACCGGAGAGAGTCTCCAAACAAGCCAAAAGAAAGAAGCAGCAGAACACTGTAGTTGCACATTAGCGGATGTAGAACAAGCT…	1.83074	37.5178	4.35707	0.00145947	0.0181453
XLOC_010731	Locus_7312_Transcript_1/1_Confidence_1.000_Length_587:3-583	GCTCCGATTCAGACGTTGCCACCTCCTCGATCGTGGTTAAACTAAACTGGCTCATCCTTGTCCTTCTCTGTAAGGTCGACTCAAAGGCCGACCAGTACAACAACGTCTCTCTTTCTTACCTTTTCCTCGCCAACAATCTTCACTACGTCGTCGACAAGGTTCGCACGTCAAACTTGAAGACTCTGATCGGAGAAGATTGGATTGCGAAGCACGAGAAGAAAGCGAAGCAGTACTTTTCGAATTGTGAACGGATTGGATGGAGCGCAGTGCTGGAGGCCTTGCCGGGGCTGTCGATCGGCCACTTACAGATCAACGAAGTAGAGGAAAGATTCATCCGGTTTAATTCCGCGTTCGAGAAGACGTATGGCATGCAGAATCGATGGGCAGTCGCCGATACAA…	3.48331	71.3854	4.3571	0.000972726	0.0140743
XLOC_012045	Locus_8793_Transcript_1/1_Confidence_1.000_Length_389:0-389	GCAACCAAGGCATAAATTTATCAGACGTCCAACATCAATCAACAGATTCTTCAGTGCAGCAGATCGAGCAAATCTTCATCTACCCAAGGCATAAACTTCTTCATACTTTTAAACAGATTCCACGGAGGGGCAATTCCCATTAGAAGACGTCGTAGTAACTTACAAGTAATTTCATGCTTTATTTTGCTCTCCTTGCACCTGCAAGATTGTCTTCCCACTTACAACCGGATGTTTGGCAAAGTGGCGCATAAGTTTCTTCTCCAACTCCAACAAACTGGCAGACCTCATAAATTACCACATGTAGTACTTATGTAAGGCTTCCACACGTTTTGCCATGTATGAGTCACCACCGTCATGAAGCACCGTGGCTGGGGCTTTTCCTGCCACAC	3.01321	61.7658	4.35743	0.00210238	0.0224623
XLOC_008594	Locus_5030_Transcript_1/1_Confidence_1.000_Length_443:1-440	ACGAAATGCGGCGATTGCCAATGGCTACTTCGTGGGATCGATCAACAGGGTGGGGACGGAGACGTTTCCGAATTCGTTCACGTCCGGCGACGGCAAGCCAGCGCATAATGATTTTGGGCATTTCTATGGATCGAGTTATGTTTCAGCGCCGGACGGCTCTTGCACGCCCTCGATTTCCCGCCGGAGAGACGGATTGCTGATCTCCGACATGGATTTAAACCTGTGCAGGCAGGTGAAGGATAAGTGGGGATTTCAAATGACCGCTCGCTATGACGATTATGCGCGCCTTCTTTCGCAATACTTAGAACCCTACTTCATTCCACAGGTAATATCGGATCCTTTCCTACACGAGGCGAAGTAATCTTCGTCAAAACTTGCTTGATTTGCTATTTTAACAGA…	16.0367	329.644	4.36146	0.000929784	0.0137953
XLOC_007804	Locus_4091_Transcript_1/1_Confidence_1.000_Length_1275:0-1266	TCGAGATAACGTATAGCTTGTTGGAAAAAAAAAAAGATGGGAGTTTGACTGTGATAGAAAGATCTAATAAAGGTGACAAAAAATCACACCCATCAAATACAGGTCAAATTTCTTCTGTAGCAGATTTGCAGCAGAAAGTGAAATAGTGGCTTCCAAAAGGGGAGAAGATGTCAACAAGACCTCCATAACCTCCAACAGAAGTAACCCTTGATGTGTGCAAAGCGACAGAAAATGATGATTGAGGAGCACAAGATGTTTGTGAAATAAGAGTTCCCTCCATATCAAAACAACTAAGTTGAGGTTCTGCTCCAACAGCTAAAATTTGATTATCACAGAAAACAACATCTTGTACTATTGCATGACAGCTCGTCTTTGAAATGCAACCAGAAACAGGAAGAT…	8.66634	178.237	4.36223	0.0015943	0.0193698
XLOC_002382	Locus_12793_Transcript_1/1_Confidence_1.000_Length_603:2-602	CAGAAAAGCACGCATCCCATTGCTGCAACCAATTTCGTGAATGCCAATAAAATGAATAATCATTATCTAAATGATATCTATGGAAAGAAACCGAACCCAAATCACAATGTAGGATTGAAGGCTCATCCTGTTGCTAACATGGATCAAAAAGCTGTGGCAGCTGATTTGAATATAAACTCAGCCCCGGTGGGCGGAGGAAGCAGGAACGTCAATGCAGACGAGAGTATAAAGAGAAATGACGTTATTACCATGATGAACGCCGCTGGTTTCCATGGAAATCCACTAGGTGGTGGCAATACCATTCCTTTAGCTGGTCCTTTTCGCACTCAATCCTCCAATTGTTGCTATCCAGGAGCATCTGCAACACAAGTCCCTACAGCAGGATACAACACAGTTCAA…	3.57845	73.9634	4.3694	0.000916626	0.0136697
XLOC_004634	Locus_15761_Transcript_1/1_Confidence_1.000_Length_408:32-408	CTCAAATGGGCCAGAATATAAAGTGGGCCATAATGGAAATTGGGCCAGTATGAAAATTGGGTCAAAATGGCAAGTGGGCCATAATTGAAAGCGGGCCAGAACAGAAAGAGAGATCAAATGCATAGATCAAAAGTGGGCAACTCATCTTTTTCCTGGCAAGTTTCAGCATGATCAACACTTGGGCTTGGGCCTTCGGTGAATTCAGAAGTAGAGGCATCCCTGCCCCTTTTGGGATCATCAGCATTCTCCTTGTCCTTATCAAATAAAGCTTCGTCCAATCTTGCAACGACATGTGGCAGGTGCGTCGAACCATCACTCTTCTGAGCTACAGGCTTTTGCAGAATAGACAAGATCTGAGCAGCGTCACGTAGAGGTTTGTTCTCGACACGAAAATTGTTG…	1.54069	32.1568	4.38348	0.00567421	0.0429693
XLOC_010687	Locus_7266_Transcript_1/1_Confidence_1.000_Length_335:42-318	GAGAAACTGGAAACAAAATCACAAATCTCAGGCGTAAGTTCATGAAGGTGGACCGACGAGTGGGCTGGAAGACCTCATCGATAACTGGGGACTGCACGCGGTTTTGGAATCCAGTAGTGAACCGGAAACCTTGACGCTGTGAGAACGACGAATCTCTCCTCTGGATCTGGTAATGCGTTCATCAAGAATTTCCATGTCGTCTCCACCACAGTTTCCTTCCGAATTTTGCTCTTGAAATGTGGCATCACAATATACAGCAGGAGCTTCCTCGTACTCTGCGGCATCTAAATCTTGAAGGTGTGTTCCTTTGAAAAACCTAGGGAGAAGATACCGTC	3.30798	69.0794	4.38423	0.00566591	0.0429622
XLOC_012738	Locus_9607_Transcript_1/1_Confidence_1.000_Length_560:9-557	TCGGCGGCAGTTTCGCTTCTTTTGCTTCTGCTTCTTCCACATCGGCGTCTTCTTCTCTATCCAGGGAGCCTGATGCCCTTTCAAGTGCTGGCTTAAGTCAAGCAGTTGGATGGCCTCCCATAAGGTCTTATCGAATGAACAACATGGTCAACCAGGGAAAGTCATTGGCCAGCAGCATCACTGCCGCCTGTGTTCATGGAATCGGCCACAATCCTAGTGACGCACCTGCTTCCACCTTGTTCATGAAGGTGAATATGGATGGAAGTCTCATTGGCAGAAAGGTTAATTTGAATGCTCATAGCTGCTATGAGACATTGGCAAGAACATTGGAAGACATGTTCCTCACCTCCAAACTAAGATTGGACGTGTTGAAATATAAATTGATGGTATTGGATGGAA…	4.11584	86.0864	4.38652	0.000879237	0.0133511
XLOC_008205	Locus_4565_Transcript_1/1_Confidence_1.000_Length_473:46-460	TGGTGATTGAATATAATTATTCCAACATAATTACAATAAATCTCATCAGAACTTCAATATTAAGCAAGTTGGATCAAGTAAAACATCAGAATTAATATCTTATGCTACCATGTTCAACCTGGGTTGGTGGTGCGAGGGGGAAAAAAACTAATAAACATAGAGAGCTACCTGAACTTCCTGGATTTAAGCTTGCCCTTCCATTTTTTATTATCAGCATGCTGATACTTTTCATCAATTTCATGAATCTTACGCTTCCTATAATTGGTCAAGGCATGGTCGGCGGTCAGCTCCTCGGCTAGAGATTCCTTTCTTTGTTTCTTAGTTAGCCGACTAGTAAAGAAGTCCGTTGCAGGCTCTAGTACAGTGCCCACCTGAAAATACTTTGGAAGCTGTTTCAAG…	4.81333	100.784	4.38809	0.00103507	0.0147169
XLOC_006493	Locus_2604_Transcript_1/1_Confidence_1.000_Length_732:2-707	TTTGTCTGGAAGAACAAACTTGAAATTAAATCTAGAAAAGTAACAAAAACATCAAAAAAATAAAAACACACATAAAACAAATTCCATTTGAAGTTTCAGAATGACGAGAAATCGCAGAATTCATGCACGTTTCTTGGAGACGCCAACAGTCTTTCCTCTTCGGCCAGTAGTTTTGGTATGCTGGCCACGAACACGAAGGCCCCAGTGATGGCGCAGGCCACGATGGCTCCTGATTTTCTTGAGACGCTCAAGATCATCTCTCAGCTTCATGTCCAGAGCATTGGAGACGACCTGCGAATACTTTCCGTCTTTGTAATCCTTCTGCCGATTAAGAAACCAATTTGGGATGTTGAAATCCGCAGGCCTTGCAATAACTGCCATAATCTTGTCAATCTCTTC…	35.2111	739.977	4.39338	0.00255548	0.0254996
XLOC_010511	Locus_7072_Transcript_2/2_Confidence_0.667_Length_966:31-955	CGATAATGGCAGCAAGACAACAGAAACCAGCAAGAGTAAATAAGATGCTTCTGCGAGGGAACGTCAAACGTCCGACTTTATCTTCAACGTAGGCCAACGACGCTTGTCCATCTCCGAAAGGACGGTAGTTTATCCCTGAATAGGAACCAAGCGCATAGCCTCTGCAAATTTCAGCTGCCTTTTTAAAATCTTCTTTCCCCTTCCTCTGATGACGCTCTTGAGCAACATATTCTGCAATCTCCATCCACTTGGCACCAGCAATCTCAGATTCTTGGATGTTGATGGCGACAGACCTCGGTATCAGAGCAACGAGGTACATGATATTTTCTTCTTCTTGGGAATGCCTGGTCAACAAGACTTTGTCGAACTCTGCGTCAATGCCGGTCTCCTCCTTCACTT…	1.82428	38.3529	4.39394	0.000889424	0.0134394
XLOC_006962	Locus_3117_Transcript_1/1_Confidence_1.000_Length_582:0-582	TGCCTAGGGACAATGAAAGGAGAAAGGGGAGGGCAGGGGAGCTCATGTTTCTGGAACTCTGCTACAACTTCAGATCAGTAATTTTTCAATGGCATCCTTGAGTTGTTGTATTTGTGATTTCAACTGGCTTCCCTCATTAGTGGTTACAGAACAGGCAATAACAGGCCTGGTGACGCCACAAGCCCTACCAAGAGCTTGTTTCGATGGAACAAATACATAAGGTACGTTCTTGTCTTCAGCAAGAAGGGGCAAGTGGAGGAGGATTTCAAGGGGCTCAGTGTCAGCCGCCATCACTACGAACTCGGAGATACCTCTGTTGAGTGTCTTTGTAGCTTCATTTGCCCCCTTTTTGAGCTGCTTGTAGTTGCACGCTTGCTGAATAAGATCCAAAATTGTGAT…	4.94998	104.209	4.39592	0.000803151	0.0125219
XLOC_004034	Locus_14907_Transcript_1/1_Confidence_1.000_Length_594:19-591	CAGGTTTATAAGAGATATGAAAAAAGCACAGACGTAGATACAGATGATGATGCTCGTTTTGAATTTTTTACAAAAAAGGTTTATCCAACGATGAATGAATCTTCGGAGGGGGGGATCATGTTGTTTGCGAGTTCATATTTTGAGTTTATAAAACTCCGCAACTTTCTGAAGCATCAGAACGCATCCTTTTGTGCAATTGCAGATTACACCAAGCAATCCGACACCTCTCGTGCCCGACTCTGGTTTTTCGAAAGAAGAAGAAGGATCATCCTCTACACCGAAAGAGCTCACTTTTACCGTAGATACAAGATACGTGGCGTTCAAAACTTGATTATTTATTCTCTACCCAATAGAAAGGATTTCTACCCGGAGATTGTCAACATGCTTGAAGGTGCCAGT…	1.88822	39.779	4.39691	0.00144756	0.0180743
XLOC_008009	Locus_4329_Transcript_1/2_Confidence_0.750_Length_505:20-498	TAAAATCACATGGAGTCGCGAAAACCTAGCCTAGCCTAGTAGTCGCCAACATCCGTCTTCTTTGCGCGAGATTTAAAAAACCATCCGACAGCTCCAATGGCGGCAACAGCGATCGCTACGACTGCATAATTCTGCAATTTGTCAGTGGACACTTCCTCGGTCGATGCTCCTCCTCCAGTCGAAGAAGCAGATTTCCCTTCTTCTGTCGAGGACGCGGCCGCCTTCTCTTCTGGTTTGGGCCCCTTGCGGGCAAGCTTCTCCAGTTTCTCTCGCTCGATTTTCTTGATGTAAACGTTTTCAGCAGCTCTTTCTTCTTCACCAAGTATCTTGCCACCACTAGAAAACAATCGAGACACTTGCTTTGCAGCAATTCTTGAGACCATCATGATCACCAGAACT…	3.5527	74.8993	4.39796	0.00103985	0.0147169
XLOC_009846	Locus_6360_Transcript_1/1_Confidence_1.000_Length_491:2-490	GGCCCTTCAATAGATAAGTAGTGGACTAGAAATTATCAGCTTAGCTGGTGGCAAACAATTAGGCCCGGGTTTCAGAGCTGCTGTAAAATTGGGAATTGTTTAGCAGGTTTTACAGGCGTACAAATTAGCTTCAAAAGTTGCTTATCTTTGGCTCCTTTTCCTTCATTTCTTGTATCCGCGCTTTGAGACGATCAACGAGGGAGATTTCACGAGTGATTTCACGAGCTGGTTTTGACGGGCACGACGGGTCCGGACAATCGGAAAGAGCAGAGTTGTGGGCGGCACCATCTTTCTTCAATTTAGCGACGATTACCCACATGTTTGCCAAATCGTTTTCCAGAGTTTCTTCTCTCTTCTTCGCATCGGCGTACTTGTTCCGGTAGTCATCTTCTCGCTCTG…	4.4149	93.1091	4.39847	0.00089554	0.0134933
XLOC_003522	Locus_14249_Transcript_1/1_Confidence_1.000_Length_462:0-462	AAAAAAAAAAATAACGAACAAATGCTGGTCAGCTGGAACAGGTCAGACACTGAAAGGTGAGGAGGGATGCAGTGGTGAAGAAGATGGGGAAGCAGTTGGGGCCAACGGGGGAGTTCTTCAAGAGAAGGGACGAATGGAGGAAGCATCCGATGCTCGCCAACCAGATGCGGCATGCAACTCCTGGTCTAGGCATAGCTCTGGTAGCCTTCGGCATCTACCTTGTAGGCGAGCAGGTCTACTACAAGTTTTACGATCCTCCATCTTCGTCTTCTCGATCTCATTGATTGAACCGACCATGTTCGTCTTCAGCAATTCGATCTCACCATGCTTGATCTGGTTAATATTTGCTTTAATCGCTTAGTACGAGCTCCATCTAATCTTTCTCCTCTTCTTTACAGC…	3.21002	67.7675	4.39994	0.00215749	0.0227904
XLOC_006909	Locus_3056_Transcript_1/1_Confidence_1.000_Length_1186:1-1158	TAGCCTAACGAGAGGGTGGGCATGGCGAGCAGCAGCACAAGACATTTCATCAAGACAATGAACATGTTTATATGGGGAAGCAACAGCTCACTTCAAAACTGAGATTTGTCGAGGCTGTCAAAATAGTGATGATCCATAGCAGCTTTTGCTGAAATTCTCTCAGCTGGATCACACAGGAGAAGCTTCGATAGAAGATCAATGCCATCTACAGGAAGAGATGGAACAGCACGTGTAAGGTCCTGAGGTTCCCATAGTGGATAGACATGCCAGTCTCTCAGTGAAGTCACTCCAGGCCACTGCTTCTCCGTTGGAGTTCCCAACAACCTAAATATATGAAGCAACTGTTGAAACTCAGAGTCACCAGGAAATAAAGCTTGCCTTCTGCTCATCTCAGCAAAG…	5.26392	111.952	4.4106	0.000941848	0.01381
XLOC_001464	Locus_11684_Transcript_1/1_Confidence_1.000_Length_382:2-381	TTTGGCTAGAATTTGATATTTTGATTTTTTTTTCAAGGTAAGATAACTCGTGTGTCATGAAACAACGCAGAAATAAGCTGAACATCTCAGCGACAAGACGAGACAACAAGATTAAGAACAGTTTTCAGTCTTAGGGACGAGGTTCATTCAGCGTGCGGTGCGCAGGATTCCGTGGGCATAGCCACCAGCCATCACCAGAGAGAGAAGAGACACAAATCCTGCAGGAAAAATCTTCCCAGTTCTGGCGAAGCGAGCGCCCATCACCCCTGTTAGCGCAGAAGAAACGACAAGTCCAATAGAAGATGCAAAAACGGGATTGGCCGGGAGCTGAGTGTGAACATAATAAAGGATGGAGGATGAGATTCCTCCGGCAAGCAGCGAC	20.9064	446.625	4.41705	0.000810509	0.0125693
XLOC_013033	Locus_9958_Transcript_1/1_Confidence_1.000_Length_855:30-855	TGGAATTGGAGCGAGTGAGAGACACAATGTACGGCAGTGTAATATTGTGTGGTGGAATTGGAGCGAGTGAGAGACACGTTACTTGAGAGCCGTAGATCTGCGAAGAAGAAGCGCCGTCGTCATGAGGAGTCTATCCAACTGAATCCTGCTTGTTTTTTGATGTTCTTCTTATCCATGTGCAATCTCAATTCCGTAGCCCGGTCCCAGTTCCCGGCGCTTGCGTGCAAGTTGCGCAGCAAGACGTAAGGAGAAGAGGTATCGGGCTGGAGCCGAATCATGGCGTCGGCGGCAACGCGGGCAACTTCGACGTCGTTGTGCAGGCTGGACGCACCCAACAAGGCACCCCAAATGGTGGCGTCAGGCTCGTACGGCATGCTCTTGATCAGGTCCAAGGCCTCG…	4.29281	92.2671	4.42582	0.000737324	0.0118114
XLOC_001262	Locus_11473_Transcript_1/1_Confidence_1.000_Length_385:1-380	TTGTAACGGCCCTCTTCTTTAGCTCTTCTTTCCTCTTCTTTCAGAAGAGCAACATTTTCCCTCATGCATTCACGCATTGCTTCCAAATGTTCCATATCCTCAGGAGTTGGAGCCTTTTTCCTCTGTCCATTTAGCCAACATATCCATTCAACTGGAATCAAAGTGGGATCTGCCTCCCCTTTGAATACAACCCATCGTTTTTCCTTGACGACGCCGTCGATCCGTTCGGCACGAACAAAGTACCGATTTCCTGCCCTATCAGAGCCGACATGAGTCCTCGCAGCAAAATAAGAACCGAGTCTCGAAAGCAACTTCAACATCTCATAACACACAGCACGCTTTCCGTCGGTTGATTTCCGACCACTAACATCTACCGATCTTTGCT	3.48439	75.0962	4.42976	0.00156991	0.0192393
XLOC_001135	Locus_11333_Transcript_1/1_Confidence_1.000_Length_438:51-416	AAGCAGTGGTATCAACGCAGAGTGGCGCGCCGGGCCTTCTTAAAAGATGTGACGAAGACAGGAACAATTTGGAAAGATTGACCCTTGCTGTTCTTACCCATTTACCAACAGCAATCTTGTATGTTCATGATCTTACAGGGGAATGTGGAACCTCACCTTCTGATCAGCTTGTGATATACAAGGAAATGAAGAAGAGGTTTCATTGTCATGTTTGGCTTGATGTCATCTCCAAATGTGATTTGTTACAAGATTCAAATGCAGTTGCCCATACAAATGAATGTGATCATGATGGTGGTGAAGATGAATTGGCTAGGTATCTCAAAATGGGACCTAGTGAAGCAATGCGAGTGTCTGTTATGAGTGGAGAAGGGATTGATAAGCTAAAGATGCAAGTGCGCG…	3.77813	81.43	4.42982	0.00156968	0.0192393
XLOC_008819	Locus_5277_Transcript_1/1_Confidence_1.000_Length_781:0-771	AATAAATATTTTTGGTTTGGTCGGCCGCAGCTAGTTCTTCATCTCATCCATTTTGCTCTGTTTCAGAATGCATTTCAAATAACATATTTCCTGTGGGTTTGGTACTCGTTCGGGCTGACATCCTGTTTCCATGCCAATTTCAAGCTGGCCATAGTCAAAGTCTCTTTCGGGGTTGCGGTGTTGTTTTCATGCAGCTACATCACGCTGCCACTCTATGCCCTTGTAACTCAGATGGGGTCGAGCATGAAGAAATCAATATTTGACGAGCAGACGTCGAAGGCACTGAAGAAGTGGCACTTGGGGGCGAAAAGAAAGCAGGTCATCCGGGGAGGAAAGACTTCCACCGAGACATTGGGCCGAAGCCCAAATCTAAACTCCCCCCCGTTGTCGAACGTGGCT…	4.06233	88.0852	4.43852	0.00071036	0.0114197
XLOC_004439	Locus_15517_Transcript_1/2_Confidence_0.667_Length_516:1-425	GCTTCTCTCCGAGATTGGTCATGACGTGGCGGAGCTCGGCGGCGGAGATGAAACCATTTTGGTCCTTATCAAACACCCGGAATGCTTCTTTGAGTTCCTCTTCGGAATCCGTGTCCTTCATCTTCCTGGCCATGAGGTTGAGGAACTCCGGGAAATCAATGGTCCCGTTGCCGTCGGCATCCACTTCGTTGATCATGTCTTGAAGCTCAGCCTCCGTTGGATTTTGGCCGAGCGATCTCATCACTGTTCCAAGCTCTTTCGTCGTGATGCATCCGTCGCCGTCCTTATCGAACAGGCTGAAAGCTTCCTTGAACTCTGAGATCTGATCGTCTGTCAGCTGGTCCGCCATGTTCTTTATCGCTTGGCTGTTGTTCTTCGTTGGAGGTCAGGTAAAACAAG…	16.9369	370.822	4.45249	0.000750439	0.0119232
XLOC_012859	Locus_9770_Transcript_1/1_Confidence_1.000_Length_462:7-457	TGACCACCGTCCTGCTGTCTTAATCGACCAACACCCTTTGTGGGTTCTAGGTTAGCGCGCAGTTAGGCACCGTAACCCGGCTTCCGGTTCATCCCGCATCGCCAGTTCTGCTTACCAAAAATGGCCCACTTGGAGCTCTCGATTCCATGGCCCGGCTCAATGGAGCAGCCGTGCCGTCCTACCTATTTAAAGTTTGAGAATAGGTCGAGGGCGTTGCGCCCCCGATGCCTCTAATCATTGGCTTTACCCGATAGAACTCGCCCGCGGGCTCCAGCTATCCTGAGGGAAACTTCGGAGGGAACCAGCTACTAGATGGTTCGATTAGTCTTTCGCCCCTATACCCAAGTCAGACGAACGATTTGCACGTCAGTATCGCTGCGGGCCTCCACCAGAGTTTCC…	1.69689	37.2012	4.45439	0.00260964	0.0257475
XLOC_006815	Locus_2950_Transcript_1/1_Confidence_1.000_Length_407:10-407	GCTGAGCAATAACTACTAGGCTAAATGAGATATTAATGAGGGTCATATTTACATGAAACTTCCCAGCGAGGAAGAAACGAAGTTTGCTAGACCAAAGGGGAAGCCCAAGCACAAGCCAAGGCCAGCCTCGGGGTCTAGCCTACCCTAAGGCTCAGTCTCTACCTAGGAAAGGGTCTCCAAGACCCATTGGGCTCACCCTCGACGAGCTTCCAGAAGGGCGGGTCAAGTGGTCAACTAGGGTCAGGTGTCATCGTCCACGGCACCAATGTATGTCAGGTCTTCTCGTCTCACCCTTATGGCACCCTTTAACCAGCTTGAAGCTCTAACATTGGCATGGTCATTACTCCCCGTCACAGTTGCGTTGCTGGAGGATTGGACTGCTGCCGTTCCATCTTCCAG…	3.02826	66.4336	4.45535	0.00157323	0.0192393
XLOC_011564	Locus_8278_Transcript_1/1_Confidence_1.000_Length_524:8-524	AGAATGTTATGAGCATGCATGATCATTGAAAAAATTCAACGCGACCAGCACTTTCCCTACACAAAAGCTTGCATTGGCTGGCTAGTTTCAAGCTCTTGACAATGGCATCTCTAGTCAATTTGTGGGTAGGCGCTGGTTCGCATGACCTGGCCTTCTCTTTCTTTCCTAGAGATACGGCTTCTCTGGCAGGAATCACATTTCCCCACCAAAATTCACTCAAGATCCCTTGGATCAACTCCCAATAATCACGTGCACGATGCACACGAAATATGGTGCTTCCGTTTACTGTCCAGCAATACAGATCAGCCCATTCTCGGTCCATTATCTCCAGCTGCCCCTGCACCTGTGGCATGTAATAGAAAGGCATGGTTAACCATGGCCGACCCATCTCTGGCTTTC…	3.33703	73.6517	4.46408	0.000845508	0.0129385
XLOC_008136	Locus_4475_Transcript_2/2_Confidence_0.750_Length_1079:14-1008	TGTGGTGCAGCAGCAGCAGCAGCAGCAGCAGGAGGAGGGTACCATTTTAATGGGGACGCAACGCAACAACAGTTCGACAATAGAGTGCTGGCCTTTGCCGGCGAGATGGAGAACTACATGGGCAGCGAGGACAAGATCACAAAGCACTCTACTACCGAGCGTCAAAAGAGGCAACACTTCAAGGATAAGTACAGCGCGCTGGCCAGTTTGGTTCCCAACCTCACCAAGGTATCGATTGGAACGGGAAGCAATGCTCGTTCATTAATGGCTTAGCTTTAGTTTGGCCTTGCTGCTCACCCATCCTCACATGGCTGTTGGTCTTCTTGTGTTGTGTGTTATGTAGCCTGACAGAGCATCGGTGCTGGGAGACGCCATTGACTACATAAAAGAACTTGTCCG…	2.53201	56.1286	4.47038	0.000743562	0.0118787
XLOC_008809	Locus_5264_Transcript_1/1_Confidence_1.000_Length_538:35-538	CTCATACTGTATGAGTCATACTTTCCACAGTCACCCCTTTTCTATGTCCATTTTAATGGACAGGGTCTTCCATGCAATTCTAATTAGTTGAACTTGAACATGACGTTCCAGCGCCGGGGGAGCTACGCCCCTGTTCCCGCCGACGATAAGGATGACGGCTACTGCTATGCTCCAACACGTTATCCTGATAAAATCCCATGGAAATCCATTGTGCTTGCACTCTTTCTTCTCTTTCTTGGATCACTGCTTCTGTTTCTGTCTTTTTTCATATTCGTTGGTCGAATAGCTGGCGATCCATCTCAAACCTATGGCCTTTTGTTTCTCGGAATCATAACCTTCTTGCCAGGTTTTTATGAGACACGTGTTGCATATTATTCATGGAGGGGCATGGAGGGCTAT…	6.8728	152.498	4.47174	0.000659428	0.0109548
XLOC_009581	Locus_6080_Transcript_1/1_Confidence_1.000_Length_828:8-828	GCATCGAAGTGGCGGTTTGATTTTTCGTCGGAGAGAGAGAGAGAAAGAAGAACAGCAGTTTTTCTTCTTCTCTCCAACTGCTGCACAGACAAATGAACGATTTACATTTCAAAACAAAAACCTCTCGTTTTGTCGCTGTTGCGTCTCTGGTTTGAGTTTAGCGAGAGATAGATTTGCAGAATCCAATGGCGGAGGGACAGGCACAATCGAGATACGTGAGGTTGACGAAGGATCAAACGCCTGTTGAAGATATTACTCCGGGAGAACTCAACCAGCCAGTACAAGTTCCTCAGATAATACACCATAGATGTACGGAATGCGGGCAGCCGTTGCCTGATAGTTATGAGCCACCTGCTGATGAAGATTGGACAACTGGAATTTGTGCATGTGCTGAAGATT…	4.1753	93.0134	4.47749	0.000649039	0.0109065
XLOC_003907	Locus_14741_Transcript_1/1_Confidence_1.000_Length_523:28-522	CCCAGACACAGGCATAGCAACTCCGTCGACGGCGGCGTCTCCAGCGAGGTGATGGAAGCTAAGAAGGCCATGCCTCCCGATAAGTTGGCCGAGCTCTGGACTGTAGATCCCAAACGAGCCAAAAGAATACTTGCAAATAGGCAATCTGCAGCCCGTTCAAAAGAAAGGAAAGCCAGATACATACTAGAACTCGAGCGAAAAGTTCAGACCCTTCAGACAGAAGCTACTACTCTTTCTGCCCAACTGACTCTGTTTCAGCGAGACACGACTGGTCTGAGCACAGAAAATGCAGAGCTTAAGCTGAGGCTGCAAGCAATGGAGCAACAAGCTCAGCTGCGTGATGCAATAAATGAGACGCTAAAGAAGGAAGTTGAGAGGTTGAAGATGACCACTGGGGAA…	1.28808	28.7991	4.48273	0.00290388	0.027715
XLOC_001974	Locus_12289_Transcript_1/1_Confidence_1.000_Length_466:34-460	GAGGAGAACATGATGCTTCGAGATGGGTGTTTCAAATCAGGTGCCATTGTACCCGAGGAAGATGAACTGATGAGGCTTCAAATGGAAGCGCTGTTGGCTGAAAAATCGAGATTAACTAGTGAAAATGCCGATCTCCAAAGGGAAAACCAATGCCTTCACCAGTTGGTAGAGTATCACCAGCACACATCACATAATCTCTCTGCATCCCTAGATCAAGCTGAAGACGATTTCTACCTACAATTCTCTTCTCCATCTTCTTCTCCATCTGCTCCCGCATCTTCTCCATACAGTGACTCGCATGCAGGCCAAATACAAACACCACAAGTGGTAATTCTAACCTCACCCACCATTACCCCTTAGTATTGTTCCCTTCTAAGCTATCAATCGCTAGGTTGACGC…	1.6786	37.5337	4.48286	0.00290307	0.027715
XLOC_003705	Locus_14466_Transcript_1/1_Confidence_1.000_Length_571:1-569	TTTTTGGCCATTGAAATCAGACGTTTATTATTTAAATCAGTTGTTATTTGCATCACACTTTAATAAAGTTATAATGCAAAGATGTTGATATATATACACATGCAAGCATGCACAAAAAGGCACTGACATTAAAGATAAGCCAATCTTGGCACATCTTTAGGAGAGAGCTCCGTTCTGGATCATGTGATAGTCAGCAACAGATGCTTCCCCTTCCTACACTGCTACTACCAACGCGGCTCACGTGAAGTTACAACAGATGCTTCACCTCCAATGAGCATGGGGAGCTTCACATCTGATGGCATTGCATGGCCGATGTCTGTGACGTGGGTGTAGTTACAGGAAGTGCATTATGCTGCAACAGACAACCCTCTACTTGGAGGTGGAGGGAAGAAGACTAGA…	1.3215	29.6814	4.48931	0.00195707	0.0218218
XLOC_011740	Locus_8464_Transcript_1/1_Confidence_1.000_Length_977:6-976	CTACATATTCTCTCAAATTCTCTTCGCTTCCAAGCCAAGCTAGCAAGCTAGGCAGGAGGAAGGCTTACTTAGCAACTTTCGAAAGGGACGAGTTGTCTAAGTGCCGCACGGAAGCTTAGCGGGAAGTCTAAGTTCGTGACATCAAGCTCCCCGTTTCTGTACTGGTTGTCGTGTGGGGTTTTTGACGTCTCCTTTTAATCTTGGCGGGAGTCGGACCCACGTTTCGTCGAGAATCACCGTCCCTTGCATGATGGAGCATTTTTGGCATGAGAGGGTCAAAATGAACAATAAGGAAATGGTGGAGCTTTTGAAAGTCAGGTCAAAAAAGGTTGCTGCCATAATGGAATCTTTGGACAGGGCACTTTTTGTTGCAAAGGAGTCCAATGCTTATGTTGACTC…	8.85525	200.363	4.49994	0.000944497	0.01381
XLOC_010378	Locus_692_Transcript_1/1_Confidence_1.000_Length_1431:3-1413	TGCCAACATGCCCAAGGATAGAAAAGAAAGATCAGCATCTTTTGATGGCCATAGGCCATCTCCTTATGGATGCAGTTCCAGTTGTATGAGGCATTCTTCATGCTTAGCTCATCGAGAAAGTGAAGAAACTTTTAAAGAATGGGATGAAGCGAGGTGTCCCATCTGCATGGAACATCCCCATAATGCTGTTCTTATTATATGTTCGTCCTATGAGAAGGGCTGCCGCATGTACATGTGTGACACAAGTCATCGCCACTCCAATTGCCTTGATCTGTTTTGCAAGTCATTTACAGAAACTGCTTCATCAGCTTCACATCCAGAGGAGCGTTCTTTGGTAGTTGTGAACTCGGAAGAATCAAGAGATGCAAGCTGCCAAGTGGGAGATGCTGCAAAGCTAGT…	3.38277	76.6105	4.50126	0.000692972	0.0113185
XLOC_005163	Locus_16512_Transcript_1/1_Confidence_1.000_Length_287:4-287	CGTTGGGCAACGGAGAAATCTGGAAACGCAGTGGCGGCGGAGGTGGGAAAGCTGAGCGCGTCCGTGTCTGAGAATGGCCCTGCGTGCAACGTAGCGTCGTCGTCGGTGAAGACGACGGAGAATCACATATCTGAATCCAGCATCAACGAGGATCGCGAAGAAAGAGCGGTCGAGGGAGAAGGTGCAGAAGAAAGAGAAGAAGGCGGAACCAATGGCGACCTCAAAGACGACTCGTCTTCGAGAATGGTGATGGTGGAAGGATTTGTTGTGAAGCTCGTGTGCGTGCA	5.86048	132.841	4.50254	0.00174976	0.0204466
XLOC_009150	Locus_5631_Transcript_1/1_Confidence_1.000_Length_1874:16-1874	AATCAACCTTGTCGACCAATTTCTGTTCTGCTGACTCCACTCACTGTCACTGATCCCGTTCAATGGCGTCTCGCATAATCATATGTTCTTTTCTTCGGTCATGTACTCGTCGGTCTATTTGTCATTCTTCGATTGTCAACCCTAAACCTTCTCTTTTTCACTTCTGCCGGCGGGCGTCGGCGTCACCATTTGTATGCCTTTTAGAGGGCTTGGTCAATTACGCGACGTCCGCTGCCGTCGCAGTCGAGCAACCGGCTCCAACGTCTAAACCTGATTCCGAGAGATGCGGGAAAATCGTCGACGAGTTCACGGGAAAAGGCGCAATCGGAAATGTCTGTCAGGTCATCGGTGCTGTGGTGGATGTGCGGTTTGATGAAGGATTGCCACCGATCTTGACTG…	5.87719	134.214	4.51326	0.00123971	0.0163177
XLOC_010671	Locus_7249_Transcript_1/1_Confidence_1.000_Length_294:2-292	GAAGAAGAAGGAAGCGGGGAGACACGCAGGGAGGGAGGATGAGAGGTGGTCCATCTGTGAGTCCGAGGCGAGTGGTCTGGCATAATCGAGTTATGGTGTTGACGACGGAGAGTCGGCGAGGCGAGGAAATGGACATGGGATTGCAAATTGTTGGAAGCGTCGTCGGGAGAGCCCAACCGGATGTTCTCTGACATGTCCAACGGCATGAGCTCGGTTGGTTCTGGAGCAGCAGCCGGGGCGACCTCCGCTTGGAGAGCTGCTGATAGGATTGTCCGAGTCGGACTATGGCGGGCA	2.30784	52.7058	4.51334	0.00599193	0.0445649
XLOC_001392	Locus_11609_Transcript_1/1_Confidence_1.000_Length_615:1-533	CTTTGAGATGTTACTCCAAAAGTGATCCTTCGGAATCTCACTTTTTGGCCGTGCCAGACCTGCCTTGGCATAATTTTCTCGAGCCAAACAGACGACATAATGCAACCACTAAAAACATCAAATTTGAACTTCAGTTCTATCTCAAATGTTGAGTCTTCCAGGTACCATATAATGTCAGCTGGTGCCTGAGCTCAGGCTTTGTTTCACCTTGCATTGGCAACGTGTTCAAGCTTCCGCTTTGTTTTATTCTTCCGTTTATTTTGCAGGAGCTTCAGTTTGGCTTCATGTTTTGCACTCTTCTCCCACTCTTTTTTGTGCTTCTCATACAGCATCATTGCTGCCCGAGCATCTTCTACAGGGCAATGCTCTCCAGTTTGGATCTCAATGCCAAGATATTCT…	10.1775	232.547	4.51407	0.000625669	0.0106675
XLOC_001987	Locus_12308_Transcript_1/1_Confidence_1.000_Length_285:0-261	CAGCACCAGGGATCCGGAGAGACGATGGTCGGAGCGTCGGGGTTCCGGCTTCCGTGATGCGCCAAGCTAGCGTCGGGAGCAGTGCTGGACACACTGGCAGCGACGGTGGATACAATGGTCGTTTCCCGGCTTTTCCGACGACTAGGTTTTGATGAGTAAGCCTTTATTATGGTGGTCGCCATGGAATAATTGTCGGTGCATTTTTCTTGTCGGCTAGTTCTCAATATCAACTGCCTCTTCGGTTCTCCTTGCCCTCTCCTCTATTTCTTCCTTATTCGTTCCCTG	19.0382	436.176	4.51794	0.000656088	0.0109548
XLOC_008086	Locus_4420_Transcript_1/1_Confidence_1.000_Length_536:0-519	CGTGACGAGGAAGATAACGAGGGCGGTCGGGAGGATCAAGGTTGGGCTGCAGAACAAGTTGTTTCTGGGAAACATACAGGCTTCACGCGATTGGGGTTTTGCAGGAGACTACGTGGAAGCAATGTGGCTGATGCTGCAGCAGGAAGAACCAGGTGACTACGTGGTCGCGACGGAGGAGTCGCACTCGGTGGAGGAGTTCTTAACGGTGGCGTTCAGCTATGTTGGCCTGGACTGGAAGGACCACGTCGTCATCGATACGAGGTACTTCCGTCCTGCAGAGGTTGATAATCTGAGAGGCGATGCGAGGAAGACGAGACATCTGCTTGGGTGGAAGCCGAAGGTCGGGTTCCAGCAGCTTGTGAAGATGATGGTTGATGAAGACGTCGAGTTAGCTAGGAG…	2.45792	56.3744	4.51953	0.000952484	0.0138502
XLOC_000565	Locus_1062_Transcript_1/1_Confidence_1.000_Length_389:2-386	CACTGGTTTATTTCTCGTCGTGTTGGCGATCAAGATATCAGTGAAGATGGTGAAGGCAGTCGCTGTTCTTTCTAGTTCCACGGGTGTGTCTGGGAATATCTTCTTCACGCAAGAAGAAGATGGTCCAACTCGCGTAACCGGAAACATATCTGGTCTGAAACCAGGCCTTCATGGTTTTCATGTTCATGCTTTTGGCGATACAACCAATGGCTGCGTCTCAACCGGACCACATTTTAATCCTAGTGGGAAAGAGCATGGTGGTCCTGATGATGAGAACCGTCATGCTGGTGATTTAGGAAATCTCATTGGTGCTGATGATGGAACTGCTAAAATCTCGATTGAAGACAAACAAATTCCCCTTAGTGGGGTGAACTCCATTGTCGGAAGAG	11.7909	271.084	4.523	0.00057989	0.0101714
XLOC_001991	Locus_12313_Transcript_1/1_Confidence_1.000_Length_529:21-513	CTTTGCGGCCTCTCTTTTCTAGAGAGAGGAGCATCTCAGACAGCACACTTAATAGTCGGTAGAAGTGGAAAGCACCTGTTCCTGACCGACAATGATGATGGGAAACCTCCCCTTCTGGTTCAAATGGTGAACGACTGTGATGACTTGAAATTCATATCTGCTCTGCGTGCATTTCATCGACGCGTTGCGTACTCAAACGCAAGCTATGATTATCTTGTTGGGTGGAGGACATCATCAATCAGGCGACAGCATGAACTTCCCATGTCCAACCAGCTTGTAGCAGATCCAAAATATGAACACATTGTACATGCCAAACAGGATATTGGGCAGAGCAGCAATGTCTCATCTCCTGTCAACATTGCAAGTGAGAGAGCTGATTTAGAAGAGGAGATGATTAGT…	1.57487	36.2469	4.52455	0.00197431	0.0218542
XLOC_005310	Locus_16751_Transcript_1/1_Confidence_1.000_Length_398:4-394	CCCCGGGGATGGGTAAGGTCGTTGTTGGAATAAAGGACCCGCAGCAGTGGGGTCGGCAGCACGTGGTTGCATGCCTTTCAGCCCGACAACCCAGCCTCCGCGAGGAGCATCCGAATAAGAACTCGGGTCCATTGGATCCAAATCACCATCCTTGCGGGTTTCACGCCTTCTGCTTCCATCTACCCTTTGATTTCCGGCCGACGGTTTTGAATTTAACCTCGTGCAATGATTGCAGTAACCCGATGGTCGTAGCAGGCCGACTCCCCAACCACCGCACCGCAGGCATTTTTTTACATCAGATGCACAGCTGCCGAGATTCCCAACATTGGCTGACGCATAGCCCTCGGGTTTGTGCCATTGTGAAACATTAGTTTTTGTGTTGCAGTAATATTTCTGAC	2.42642	55.8548	4.52478	0.00197326	0.0218542
XLOC_012147	Locus_8909_Transcript_1/1_Confidence_1.000_Length_999:11-997	CCCAGCCGAAACCGTGTCAGAATCCGATCGGCGACCACCTGCTGTTGCGATTATTCAAGAACAAGGTGGACTACTGCCGAATCCACGGAATTGATGTGTACTACAACACAGCTCTTCTTCACCCCAAGATGAACAGCTACTGGGCGAAGCTACCGGTCATCAGAGCCGCCATGATCGCACATCCAGAAGTAGAGTGGATCTGGTGGATGGATTCCGACGCGGCGATCACCGACATGGAGTTCAAGCTGCCATTGCGCCGGTACGATTACAGGAACCATAACATCGTGGTCCATGGCTGGTCACATCTGATATACGAGGCGCAGAGTTGGACGGCAGTGAACGCCGGAGTTTTCCTGATGAGGAACTGTCAGTGGTCCATGGATTTCATGGACAAATGGG…	8.05743	185.545	4.5253	0.000847625	0.0129385
XLOC_005644	Locus_17323_Transcript_1/1_Confidence_1.000_Length_250:4-250	AGCCGTCGGAGTTTGGACCAAACGAGGCATCACCGGCCGGTAACCACCGACACGCGCCGGACAATGAGGAAGATTCCTCACCGTTTGGAAGATACGACGAAAACAAAATTGGCCGACGGTTGGATCGAGTTTTCCGGCCACCACACTGACTGTTTGACCAAGGCACTCGAGTTGAGCCGGAAGACAGTCCTGCGGAGGAACAGAGCTGAGCTCTGTAGTCTGTCCGGACGGTTCGTAGGGCCTACTTCAC	33.7826	778.189	4.52577	0.000581181	0.0101714
XLOC_004771	Locus_15950_Transcript_1/1_Confidence_1.000_Length_730:8-701	AATGCCAACCGCTGGACCACGTTCTGCGCTTCACAGCTGATCATCAATGGGAACAAGCGCATGAACCGCTTCACGCCGACATCGACAAGACAAAAGCTTGCGGAGTGGGACCTGGAATGGCGCTTGCCAATTCCGTCCAGAAATCCCTAGGGATTGTGGGCTTGGTGCCGTGCGCCATAGGAGGGACTGCGATTAACGACTGGGCTCGCGACGGTGACTTGTACGCGAACATGGTGAACAGGGCGAACCAGAGCGCCAAGGATGGCGGGGAGATTAGGGCTCTGTTCTGGTTCCAAGGAGAGAGCGACTCTTTGAATCTCAATGATTCTCTCGATTATGAGAACAAGATGCGAACATTCATCAATAATGTCAGGCAAGATCTTGCTTTGCCTCTTCTAC…	1.91577	44.2556	4.52986	0.000778856	0.0122744
XLOC_002112	Locus_12489_Transcript_1/1_Confidence_1.000_Length_316:0-293	GCTCAGTGCGTGGCTTACCTGGCATTGGCTCCCAAGTCTATCTCTGTCTATCAAGCAATGCAGATGGCACAGAAGGTTGTCAGGGAATCAGTTGGGCAAAATGAGGGAGTACCACTCCATTTGAGAAATGCTCCTACAAAGCTAATGGAAAAGGTTGGGTATGGGAAGGACTACGTCTACCCACCATACAACCCCTCCACCACACAGACATATATGCCATCCTCTCTTACTGGTTATAAGTTCCTTAATTGGCCCCCCAATGCTGACTATCAATGACGGGCAGAAAATACTTGTTTGCCTTTGCTTTACACTTGGG	2.52517	58.5832	4.53603	0.00486628	0.0394101
XLOC_010552	Locus_711_Transcript_1/1_Confidence_1.000_Length_727:1-712	CTTGGCGACAGTAACATAATAATCGGTAAAAAAGCTTCTTCGTTCTAAAAACAATCAGTAGAACATGGCTAGAGGCTCAAAAGCATTGGAAATCCACAGAAGCTGATGAAACACAGAAAAATAGATGCGAAACAAAGCAATGAAATCAAAAGCCAATTTAGTTTGGCTGGCGAACCTCAATCAACGGTTTGCATGAGATCGTCACCACCAGCATCAGTCCCTTTCCTCTTGTTTCCGGCTTGCCTTTGCGCACGACCGGCGGCCTTGCGTTCCAGAAGCGACTTTCGATCCTTGTCCATGTGCAGCTTCGTAATCACCACCTTCGACGGATTGATCCCAACGTTGACGGTGGACCCGTTAACCTTCTCTCGAGTTATACGCTCGACGTGGATGATCCAT…	23.2327	539.147	4.53645	0.00139979	0.0177054
XLOC_009293	Locus_5785_Transcript_1/1_Confidence_1.000_Length_745:8-745	GAATTCCATGAGCTTCCTTGAAGCCAACGCAAGGAGACAAGTTGATGGTCAGATTTGCGGAAGGGATGACATGCAACGGCTCAGATTCCACCTTCCCCATGGTATTCAGCAGCAGACATCCGAGAGAGTTCCGGGAAGCTAGCCTTTCCACAGCTCCAATTCCCATCTGCTCCATTTTCTTCCTGTGCTTGAAGTACCCAATATATTCGGAGCAGAAGTGATCTTCGCCATTGACGAAAATACGAGGAATCCAAGGAGATAACGCAGAAAAAGCATCCCCGTCATCTCGTCCTCGCGGGAGATTTCTGTTCGCGGCAAACGCAAGTCCGGCAGTGAGCAGACTGCTAGCTATTCGAACTCCGTGTTGCAGCCGTTCGTCTTTGAGCCTTCCGATCGGCG…	1.15545	26.8597	4.53892	0.00121625	0.0161181
XLOC_003280	Locus_13935_Transcript_1/1_Confidence_1.000_Length_699:1-667	GGGGCTAAACAACGCAATGAATTGATTGATGATTGCAGATGAGATTAGATCACCGCTAGGGGTCTTATGGTGGAGAAGAGGCGGAGATGGTGGCTGAACCATTGGAGTCAGACATGCTTTCTTGCAGAGTGGTAAGCAAGTAAGAAGTGCTAAAGCTGATGGTGGGCTTGGCCTTGGGGACAGTTGGAACGGAAGCCTCCCCGACCAGAATCTGGACCACGGCCCTGGTGCTGGGTCTCGCCGACGGGTCTGGGTTGGAGCAAGCAAGCCCAATCATGAGGACGGTCCTCATGTCGTCTTCTTCGAATCCACCATCCAGTCTTGGATCGGCAGCGGTCACCAGCCTCTCTTCTCTGTGCAGCCTCCACACCCAGTCCGCTAAGTTGCGATCCAGCCCGC…	3.47518	80.8192	4.53954	0.000582619	0.0101714
XLOC_005138	Locus_16477_Transcript_1/1_Confidence_1.000_Length_589:0-588	CGCGCCGGGTGGTCAGGAGCCCAAACAATAAATCCGCCAACGCTTCTTTCTTCGAGATTAATGCGGCGACAAACACTTCTGACTTTCTCCCTGAGGGGTTTCTTGAAAGGACGAGAAGGCTTGGTCTGGTGGTGTCCGGGTGGGCTCCCCAGGCCCATGTGCTTCGGCATGGATCAATTTCCGGGTTCCTCACGCACTGTGGCTGGAATTCAACGCTTGAAAGTCTTGTGAATGGCGTTCCTTTGATTGCGTGGCCACTTTACGCAGAACAAAAGATGAACGCGGTTATGCTTGTTGAGGAGATTGGGGTGGCCCTGAGAATCAGCGGCTGCGAAGATGATGACTTGTTCGGAAGGGAACAGATAGCGAGCGTCATTGAAGATCTGATGGAAGGAGAGA…	1.94924	45.3939	4.54152	0.000939368	0.01381
XLOC_005787	Locus_184_Transcript_1/1_Confidence_1.000_Length_411:12-410	TGTCAGTCTGTCTTCTTGTTTACGTGAGAGTTGTTGAGAGCCTAACCGACGATGTTTCTTGGTCTGTGGCAGGCAGCAGCGAGAGTCAGACCATCAAGAGCAGGCGTGCGCTGCCTGTCGCTGAGGCGCGCGGCTTCTGTCTACGATCAGTTCAATCTCATCGACAACTCCTCAGAAGACCGACTGCGCTTCCAAGGGTACTCAGACACGGGATTCACCGTGAATGGCGTTCAGTACGAAGGCAGCTTACTGTGCTTTGGAAAATTGCTCCTGTCATGGGCTCCCAAGTGTTTATCCGACGTCACTAGAGATAGTCTGTGCATGTTCCAAACAGTGTTGCCTGTCCCAGAGATATTGGTTCTTGGATGTGGGAGGAACATTCAACAAATAGATCCTGAA…	7.66925	178.64	4.54183	0.00059025	0.0102397
XLOC_011118	Locus_7806_Transcript_1/1_Confidence_1.000_Length_923:97-923	CTCGTGTCGTTGATCATGATTTTATAAAGAAACGATTTTGGGGACTCGGAAAAGATTCTTACTTTCTAGGTTGGCTGCAATCATTTTTCAAGCAATTTTATGGTTCAGTCAATAAGTCTGATTACACAACTCTACGTCAAGGGTTCATCATGACCCATTGCAAAGGAAACCCAACCTTTGATTTTCACAAGTACATGATGCGTGCTCTTGAGGCAGACTTTAAGAAAGTTGTTGGGATAAGCTGGTATCTATGGGTTTTTGTTGTTCTGTTCTTGCTAATGAATGTTGCTGGTTGGCATGCATATTTCTGGATTCAATTTTTCCCATTAGCTATTCTTCTGGCTCTTGGGGCGAAGCTGGAGCACGTCATAAACGAGCTAGCCCAAAAAGTTGCAGAGA…	1.70604	39.9789	4.55051	0.000764404	0.0120792
XLOC_006878	Locus_3020_Transcript_1/1_Confidence_1.000_Length_615:16-613	GGCAAATATTTCTATTTTTTTTCTTGTTTTTTTACTTTTATGTTCCCACGGGCACATGAAAGGGATAGAGGAGAGAGATGGCCTAGGTTTTAATCAAGTGTGCGGCGTCGGAAAGCGAAGCATGAAAATCTTCTCGGGATTGAGATTTCCTGCTTTGGAGGTGCATCTGACTTCTGTGGGGGGACCAGAAGGCGCCCACGCTACTATTCTCTGCCATTTGCCCCAGGCTGTTTGTGGAACAGCTGTGCGACACGCTTCCCACTGACGAGCACAACGAAGATCCCGCGAGCTCTATCCCGTTCCTCTGCAGCCCATGTTCCAGCCCAAACTGCCTCTGCTGTCCATCTCCAATTGTTGGGCTCAGCGGCATTTTCATTCTTCCTTCACCTGAGCTGACAG…	3.74167	87.8329	4.55301	0.000577387	0.0101714
XLOC_002070	Locus_12430_Transcript_1/1_Confidence_1.000_Length_357:21-354	TTCTTCAAACAAATGATGCTTGTGTGAAGCTCTGTGTTCCAGGATCTAGTCTTCGAAAAATACATGATTATTCAGATCGAATGTTGCGGGAGGGACTCGAGCAAATTGGACTTTTGAAAGATCTTGCAAGTGATCTATACCACCAGTTGAACCCAACTGCTATAGGTCACTTTTTAGGCATGGATGTCCATGATAGTTCATCGATCAGCATTGATCGGCCCTTCAAGCCTGGTGTGGTGATAACGATTGAGCCAGGCATATACATTTCTCCCATGATGGATCGCCCATCAAGGTTTCCAAGCTTGGGGATAAGGATAGAAGATGAAGTCCTAATTACAGAAGATGGTTGTGAGGTAC	2.02681	47.5982	4.55362	0.00404895	0.0348111
XLOC_001068	Locus_11240_Transcript_1/1_Confidence_1.000_Length_344:11-334	GAGGATTTCATCAAGGATGGAAATGTTAGGCTAATTGGTGTGGAGGCTGCAGGCCTTGGCCTGGATAGTGGCAAACATGCTGCAACTCTTACCAAAGGGGAAGTTGGGGTGTTGCATGGAGCCATGAGCTATCTATTGCAGGATGAAGAAGGACAAATAATCGAACCACATTCTATCAGTGCAGGATTAGATTATCCTGGAGTTGGACCAGAACATAGCTTTCTGAAAGAGAAAAAACGAGTAGAATATTATTCGATCACTGATCAAGAAGCATTGGATGCATTCAAGAGATTATCACAGTTAGAAGGAATAATTCCTGCCCTAGAGACGTCTCATGCACTGGC	3.27389	76.8884	4.55369	0.00224581	0.0235527
XLOC_010371	Locus_6921_Transcript_1/1_Confidence_1.000_Length_216:2-216	CTGGAATCTCGGACGGTAATTTTTCGGCGAACAATTTTTGAGATCAGCTTGATGGCGCCATGGCAATCGGAGCAAGCACGCAAGTTCTTCATGACGACGATCGGCGACCCTTCCGGCGTGCTGATCAGCGCAAATGCGATGGCTAATCGTTCGCTGTGATACCGGAGCGATTCGGTTTTGATTCCGTCGTCCACGTTTTGCAGCGCGCAGCTCGTG	7.20499	169.43	4.55555	0.00403339	0.034791
XLOC_007216	Locus_3401_Transcript_1/1_Confidence_1.000_Length_255:3-254	ATAGTTGAGGGGAAGAGTGAAGAATAATGCTGTGGTTCCAAATTTACAACAGCGCCGACAAAAGAGAATGGACGGCCACGAAGTCAAGAAGAGTGCGCAAGGGTGGCCAACACCGTCAGATCTATTATCTTGACATCAAGAGAATCATCAACCTTGACGATTCCGTCGCTGCCATCGACCCCGATCAACTTCCCGACGATGCCCCGGAGCGGACCGGCCATGATCTTGACCCTATCGGACTTCCTTGGTGGGACC	18.3289	433.002	4.56218	0.000634459	0.0107544
XLOC_002600	Locus_13071_Transcript_1/2_Confidence_0.667_Length_469:0-457	GTTGGAGCTGGGTTGAGTCAAGATGCGGATGGCGGCTAGCTAGGTTCAGTTTTGAACAAGAGGTGTGGTTCTGTTCAATGCTAAATATAGACCATCAACATAGGCCACAAATCGAGCACAGGTTTTTAGAACCACTCAAAACGCAAGAGGGGGAAACATGGCACCAATAATAGTTGGCAAAACTAAAGAGGAAGATGAGGAAGAATAGAATGGCAGACTATGCGAAAGTCAGAAACATAACAAGCAATAGTAACACAACAGAGAACTGCCAGATTCTGCTGAAAAATTACACGGTTGGAAATGATTCCGGAAAGACTATTGGTCTGGTGTTGGCGTTTGTGCTGAGCCATCTTCTTCACCATCTCCTGAAGCCTCATTCCCAGGCTAGAATTGCTTCTG…	1.68547	39.8446	4.56316	0.00199063	0.0219217
XLOC_001080	Locus_11258_Transcript_1/1_Confidence_1.000_Length_312:50-311	GGAGAAGAACTGTTTTGGGTATTAGCGATTGCAAATTACAGCATGGATCTCACAATATTTGTTAATTATAGTGAACGAGTAAGTAGAAGGTGATGTTCTTAACGAGGAGGTTACAATGATTGGGAAAACGTATTTATCTTTCCTCAATCATGCTACGCGTTTCTCTGAAATTTATCGATAAATTTGTGACATTTATTGGAACAAGGAGAAAACTCTTTCTACCGGGAATGGAAACCAACCACTAACACTAATCGAAGAGCAGACGTTGGAACCCTGATGTGTTATTGCCATCTCCCCGGCTCCATGACAAAG	4.27387	101.436	4.56888	0.0034264	0.0310721
XLOC_010707	Locus_7288_Transcript_1/1_Confidence_1.000_Length_547:27-547	CTTGAGACCTTCCATATGGTTGACAGAGCAGTTTCCATTGAAGACCGAGGAGCTGTTGCCGTTGCTTGATATTTTGGCTAGCAAGGTGAAGGCCGTTAGGCGGGTGCGCGACTTCCTCACGACCAAATTCCCGCCGAGCACCTTCCCGGTCAAGATAGCGATTCCAGTGGTGCCTACTGTTAAACTGGTGGTAACTTTCACGAAGTTCGTGGAATTACAGTCAAGCGAGCAGTTCTACACGCCATTATCAAGCCCAAGAAGTTTCATCAAAGGAGAAGGCCATGCTTCTGGTAGCGATCAACATTCGAATGGTCAATGTTCATCCCGGTTGTCGTCGTCGTCGTCGTCATCTTTATCACCAATCCAGACCAACCATCATTCATCCGTTGGCGGCGACTG…	1.94326	46.2801	4.57384	0.0011201	0.0153318
XLOC_011417	Locus_812_Transcript_1/1_Confidence_1.000_Length_532:2-515	CCATTTTCTACTATCTCTCTTTTTTTCTGCATCATGTTGTCACAACCATCTACTATGTTTCTGGTAGATCGATTACAAATACACTAGGTATGTTTGTGATGACAGTGGAACGGCCGACAGATTATTGGAAACGACGCCAAAGTAATTTAGTGTGCCTAACAACGAGGTTAGGCACAAGGTTTCAAGTCCTCGTTTCAGATTCGCTCCAACATCCCTACCGCGTGGATCCAGAAAGTTGATTCATTGTTACTGTTGAAACGAGTTGGTTAATATTTTGTTATGTAGATTGCCGACGATAATTTGAAAGGCAGAAAATATTAGAGGCCGATGAGTGCAGCTTGGTGTGAAAACGGGGGTGCTGCTGCCTGGTCAACGGGCCCAAATTTTTTTGGAGCACCG…	1.98696	47.3211	4.57385	0.00112008	0.0153318
XLOC_007919	Locus_4217_Transcript_1/1_Confidence_1.000_Length_975:4-882	ATATGTGCGCCCCCCTGATCAACGCCGGCTACTCCGTCACCGTATTCAATCGGACCGTCTCTAAAGCGCAACCACTTGTCGACATGGGAGCGCGGCTCGCTGATTCAGCTCGTGCGGTAGCAGCGCAATCTGATGTCGTGTTCTCCATTGTCGGATACCCGTCCGATGTCCGTCAAGTGACGACGGATGTGCTCGCTGGTCTACGCCATGGTGGGGTTCTAGTAGACATGACGACTTCAGACCCCTCTCTAGCCTCGGAAGTCTTCATGGAAGCATGTTCGAGGAATTGCCACTCCATAGATGCGCCGGTCTCCGGCGGTGACCAAGGTGCTAAAACCGGCACCCTCGCAATATTTTCTGGGGGCGAGAAACTCATTGTCGATCGGATTAATCCGTTGT…	2.14718	51.3321	4.57935	0.000544125	0.00976244
XLOC_012346	Locus_9134_Transcript_1/1_Confidence_1.000_Length_705:18-668	GGGCATTTCATATATTACGTTTCATAATCCTTCATCCAAATAGACACATAGAGCGAGAGAGAGAGAGAGAGAGAGAGAGAGAGAGAGAGAGAGAACTTAAGGAGGAAGAAGAAGACGAGAAAAGATGAGATAAGATACTATTCATCGTCCTTGTATGGGTACTCATCTGGAAGCTGTTGAACGAGTTTGATCTGCAACTCAAAAGTGTCATCACCGCGAAGCATATCACGAATCCATTTGACTTCCGTCTTCATCGACACCATCTCTAGTGCTCCCCTGATGACTCCACTCAAGATGTTGCAGTAGTGAAGGCCTTGAAAGGTATCAGGAAGCTCAACAAAGTCTACCAAGGGGTTGTCATCAAAGAGAAGGCTGCAACATTTTCCTTCTAAGTCCCAG…	15.9865	383.319	4.58362	0.000825924	0.0127406
XLOC_003531	Locus_14258_Transcript_1/1_Confidence_1.000_Length_265:0-265	CCCAAGGCATTCAACAAAGACGAGCGAGCTTACATCCGAACAAGAGAAGCACCGCCACGAAGTCGAAGCACAAGGTGAAGGGTCGACTCTTTCTGGATATTGTAATCAGCAAGTGTTCGCCCATCTTCAAGCTGCTTTCCAGCAAAAATCAATCTTTGCTGATCAGGCGGAATCCCCTCTTTGTCTTGGATTTTGGCTTTCACGTTATCAATGGTGTCCGAGCTCTCCACCTCAAGAGTGATGGTCTTACCAGTAAGAGTCTTCA	15.0519	361.416	4.58564	0.0006119	0.0105045
XLOC_011241	Locus_7950_Transcript_1/1_Confidence_1.000_Length_339:0-329	CAAAATTGAGAAGCTTCCTGTCTTGTAGGTCGCAGCTGACTGCTCCTCGCCTTTGTCTTGTTCACGCGGCGAAGCCAGAAACATTAGAGAAGGTGACTCAGATAGTGAAAAAGCAGCTGGCATTGCTATCAGATGTGGAAGTTAATGGGGCTTCAAAGTTTGCTGCTCTAGGCGCGGATTCTCTTGATACTGTGGAGATTGTGATGGGCCTAGAAGAAGAATTTGGCGTAAGTGTGGAAGAGGAGAGGGCCCAAACAATCCAAACCATTCAAGATGCCGCAGATTTAATTGAGAAGCTGGTTGAGGAAGAGAATGCCAACAAGTAGCAAATCTATCTTT	14.3978	345.751	4.58581	0.000505287	0.00925782
XLOC_006403	Locus_2514_Transcript_1/1_Confidence_1.000_Length_839:36-838	CGGCGCAGATCCGGAGGAGAACCCATCCCGGCGAAAGGCGAAGAATCGGAAACGGAGTAAGCCGAAAGGTGATCAGGAAGAAGAATCAAGTCGCCGTTGCCATCACGTTCTCGATCTCTACAGGAGAAGCTTCCTCGGCGATGAACGTTCATACCCGACGTGTAATTCGGGGGCTGGAACTGGATTCGGCGAGAACGTGAAGGGAATGGGGGTTTCAGTTTGGGATGTGAAGGAGCAGGTGATGGCGTCATTCCGGAACGTGAAGGAGCTAATGGCGGCCGGAATCCGCATCAAGCGTAGCCCCACGCGTTTCTTGAGGGACGTTTCTTTCGCTTCCAACGGCATCACCGCGTCCCTCAGACTTCCTACCATCACCATCGATAAATCAACCAAAACATT…	2.01586	48.4856	4.58809	0.000573676	0.0101367
XLOC_003368	Locus_14044_Transcript_1/1_Confidence_1.000_Length_628:0-628	GGTTGGTACTGTATTTCTCGAAATATGTGCTTGAGTTTCTCCCGCTGCAACATCTCTTCCAAGATCTTATCCTTCTTGTCCTCCGAAACCTCTTGCTGATGCGTGTTGCCTCTGCTGTTGGAATAATAAAACACCAACTCTGACAGACGTTCCTTCTCTGCCTGCCGATGGTACTTGTCTTCTTCCATAGTTCCAGAGGCGATGAGATGGTAGATGTACACGATCTTCTCTTGGCCGAGACGATAGGCCCGGCTAACAGCTTGCCGTTCTACCGACGGGTTCCACAGCACGTCGAGGAGGACAACCCGCGAGGCTCCGACGAGACTGATTCCTTCACAGCAGGCCCGCATCGACGCGAGCAGCACCTTGGAATCGTTCCTGGGATTGTTGAATTCCTTG…	2.90181	69.9267	4.59082	0.000563718	0.009991
XLOC_008538	Locus_496_Transcript_1/1_Confidence_1.000_Length_524:1-524	TGGCGGCAATTAATCTCTTATTTATGGTGACCACCGACTAGCAACACATGTGGAGGTCGGAGAGGCATCTCCAATTTAAGCTCATCGCCGCGCGCACATGCCGACCATGGCGTCCGTCAGGGGAGCCGTAATTTTTGTAATTATCACGATCATGTGGCAGGTAATCATCGGCGCCGAGGTTTATCTAATCGGCGAGTCTTCCGGCTGGACCAATTCGAGCAGCGTCAACTACACGCAGTGGGCCGCCTCCAAGTCCTTCCATGTCGACGACGTCGTCATTTTCGAGTTCACTTCTCTGTTCCACAATGTGATCCGCGTGCGCCGCGACATGTACGATGCGTGCGACGCCGCCGCGCCCATCGCCAGGTACACTTCCGGCATAGACAGCGTCACCCTCGG…	7.28195	175.75	4.59306	0.000487635	0.00908434
XLOC_010735	Locus_7318_Transcript_1/1_Confidence_1.000_Length_665:0-665	TACTGCTGTTGAAGAAGCACAAAGAGCAATAAATTCTGCATATATTGAGGCACGTAGTGCTTATCATGGTATTGGTATGGTAAAATTGATGGGCCGTAACAGTGGCTTTATAGCCATGCATGCATCCCTCGCTAGTGGACAAGTTGACATATGTTTGATTCCCGAGGTGCCTTTCCGTTTACATGGATCACATGGTGTTCTCAGGCATCTGAAATACCTGATTGAGACAAAGGGATCTGCTGTGGTTTGTGTAGCTGAAGGGGCAGGACAGAATTACTTGGAAAGAAGTAATGTGACTGATGCGTCTGGGAATATTGTTCTTGGAGATATTGGTGTGCACATTCAACAAGAGATAAAAAGGTATTTCAAGGAGATTTCTCTTCATGCTGACATGAAGTA…	2.03156	49.2017	4.59805	0.000658735	0.0109548
XLOC_003155	Locus_13794_Transcript_1/1_Confidence_1.000_Length_497:2-496	AACGCCTGCAACAATCCAAGGAAAGCTGAGGAAATGAGGACCATCAGACCAGTGAGTTTCATGGTACGTAACGTGATACCAAGCAGAGGCCAACTGTTGATGCTCGCCGGATCTGCAGCAGTTCCGAAACCATCCTCCGGCCTCGTCCTGGAGGCTCTTTGTTGACAGCAGAATCCTATCTTTGACGTCGCCGTATTTGCTGCTGTCGTGCTGCAAATGCACTGCAGGATTTCGAAGATTCCCAGTGAGGATCTCGTCCTCGCTGCTGGCCTGGTAGTAATTCATCAATCCTCTCAATCTCTCCGCGTAGGCATCCCTGTGACTCCTGGCAATCTCGATGAAGTTCCCAAACCCCTCCACCTCGAGGTCACGGTCATAAGTCACCTCTGTCATCTCCGC…	1.28808	31.199	4.5982	0.00226611	0.0236805
XLOC_009135	Locus_5614_Transcript_1/1_Confidence_1.000_Length_300:0-276	TGTCCCCTTCTCTGTCAGCCGATGTAGCAAGTAGTTCAGGCTGTTTTATTAGTCTTTTATTCACTTCCAGCAAGTAGCCTTTGACACAGCATCTTATGATATAAGAAGCACTTTTGGTGGAAACTTTACAAATAGATGTGTTGGATTCACAACGTTGAGCATTCTTTTTGTGCTTTCCAGTGACCTTAAAGCCACTGCGATCAGATTTACCAACGTTAAAATCAACTGATATGATTCCCCCTGCATCCTTAAAAGCAACGTGCGAAGCAGCCAACCCAATGATACACAAGCCATTTGCAT	4.96197	120.889	4.60663	0.00200006	0.0219217
XLOC_000541	Locus_1059_Transcript_1/1_Confidence_1.000_Length_660:2-657	ATTGAAACCCTAAGCAACCTTTCGCGTGGTGGATTTGCCCTGAGATTTGGCTTCTCCTGTGATAGCTCTCGTCCAGATTCAAGATCAAGGGTTCGGTGCTGTTTGAGTTTTTTGTTTTTTGTTTCTGCTCGATTAACGATGGGAGCACGTCCAATGGAAGCAGTGCAGTGCTTCGGGCGGAAGAAGACGGCAGTGGCGGTGGCGCACTGTAAAAGGGGCAGAGGGTTGATCAAGCTCAATGGGAGTCCGATCGAGCTCATCGAGCCCGAGATTCTGCGCTTCAAGGCAATGGAGCCGATCCTCATCCTCGGAAAGCATCGGTTCGATGGCGTGGATATCCGCATCCGCGTGAAAGGGGGCGGGCACGTCTCTCAGATCTATGCGATCCGCCAGAGCATC…	23.0775	562.446	4.60715	0.00109679	0.0152175
XLOC_012107	Locus_8862_Transcript_1/1_Confidence_1.000_Length_633:0-631	CTTCCCTCACGAATCGCAATCTTAATCGACAATAATTGGCAGACAAGTCACATTTTCTGGTCAACAAATATTCATGATCACCGTTCATCGCGGCTCCATCTCCAGTCTTCACATCAGTTGGGTTCTTCGTTTGAAACACAGAACATGGGTGGGTATCCAGCAGACAGCAAGTTCTGGTCATCCAGTCGCCATCTTACTCCACACCAGTTCTACTCGCCAATCCTTCAGCAGTGATCCATGGATGTCGAAGCACGTCTGCTGCAGAGAGTCTTCTGGAAGCATCTTTGCATATCATCTTCCTGAGCAGATCTTTAGCATCGGAGGACACGTTTCGAAAAATATCAGGAGGAAACCTTAGGTTACCTCTAATCACCTTTTCAAAAATATCCTTCGTCGATT…	1.56605	38.3951	4.61572	0.000904343	0.0135908
XLOC_007459	Locus_3690_Transcript_1/1_Confidence_1.000_Length_572:1-562	TCCCTCTGGCTGATGACTCACGCACATTCTCAACCCATGAAGTTCATGATCACCAAATGAAGAACCAAATTGCAAAGAACAAAATCAGCAAATGCCCTCTCCGGTGCCAAATCCTTGAATTCCTTGTTCTCTTTGTTTACTTGGATCCGGAGACAAACAGCAAGAACAGCAGTGCCGATACAAGAAAGCACTCCAGAGAGGAAAGAGTTAAACGGAAACGATCCAACAATGCTCATGTAAACTGCCTGTATCACAGCAGTGAGAATAGCAAAACACACGTAAACATCAATGATCTTGAGATTGGTAGGAGTTGCCGCATAGGCAGAGCGAAGAGAATGAAAGAGAGCTTGTGTCTCCTTATTTGCTGACTTCCCCATGTTCAATCTTTGCAATGTTCAC…	3.74237	91.7557	4.61577	0.000511	0.00927273
XLOC_006851	Locus_2991_Transcript_1/1_Confidence_1.000_Length_517:0-514	CGAGGGCAAATCTAATCCGAAAACTGAAAAGAAAGCAACTGAAAAGATCAAAATTAGAAATCCAAGATTTCTATGTACTTGTAGAGTAATTATTCTTCCTCTTTCCTGCTTGGATGCCATGAAACTGCTCAGTCCTAGAAGATCTGCTTTGATCTCGACGGTTGCAGCAAATTCAAGAACCATCTCAGAGGAAGGAAGAGAGCAAGTAATTACCGTTTCATTTCCGATATTTTCATGAATCAGTTGAATCTTGCCAGCAAATGAGCATGACCACACATCTTCTCATGATGTAAAACCTAGCGCGCTGTTCTTTTACCAGTCTGGCGCATTTTCTAGTAAAGGAACTGCGTGAAGACGTTGCGGCACCCCGGCGTAGCAATCCCTCCTTCTTTTGCTGAT…	2.32505	57.2773	4.62263	0.000806113	0.0125345
XLOC_000288	Locus_10307_Transcript_1/1_Confidence_1.000_Length_380:16-355	GACCCTTATCGGGCGCCAACCATGACTATCCTGCGAGCAATTATGGTAAGCCATTGCCCAGAGACGTAAAGAACGGAAAGAGGCGAAATTCATTTGGTTCGACTAGATCAGAACGGAATGATCAGGCAACAGCGGATAACAGCAACAGTACCGCTGCTACATGTCTCCCCCATTTCATGCAAGCCACGGAATCAGCAAGGGCTAAGATCCTCGTCAACAACTCCCCCAGATCAAGCCCAGATGTCCAAGAAAGAGATTCGGCGAAAAAGCGCCAATCCATGCCAGGGGCTAATGGTCGGCAAGATTCTCCTCGCATCCAACGATCACTTTCTGAAGCACAGCCAGTTTTGAAGGGAAGCAGCCTTGTTCCTCCTGTTCAT	3.49689	86.175	4.62312	0.00144593	0.0180743
XLOC_013012	Locus_9935_Transcript_1/1_Confidence_1.000_Length_848:0-840	TTTTTTTTTTTTTTTTTTTTTTTTTTGCCCAAAATCTAATTTCTCCAATACTTGCTATATGAACATGTACTTGAAATGCCCCCTGCAGTCACACTTGGGGCCCATAAAACATAAAACATCCAAAAATTACATTTTAAATCAAGATAGTGTTTCTAAAATATAAAACCTAAGAAATCGTAAATCCAGAATGATAATGTGTACTTCTAATTTTTGAGTACTTAGGATATCATCTCACATCATTCTTGAAATTAAATATTCAAGACATCGGCATCTCCACAATGTTCGGCAACCTTCATTATACCCAATTACTTGATAGAAGAATAAATTTTTTCCAATAATTCCCATTTTCCAACTGTTGAAGTGCAGTAGCAATGGTGGAGGGCCTCCACAGCATCATGC…	1.81159	44.7745	4.62735	0.000532971	0.00962153
XLOC_006664	Locus_2786_Transcript_1/2_Confidence_0.750_Length_706:0-706	ATTTGAGTTTTTTTTTTTGTGGGAAGTTATCTCGACATTGCGCTTTATTCTCGTAATGTTACCGTTTGTTTTGTCGGCATTGTTGTGTTGATCGCTGGGGATGGTGTTAGTGTTAGCACTGGGGGATTTGCACATACCCCATAGGGCTCTTGATCTTCCCGCTAAGTTCAAGGCTATGCTTGTTCCTGGCAAGATTCAACACATCTTCTGCACTGGGAATCTCTGTGTCAAGGAAGTTCATGATTATTTGAAGATTGTTAGCCCCAATTTGCATTTAACTCGGGGTGAATTCGATGAAGAAATTCGGCATCCGGAGACACAAATTTTAACAGTTGGCCAATTCAAACTGGGACTTTTTCATGGTCATCAGGTGATTCCTTGGGGCGACCTGGATTCCTT…	7.51886	186.366	4.63148	0.000496099	0.00918335
XLOC_004299	Locus_15306_Transcript_1/1_Confidence_1.000_Length_363:16-363	TGGGAAGAACTTGTTTCAAGAACTTGCCCTCCAAAAATTATCCCATCTAATATAGCAAGCAGCTTGGAGTAATTGAAAACCATATCGAGCTCGCATACATTTTTGAAGCATTTTTCTAGCGTCTCCACAAAGACTTGAATGAGATCAAGCATGGCAAGCTCATTTTCAGAAGAATCAAATACAATTACGAAGTACAGAGTTGCAATGTGTTTGTACACCAATCGGCACCCCGAGCCAAAAACCGGGTCCAAGTCCATGAAATTGGTAGCATTGTCCCCTCTAGTGGAAAGCACTCCATACACGCTTCGCAGAAGATTCCGTTGCTGGTCTATTGTCAAAGAATCGTAAAATTTGAGAAGGCGT	1.84011	45.6117	4.63154	0.00345981	0.0312678
XLOC_001639	Locus_11890_Transcript_1/1_Confidence_1.000_Length_259:13-251	CAAAGGTGATGGTGGCCGACTTGGATTTGGGCACGAGAACTCAGCGTTTGTTCCAACCCTCAACTCTCATCTTGAAGGTGTTCGCAGAATTGCTCTTGGCGGCATGCATTCAGTGGCCCTGACTTCCTCGGGCGAAGTGTATACATGGGGTTATGGTGGTTTTGGTGCCTTGGGGCATGCTGTCTATCACAGAGAACTCCTCCCCAGACTCGTCGAAGGCAATTGGAATGGGAAAGTGTGCCATATCGCCACTGGCGGG	5.64849	140.81	4.63974	0.00296055	0.0279789
XLOC_005440	Locus_16956_Transcript_1/1_Confidence_1.000_Length_231:10-226	CATGGATATTCGCAGAATCAAATTATTGTATGGAAACACCCTACTCTGGCTAAGGTTGCAACTCTAGTTGGACATAGCATGCGAGTACTCTACCTCGCCATGTCCCCTGATGGTCAGACCATAGTAACAGGAGCAGGAGATGAAACTTTACGGTTTTGGAATGTTTTCCCGTCTTCGAAAACAGTATCGATGAAGGGGGATGCTGGCCTATGGTCGCTCGGGCGAAGCCAA	7.68914	191.764	4.64037	0.00295666	0.0279789
XLOC_006669	Locus_2790_Transcript_1/1_Confidence_1.000_Length_905:0-903	TAACTCTGGCAGAACTGGCAGCCACAGCCGTTGATTTTCCGAAGACCGGACGGGCCGTCGCCATGCCTCCGAACTTGAAGCCGAAACTATATCCAGATTTCATGGGCAAAGACGATCACCGATCGTACCAGTCGAACAAAATCCTGGGCCGACTTTATCGTCAAGTTAAGGGTACTTATCGAGGCGATCTCATGTCTGCCGATCCTGATAACGATTCTACGACCGACGTATGCTTCGACCCGGATCTCGAGGTATCGGGATCCAGTGGCTTCGTGGAGGACGCGTGGGTTCAAAAATGTTGTTACGAAGGGCAGCTGACTGGTCTTCTTGCTCAGTACAAAGTAAAGAGAGAAGAAGAGGTCGTCACAGGGCACGTCTGGTCCATGTCGTTGCTGCAAG…	5.75176	143.506	4.64096	0.000498989	0.00919501
XLOC_000770	Locus_10879_Transcript_1/1_Confidence_1.000_Length_898:2-730	CCGTCGTTCCTTTTACTGGTTGCGCCTTCTTCCGACCGTCTCGATAGGCGAGAGGTATAGTCACCTTCAGCGGTTAGGCGACTTCAAGCGCAAAAAACGATGGCTTTGGTGTCGTTCGTTGGAAGACTTCTCTTCGCCTCCATTTTCATTCTCTCAGCTTGGAAAGAATTCAGTGAATTTGGTAACGATGGTGGTCCAGCAGCTCAGGCATTGGCACCCAAATTCAATGTTTTAACAAAACACATTGCTACCCACGCTGGATTTCAAGTGCCATCCATTGAGATGAAAAATTTAGTCACTGCTACGATTGTAATGAAGGGGGCGGGAGGTTTTTTATTCATATTTGGAAGCTCCCTTGGAGCTTATCTCCTGCTTTTCCATCAGACAGTTGCCTGCCCT…	2.96357	73.9615	4.64137	0.000456537	0.00864308
XLOC_002774	Locus_13321_Transcript_1/1_Confidence_1.000_Length_429:0-370	CGAGTGTGATCTGATCCGGTGCCGCGGTATCGCGACGACGGATTTTATTTAGCCTGGTTAGTTCTTGTATGGAAACTCGGAGTCGGAAGCGGGCGGAGGCTTCCTCAGTAGCCCCATCGTCTTCCTCCTCTGGTCCTACCACGCGTTCTCAGAAGCGAATCCGACTTTCTGCAGCAACTCCGATATTTGCACTGACGAATCGTGCACGAGCATCTCGTTCTAATATCGTGCCAATGGACCACACGCCACCCGTGGAATCGTCATCCCGTTCTCGAAGGAACAAGAATGAAGTTCCGGACAAGGGGAAAGAGAAAGAGCACGACGTGCGTGTTCGGCACAGGAACAGGGGAAATTTGGGGTTGAAGACGGAATTGGGAAATTTTACTGGAAATGACGAAG…	5.58166	139.385	4.64224	0.000590571	0.0102397
XLOC_007512	Locus_3751_Transcript_1/2_Confidence_0.667_Length_1266:11-414	GCTTCTTTTCACTTTGTTTCTGAATGGCAGTAGCGAAGTAAGATGGCGAAAGGCATCGCTAGAAGAAGACGAGGCATTTATAACGCCATGATCATCACTAACTGTAACAACATCGCCGGAGCCGGAAGTATGACTGCTTTTCCGGGCAAGCTTCAGCAACCGTCGGAACCCCCCAGATGGTTGCTTTTTATGACCCTTGTCGTCCAGTCTGTCAGCTTTATTTTCAACTTTCGACCTTTCAGACACGACTCCGGCTACAGACGCCGTGTGTGAATCTTTCACATCAGCAGTCTGGCATGTAGCTTTTCCGAGGCGAGCGTTATCATCACCATCAACAATAACAAAATCCACTGCTGCATCTGTTTTCTCCACTTCCTCTCTCTTGTGATCAGTGGAGGA…	3.33914	83.6268	4.64642	0.000839983	0.0129233
XLOC_004381	Locus_15430_Transcript_1/1_Confidence_1.000_Length_505:14-505	TTGTCTGATGTATTGTTGTTGTGGGCGTGGTCCGTGGTCGCCGGTGCGTAACCCATAGTGGAGCGCAATTGCGACGTCCTTCTACAAGACGGGAATGAGGCTTCTCACTCATAACATGTTATCTTCCAACATCAAGGGGGTTGTCGATGGGTTTCCATTGGGCATTATGGCAGATACAGTGGTCGTAAAGCCAGTCGATTTGAATCCCCTTTTTCTCGCGAACATGTTCCCTAAGATTGAATGGAAGGCCCTTGTTGCTGCAGCCCAAACCATGGGTTACAATGAACTCCCTGCCGATGCGGATGCGTCGATGCTTCAATGCCATGACTTTCAGGTCAAGTTTCATCACGCGCTGCTGGAGTTGCACCTGCAAGAGGGTGCCTTGGTATGTCCCAAGAC…	7.52975	189.136	4.65068	0.000423548	0.00815085
XLOC_004402	Locus_15470_Transcript_1/1_Confidence_1.000_Length_433:77-433	GTGCACCTCGGGTGCGGCGGGATGCGTGAATGGGTGCAACGCAGGGCGGACGCGGTGCATCAGGCATGTTGGGGATTTGGCACAAACCACGACAGTGCGGGCAATGGCGATCGAGTGCGCGCCATTTGAAAAAATCGAGCTTGGAGATTCGTCTGAGACGCGACGATTAAAGCATCACGAAGTTCCGGCGACGGCGATTAGGGCTTCCGCTCGCTGCAAGGGTAAAATGGAGATCCTACAGAACAACCTGGCTGGCTATAAATCGCAGCTGCGGTTAGGGTTCAAAGTCATTGTGCCTTCAGTAAACAGGGCGGCGATTCGTTCACGCTCGTGTTCCTTTACGGGCATACATCGAACTGTTGAAATCCTTTTGCTGTTCTTCGTTGTTCGTCATCTTCC…	2.43058	61.1519	4.65303	0.00201186	0.0220097
XLOC_012043	Locus_8791_Transcript_1/1_Confidence_1.000_Length_354:7-354	TGAAGCAGCTAGGATGCAACCCTGATGTTTATGCCTACAATGCGCTGATGTCCGCCATGGTCAAGGCTTCCATGGTGGATGAAGCTCACACCTTACTCGCGACAATGGAAGAAAATGGCTGCCCTCCAGACATAAACTCGCATAACATCTTATTAAATGGTTTTGCGAGACTTGGCAGCCCAAAACGAGCAAACGACATGTTTGCGAGGATGAAGCTTTCCGCCATTAAACCAGATGCGGTCTCTTACAACACCCTTTTGGGCTGCTTAAGTCGTGCTGGTTTGTTAGAGGAGTCTGCCAAGTTGATGAGAGAGATGAGTGCAGAAGGATTTGATTATGACATCATCACTTACT	2.76017	69.6179	4.65663	0.00179158	0.0206445
XLOC_008087	Locus_4421_Transcript_1/1_Confidence_1.000_Length_786:22-730	CTAAATAAATGATGAGACACACCCAATAAAGTAAAGAAAAGAGATTTAAAAGAGAGATTTAAAATATATCAGATAGGGAAGGGAGTCTGATCTCCCCTTGTTTAGACAGAGGAATGGTGAAATTTCCAAGAAGAGGGAGATCGACGACGAAACGGAGATCAAGCGAGTAATCGATGTCCCAATCTTTTCCGACGTCCTTCACCAAACTGAGAAGGACGCTATGCGGCACCTTCACCGGAACAATCACGGCCGTGACGTCGCCTGCATTCAGCGATCCCGGGTCCGGTACTGTTCCCGATGCGATCTCCCTGGTTGGTCCACACCACAGCAGCAGGCACACCGCACATGTAAGTTAGTAAGTAAGTAAGTCGGAAGGTGAGGAGGATTGTCGGAAGAATA…	1.94741	49.8956	4.67928	0.00115213	0.0155512
XLOC_011084	Locus_7754_Transcript_1/2_Confidence_0.750_Length_740:16-723	AGGTAAGCTTCAAACCATTTTTTCAAGAGAATCTAACATTCATGTTGCATAACGAAGATTGAAACATGGTGATTGTTCCTAATCAGGCATCAGGTACTTACACTGCGAAAGTAAGGAGAAGAAACCAGTTGTGGTTCATCAAAATTTGTCAGCTGAAAATGTGCTTATGGATGGACAGTATAATCCATTGCTCTCAAAATCTGGCCTTCACAAACTGCTTGCAGATGACATCGTCTTCTCCATGCTCAAAGCCAGTGCTGCCAAGGGATACCTTGCTCCTGAATACACAACAACAGGCCGTTTTACAGAAAAGAGTGATGTTTATGCATTCGGCATAATACTGCTGCAGATACTGACAGGAAAGCTTAACACAACGGAGTTCACTTGTCGTGAAGCCGA…	1.54337	39.559	4.67985	0.000644775	0.0108976
XLOC_003206	Locus_13851_Transcript_1/1_Confidence_1.000_Length_539:7-537	TTAGCTCCTGCGGTGCCTTTTGACTATGGGAGTGGTCATGTTAACCCAAGAGCTGCACTAGATCCTGGTCTTGTTTTTGATGCTGGTTATGAGGATTATGTGGGCTTCCTGTGCGCAACCCCTGGAATTGATGTTCGCGAGGTGATGAATTACACGAACACTCCCTGTGGGCACAAGATGAGCCACCCGGCTGATCTCAACGTGCCGTCCATAGCCGTTGCCAGGCTCGGAAAAACTCTGACCCTAGCCCGAACCATGACGAATGTCGCCGAGCAAGAAACCTATGTGATCTCAGCCCGAATGGACCCTGCCATAGCCATTGCGGTCGACCCGCCGGCTATGACCCTAAAAGCTGGTGCGTCCCGGATGTTCACCGTGACTCTGTCTGTGCGATCTGTT…	2.70322	69.4414	4.68305	0.000561569	0.00998326
XLOC_001721	Locus_11982_Transcript_2/2_Confidence_0.750_Length_682:8-679	GTGTGTGTGTGTCAATACATTGATAGATACAAATACTTGAGGATTATGTAACAAAAAAAAAAAATTGTAATCTTAGAAGCAGAAATTAGCACCAACCTCGGAGCGTCTATGTTTACACAACAAATGCCACTCTTGTAAGACGGCCTGCTGGAGGGCCATGTGCTCGACTTCCTCGGTTGTCAATCTCCCGAGGGTTGACACACCTTTGGTTCTCGCACTATCTTCTTCTTCCGTGTCTTTTGGTTCATTATTATCACGGTCACGGTCATGGTCATGGTCATGGTCTTGATCGTCATCGGCGTCTCCTTGTTTGGGCAGAGGCTGGGCTGCCTTAAGCAAAGCAATGCGCTCCATTGACGTTCTGAGCCGCTCTGCGGAAGCCTCCTTCACCTTGTCCTC…	2.63591	68.0016	4.68919	0.000441218	0.00838486
XLOC_008221	Locus_4581_Transcript_1/1_Confidence_1.000_Length_541:1-522	CCTGCCATAAAAAACACGGGAGCCAGCGCTTTTAGATCTTTGCAGCTTCTTGTCCGAGCTCGAACTGCCAGAACTTGGTGGTCCGCCATTGATGTCCATGGGAAGAGTCATTTTCGCTAAGGATTCTGTGAACTCTTGCATGCCCTTCATGTACATCTCCACTATCTCCTGCTGCACCACACCAGATTCCGCCTCCATGTTCACGTTGATCAACAGCTTCGAAGAAATCTCATCTGTTTGTGCGCTGTTCTCCTCCATGTGTGCTGTGGAATCACTCTCCTCAATCGATGGTTGTTCTGCGGCAACAGGCGCATCCGCGAATTCAGAACAGGAGGAAACTGGAACAGAAAAAGGTTGATCTTGGTTAACACTTGATGAGGTAGGAGAAGGAAGATGAGC…	1.43182	37.3474	4.70508	0.00131469	0.0169226
XLOC_012803	Locus_9698_Transcript_1/1_Confidence_1.000_Length_399:0-339	CTTGGAATTTTGAGTTAAGGGAAGTTCCTGCTTGGCTACATTCATTGCCAGCGGATCCTCTTTCTAACAAAGAAGTTATTGAAGTCCACGAGAAGAGTTTCTTTCCCTTCACCATGCTTGCTTGGATCATATTTGTGACTGGTTGCGGATCCCTGCTGGCGTTTTCCCTTCTCTTTGTATGGGTCGTCGTTGCCAATCGAGATACTGTGTTTCCAATGGAAGCCAATGCGCGTTCACTTGATTTCAGGTATGAAAATGTTTGTGTAGACGTAGAAGAGAATGAAATTCCTTGAGATTTAGAAAGAGATCGTGTATCATACTGTTTTGTGCTTTTCCTTTTCTCGTGTTCTGATTTTTGATTCCACTTATAGCTGACGCAATTGCTCTTTGTTTCTTTCT	1.3599	35.4838	4.70559	0.00503108	0.0401964
XLOC_009334	Locus_5822_Transcript_1/1_Confidence_1.000_Length_292:3-281	TATAGACGATCATTGCTGAGCCAATCCCCATGGCCGGCAGGGTCAGGCCATGTTGCAGCCACCCCAAGCGACACTCCGGTTGGGCGCGCCCTACAAGCAGAAGGCCTAATCGCATCATCACGGACCCGCAACAAGGGCTCTGAAAGCGACCCTCCTCTTCCTAGTTCCACAGCTTCGTACGATCCAACAGTTTCAAGGAAAAGGAAGCTCAATTTTGTGGTGGAGCCAACGAAACTGGAGAAGGAATTTGCTCTCCTCCGCTGTTCAGATTCCGTTGGTGACGAAGAAGCGC	3.24148	84.6118	4.70614	0.00297171	0.0280035
XLOC_008383	Locus_4788_Transcript_1/1_Confidence_1.000_Length_676:6-665	AGGATTTGCAGGGGATAGTTTATGGAGAAATCTCTTCATTATGCTCTGTTTCATCTTCGTTTACAGGTCCATTACTTTTCTTATTCTCACACTTAGATGCTCCTCGTCAATAACCTAGCTCTCTATCTCTCTCTCTCTTCTGTCTCTGTTTATCTCCTCTCTCTCTTCTGTCTCTGTTTATCTCCTCTCTCTCTCTCTCTCTCTCTCTCTCCCTCCTGTCTCTGTTTATCTCTTCTCTCTCTCCTATATCTGTTTATCTCCTCTCTCTCGTCTCTGTTCATCTCTTGTGTCTGTTTATCTCCTCTCTCGTCTCTGTTTGTCTCCTATTTTTGTTCATCTCCTCTCTCTAGTCTCTGTTTATCTCCTATGTCTGTTTATCTCCTCTCTCCTATGTCTTTG…	1.20553	31.6979	4.71665	0.000948888	0.0138324
XLOC_002981	Locus_13587_Transcript_1/1_Confidence_1.000_Length_619:0-605	CGCGCCGGGGGCTCTGGGTGTGCTGGCGTCTGCTCCATGGTTGCTGCTGCATCAGCTCGCCTTGTCGTTGCCACTGATAAAGATGCCAATGCACTGGACCTACTAGACCAGAACGTGGCCTCTAATCTCTCACCCGAAGGTCTCGCAAGGCTAGTGAGGAAGGAACTAGAATGGGGAAACATGGACCATATAGAGGCCATCAGGCAGTTGAACCCCGAAGGGTTCAAGATGATCATAGGCACTGATGTGACCTACTCGCAGCAGGCTATTTCCTCCTTGTTTAGGACAGCCAGAGAGTTGATTTCTTCCAATCAAGATGCTGCTGGGGACGCGCAGCCACCTTCACTTGTTCTCTGCCATGTTCTTCGTCGAGTTGACGAGCCTTCCATTGTTGCCGCT…	1.53366	40.8711	4.73603	0.000761211	0.0120615
XLOC_008109	Locus_4447_Transcript_1/1_Confidence_1.000_Length_201:0-192	CGCCATTGAAGATACGGTTCCACCGAACATATCATCGCCCGTGACGGAGACGAAGCAGTTGGGCGTCGAGCTGGATATGGGGAGAGCAGTGCCGTCGCAATGCTGCAACCCCAGCGTGAGAGATACGTTGTTTCCGGCGCCACAGCCACCCACCTCCGACAACTGGTATGCTGTGGCGGCAGCGGCCGCGGCGGCGGCGGC	12.3963	330.862	4.73825	0.00211519	0.0224657
XLOC_004884	Locus_1610_Transcript_1/1_Confidence_1.000_Length_691:0-682	TGGAAACACAAAAATGGTAGAAGCATGGGAGGAAGGCTCAATGGTTGCAGAATATCTGGCGCAAGTAATGGCAACTTGGGGCAGCAGTTGGAACCCAGAGGCAAGTGGGACAGCCTGATAAACGAGCTTGTGTGTGGACCCTGGCGGGACCAAAATGGCGCCACTGGGCGACCCAGAAATCACAAAATTCTGCGCATCACCCAACGCAAACGTCACCTCCTGAAGCAGCCCAGTTTGGTTCTGAATTTCAACAGAGAAAGCAAACGCATCTCCCAGAATGGCGTAAGGAGGGCAGTCCAAGCAGACCATCAATGGCGACACCTCCACCTTCACCTCAGGTAATCTATGGTCACTCAAAATCCACCCATCATCTCCATCCCCAGAGTCTCTCTTCCATCT…	1.90366	51.1106	4.74677	0.000466824	0.00878461
XLOC_006686	Locus_2809_Transcript_1/1_Confidence_1.000_Length_980:1-980	TGTTGCCTCTTGCTTTTCTCGCAGCGGAGTATTACAGCCTGCCATGGAAGCCGCCGGTCACAGCGAGCCTTGTCGCAGCCAACACTCTCGTCTACCTGAGGCCTGCTTTTTTACGTCCTATCATTCCTCACATCGAAGAGGTCTGGTTCAATCCCCACCGGATTCTCAAGCATAGGGATGTAAAACGATTCTTGCTGTCTCCGTTTTACCATGTCGGCGACCCACACCTGCTGTACAACATGATGTCTCTCTTGTGGAAGGGCGTTCAATTGGAAACTTCAATGGGAAGTGTCGAGTTTGCGTCAATGGTGGCCACCCTACTTGTTCTATCACAGGGGATCACTCTGCTACTTGCAAAATCCCTGGTTTTATTTTATGATTACGACAGGCCCTTTTACT…	1.72979	46.4657	4.7475	0.00036752	0.00738969
XLOC_000128	Locus_10135_Transcript_1/1_Confidence_1.000_Length_641:15-614	GGCAGAAATCCTATGCACCATGCAAGGTTAGACAAATCACAGCACTGATGATGGATCCAATAATGTGGCCTGGAATCTCTTGACCAAGCTCAATTGGTATTCCTTGATTTTAACATCAGAGGAAGCTGGAATACTCCTTATGATCGACATTGCCCCAGCTTGATGCAATGCTCTAGCAGCTTCGTCTGAGTGAGAGAGAGAATGAAGAGCCTTCATAGCTTCTACCCTAGTGTCATCATCCTTTGCATCCCCCAACATGCTTACCAATTTTTGAGCTCCACCCATCTTCACAACTTTCATCCTTCTCTCGTCATCAGTAGCATAACGAGCTAATCTAGAGGCACCAGATCTTCTAAAGAACGGATCTTCACTTTGTAGAAGATAAATAGATTGTTGCAC…	3.11364	83.8597	4.7513	0.000377554	0.00752493
XLOC_000782	Locus_1088_Transcript_1/1_Confidence_1.000_Length_1198:24-1198	CAGAGAGATTAAAAGATGGGTTCGGCAGTACAAACCCAGACCCAGATGTCATCAACCCATGTGTCCGAAGAGGGAGACAACCTCTTTGCGATGCAGTTGGTCAGCGCCTCCGTGTTGCCGATGGTATTGAAAACAGCCATTGAGCTCGACCTCCTGGAGATCATGGCCAAAGCTGGCTCCGGTAGGCTCATGTCCCCAGAGGATATCTCGTCCCGGATGCCCACCAACAATCCAGATGCTCCGGCGATGTTGGATCGCATCTTGCGATTTCTGGCCAGTTATGAGATTCTCACGTGCTCTGTCAAGCACCTCAACGATGGCACCGTGGAGAGGCTGTATGGCCTCGCGTCTGTCTGCAAATTCTTGCGGAAAAATGAAGATGGCGTTTCTCTCGCTCCC…	5.72502	154.713	4.75617	0.000468651	0.00878683
XLOC_004718	Locus_15884_Transcript_1/1_Confidence_1.000_Length_268:5-265	CGACGGCGTGCCCAAGCCTGCATGCGCAGCCGTTGCAACAGATCAACTCGATTGCGCCCAGACATTTGAGCTCGAAGTGGCAGTGGAGAACGTGGGCGGCAGAGACGGCAACGAGGTGGTCATGGTCTATTCGAAGCCGCCGCAGGGACTGAAAGATACGCACATCAAGCAGCTGATCGGCTTCCAAAGAGTGTTCGTTCCTGTCGGAGCAACCAGGGTGGTTAAGTTCGACCTCAATCTCTGCGAGGCCGTGCGAGTAGTAGATGGC	2.55413	69.2473	4.76085	0.00505187	0.0401964
XLOC_002742	Locus_13278_Transcript_1/1_Confidence_1.000_Length_315:1-311	GTCTGATCTCCAGAGGAGTGAATCTAAGTGTCAATCAAGAGGATTGTTTGCCGCCGGCACAGGAGGAGACAAATCATCAGCAGCCTTGTGATTAACCACCGCAAATTGCTCGGAGAGAAGCCTGCGGCCATCAGCACTCGCCAGAACAACTGGACATGAGAACAGAAGGAACAGGAATAGAGACAGCCACACAAAGCGCAAAGCCATGTTCTTCATCTTCCAGCCTGAAAGGATAATGGAGTGTCCTAACCTTGTCTCAACTCCTAATATAGTTTAAGCCAGCCAATCGGGAGTGCTGTGGCACAGTCAACTACG	2.90375	78.9356	4.76469	0.00199912	0.0219217
XLOC_006976	Locus_3139_Transcript_1/1_Confidence_1.000_Length_521:28-521	CTGGGATGGTCTTGCTTCAAAGAGAAATCCCCGACTCTATCAATATCCAAGTTGCAGAGGCAGCAAAGGGTGCTAGTGTCCCTGTGATTTTGGATGCTGGAGGAATGGATACGGCAGTGCCTCCGGAACTACTGAGCGCCATTAACATCTTGAGCCCAAATGAAACAGAGCTTGCACGAATGACTGGCACGAGGACTGAGAGCTTCGAGCAGATTAGCATGGCTGCCATGCAATGTCACCGTATGGGAGTCAAGCAAGTGCTGGTGAAGCTGGGAGCCAGAGGGTGTGCGCTGTTTGTGGAGGGGGAAACGCCGGTGAGACAGCCGATCATGCCTCCCAGAAGAGTTGTCGACACCACCGGAGCCGGCGATACTTTTACCGCATCTTTCGCAGTGGCGC…	1.93875	52.9796	4.77224	0.000801242	0.0125219
XLOC_009659	Locus_6164_Transcript_1/1_Confidence_1.000_Length_832:1-832	AGTTTGGGATCATCGAGGAAATCTGTTCATTGGAGCTCGGAATTAGTGACTGAGTCTCATTTTGATAATCAGAATCATCCTTACTCCAACGATCCTAATCCATATGTTTCTTGTTCTCCCGTCGTTTCTTCACATTCATTCTCTTTCAAAGAAACTTTAGGATCTGTGAAAGAGGTTTTGGGAATGTGGGGAAATAAGATAGGGGAAGTATCCAAGAAGGCTGAGGATCTTGCCGGGAATGCTTGGCAACATTTGAAAACTGCCCCAAGTTTTGCTGATGCTGCTCTTGGAAGAGTTGCACAGGGAACAAAGCTTATAGCTGAAGGTGGGTATGAAAATATCTTCCGACAGACATTCGGGATCCTTCCTGAGGAACATCTTGAGAGTCAATTTGCATGT…	3.33313	91.3872	4.77704	0.0003102	0.00658955
XLOC_009010	Locus_5477_Transcript_1/1_Confidence_1.000_Length_532:4-529	TTCCGGCGAGCCAATGGAGGAACTACAAGTGGTGGGTACGTTTGGTGAGCTATACGCTGTGCATCCTCTCGGGCCAGACAACAGCTCTCCTGCTTGGAAGATTGTACTTCGTGAAAGGAGGAAGTAGCAAGTGGATAGCAACGCTGGTGCAACTTGCGGGCTTTCCCGTTCTCATCCCCTACTACTTCATCACCTTGCTACAGAACCCAAAACCGGATGTTGTCCAAGAAAAGCTCCCTCCCATCTCAACCCTTGCCTCGGTGTACATAACCCTCGGCCTGTTGGTGGCAACCTCTTGTTATTTCTATTCCGTCGGGTTGGCGTACCTCCCCGTATCTACTTACACTCTGATATGTGCATCCCAGCTTGCGTTCAATTCTCTCTTCTCCTACTTCTTCA…	2.4123	66.1764	4.77784	0.000506473	0.00925782
XLOC_001980	Locus_12298_Transcript_1/1_Confidence_1.000_Length_216:2-212	GACCGACCTTAGAGAGTTAGGGTAGTAGCCCGTGGGACGCTGCATTTTCTGCAGAGGACGCGACGGGCAAGCGCAGTCGGAAAATCCGTCGCCATGATCGTCCGTCTCTTCTTGCTGGGCATTATTCTGCGACCTTCGGCAAAGTGCGGCGCCGGCCATGATTACGGCGACGCGTTGTCGAAGGCGATCCTGTTCTTCGAGGGGCAGCGGTCCGGG	7.66385	210.278	4.77809	0.00256264	0.0254996
XLOC_007662	Locus_3923_Transcript_1/1_Confidence_1.000_Length_816:51-814	AAGCAGTGGTATCAACGCAGAGTCCGACTTTTTTTTTTTTTTTTTTTTTTGCTTTCAAGGAGAATAATTCAAACAAGTTACATTCGTTACAAACTACCAATGTTGGGCAAAATAACTAAAAGGCAGCAGCAGTTCTAATGAGGAGCAGTATACATTTGAGATGAATCATATTGAGCGTAAGAAGAAGCTTGAGGAGAAACAGTCTTGCCATAGCCATTTCCTTGAACAGTTGACGAGGGAGCCCCATAGGCACCAGCTTGTTGCAGTGATTGGTCGTAATTTGGCTGTGCTGGTGCTGCTTGGCTATAGACCTGCTGGCCACTTTGAGATTGTGCACCATAATTTGCAGCAACTGGCGCGGCATAAGTAGGATCTTGTGGCCTCTGATACCCACCATAG…	5.70924	156.815	4.77962	0.000327693	0.00679991
XLOC_004064	Locus_14948_Transcript_1/1_Confidence_1.000_Length_352:13-334	GGCCCATCATTCTTTCTTCAATCTAAATGGGCAAAACAGCGGCGATATTCTTTCCGAGACTGTCGAAATCTTTGCATCCCATTACACGCCTGTCGATGCCAATTTGATTCCCACTGGCAAGATCGTGTCGGTGAGAGGAACGCCATATGATTTTCTCGAAGGCCGACCCATCTCATCCAAGATCAAGAAATTACCAGGTGGGTATGATATCAACTATGTGCTTGACGGGCCAGAAAACGACGGACTGAAACTAGCAGCCGTAGTTAGTGACGGCCATTCAGGACGATTGATGAAGGTCATGACGAACCAACCGGGCGTTCAGTTCTTTACTAGCAACAAGTTGAACACGACG	1.99471	54.944	4.78371	0.00297276	0.0280035
XLOC_006114	Locus_2202_Transcript_1/1_Confidence_1.000_Length_816:1-815	CCTTCATGATGCCCTAGGTGCAGCAGGGATTGGATTTACGCCGCATGTTATCACTGTGAAAGCAGGAGAGGATTTATCATCGAAAATAATGTCATTTTCTCAGAATGGTCCTCGAGCTGTTTGCGTCTTATCAGCAAATGGTGCCATATCCAATGTGACCCTTCGCCAGCCTGCGACGTCTGGTGGGACGGTGACCTACGAGGGGAGATTTGAGATCCTGTCGCTTTCTGGTTCATTCATGTTGTCAGAAAATGGAGGACAGCGGAGCAGAAATGGAGGACTAAGCGTTTCGCTATCAGGACCAGATGGCCGTGTGCTTGGTGGTGGAGTAGCAGGTCTCTTAATGGCTGCGTCTCCCGTACAGGTGATAGTTGGGAGTTTCGTAGCAGACGGCCCTAG…	2.23987	61.8531	4.78736	0.000329826	0.00681992
XLOC_001083	Locus_11262_Transcript_1/1_Confidence_1.000_Length_563:0-562	CACCTATTAGAAGAGGTGGGTCCCCTAGACGCCAGAGAGACTCTCCTCTGCGTCGGCGGGCAGACTCACCCTACCGCCGTGGTGAGACACCGCCAAGAAGGAGACCAGCATCCCCACCTAGAGGCCGTTCTCCATCACCGCCAAGGCGGTATAGATCTCCCGCAAGGATGCGTGGGAGTCCCATCCGAAAGCGCTCTCCTCTTCCTCCTAGGAGACGGACACCCCCTAGACGTGCTCGTAGTCCTCCTGTAAGGTCTCCAATGCGGAGACGTAGCCGCTCTCCTATTCGCCGGCCTCTTCGTTCCCGCTCAAGATCCCTGTCAGCAAGAAGAGGTAGACCAATCATGGGGAGACGTGGCAGATCAGCATCGCACTCTGGCTCTCCTAGTTCTCGCAAGA…	6.28217	174.485	4.79569	0.000295725	0.00648718
XLOC_012913	Locus_9832_Transcript_1/1_Confidence_1.000_Length_733:34-733	CGCTAATAGGCCAGTAACGTGTAATCAAGAAACCAGCAGCTAAATGTTTTTTGTGGACGAAGATTCATGATCCTGCTTCTTGAGTTTCGCAAAGCTGTTTTCTTCGTCTTCCAATCTCTGCCGGTTTTGTAAAGCGCATCTTCTTTAATGCTATGCAGAGTCAGATCTTGTGTGATGGGTGTCGGACAATCCTTGTTTATCCAAGGGGAGCAACAAGTGTGCGTTGTGCTTTATGTAACACCACTACATGTGTTCCTCCAATAGGAATGGAGATGGCTCAACTTTTTTGTGGAAATTGTAGAACACTCCTTTTGCATTCACGGGAAGCATATAGTGTGAGCTGCCCATGCTGCGTCACCGTAAATTTTGTGCCAGTGTCACGCCAGGTTGCTCATGTCT…	7.51655	208.901	4.79661	0.000334888	0.00687581
XLOC_009770	Locus_6280_Transcript_2/2_Confidence_0.750_Length_659:0-654	GGAACTCTCCGGCGAACCTACACGAAGCTTCAGATGCCGATCCCTCCTGTGTAGGTTCTCCTATTGGTAGCCCTGCGGTGTGGAACACTGATCCTAACCCTAACCCTAACACCGTCGTTCAATTACAAGGGGATGCTGCCAGAATGAGAAAGAAATTGGGTGGTTCGCAAAAATCCAATGTTCTCGGCGGCAATTCGTCTCATAACCAGTCTCTCAGAGATGTAACCAAAGGATTCAAGAGATTGCTGAAATTTGCAAGGAGAAGTCGAGGCACGGAAAACTTGGGTGACGGAATTTCTGCAACTACTTCCGAGGGAGACGAAGATTCGGAAGAAGTGCGCGACGCCACTGTTATCCGCTCGTCGGACGATTCGAGGAAGTCCAGAATGGCGTTCTCGC…	2.64549	73.6805	4.79968	0.000300801	0.00649619
XLOC_001348	Locus_11562_Transcript_1/1_Confidence_1.000_Length_627:24-618	AAGTCCACAGGGTTGTTGGAATTCTCCGTCAGTGGATACTGCGAGAAGCGCGAGCAGGGTCAGCAAGCAGACATCAGACAGCGGCTCAGTGCTCTGCAAATCAGGAGACGAGATTTGTTCGAGAGGAAAGAGAACGACGTAAGAGTCTAAATTTGAAATTTCAAAGCGAAAAAGTGCGTCGATTAGGGTTTTAGAGATACGCGATTAGAGCAATGAGCAGAAGCTTAGGCATACCGGTGAAGCTATTACACGAGGCCTCCGGGCATATCGTGACCGTAGAGCTGAAGAGCGGAGATCTGTACCGAGGGAGCATGGTGGAGTGCGAGGATAACTGGAATTGCCAGCTTGAGAACATCACGTACACTGCGAAGGATGGGAAGGTGTCTCAACTCGAACATG…	1.50812	42.0174	4.80017	0.000697498	0.0113606
XLOC_000410	Locus_1044_Transcript_1/1_Confidence_1.000_Length_651:3-651	GGTGGCCTGTCATGGGCGCATAAAGTGGATGCCCTCATAGCTTCCTAGTTCCTGTTATAGATTTCCATAAAAGAAGAGGGTGAATAGAATTGAGAGACGATAGCTGAGGAAGACATGGAAGGAGATAGAAGAGTTGGCGTAGCCGTAGATTTCTCCAAGTGTAGCAGGAAAGCGTTAGCATGGACGGTCGACAACCTGACGCGAGAAGGGGACTATCTCATCCTAATCCATGTTCGCCCCGAAGGGAACTACGAGGAGGGCGAGACGCAGCTATGGGGAACTATTGGCTCCCCTATGATTCCTCTTTCTGAATTTTCTGATCATCTGATCTTGAAAAAATATGGAGTGAAACTCGATCAAGAAACACTAGATATCGTTGCTGCAGCTGCTGGAAAACAG…	3.85637	107.653	4.80301	0.000297689	0.00648718
XLOC_006628	Locus_2747_Transcript_1/1_Confidence_1.000_Length_918:0-917	CGCGACGAAGAAGATTCACCGACGCATCTCCTCGGGATGAAGAAGATTCAACATCACATCAGAAAAACAGTTAATCAAAATAAAGTAATTGCCAAACAGATCAAGCGAACAAAACATGATGGCTTTTTTCCTCAGAGAAAAAACTTCACCTTCTTGACGCCGTTGGAGAGCTCGTTAATGGTGGATATGGCACTAAGGATACGAATTTCAGTCGGAGTCTCTCAGCAGATGAATATCGGTCGGAATCGAACACAGGAACTAGAAGAACATAAAGAAAACAGATCACAGACGTAAAGAACAAGAAATTGTGTCGGTCAGAAACCGAGATCCGGCCATCGAGACGAAGAAGATTCACTGACGGATCTCCTCGAGATAAAGAAATTTCAACATCACATGAGA…	5.15184	143.955	4.80438	0.000220122	0.0054387
XLOC_003734	Locus_14500_Transcript_1/1_Confidence_1.000_Length_553:10-515	AAAACAGAGAACACCGGAATCCAATTTCCACAGTCCTCCCATCTACGCCATTGCAGCCTTGCAGGTTTCATTTCAGCTCCTCCTCTAAATGAGAATCGAGATCGCGCGTCTTTGATTACTAAATCTTCTGACACTTTTGCATTACGAGTGTCAGATCTGCGGGGAATCTGCCATCTTCTTCGTCGCAAGGAAAACCTCCACGATCTTTTCTTGGCGTCGGAACCTTTTCTGCCATGGCTGAAGCATGCGGCAAGCTTAGTATTCACAGGCGGCAATCTAGTTTTGAGAAGCAACACCAGATGATTGCGAATGATGGTGCTGATGATATGCCCTTGATCCTCAACTCGCCTCCCGTCCCAGGCGTCAAGACGCTGTCTCCCAACAGCAAGAGGGTTTCTC…	1.77337	49.7262	4.80944	0.000792549	0.012423
XLOC_006086	Locus_2171_Transcript_1/1_Confidence_1.000_Length_609:10-593	CTTGGAGTTTTCGACAACGGCGAGTTGGCGGGAGCTGGTTTCTTGCTACTTGGCGATGATGCAGAGCGAGGGAGGGAATGAGCGGATTTGGCAAGGTTTCTGGCAATGGACGCCACTCTTCGTTTTTCCATTTTTTCTGATGATCTCCTGTTCTCATCTGCAGACGCCGTAGAAAAGCCACCGTCGGACAAATCACTTGGCATGTCGTCGCCGTCTCCGTCTGCGCGCGAAGCCGAATCTCTATGCGCTGGGCCTGGCTTTCGGGTGACCATGGCGGTGCGCTTGGGTTTGAAATCATCCGCCGACTGCTGAGATCCAGCCTCGGAGTTCTTGTCGCTCTGCTCGGAATAGTCGATTTCCTGCTCCGACGGTGGTGGTGGGTGCTGCGTTTGCTCAGGT…	3.38537	95.6578	4.8205	0.000310889	0.00658955
XLOC_002507	Locus_12941_Transcript_1/1_Confidence_1.000_Length_457:6-457	CATGATCATAGCATTCATCGAAACCCATGGTTACTCCACCAGACCATGATCACGCCACAGCAAATACACATGGCTCCTAAAAACCATCTCCTCCATGATGAAGCCAGGCATGACCATCAACCCGACGCAGAGCTTTTGAGCATCTCCGTCCAACACCATGCCATCTTCCTCCTGCTGCACATTCTCCATGTAAAGCTCAGAAAACTCCATTCTGTTCTTGCAGGCAAATATTTGAAAATGGGGATCAAACGAATTAGCCAGCCTGTGCAGAAGCCAGACGGATTTGGCCAATTTCAGAAAAGATTGGTAAAATGCCGTCCGGGGATGGCCGCCGGCGGCAACGAAACTTCGCTGATCTAAATTTCCGAAGAAGGAGGCCTCCATCTTCGGATGGATAAG…	1.29453	36.5829	4.82067	0.0017726	0.0205897
XLOC_010550	Locus_7117_Transcript_1/1_Confidence_1.000_Length_946:29-921	GAATGTAAAGATAACGGAGTGGCGGGATGGGGGGGGGGAGGCGGCAGCTGGTTCTCAATCATCGACGTTGGCGTCGACGAGAATCCGCTTGCATGCTTCATAACACATGAACGATATGCCGGCAGCAGGTACCAACTTCAGGCAGCTGGTTCCTATGCCTCTGTACAGACCCTCGATTCCTTCTTCTTCGAGAATGCTGGCCAGTGCGTGGAACACGTTCTGGTACACCTGTCTTCCACAGAGGGCTCCGACTTGCATGTGCTTGCGGGCCACCTCGAGCGGGAAAGTGGCGGAGCTAGAAATGGCGCCGGCAGCAGAGCCGATCAGAAGGGTTTCTACGTTCCCAATCGACTCTTGCCTGAACAATTTCCGATACGCTCTTCGCAGCGTGTCGTAGGC…	1.36346	38.6071	4.82352	0.000375818	0.00752493
XLOC_007359	Locus_3574_Transcript_1/1_Confidence_1.000_Length_416:15-405	GCGCCGGCGTCGAGGGGTCTCCCGTTGCACGTAAACTTTTTCTGTTTCATTCAGCGGACGGCTGGACCCGTCCGGCAAGCTGACGAACCGAAACCCAACGCCACTACGCGTCTTGGCGCTCCGGCCTAGTTTTTCCACCGTGTAACTCCAACCCATGGCTGGCCGCTGCCTACTGTACTTGTGGCATTTCACCTTCCCTGCTATCTTCATTTTGTTGAAGTTCATCCTTCGTACGAAATCTTGATAGATAATCTCATCTTCTTTCTTTGAAATCTGATAGTGGACTTCATCCAAATCCTTAACAGTACCAGCCCAACCTTCAGGCATCACTTTAAAGTGAGGCTTGTAGGGAAGCGAAGCCACATGAAATTCTCTATCATGAAATTTGAAAAATTCTGG…	4.7101	134.051	4.83088	0.000388482	0.00762436
XLOC_011401	Locus_8116_Transcript_1/1_Confidence_1.000_Length_955:2-951	GTGCGATATCTGCTCCTGGCCAACCAACTGCAAATGATCTGTTGGATTTATACAATTTTCGACTCATAAATCGCAATACTAAAGTGTATGGTATTATTGGAAAGCCTGTTGGTCACAGCAAAAGTCCTCTCTTGTTCAATGCAGCATTCAAGTCAGTTGGCCTTAATTCAGTTTACGTCCACTTCCTCGTGGATGATGTGGAGAAATTCTTCAGGACCTATTCCTCCATAGATTTTGCTTCTGGCTGCAGCTGCACAATCCCACACAAGGAGGTCGCCCTTAAATGTATGGATGAAATCGACTCAATTGCAAAGAAAATTGGAGCTATCAATAACATTGTTAGGAGGCCTGATGGAACATTAATGGCATATAACACTGATTATATTGGTGCCATCTCTG…	4.71398	134.671	4.83635	0.000296874	0.00648718
XLOC_010328	Locus_6871_Transcript_1/1_Confidence_1.000_Length_342:0-341	CGGGCAATAGGTTGTCCATATCTCAATGTGCGTACGGCATAGTTGAATGGCCACAAAAACATACACACGTGTGTATGTGCGCGCGCGCGCGTGTGTGTGTGTGTGTGGATTTGGGGGTAGGTGGGGTGGTGAAGAAGTTTCTAATCAGTCATTGCAGAAGCTCCAGAGATGATCTCGACCAATTCGGTGGTGATTGAAGCTTGACGAGTCCTGTTGTAAGTAATAGTGAGGCGGTCGAGCATTTCGGTGGCATTTTTGCTAGAGCTGTCCATGGCAGCCATTCTTGCTCCCTGTTCGCTGCACGCATTCTCCAGCACTGCGTTGAACAAAACACAGGAAAAC	4.98184	142.489	4.83802	0.000499883	0.00919501
XLOC_009444	Locus_5945_Transcript_1/1_Confidence_1.000_Length_704:0-702	AGAAAGCTGAAACCATCACAAAAGATTTCTATCATGGAGGTTTTGTTGTCCATGTTAGAATTTGCAGCTTCTTATAATTCCTATCCAAACCTCAGGTTGCGTCTCCACCTTGATGCAGCAGCTGAAAGGCCACCACAAAATATGCTTCATCAAGAATTGGTGGGAACCTCCATATATCTGGATGTTTTGCAGAAAACTACATGTGGAAAGAGAAGCCTGGAAGACCAGCTGGAATCTGTTACTGCTGAGGATGTTGCTGATTCTGTTGGAAGCAACTCCACTGTCGTGGGGAAGAACAGTGACGAACTTGGACTTGAAAGAGTGGCCGAAGAAAAATTTGTTTCCCTCTGTGAAGAGGTGCTGACAGGAGCATCCGACCTTCAGTCCACCACTTTGGAG…	1.6663	47.665	4.83821	0.000405456	0.00786193
XLOC_004956	Locus_16205_Transcript_1/1_Confidence_1.000_Length_423:17-423	ACGCCATTGCTTACACTCGAGCCTACAAATGAGAGCCAAAAACGCGGCAGTTTGATCAAGTTGAGTGCATTAAAGTGGAGGAAATACATAAATGAGAACAGTGGCGAGGCAGAGGCAGAGGCTCAACGTCCAGACTTGATCTCCTCCTGAACTGTTCCCAATATATCGTTGACCCTGTGGGCGTCTATGTTCACCTCTGCTAGCCAAGTGGTCAAGAACACATGTAAGTTTTCTCGAGTTGCTTTCTCAAATTGTATGGGAGATGCAAGTGAAATGCTGGCGGCATGGATGAATCTGGGAGGGGTGGGGAGAAGAGCATCCACGGAGAACAAGCCGCAGGCTTTCAGGTGGTCGAATTCTCCTGGATAAAGTTGTGCGGCCCAACACGAGGACTTCTCC…	1.31612	37.7681	4.84281	0.00224058	0.0235402
XLOC_007049	Locus_3222_Transcript_1/1_Confidence_1.000_Length_378:17-363	TGCTTGCACTATTAGAAGAATGTTCATACTCTTATGTTTTTGCTTTGTAAGTGGCAAAGAGCTCGGGCATTTCTCTTCTTGATCCCACTTCTAAACAAGATGCTCCCTGTGCTTTCAGCTTCTTTACTTAATGATGACGTTAAAACTGTACTTCTACTCTCTGGCGTTGTCTTCTCCAAACGCTCTGTTGCTTGTGCTTGCACTGAGTTTGCAGCAGTCAATTTCACAGCCTGATCTTTGAGCCTTCTTACTTCTTCTATGCTTTCTTTACTTTCACAAACTTTTCCTGTTTGAGAATCCACTTCATCATTCTTTCCTATGCTCATCAATGCATTCTCACATGCCCGGACAGCAATTGAATAGAAGCCATTATCAAAC	0.926192	26.583	4.84305	0.00636949	0.0461947
XLOC_011552	Locus_8267_Transcript_1/1_Confidence_1.000_Length_283:25-283	TAGATTTTTTGGGCGGGAACATCTTCTTCACGGAGACGTCGTCGATGATAGGACCGCAGGCAGGATCATCCGTCGTGCCAGTGTTATGGTAAGTAAGCTTGATGCGATCATCTTCCGCTCTGAAAGCCCACGCGTACGCGTCCCACCCTCGCACGTTGTAGATAGTTTGCAGATCTATCGTGTGCGGCACGCCAACCGCAGAGATATTGATCTCCTCCTGTTGTGCGCAGGTGCGAGCAGCGCTAAACGTAACTGCGTACACGCCGCCTGTCTTCACCGCCAG	2.01001	57.7257	4.84394	0.00635978	0.0461817
XLOC_010560	Locus_7129_Transcript_1/1_Confidence_1.000_Length_340:92-332	CCACGTAAAAAACTGCATAAATACAGATAACAAATGAAACACCTTCTGAGGCAATCAATCCAAAAATAATTAAATAAATAAATCAATACTCAAATACACCACCTTCAAGTTCCTCCACGGTTGCAGAAGCAAAAGACTCGAAGGATTCAATTGTTGAAATGGAAGAGAGAACAGTGTCCTCAGAATCAGAAACAGGCCTCCTGCATGGGATATCATGCTCATCGATCAACGATGTCTCCAACTCAGATGTTGCTAATAGAAGCTTGTTGATGGCCAACTTTGCAGTTTCAACAAACCATTCATCTTCCGGAAGTGAACAGCTTAACCAAAGGCAAGCTTA	2.50179	71.8675	4.84431	0.00635584	0.0461817
XLOC_012048	Locus_8796_Transcript_1/1_Confidence_1.000_Length_269:43-264	TTCTTCTCACTATCATTCAAAAGCATCCGACAAAATTCAGCTTCCTCAGCAGCCTCATCTTCCTCATCTTCTGCGAGCGTTTTTGAGAGCCATCCACTCATTTGTAGGCTCTTGACAACATCTAGTTGATTAGATCTGCAGCTAGCATCAATTTCGCATTCCTCAGCATCAAGCAAGTTTTCTAGATCTCCAGCAAAAGAATCCAGATCACTATTTGCCTCAGAGTCACTTCCATTTTCTTCACCATCAGCTGCTGATAGTATTTTCAC	3.24578	93.2728	4.84482	0.00635027	0.0461817
XLOC_005030	Locus_16318_Transcript_1/1_Confidence_1.000_Length_280:1-278	CTTCCTCTTTCTTCTTCCTTCTACCTAAATAAACTTCCTCCTCTTCTAATGTTCGTCTGCTCTGTTTCTCCAGGGAATCAGCTGCTAGCACAGTTCTTGTTAGATCGCGCGCAGAGATGTAAATCTATCGATATGTCTCGTTAAAGTAACACACCTCCATGTGGCGTTCCTGTTTCTCGTCCTTCCTCTCGTACGACTGTTTTTTACCGAAAATGTTGCTCTCCACGACAGCTCTCAATTTGCCATGACTGCCCCTCTCCTTTCCCATCGTCTACACCAG	4.58424	132.484	4.85299	0.0012949	0.0167047
XLOC_010653	Locus_7230_Transcript_1/1_Confidence_1.000_Length_616:0-616	CGAACCAACCCTAGCTGAGCCCCAACACCATAGGACGAACCCTGACCAGCACGTCGATACACAGCCGTTGGGTTTCCTTTCACGTCTTTGGACGATCCCAGATCATTGCCATGCTCCACAAATGCGTACACGTGTGTGTTCCTCACAGGCACCCGTATTTCCGCCCCCACCTCGAGGATATTTCTGGCAGCTCCGAGCTCACCCATGTTGTAGCCCCTCACAGAATAAGGACCGCCGAGGGTGAAAGCATCGTAAGTTGGAAGGTCACCAAGGCAGCCACCATAATGGGCGTGAAGGACGAGCACGGGCGGGGGAGGCTTGCCAGACCCTTCTTCAACGCCCTTCAGCTGGATAAACCTGGTCATGGTCAGCTGGTGACGGTTAAAGAATGGGAACTTG…	2.66132	77.0317	4.85524	0.000309326	0.00658955
XLOC_010312	Locus_6853_Transcript_1/1_Confidence_1.000_Length_517:7-516	CATCTCTTTTTTTTTTTTTCCACCACCACGAGAGGAGATTACAGGCTAAGAAAAATGGAGGGATTGCGATGATGGCGCGCGCACTCAGTGATTCCACTTTGCAGGGCAGCGTCACGTCCGTTTCGACGGAGAGAGAAAATGCAGAGATGACTCGTCTTGGAAAAAAGTTATGCCGGGCGGAATAGTTGACCTCTATTCACTCCTCCCTCCCAAGCGATGCCGAATCGAAGGTTTTTAAGGTCGGTGGTTGACCCATTCCACTGGCGATGGTGTGCTGTGTTCTCTACTGTTTCAGAAAAATTTCCTCGGCTCGCTCAATCACCCGTGTTACTTTACATGATCACGATGATAATGATGATGATGATGGCACCTTTATCGCCCAATGTCCAGTAGTTGATT…	6.73859	195.173	4.85617	0.000254717	0.00584747
XLOC_010909	Locus_7521_Transcript_1/1_Confidence_1.000_Length_716:29-716	AATCAGCAAGATTTATAAGCCGAGCATTCACGTGAACCCCGTCTTTGCTTCCGTCGGAGCTGATAGGGGAAAATTCTACACTGCTCCGGAAGCATCCGGAATTGTTTCTGAGTACGTTGAGAATAAAAATCTAGTCAAGGCGGCGGATAAATCCGTCGTGATTTTGGATCCAATTCTGTGTGATGCTCTATTCAAAGGATCGATCAAGAAGGGATCACGATATCCGACGGAGATTCGTAAGCACGATCTCGGATTGGCATTTTTGAACAGGATGCAGGCCCACTACCGTGTTGCTGCGCCGGGAGGGGAGGTGGTGGTTCGTAAAGGTTCCTTGAGGAACATGCAGATCATGACGGAGAGACGGCAAGGAAACAAGAAGGTGACTAGGGTCTCGGGTTT…	8.75527	253.642	4.8565	0.000311904	0.00658955
XLOC_012625	Locus_9470_Transcript_1/1_Confidence_1.000_Length_342:0-342	GGGGTTTATAGCAGTCGACGGGACGAGTTTGACTGTGGCGGATGTGCTTGATGAGGAGAGCTGTTTTAGTTTCATGATGGTTCCTTACACCTTGAAGAAAGTCGCCATTGCTTCGAAGAATATCAGAGAGAAGGTCAACCTGGAGGTTGATATCTTAGGCAAACTCGTATGGAGGATACTTCGTGGTAGATCTGCTGCGGATTTGAATGCCAGAAACCCATGGCAAGTTCATGATGCTTGATTGGGGAATGTAGAAACAAGTGTTTCCTGTATTATGTTCTTCATTTTCATGGTGTTAATCAAAGTAAACTTCTTTGAGAAAAAAAAAAAAAAAAAAAAAAA	2.47394	71.9997	4.86311	0.00142713	0.0179344
XLOC_012889	Locus_9807_Transcript_1/1_Confidence_1.000_Length_815:132-802	GGATGCACTGGTGTCTACTGGTTTTGCTGCAGCAGGGTACAAGTATGTTAACATAGATGATTGTTGGGGGGAACAGAATAGAGATTCTCAGGGCAATCTGGTGGCAAAAGCTGCTACATTTCCCTCGGGCATCAAGGCTTTGGCAAACTATGTACATAACAAAGGCCTAAAGCTTGGGATCTATTCAGATGCAGGGATACAAACATGCAGCAAAACGATGCCTGGATCCCTCGGTCATGAGGATCATGACGCAAGGACATTTGCCTCATGGGGCGTGGATTATTTGAAGTATGACAATTGTGAAAATACTGGTACGAGCGCAAAGGAGAGGTATCTAAAGATGAGCAAAGCCTTGTTGAGTTCGGGGAGATCGATATTGTTTTCTTTATGCGAATGGGG…	0.976222	28.4569	4.86543	0.000909914	0.0136044
XLOC_011310	Locus_8019_Transcript_1/1_Confidence_1.000_Length_398:9-388	GTTGGTGTGGAGAGAAGTTTTGTATGTTTGTAGCTTCAAAAGTTGAAGGTGGAGCCTGTAATGCTGCTTTACCTTGCACGCATGAAAGCTCTCGAAGGCATGGAACTGAGAATGAGCACCAGCACTAGGCTGAAGGCATGTTTATGTAGCCTAACCTCTCCTGGAGGCCCAGTTTACCCAACCAGAGCTGTGCGACATGCTGCTTGGGATGTTCTGGATCAGCTCTATCCAGTGGGTAGATATCCACGGCACCTCATAAGCATGTGTTTCCGACTGCTGTACCCATGGTACTGGCCTTCATCTTGTTGGAGCTTTGCATCATCCTTCACAAGAGTGCTCTTCTGGTCTTTTTTCAAGATTTTTTCTAGCAGAAATGACTGATAATTACTATTCTACTG	2.57542	75.0962	4.86586	0.000908952	0.0136044
XLOC_000847	Locus_10964_Transcript_1/1_Confidence_1.000_Length_377:58-377	CCTTTCTGTAAAAACATGATAACAAAGAAGAAGAAAGCAATATCGTCCTATTTCTTGACTGATTTTGCCATCGTCTTGGCCTCCATCAACCTCCACATGTACCAAGATCCAACGGATCTATAAGGCTTCCATTTCTCGCATATTCTCTGCATTTCAGCTGGCAGTGGCAAACGCTTGAGCCCGTATAAGCTCTGCACTCCTTTCCGAACGCCAAGATCACCCACCGGAAGCACGTCTGGCCTATGGAGTGAAAACATCATGAACATGTGCACGGACCAAACCCCAATTCCCTTGACGCTAGTTAGTTTGTTTAGAAGCTCATCGTCGTCCATTTGAAGAATCAGCGAGTCTGACAGAACGTTACTCTGGTATTTGTC	2.70125	79.3015	4.87565	0.00157386	0.0192393
XLOC_007623	Locus_3876_Transcript_1/3_Confidence_0.400_Length_353:65-315	CATCTGTATATTTGTCTCTGTATCTTCGTCATTGTAGTTCGCATGTTTCCCACTCCGGTGGGCTCATAAGAGCCATCGGCGTAATAAGTAAGGTATTGGCGCGCCTCAATCCACTTGCTTTGGTCTTCGATTGTTCGCCTGGTTGAAAGTAAGTTAGATTGAGCCGCGCCAATATCTGACTTTTACTGCTTCCGCCATTCAATCCCACAGCAATGAGGTCGACGACAGTTGTGGTGATCAGGCAGAAATCCTTGCTTTCGTTCCCAGGAAAACATTTGTTCGTTGTAATCGCCTTACTGTGAAGATGTGCAATTTGTGTACAGGAAGTAGCTGTTGCAATTTAATCATGGGTG	8.73805	259.491	4.89223	0.000662573	0.0109757
XLOC_007933	Locus_4236_Transcript_1/1_Confidence_1.000_Length_428:2-426	CACCACTAAAGGGATTCCAGGGTGCCTCAGGAAATCATGCATCTTCCTTTTATAACACTGATGGTTTGAACAAAGTTGGGCAGGCCATTCTGAACTTCTTGCAGCAGCCCATACATCTTGCAAATGAGGATGGAGTGTCACGTGATGTTATCGCTCGTCAGTTCCAGTTGTCTACATCTGTGCTTATGGCAGAATTGCAGTTGCTGGTGGACAATGGATTCATCTATTCTACTATTGATGATGATCACTACAAGTCAACCGTGAATGCTTGATTTTTGGCGTTGCTTCTGCCAGTGCCTGGGCTGAATGTTGGTGTACGCTTGTGTTGGACACGGAGGGCAATGTTTGGTACTGTGGTTGATTTTTGCAATGTTGATGAAAAATGCATTAGGATTGGTG…	10.767	320.327	4.89486	0.000231918	0.00556508
XLOC_001291	Locus_11503_Transcript_1/1_Confidence_1.000_Length_454:16-454	TGTTTGCATAGATACAAGTTTATGGCACTTTGGATGTTTTTCTTTGATACTGACGAGTTTGTGTCTCAATGAGCAACAAGCTTTGCCTCTCCTCAGATTCTCGCATATATCACAGGAAATGGGGGTTTGAGAAGCTTGTATATCGAGATGCAAATGTTGGAATAAGAAGAGATCGAAAATATGCAATCCAACCACGTAATGTCTACGCTACCGGTGTGCACATGTCTCAGAACTTGGCCGGTAGGACCACCTACCAAACAGAGGGGAAGATAATGTATTTCCATTATCATGGAACGATAGGACAACGGAGGGAACCTTGTCGGAAATTCACTGATGTTTTGAAAGCAAACTTTGAAAACAATTCATATATATTGGACTCAACCATGCGTGATATTGCTT…	6.37353	190.014	4.89787	0.000241543	0.00572494
XLOC_004641	Locus_15777_Transcript_1/1_Confidence_1.000_Length_290:6-288	CTGACCCTGGAGGACCCAACTGCGAGAATCCATGCTTTTCTGTACGGGGAAGACGGGGTCAAGTTCTTTGATGGCCACCCATCAGCCGACGTGTTGACCCAGAAGCGAAACAAACTGCTGGGCGTCGCCCTGAGCCGTGAATTTGGTGGTGCACCCAGACAGCCGCCCTGGGTCCAGTGTTGCCTCAAGTCCTACTACTCCAACAAGCAGGATCCATGGGGAAGTAGAAACTACAGGATTTTTGCCACTAAGCTACTTTCTGCAAGCTAACGCCAACTCACCATACTTTG	2.1804	65.0429	4.89873	0.00347593	0.0313263
XLOC_003979	Locus_14832_Transcript_1/1_Confidence_1.000_Length_206:0-206	CGGTGCATTTCTGAAGAATGACAGAGTTGGCAAGCCCTGCCATCTCTATGGTCTGACGAGGATCATCAAGAAGCTTGGGTGGAAAGTCCATCAGCTGCAGCTGATAATTCTGAGCAGACCCTGGCCTGGATGCACTTATGAAAGCACGAATATCACTGACAGTGTGTTGATAATTGAAGTGGGCTATCATTCTTGTGCCCGGCGCG	11.4312	341.42	4.9005	0.00116432	0.0155773
XLOC_007499	Locus_3739_Transcript_1/1_Confidence_1.000_Length_523:0-523	CCTTTATCCGCGGATAGAATTGAACAAATAGGATTGAAAGCACCCCCAATAGTGGGAGAGTACAAGCGAGGCCAGAGGGCAAGAAGGGAAATGTCTTAGCCCATGCCCCTACCATAAGCCAATAGCTTTCCACCAAATTCCTCCGACTCCGAGCCATATGATGATGTTCACCAAGGATATCAAAAACCCATAAGCCCACCACTTGCTTAGGGGAACATAGTTGGCGCCATAGAAAACGGGCGCGGACCCAATTCCATAGTGCGTAATGCCGCCCATCAGGTTGGAGAGGAATGCAAGCACCATGGCCCCAAAATACGGTGGCGTGCCCAATGCACTAGCAACCGACAAGAAGGCAGTGAACATGGCACCTATGTGAGCCGCTCCACTAGCAAAGAAATA…	2.00881	60.0388	4.90148	0.000478635	0.00894526
XLOC_010771	Locus_7356_Transcript_1/1_Confidence_1.000_Length_716:5-713	GCTCGACACAATTTCCGCCTTGATGAAGTTGGGATCAGGAGGCAGCTCAACATGGTATCCAACATCATAAAGTGCAAAGACTCTCACCTGTACAAACACCTGGAGAAGTACCAGGTCGAGGACTGCTTCTTCGTGTATAGAATGGTGGTGGTGCTGTTTCGAAGAGAACTGTCGTTCGAGCAGACCATCTCCTTGTGGGAGGTGATGTGGGCTGATCAGACGGCCATTAGAGCGGGCATCGGCAAGTCTGCCTGGAGCAAGATAACACAGCGCGCCCCTCCCACTGACGATTTGCTGCTTTACGCCATCGCTGCTTCCGTGTTGCAGAGGAGGAAGCTCATCATGGAGAAGTACAGTAGCATGGAAGAGATCTTGAGGGAATTCAATAACATGGCCGGC…	1.96524	58.875	4.90488	0.000292755	0.00646612
XLOC_001199	Locus_11407_Transcript_1/1_Confidence_1.000_Length_330:19-330	GTTGGAGTCGAGCAATTTTCGTTTTGCAAGGCTGACGATGTGTATCATTTCGTCATGAAAGAAATCACCAGGTCCAGCTCCATGAAGAAACTTATTCGCAATATCATTGATGCGCAAGAGAAAAAGCACAAGCACCGTGGCTACCAGCGAACGGCAATGACGAAAAGAGCGCCCGGGGGGCTAGGATCACGGAAAGAAGCCGAATATAATAGCATTGAAATGATGGTTGAACATGAATTAGACGTAGAATTCGTTGGTTGGAAGAGGAATGCACAAGCTGTAGGAGAGACCGTGGTAGAATTAGAAGTAGGAGTTTTTGGGTTACTTGTG	2.39996	72.0252	4.90742	0.00195726	0.0218218
XLOC_004257	Locus_1522_Transcript_1/1_Confidence_1.000_Length_870:19-837	ATCCTTCAGGACGGCAGACTACAGGAATACCCTTATCCTGTGAAGGCTTCCTACATTCTTCAGGTAAATCCCGATCATTTCATTTGCAATGCCGACGAGATCGAGTTCGATGACATCGTTTCGGCGGTGAACGCCGATGAGGACCTTCAGCTTGGCCAACTCTACTTCACGCTGCCGCTGGACCGATTGAACCGTCCGCTCTGTCCCGAAGAAATGGCTGCAATGGCTGTCAGGGCAAGCTCCGCGCTTATGAAAAGTAATAGCAGTATAAAATTTCGCTCGCGAAGAAGACGCCGTTTCTGCTTTTTTCTCTTCTGTGGAAAACCGTCCGTTTGCAGATTCCGCGTGGCTGCGGTTAACGGGCGGACCTGTGGTTCTTCCCCCAGAATTTCCAGACGG…	2.87984	86.4874	4.90843	0.000226891	0.00555884
XLOC_007321	Locus_3529_Transcript_1/1_Confidence_1.000_Length_918:2-885	GGCTGTGGAGCATCCAAATCCAAAGGACGCATGTATGGCCATTGCTGATCAGTCGTATGAACTCTGGCTGAAGCACGAAAAACGCACAGATGATATCACAATTATAATCGTCAAATTGCAATGGCGTTCCTAATCTGCTGTAGCTTTCGAGCATTTTGGAATAAAACAAAAGTCATCACCAACGTTCATCAGAGCAGGTGGATGGATCTTCATGGGATTGTTACGATTTCAGATTTCTAGCTTAATATGATGTATACACGGGCATATTGCATTATAAAATGGTTTGGAAAATGAAGTGTTCTTCCTCTAATTTGCTTCAGAAATAAATAGAGAGCTTTTCATCTATGGAGTTTTGTACTAAATTGCATCTCTCCAGGAGGGCGCTTAGTTTATCGAATT…	5.84167	176.028	4.91328	0.000263379	0.00597573
XLOC_007632	Locus_3886_Transcript_1/1_Confidence_1.000_Length_650:4-643	CCTACAACTTAGGTTCCTTTCAAAGAAACATTACTTGAAAACACACTACTGCTCCATAGCAGATTAAGCCAAGTTGCTTTGATCTCGCCAGAGCCAGTGCATTGCCCTTGGTCATCTTCCTCGTGGCTGAACAGGGTCTGATCGGAGCAGTCCAAGGATGCACCACAGGCTAGATTGTACGATTGGCATGCTGAACGGCACACTCGCAGCCTGTTATCTCCATCTCTCTCACACTTCTGGATCGATATCCAACAAGCAAGTTGCCTGGCAGCTGCGTCGCAGTGGCTGCTGCCGAACATGTTGAACAATTTACGAGCAACACCAGGAAACAAACGACGATAATTGGGCATGACGACGACTTCCTCCAGCTGCTGCAGTATGCTTGGTTCGCTGGGCGCG…	2.89031	87.4144	4.91857	0.000244581	0.00572494
XLOC_010669	Locus_7246_Transcript_1/1_Confidence_1.000_Length_496:2-496	TCGTCATGCCGGGGGGCACTCTCCTGCCCGTCGTTACTAGTGATGTGGCTGCTCGGGCTGCAGCACTGGCAGCCGCCCTCAACTTGCAGCATAACTTGGCGAAACTGCAGGCGGATGCTATGCCTGAACATTATGAGGCAGAGCTGGAGATCAACGACTTCCCCCAGAACGCCCGTTGGAAGATTACTCACAAGGAAACGTTGGGCCCAATTTCAGACTGGACTGGAGCCGCAATTACCACCAGGGGGCAGTACTTCCCTCCCGGCCGAATCCCCGGGCCAGGTGACCGGAAGCTGTACATGTTTATTGAAGGCCCGTCAGAAGTCTCCGTCAGGAATGCTAAAATGGAACTGAAGCGCGTTCTCGAAGACATCACGAACCAGGCTCTATCCCTCCCCG…	3.40421	103.197	4.92193	0.000280347	0.00628732
XLOC_012207	Locus_8979_Transcript_1/1_Confidence_1.000_Length_580:6-563	CACTCTCTGCAAGGAGGGAAAATAGCCGAAGCACAAACACATACAATGAGGACGGGCACGAGCACGTGAGGAACAAGAACCAAGGCTGAGTTGATCTTTCACAACAGTTTGACACCAACATCTCTTACAGAATCAACCAAAGCTTTAACCTTTCCATGATATCTCTGGTGTCCTTTGAAGAGAACAGCAACACCAGGTATGTGCTTCAATAGCAGGCGCTCTCCCAGAATCTTGCCGATCTTGGCTGCAGCAGCCACATCATGAGTGTTCCCCATGATGGTCCTCAGAGTACGCTCCTGAGAGCTTGCATGGCAAGCAACGGTAGAAGTGGGAGAATGGACCACTTGTGCGTGCACAAATTTGTTCGTGAAGTGCATTTTGAGGACATACGGCTTGATA…	1.58949	48.3688	4.92744	0.000552498	0.00988226
XLOC_012109	Locus_8864_Transcript_1/1_Confidence_1.000_Length_1006:0-1006	TTCGTTTTAGGAGAAAATGTAATATTTCCTTGCAACAGCTCCAAAGAACTAAATGGATTAAATAGCAATCCCAAATTTCTTCTTCAGCTTCTCCACCTCCAAATAAGCAGTGGAGTGTGGAAGAAATTCATGATAATAGCTGCGGCTGAGATCATTAATTGCCACAGCAAGCATTGGGATATCACGGGTTTCTTCGTAAGATAATTTCCGTACAAATCGTGTGGGATTGCCTGCCCAAAGTTCCCCAGTGGGAATTCTCCTCCCTGGAGGAACTACAGATCCGGCTTCTAATATGGAACCAGTTTCCATCAAAGAGCCTTCCATTAGGATAGAACATTGACCAATGACGCACTCTGGCTCAATTGTGCAGGATCGCAACAGGCACCGTGCTCCAACAGT…	6.21878	190.086	4.93388	0.000292204	0.00646612
XLOC_008005	Locus_4324_Transcript_1/1_Confidence_1.000_Length_351:1-314	GGAATCCGAATGATCCGACCAAGTGGCTTGCCGATAAGGGTGGCCAGAGCATTGGATCCTCTTCTTGATGCGTGGCGTGGTGCCTCTCTCAGTGCCGCCCGCACCATATTTCCAGCTCAGTTGTTTGACAGAGTGGATTATTATGAGAAGGGTGAAGATTGGCTTTGCAATTACCAATTCAAGTACACGGCCTCCTAATTAGGAAGTGGTTAGTTTTATGGAAGGGATATTGTTTTTTCGTTGGCTTCCTACTCTTGGGGGTTGAAAAAAATGGCTCTTTTATGGGGCCACTTTGGAGAGCACAGACCACGTAGAATCTGTACGTTTATCAAATAATTTATAACTTTGTTC	1.88891	58.5359	4.9537	0.00253159	0.0254512
XLOC_010071	Locus_6589_Transcript_1/1_Confidence_1.000_Length_940:4-931	TGGCGAAAACAGAAAAATTGTGTCGAACACAAATGAGAGAGAGGGCGAGAGAGAGAGAGAGAGATGACAACTCACAGCCATCAATCTCACGTGATGAGATGTAATGAATGTACAACGCGTAGCTGTAGCTCTGGGGATGCGATCATGAGCAGCGACCGACATCTTCGCCAGCATGATCGCTTCTCCCAAAAGACGACGCCAACGCTGCGGCGGCGGCCATATTAAAATGACCATTCGCCGACGAAGTAATGAAAGCAGAAAGGCTGTCGTCATTAGAGTTTCGATTACCAGCCTCGCCCAGCCCGAGAAAATCAAGTGTCGTTTGCTTCTGCCCGAACATGGAAGGGGTTCCCATCATCAGCTCCGTCAGCACGGAACCTTCATCATAGGGCAATCCAA…	3.1144	96.6943	4.95641	0.000198135	0.00502316
XLOC_003954	Locus_14801_Transcript_1/1_Confidence_1.000_Length_224:9-224	ATGATATTCACAAGAAGCCTCTTGAAGAAGGAAGAATCCCATTTCGCCTTGATGCGAGAGTGACCAATGATGCATGCAGTCCCTGCGTTCTTGGCGTCGATGAGCTCCAACAGCTCGTCGCTGACAGTGAGATCCGAGCCTTCCGTTGCACGTCTTCGTTCTTTTTGGGGTTCCGACCTAAGCATGAGCTGCTGTTGCTGCTGCTGCAATTGGAGCAGTGCCGG	9.22532	287.391	4.96127	0.00114848	0.0155512
XLOC_006981	Locus_3145_Transcript_1/1_Confidence_1.000_Length_771:55-746	GGTTCGAGACATTTCTGGGTCCTTTCGGTGGGCGCCATTCCTTGCCCTACAAAAATCTAACTCCTTTTTGACCATGCTCTTGTTGCTCTCCAAGTACAAGATGAAGAGCATACCTGTGGTTGACTTGGGTGAGGGCAAGATTGACAACATAATCACTCAGTCTTCTGTTATTCACATGCTGGCGGAATGCGCTGGCCTCCTATGGTTCGAGAGCTGGGGAAGAAAGAAACTTCATGAAATTGGCCTTCCCCTCATGTCTGCTGATCAGATTATTAAGGTGTATGAGGAAGAACCAGTGCTACAAGCATTCAAGCTGATGAGGAAGAAGAGAATAGGGGGAATACCTGTTGTTGATGGTAGCGGCAAGGAGGCAGTGGGGAGTATCAGTTTAACAGACGT…	1.9236	60.2043	4.96798	0.000260832	0.00594105
XLOC_002673	Locus_13166_Transcript_1/1_Confidence_1.000_Length_741:14-564	CTGCTGATCGGCTGTGTGGGAAAGCCACTGCTGTGAGAGTCCAGCTGGTCGGGTGCCACATTCTGTACGAGACTTCCGGGTTCGATCGGGTGTCTGGGTTGGCGCTGTTGTACAAGATTTGTGGCACGGCGAATGGTGGAGGGAGCGAGTTCGAGGAGAAGAGAGATGAGGCATTGGCAGCACTCGAATACGCGACGTTAGCCAACGGGTTCTACTCCGATCGCGGTCGCTCCTCCATGAATGTTTTGGGGCAGTGTGAAGGTGACTTGGGAAGCTCCGACTGTGCTGATTGCATAAAAACTGCAGTGCAGAAAGCTCAAACGGAGTGTGGGAACACAAACTCAGCCCAGATTTACTTACACAAATGCTTTATTAGCTACGAATCTCCCAACAGGATCT…	1.15817	36.2507	4.96809	0.000889658	0.0134394
XLOC_002113	Locus_1248_Transcript_1/1_Confidence_1.000_Length_567:4-540	GCGGCATATTCTTACACGTGCATGTAAGTGAACAAGAGCATGCACTCATGCCATGATTTGAATAATTAAAAGATCACCACAAGCACAAAGTACTCTAGTTGACAGAATCAAAAACAGGGAAACAATGAAGAAGAATTTCTGCTGCAAGCTCCAATTCCTGCTCGGTAATGATCAAAGGAGGCAACAAGCGGACCACATTGCCATCTCCAGCAGTCAGCACCAGCAGACCGGCATGGCAGCATGCATCAACGAGAGGAGAAGCAGCGGTGTGAAGTTCTATTCCAATCATGAGCCCGTAGCCTCTTATTTCTTTGACATTAGGGTTGCCTCCCAATTTGAGTAACAATGACTCCTTGAAGTGGTCACCTTTCCTTCTCACATCAGCCAAGAACTCTGGCT…	1.60891	50.3591	4.9681	0.00054281	0.00976244
XLOC_001408	Locus_11626_Transcript_2/2_Confidence_0.750_Length_1079:15-1020	TGTGAGGCTTACACATTGTGTTGTTGTAGGCTTGATACTTGAGTATTGTGCATGTTGAGATTGAAATTTGTTGTTGATACTCATGGCATAAAATAAGGTTATAGTTTGCCACAGCACCATAAAACATAAAGCCACTGAAATTAAGAAAGCACAGCCATGACATCGGAGGACCTAAGGGCAGTGTAACCAGAACCATCACTGCTCTGAAAATCACTGCCAGCATACTTGGAGTACAGGACCGTATTCCCTTGCGATACGGGAATCGACTTCCAATTGCCATCATCATCCACAGAGCCAGGCCCGACGGCAACAACGGTGCCAATTGAAGGTTTTTCCTTGTTCGTCTCTGGCAGCATCAAGCCTCCCGAAGTGACATGCTCAGCCTCTTCCACCTTGACA…	16.671	523.532	4.97287	0.000653808	0.0109548
XLOC_009454	Locus_5956_Transcript_1/1_Confidence_1.000_Length_950:1-930	CATGAAGTTGATGATGCTGGAGTCAGAGGCGAGTTGGAGGAACTGGTTAGCGAAGGTTATGAGCTGCTTGGCATTTTCAACTGGTGCGACCATTTTCCGTTTCTGGGGTGGCTGGATCCGCAGTGCGTGAGAAAAAGGTGCAGAGCCCTAGTTTGCAAGGTAAATGCATTCGTGGGAAAGATCATAGATGACCATCGGAGGAGAAGAGTCCGGACATGTCCAGGAGAAAGCACCGTAGGTGACTTCGTTGATGTTTTACTAGACACCGAGGGAAAGGGTAACAATAAGCTGGTAGAATCAGACATGATCGCTGTCCTATGGGAAATGATATTCAGAGGAACGGACACCGTGGCAATTCTACTAGAATGGGTTCTAGCAAGATTGGTGGTGCACCCAGAA…	5.82344	183.214	4.97551	0.0002368	0.00563584
XLOC_001353	Locus_11570_Transcript_1/1_Confidence_1.000_Length_302:1-298	CCCTGCCATAATTGCAGATAATGCTGGCCTGGACAGCGCCGAGTTAGTGGCTGCTCTGCGCGCCGATCATCACCGGCAAGGCTGCTCCTCCGGAATCGACGTGGTCTCTGGTTCGGTGGGTGATATGGCCATGCTAGGAATTTGCGAGTCTTTCAGAGTGAAGCAAGCTGTGCTTCTGTCTGCAACAGAAGCTGCAGAGATGATTCTTAGGGTCGATGAGATCATCACGTGCGCTCCAAGGAAGAGAGAAGAAAGAATGTAGAAGAACTCTACACCGCCCCATTAATATTTAACTTTTTGGC	19.8882	628.521	4.98198	0.000186064	0.00484348
XLOC_006357	Locus_2464_Transcript_1/1_Confidence_1.000_Length_576:7-576	AGAAAGAGGATGCCGACGGGATCGGATGCAGGAGTGGCGATGGCGAGCGGTTGCAGGGAGCCGTTTGGAGTCCTGGTTCAAAAGAACGCGGTGCAACCACCGGGAACCGGAAGCATTCAAAACAATAACATGCGGATGGGCATGGGGTTGGGTGCGGACCACGGCTCGGGAATCTACAAGCCAGTAGCCAACATGAGCTCTCCCACTCCCAGCTACCATCCATCAACGACGGCGACCTTAGCTGCCTGCGGCGTGGACGGACCACATCATTGTGTCGCTCCGATCTCTGCTCCCGCCGCTTCCCACGGGCACGGGATCAACGTCAACATGCAGGTGGGTTTCGGGAGCGTTAGCGATCCAGGCATGAAAAAGAAAAGAGGTCGGCCCAGAAAATATGGT…	3.07511	97.3954	4.98514	0.000218939	0.00543249
XLOC_010067	Locus_6585_Transcript_1/2_Confidence_0.750_Length_763:4-699	CTTGTCCAAATGAACATCTCTTTCTCTCTCCAGCAGTTGCTTCTTCGGCTTCAAAAACATGGGGGTGCACACCCCCCACCAAAGGGCCAATTCTAGTCAAACAGACCCTTGTTCAGCCAATCCTTGGACGGGTCATCAAGATGATCATCGACATCAACGATATCAGGAAGCTTCCCAGATCTCATGTGATCCAGCAGGGCAGCATTCGTCGCACCTCCATCAACCACCAATTTAGCATCCGCGGCAGATCCACTTGGCTTCCATTTCAGCCCATCTTTCACAAAAAGCTGCATTATTGGGCCTATATCTTCTTCTTCATTCAGCAATTTCTCAAACTTATCATTATCCAACAAGAGAATGAAGGCGTGGGGAAAACGTTCATAAATTTTGTCACCGACG…	5.56047	176.304	4.98672	0.000189319	0.00484838
XLOC_006672	Locus_2796_Transcript_1/1_Confidence_1.000_Length_1448:8-1423	AAAACCCGCCCCGCCCGATGGTCGAACAGATCAAAGCTTTCTTTTTCATCACGAAAGGCTAACTTTTCTTTTCAACTGTCTGCATATCTTACCCTCGATCAGCTGCACCAACTGGATAAGAAGAGTACGCTTACTTATAAAGCCGACGACCCAGTAAGGATTATTTGGGGAGAGATATCAAAAGATGGTCCTGCCCGTTTACACCCGGAGGCGGGTGGGGACCGAAAAACGAACTCGTTGCTGGTATCCTCTGACCAAAGCATTCGTACCGAGGGACGGCCGAGTAAACTAGGTATCTATGTTCTTGACTCAACCGCAAAATAACCCTAACATTTTTAAAGTGGGGAAAGGGGTCCCTTTGCCTTAGTGAAGAGCCTCATCTAACAAAACGAATGGATG…	3.85643	122.534	4.98977	0.000245453	0.00572494
XLOC_012351	Locus_913_Transcript_3/5_Confidence_0.667_Length_951:134-934	GTTGGCTAAGGCAGTTAAGCAATACAATCTCTAATAATGACTACTGTTCATAAATCACAATCAATATATTATCAATTGGAAAACATCATTTCATATCAGCATCACAACTTGAGTATAAATGATGGCAGTGACCACTAGGTGAGCCGTTGTTCACCTTGTTGTTCAAACCATTAAAGAGCCTAAGGGTGAAAGGATGTTTTCTCCATCAGTTGGATTGGGTTAAGGATGTTAGACTTGTTCGTCTCCACAATGCAACCATTCATGACCATCTCGTCCAGCATGAAATGTGCCTTCTCCAAATGGAACATGATGTCCAGCTCACACTGGCCAGAAGGAAATCACAATTCAAAAGAAAAAAAAAAACCAAGTTCAATTACTTCGCATGAAGAATTGAAAGAT…	1.37807	43.7903	4.98989	0.00129033	0.0167047
XLOC_008789	Locus_5243_Transcript_1/1_Confidence_1.000_Length_761:0-761	CACTTTCTTGTTCACCTTGAGGAATCGATTCGGATAACGTTCTATAGCATAAGCCACCGGCTGGCGGACATGTCTGTTAGTGCAAAGACCATCAAAATCACCAATCTTCCTTCGAGTACAACCGAGGAAGAACTAAGAGAGTTCTGTTCCGTTGCTGGTACTGTAGAATATGTTGAAGTGCAGAGTCATGGGCAGCATTCCAAAATTGGATACGTGACTTTCAAAGATGTGGGAGAAGCAGAAGCTGCCATTAATTTTATGGGATCGAGAATTAATGATTCGGTGGTTAACATAGAACTGGCTGTGGACTACAAGCCGCCCAATTCGACTTCGCTACCTTCGAGGGCAGAGGACGTGATAAGCAGCATGCTGGCCAAGAGCTACGTGTTGGGCAGAGAC…	5.24083	167.408	4.99743	0.000187993	0.00484838
XLOC_012789	Locus_9673_Transcript_1/1_Confidence_1.000_Length_1185:27-1178	GTGAGGTGTTGGATTTACAGTGCAGCCAAGCGGTGGGCGACAAATTCCTTGACTTGGGAGAGGATCAGGGAGGCCTCTTGCAGTTCAGAAAAGAGGTAAAAAGCATGCATCATGTTGGGATACTCGATCAGGGTCGTCTTCTTCCCCGACCTGGTAAGCCATTCGTAATACCTTCTCTGCCAGTCCTTCAGCGGATCGAAGGCGGCGATGAAAATCAGCGAATCTGGAAAATCGAGTTCTGAAATATCCTCTGCGTTGGGGCCGCTGACGTTCACCGCGTAGTGGTCCCGATCAGATCCTTCAGGAAGAAAAGCTTTCCACATCCAATTAGTACGCCCGATCGACAGCAATGGATCCGCCGTCAGCGCCATCTCCGATTCCGTTGTTTCGTTCCCGCCA…	2.23785	71.6588	5.00096	0.000176935	0.00464734
XLOC_008921	Locus_5386_Transcript_1/1_Confidence_1.000_Length_617:0-606	GCGGCAATCATGTTGAGCATGGGCCTGGGAAAGGACAGAGAGAACAACAAAGAAGCAGTAAAATATGGCAACCATAGCCATGAAGTTAACCAGCAGAGCCTCTGGCCCATACTTGGCAAGGCCAGAGTTCTCCAAGAATGTAAGCTTCTCCAAGAACCCAACTGCAGAATTTGCAGCAACCGACACGTACACGAAGAGGCCAAACAGAACATGCCATGGCAGAGATTCGCTCCTAAGAAAGGGAGATCCTCCGGGATAGAAGAAAACCACAAATCCATATAGCCACTGAAAGCCATAAAGAGTGATAAGGCTAATGCCCAACCAAGAATGCAAGCTATAGAGATTGGGAATGGCACTCTCGTTATGATACTTGAATGCCGCATATATGCCCACAATACC…	4.05747	130.984	5.01267	0.000176457	0.00464734
XLOC_003318	Locus_13986_Transcript_1/1_Confidence_1.000_Length_440:3-440	GAAAGCTTCTCCAACAAGTCTTAAAATTTCCCTTAAGTCGATTAGAATGGGAAGGTTAGAAGGTGTTGACCAATGCCTTGTTCGAGAGTACAGAATGGGGTGTGCTTCTGTGCTAGCAAAATTCAGCAGGGACTTCTTTGAGGGCTGCAGAGCTATCTTGATAGATAAAGATAATAACCCTAAGTGGAAGCCTTCGAAGTTGGATCAGGTTGACGACGAGATGGTGGAACATTATTTCTCTAAGTTGGATGATGATGTAGAACAATGGGTAGACTTGAAGCTTCCTCAGCGCGTCCACTTGCCCCATCATGCAGCTGCGAAACTGTGATTGATAAAATCTATAGAATCAGGTTGAATTGAAACTTGCAGAAAAATAATAGTGAAATGATGAAGACGATC…	2.62883	84.9752	5.01455	0.000386603	0.00761582
XLOC_008067	Locus_4397_Transcript_1/1_Confidence_1.000_Length_596:18-586	CCGAGACGCAGGCGTCGTGGCCCCTGCGAAGGAGGATGTTGGAGGGCTTGATGTTGCCGTGAGTAACGTTGCAGTGCGCTTGGAGATGAACTACTCCTCTTGCTGCAGCCAGTGCTATCTTCTTCCTGCTTTCCCAGTCAAGAAAAGCTCGCCCCGATCCCCTACTGCCGTGAAGAAGTGTGGACAAGCTTCCCACGGCCATGAAATCATAGACAAGCAATTTCTCGTCCTTGGAATAGTAATAAGCTCTGAGGGGAAGAATGTTTTCGTGCCGAATCTTTCCTAAAACATCCATGTGCGTCTCAAACTCTCTCTTGCCCACTGTCACATCCTTGAGCCTCTTCACCACCACGGTAATCCCTTCTTCCAGAACTGCTTTGTATGACGTTCCAACACTTC…	2.27592	73.7248	5.01762	0.00025805	0.00590075
XLOC_010576	Locus_7144_Transcript_1/1_Confidence_1.000_Length_394:0-394	ATTCACATTCTGGTGCTGCCCCTGCCCTTCCCACGCCAAAAGATCTCATCGACACTGTGCGAGAATCTGTTGTGACGCGGGATCTTGATCTTGTCATGGAGCCGGGGAGATCTCTCATTGCAAATGCTGGTTGCCTGGTCAGCAGGATCATTGGCGTGAAGATCAACGGATCAAAAAAGTTCATCGTCATCGATGGCAGCATGGCAGAACTTATTCGCCCCAGTCTTTATGCTGCGTATCATGTGCGTAAATGATGATGATCGAGGGCTGCGTCGTAGCCCTCGTTTTGTGGTGAAATTTGAAATCGATCTGTTCTGTGTGATAATGCAGCACATTGAGCTGGTCTCTCCTGCTGCACCAGATGCGGAAATTTCCACCTTTGACGTCGTCGGCC	4.4413	144.71	5.02604	0.000379408	0.00752493
XLOC_007801	Locus_4088_Transcript_1/1_Confidence_1.000_Length_556:16-552	TGTTGATAGCATAATGATGGTAGGTTAGGGAAGATGGTTAAAGAGTGAGAAGGAGCGAATTTTCCTTTTGTGCGGAAGAATAGTAGTGAGCTTCAAGTTCCTTCAAGCCAGCAGCAGCTTCTTCTACAATCCGCGCAAGCATGGTTTCAGTTTTTTCTGCTAAATAATCGAACTCGCCTGTTCTTCTGTCTACGTGGTCGGTGAGCGAAGCAAACCCAGAAAATATCGCCGTCTGTTTCAGCTCCGACACCAACTTCAGCAACGAGTCGGCTGCTTGAACCATCCTTGCTGCACGCGTTTCCATCATAAAAGATTCTTGTGAATTTCGAACAGGGAGCTCGCTCACCTTGGCGACGTTGACTAGCTGCGTGAAACTGTCGACGATGTTGGCGATGTCAG…	2.57425	83.9319	5.02699	0.000243882	0.00572494
XLOC_003279	Locus_13934_Transcript_1/1_Confidence_1.000_Length_422:2-419	GGAATGTCATTTCGGGATTTCATGGCTGGAAGACTTCCTTGCCTTATTGGTGAACTTCCAACACTTGATGATTGGGAGAATCACTTGACGACAATATTTCCTGAGGTTAGATTAAAGAGATACTTGGAGATGAGAGGTGCTGATGGAGGGCCTTGGAGAAGACTATGTGCTTTGCCAGCATTTTGGGTAGGATTATTGTATGATGATATCTCACTTCAATGTGTATTGGACATGGTTGCTGATTGGACTCCTAGAGAAAGAGAAATGATGAGAAATATGGTTCCAAAGCTGGGGCTGAAGATGCCTTTTCGAGATGGATTGCTGAGGAATGTTGTGGGTGACTTTTTGAGGCTGGCCAAGGGTGGCTTAGAAAGGAGAGGCTTTAAGGAAGTAAACTTC…	1.49886	48.8765	5.0272	0.00112974	0.0153914
XLOC_011993	Locus_873_Transcript_1/2_Confidence_0.750_Length_1523:109-1523	TGTGGGATGTCCTAGTCTCTTTTGACTCTTAAATTGTGTCTCTTCTTTCTGGTTTTGAGTTTCTGGTACAGATGGAGGAAAGTTGTTTTGAGCGTACAGGAAATGGCAACAACGATGCACATGTATCTGGGCTCAGCACCATACTGGTGGCAACAATTCAAGAAACGAAGGACAAAATTGCTCAGATTGAGTACCTATTCTGCAGGCAGTTGTACCCTGATTTTCAAGCAAAATCCAAGAGCTTGATGAAGATGTACGCTGATGCGAAGCAAGAAGCAGAGCAAACATGGAAGGAAAGCGAGAAAAATCTCCTGCTTCAAATAAAGACACTTCAATCTGACAGGCAAGAAGCTCTTGGAGAAAACAAATTGCTCCGGCTCAGGAGCGACGAACTGTTGG…	4.0624	133.056	5.03356	0.000298672	0.00648718
XLOC_009584	Locus_6083_Transcript_1/1_Confidence_1.000_Length_553:4-553	CGTAAAAACAAGCTATCGATCAAAATTCTTGACGGCCGCCAGAACGAGGGATGTGTTTCCTGAAGTTCCTCGCCTCGATTTCTCGCGTATGAGCGTCTTCGCTGCTTGAGCCTGTGCCAAACAAACCGTTCTCGCTGGTCGGCGCACTGTATTCACTGCTCGCACCGTACTCCTGGCTTTCCAGTGCCATTTTCCTGAATTTTATCATGTCCGCATTGTATTGAATAGTGTCGTAATCGGAGCTTCCATGAGAACTTGGGAATCGGTGCCCCTGCTTCGTTATTTGCTCAAATTCCGACATAGAAGCATCTCCTTCGAGAGCTCGAACCACCTGACTCATACTTGGCCGTTTCTTAGCAGAATGTTGAGTACAAACAGACGCACACGATATCATCTTTA…	2.09071	68.6707	5.03763	0.000289373	0.00644021
XLOC_010921	Locus_7535_Transcript_1/1_Confidence_1.000_Length_492:0-492	CGCGCCGGGGCTATGATCACACACAATGTGCGTTGGAAGAAGGCTCTGGCAATGCAAGTAAGAGGTTGTACTTGAGATATGCTGTGAAGTGGGTTGTTTGGGATAGTTCTATAGTGCCTGTTAAGATATTTATATTTGATGTTACTGATACCGGGAAGAGGCTTAATGGTTCAACGGGATTCGGTCCTGAGAATGGTTGCCAGGTTGAGTATGAAATTGAGTCTTGTGGTGATGCTGATGCCATTCTCGACGAGTGTATTGATACTAAGAAAGCAAGTCTCACAATGCCAGTTGGTGGTCATGTGGTCTATGGCGTTGCTCACCAGCATACTGGTGGCATTGGTTCAACTCTCTATGGGGAGGACGGACGTATAATATGCAATTCAGTCCCAACTTATG…	1.01904	33.8305	5.05305	0.00123009	0.0162645
XLOC_006884	Locus_3026_Transcript_1/1_Confidence_1.000_Length_1842:2-1836	TTCCTCAACTATAGCATTCTTGCATTCATGGCAGCTGCTTGAATTCAGCCACAGCACTCACTCTTCCCTCCAATTTGGTTTTCCTCCGCGCGCAACCAGATGATACAGTCTAGGATGGAAAGCAACGGGGGTGTTTACGATGTTCCGCAAGGAGTCGACGTTCGGGGTCGGTACGATGATGGCTTCGCGAGGGTCATAACCAGAGAAGCTATGCAGTTTGTAGCGGATATTCAGAGAGAGTTCAGAAGTCATGTCAAATACGCAATGGATTGCCGAAAGGAAGCTAAGATGAGGTACAATCAGGGGGCGGTTCCTGGGTTTGATCCGACAAGCAGGATCATACGGGAAGGTGATTGGGTTTGTGCTCCGGTTCCGCCCGTCGTGGCTGATCGGAAAGTC…	3.17949	105.685	5.05483	0.000230286	0.00556508
XLOC_010661	Locus_7239_Transcript_1/1_Confidence_1.000_Length_201:6-189	GGCCGTGGCGGCCATGCCGTGGGAGACGCAGGCGGAAACCAGCTGCCACTGGAATCGAAGTGCAGCTCCGGCCCCTCCGTTCGAGCCCAACTCCACCACCATTCGCGACCTCGGCTCCCGCGTCGACGATTCTGCCATTTCCGTGCAAGATTACGCCGGCCACTCCAACAAAGTTCTCTCCATGGAATTTTTTGGAGCTAC	8.51112	286.21	5.07158	0.00247686	0.0250819
XLOC_004295	Locus_15301_Transcript_1/1_Confidence_1.000_Length_599:2-599	TTAGAAACAAACCATTAGCTGTGATTGGTGGAGGGGATTCTGCCATGGAAGAGGCCAACTTCCTTTCCAAGTACGCATCTAAAGTTTACATTATCCACAGAAGGGACACTTTCAGGGCCTCCAAGATCATGCAGAAAACGGCACTTGCAAATGATAAGATTTCCCCAGTTTGGAATTCAATTGTCTTGGAGGCTCATGGGGATGGCAATCTGAATGGGTTAAAGATCAAAAATGTTGTGACGGGCGAAGTATCTGATTTGGAGGTGTCTGGGTTGTTCTTTGCAATTGGCCATGAACCTGCAACTAAGTTCCTGGATGGGCAGCTGCGACTCGACTCTGATGGTTACGTGGTCACTGAACCAGGCACTACACGTACCAGTATTCTTGGCGTGTTTGCTG…	3.26546	110.013	5.07424	0.000162436	0.00446777
XLOC_001017	Locus_11178_Transcript_1/1_Confidence_1.000_Length_472:2-461	TGGCCAGTTTGGAAGAAGCTAGAAAGGGCCCAAGCAAAGCATCTTCCACAAAAGAATCACACCCACAAAAAAGCCATAGATTTGCTTATCCTGCTCGCCAAAGCTTAATGAGAGCCGCCGCCATGAAGCGGAGCAATGGAGCGACATTGAAGCACGAAGAAGATGATGATGAAGATGGTGAAATCAAACCCTAGTTTAGTGCTCGTGAAGGAATTCCAGTGTTTTACGGTGCAGTTCGAGGGTATCGGAATGGCTAGGATCAAGGCACAGGGCTGCTTCGCAGTCTCCCAGCGTGGACACGCGGTCACCAATAGAGTCGTAAAACGCTGCACGAAGATGCAGGAGCTGTAAATCTGGCTTGAATGCTATCACTCTTGTAAGCTCCGCTATTGCTTCTGC…	1.77689	59.9837	5.07715	0.00055455	0.00988863
XLOC_010683	Locus_7262_Transcript_1/1_Confidence_1.000_Length_326:3-326	GCACAACTGCTCCACTGCTCCACTGCTCCACTGCTCCACTGCTCCATTGGTCTACTCTGCCTTATTCATGGTGGCCTAACCTAGGGTCGAGGGAAATCGAGCTTGCATTCGAAAGGAGAACGATGTGGATGCGCATCGTGCGAAGCACTCGAGATTCCAAGTCATTTTTCTTCGCATTCGCGACGTTATGCAGTGTCGCCCCTTGCGTAGTTGGATATTACGTGATGCAGCTTACTAACTCCACCAATTCTGTTCTGGAGGATCGCCTTAGTAGAACCGCGCGCCCGGAATCCATAATGATGGCGAAGATAAATCGAGATAGGCTT	2.18259	74.0406	5.0842	0.0013451	0.0172001
XLOC_012014	Locus_8763_Transcript_1/1_Confidence_1.000_Length_808:9-804	GGGCAGCTGGATGAAGCGGAAGGTGTTTTTCGCGAGATGACGGAGCAGAAGTGGGTGCCGGACGAACCCGTGTATGGCTTGCTTGTCGACCTGTGGGGGAAGGCGGGGAACGTGGAGAAAGCATGGGAATGGTACCAGACGATGATTCGCGCGGGCTTGCACCCGAACGTGCCCACTTGCAATTCTCTCCTGGGCACGCTCCTCAGGGTGCGCCAGCTGGAAGAAGCCCACGCTCTGATCCGGACCATGCTGGGTTCCGGCCTGCGCCCCTCCCTGCAGACCTACACGCTGCTCCTCAGCTGCTGCACGGAGGCACGGTCCCCCGGCGACATGGGGTCGATCTGCGACCTCATGGCCTTCACCGGCCACCCTGCTCATTCTTTCCTTCTCGGGATGCCA…	2.03965	69.7449	5.09569	0.000158489	0.00442178
XLOC_003526	Locus_14252_Transcript_1/1_Confidence_1.000_Length_477:6-465	GATTCATATATGTGACAGAGTGGGTGCCTACACACACACACACACACACCCGCATACATGATCGGTCTTAAATATGTGCACGTCAATTCGATGGATTAGCATAGTTTGAACCACCAAGCATCCCTCCTACTGCAGTGGCACCATAAACAGCATGGGGATCAAGAATTGGGGATGAGGAAGATAACCCATTTCTTGCTCCGCCACCGCCATCACTTCCCAAATGCAATTCCGATATGTTAGGGAAACCGTCTCTTGGTTGAATTCCTTGATCATATAAAAACCCTTTGAACACATGGCCACCAATCTTCACAATAGCCTGGTAAGCGTATTCATCTTCCCCATCTTCCATTGCCGTCATCCTCACACACTTAAAAATTGCTGATGCTCGTATTTGCCCCG…	1.14975	39.5347	5.10373	0.00110132	0.0152175
XLOC_002608	Locus_13083_Transcript_1/1_Confidence_1.000_Length_365:0-357	TTGGACTATGGCTCCCAATACACTCATCTCATCACGCGCAGAATCCGCTCCTTCAACGTTTTCTCTCTGTGCATATCAGGTACGTCGCCGCTGAGCGTGATCAGGTCGCACGCTCCGAAGCTCGTAGTTCTCTCGGGAGGGCCCCACTCTGTCCATTCTAGAAATTGTCCCGAGTTCCCGCCGGGGTTCATCGAGTGGGCCCAGTCAACTGGGTGCTTCGTGCTAGGTATCTGCTACGGGTTGCAATTGTTAGTCAAGAAGCTTGGAGGAGAAGTTAGGGTTGGAGAGAAGCAGGAGTATGGGAAGATGGAGATTATGGTCGAGAGTTGCTTAGGGATTTATGGGAATAGGAGCGTTGGCGAAGG	1.89778	65.27	5.10404	0.00110055	0.0152175
XLOC_000066	Locus_10072_Transcript_1/1_Confidence_1.000_Length_676:2-675	AAATTGAATATCTTATTTACAAACTTTGATGCTGATTTTATGCGTCTGCGTGATGCTTGTGTTCTGACTTCTGGTGTTCACTGTCGCATCCCAATTCACCAGGAAATGAAAGACGTGCCTACTCTCTCCGCTGAGATCTAGCGCGGAAAGCCGCAAGGATCTAGCTCGTATTTATTGAAGTTTCACGTCATTGGAGGCGACAATGGCAGGAGTGGTAAAGTTCTTCATTGCCTCGATCTTCATGTGGAATGCTCCTTTGGCGATCATATTTGCTTTTCGCCATGACTTGCTACCTGGTGTATCCAAATTATCTCCATATTCTAAGAGTTTGTTCAGTGGGTTCCTCGCTGTTGTATCAGTCAATATAGTAGTGGCAATATACATATACATGGCAGTGAG…	12.0259	414.563	5.10738	0.000125928	0.00382277
XLOC_003239	Locus_13891_Transcript_1/1_Confidence_1.000_Length_397:3-397	AAAGGGATGGAAAAGAAGAAGAAAAGAGACCAAGGGGGTGCGAAAGTGAAGGTTGTTTTGATAATCAAACTCTTCAACTCGTTCCTTCACTCCTGCTCCTGATATTGCTTTGCGGCACCCTGCTGCCACCCGTTCGTCGACCAATTGAAGAAGAAAACAACTGCCCTAGCCCGAGCACATAGCCGGATCTGGAGCTTCCCCTCCAAGGAGCTACATTGAGGACGGGCGTCACTCTGACATTGGCAGAATATGATCGCTCCATTCTCCTGTGCTTTGATTTGGCCGCTGCGTTGAAGCTGCCCGGACTGCTGGAGCTCCTCTCCAAGCCATGGAACACCACCTTGCCAGAGGAATTCATCCTCGGGCTGTCAGCCGATACTCCGATCACGGCTGAATT	3.35478	116.695	5.12038	0.000278422	0.00626827
XLOC_000776	Locus_10884_Transcript_1/1_Confidence_1.000_Length_735:26-735	GTGGCAAGGTGGAGCTCGGGACACAACGTAGATGAAGACATGGCTCTCAATTCCGTCATTCGCAGATTATCGACATGTGGGTTCTCTCCCAGCATACTCGCCGTTGGTACTTCACGAATCTGCGTGGGAGACATCTCCATTATTTCTGTGAAAAAATGTAGGGTCAGCTACGATGCAGGCTTTTGGAACTCTTCTCTTTTATCACATTTCTGCAGTGCTATCGAGGCGAATTCAAGTTCAGCGGAAGTCAAAGATGCACCATCAACTGGTGTTGCAGCAGTTGGGAACAGCCGTAGAGGAAGCAGCAGCGTGGAACTGGGAATCATAATTCGATCTTTTGATAAAGAGCCGGTGGGCATCCCCCCTCACTCGCGGAGAGTTCGACTGCCCGACTCTCGA…	2.91554	101.618	5.12325	0.000136218	0.00397143
XLOC_000048	Locus_10053_Transcript_1/1_Confidence_1.000_Length_455:0-455	GAAGAGCGGGAAGAGTCCGAGACGCCATTGATGTTTTCGATGAGCTGGAGAAGAGCCACTGCGAGCCCGATGTCGTCTCCTACAATGCTCTGATCAATTGTCTCGGGAAAAATGGCGACCTCGACGAAGCGCACATGCGATTCTGCGAGATGCCGGAGAAAGGACTGAATCCCGACGTGGTTACCTACAGCACGCTGATCGAGTGCTTTGGGAAGACGGACAGGGTCGAAATGGCCCGCAAGCTGTTCCACGAGATGCTCGATAATGGCTGCCGTCCTAACATTGTGACGTACAATATCTTGCTTGATTGCTTGCAGAGGTGTGGCAGAACTGCAGATGCTGTGGAATTGTATGACAGACTCAAGCAGCAGGGACTGAGCCCTGATAGGATCACTTCTC…	3.29138	114.939	5.12603	0.000195789	0.00498535
XLOC_007544	Locus_3790_Transcript_1/1_Confidence_1.000_Length_542:35-534	CTCCGCCATTTCCACTGGATCTCATCAAATCGATTTGATGCCGCACTGCACAGACCCGGAATTCTTCTCGCATAGACAGGGCGACAATGTCCAATTAGGGTTTCCGGTTGACCATGGACATGCCGTTGATGCAGCCTTAGCTTCTCGTGGCGAGCTCATCAAATCGATGGAGAAGCCAGAGATGATGGACACTTCTTCCCTACATTGCTACTTGCCCCAATCGTTGCCAACTATTGATTCGGTGGACGGCAACTGGATGTCGCAGAATCGGCGCCATAGTTTTTTCCAAGGCTATTTCAAGAGCGATTGCAGCTCTGGTTTCGATGGGGATGAAAGGGTGAGAGGCAGTGAAGAAACAGAAGCGAAGAACAGAAAGAAGAAGAGAAGAGATGATTTCAT…	0.99504	35.3932	5.15257	0.00098944	0.0142455
XLOC_007145	Locus_3318_Transcript_1/1_Confidence_1.000_Length_902:0-902	GCACGGTCGCCGATCACCTCCACGGGGAAAATGCGAAAGCCAGCTCGCTGCCGTGGTCGGTCCGGCTAAACGTCGCCGTGGAAACAGCCGGCGCGTTAGCCTATCTCCACGCCTGCGACATCGTTCACCGAGATGTGAAAACCAGCAACATTCTCCTCGACAAGAATTTCTCCGTCAAGGTTGCCGATTTCGGCCTTTCCCGGCTCTTTCCGACCAACGTCTCCCACGTTTCCACCACCCCGCAAGGCACCCCCGGTTACGTCGATCCCGAGTATTACAAATGCTACCAGCTGACCGCCAAGAGCGATGTTTACAGCTTCGGCGTCGTTCTGTTCGAGCTCATATCATCCATGCCTGCCGTCGACATCACCAGGCAGCGGCACGAGATCAATCTCTCGA…	2.15039	76.6123	5.15491	0.000124891	0.00381276
XLOC_011054	Locus_7717_Transcript_1/1_Confidence_1.000_Length_642:16-642	CATCGTCGTGATCGGAGAACTGGACCAGGGAAAATTTGGCATGCAAGGCGGAGTTGCTGAACACCAATGTGCGTTGCCCCTTTTTTGCTAACTTTGCCCTTGAGCGAGAGCAGAGCTGGCGTAGAACGTTCACGCTCGTTGAATTGGTGACTCGGTGTTTGGAACAATGGCAGAATTCGCAGAGCTGGAAGCGCAGGATGGCGTAAGGATGGCTTGGAATGTGTTGCCGGGCACGAAGCAAGAAGCCAGTAACTGCGTGGTTCCAGTCTCCATTATGTACACACCGATCAGACCGTTTCCCACTAGACCTATCCTCTGGAATAATCCGTTGCGCTGTCGCACGTGCCGCTCCGTGCTCAATCCGTTCTGTGTAGTCGACTTTGCTGCCAGGATTTGGAT…	1.71127	61.1644	5.15955	0.000212711	0.0053005
XLOC_010571	Locus_713_Transcript_1/2_Confidence_0.750_Length_13751:0-3754	CGCGCCGGGGAATGGATGGAGTCTCGCTCAGTAAAGATAGTCGTCGAAAAGGATAAGTTACTTTTTTTAGTAAAGCGTTAGCGCTTGAGGCTTTACTCCAATAAAGGGCTTTTGTTCAGGTTTGGAACGGAACCGGAACCCTATACAGCGTTTCATTTCCAATCATCCTATTCCTGCTGCGAGGGCGTTGCACGAAACCGCCTCCCATAAAGTACCTGTTGCTTCGCTGGTAGGCCCACTGGATAGGGCCTTTTCCCTAAACCAACCTCCGGTGTGTAATCGAATCGACATGTTGCTAGCTTCCACTCGGTGGAATAAGAATCCGATATTCCCTCTGCTGTCCATTTAGTATTCATTCCTAATGCTCGGCTGGTGTTCCTTTCTCAACCCATAAAAACT…	9.22005	330.154	5.16222	0.00110126	0.0152175
XLOC_001544	Locus_11774_Transcript_1/1_Confidence_1.000_Length_311:2-307	TCCCATCATGATACAGAAGCAATCCTGAGCAAGTTGCGATGCTGCAGCCAAACGTGGCCCAAGGAAGAATCCCAATAGGTTGTACCCTCCATTTTCTCATTATCTCGTAAAACGCAGCTCTCATGGCGGACAAACTCGTCCTCTCGATGGAAGCGATAGCTCCCCGAACCACCAGTCGGATCTTTCCCGCAGACGCTCCCGTCTTCATCATCACAGTCGGACTGAGCCCAGATTTTGCCAGACCAGGAGCTACAACTTTAGAAGCATGCGTGAGGAGAAGTTGAAGCATCGTCATCACCTTTGGAATAGAG	1.00935	36.2196	5.16527	0.00450882	0.0374515
XLOC_008041	Locus_4362_Transcript_1/1_Confidence_1.000_Length_710:3-695	CTGCTCGTCTGTTACATCTGGCAGAAACTTGGCCAATTGCTCATGTTGATCCATGTTTCTTCTTATTCTTCTTATTCTGAAGCTCATAGTACAGAGATTTGTAGGTCTGGAGTCTGGAAACGTTGCAGTGTATGCAGACTCTAACCGGCCATACTTCCGTCGTCATGTCGCTTCTTTGCTGGGACAAGTTCCTGTTATCATGTTCGCCAGATCAGACAGTAAAGGTCTGGGCTGCAACAGAAACTGGCAATTTTGAAGTGACGTACACTCACGACGAAGAACATGGCTTGCTCGCTCTTTGTGGAATGCTTGATTCGGAAGGCAAGCCGATCTTGTTTTGTGCTTGTAATGACAGTACTGCGCGCATTTATGATCTGCCGTCGTTTTCGGAGAGGGGCA…	1.69403	60.7996	5.16553	0.000142593	0.00411614
XLOC_002908	Locus_13503_Transcript_1/1_Confidence_1.000_Length_270:3-269	TGGGTTCGGGAACACGCACCTTTGTAGGAAGGATCTCTCGTGAAGCTCCAGCTTCTTCACCCATTATACGTTTCATCAATGCCATGTCTCCTTCGAGAGCTCTTGTTCGCTCCTCGAACATACCTAAGGCATTCTGAAATCGATCCTCGAACATCTCGAATCGTTCACCGACTAACACTTCTTGTTCATCATTATGTTTTCGTTGATTTTCAAGTAGAAGAATCGTATTAGAAATTTGACCTTGGAGAGGGGTATTTACCTCAATCAACC	1.47045	52.7828	5.16574	0.00450518	0.0374515
XLOC_001948	Locus_12254_Transcript_1/1_Confidence_1.000_Length_604:52-596	AAGGGAATGGAGAGAAACGAATTGATCTTGTGTTGCGTTACAGGTTTGTTAGGGCTAATATCAGCTGCTACAGGTTTTGCAGCAGAAGCTACTCGTATCAAGGGTTCAGAGATTCAGTTTGTTTCTGAAAATCACTGTTCATATCCTCAAAGTCCTGCACTTGGTCTTGGCTTAACTGCAGCTTTTTCACTCCTGTTAGCTCAAATAATTGTCAATGCTGCAACTGGGTGCATTTGTTGCAAAAGGAATCGATATCCTTCAAGTTCTGGTTCGATGCTATCACTAGTCAGCTTCATCATTTCCTGGTTCACGTTTCTCATTGCCTTTGTTCTGCTGCTGACTGGTGCGGCACTCAATGATAGACATGGGGAAGACAGTGTATACTTCGGCAACTACTTC…	2.27839	81.9696	5.16901	0.000189372	0.00484838
XLOC_008988	Locus_5453_Transcript_1/1_Confidence_1.000_Length_616:16-596	GGAGCAAGCGCAGGACGGGATCATGATCGGGCAGGTCATGACGGCGGTGAAGGACGCGTGCAGAGACGCCGTCCTTCAGAAGAAACCGCGCCTCGTCGAAGCGATGTACTTCTGCGAGCTCGACACTCCGACGGAGCACCTGGGTTCCACGTATGCGGTGCTTAACAGGAAGCGAGCTCGCGTTTTGAAGGAGGAAATGAGGGAAGGGTCTCCGTTTTTCACTGTTCACGCCTATGTTCCAGTTTCTGAGAGCTTCGGATTTGCAGAGGACCTCAGGCGATGGACCTCCGGTGCAGCCACTGCTCTCCTTGTGCTTAGCCACTGGGAAGAACTCCCCCAAGACCCCTTCTTCATCCCTAAAACCGAAGAGGAGCTCGAAGAGTTCGGCGATGGCTCCAG…	2.70134	97.3437	5.17134	0.000144892	0.00414148
XLOC_004032	Locus_14905_Transcript_1/1_Confidence_1.000_Length_287:1-283	TCCGGTTGCAGTCTCTCCGTTTTGGGACTCAGATATTCACTGAAACAGTCACCAAGGTCGATTTCTCGTCCAACCCATTCACTGTCCTTAGCGATGCCAAGCTTGTCCTGGCCGATTCTGTCATCTTGGCAACTGGTGCCGTTGCCAAGCGCCTCGATTTCCCTGGGTCGGATGACTTCTGGAATCGAGGGATTTCCGCCTGTGCCGTTTGCGACGGGGCTGCCCCCATTTTTAGAAACAAACCATTAGCTGTGATTGGTGGAGGGGATTCTGCCATGGAAGAGGCC	5.29525	191.064	5.17321	0.00044146	0.00838486
XLOC_001001	Locus_11159_Transcript_1/1_Confidence_1.000_Length_484:14-435	CGACGATTGATCCTGTGGCCGACACTAAAATTTCTTGGTGTTTAAACCCAACATGCAGTTTCCATCCCTTCAGCTCGAATTCTCCGGCATTTATTACCGTCGCTTTCGACTTGAACGCCCATGCTTGAGCGGACGCGTTCTTTACGTGGGGAAATTCTTTTTCCCGAGACTCGAAGGAATACGAAAGGTAGATGCCGTTGCAGTCGTCTAGAACGTCCTGCGAGGTTGCGTTGGCTTCGTCATCGTCAGCTTGAGCACGACAATGGTGGAAAACCAGGGAGGATGATGCGATGAACGTCAGCATTAGAATGTGGCTCCATGGAACCTCCATTCCTGTTTTTGTTTTCATCTTTTGGATTGGTTCTTCCAGCTGCAGGGCATGGATAGGGAAAATGGAGA…	1.5942	57.5832	5.17475	0.000710919	0.0114197
XLOC_007429	Locus_365_Transcript_1/1_Confidence_1.000_Length_777:4-777	GCACTCTTCGCCGAGTCAATTAGAGAGAGAGAGAGAGAGAGAGAGAGAGAGAGAGAGAGAGAGATTAAGAGAGAGCATTATTCCTTACACTTGCTAAAAAAATCAAAACTTTGAGAAAATTTATTGGGCCCTGCGACAGCTGAAGCAAGCTATATCCATGAGAATTCTTTTCGACATTCTGAGACTATTACTGGCACACTTGTTGGCGCAACCATGCCACAATCGGTGATTATCATGGAAATATATTTCGACGGTGTTACATCATAAATCAAATTTAGGAGATGCAAGTTTTGAGAATCATCGCAACCAGGGAAGAAGTTAATTTCCTCTCTCCCATGAACATGGGAAATAGCTTTCGGATCACCGAGTTCATTAAGAGAAATTGAATCGAGCGGAACC…	6.48011	234.481	5.17731	0.000136202	0.00397143
XLOC_004511	Locus_15599_Transcript_1/1_Confidence_1.000_Length_306:1-306	GGTTGCGTGGCTGTGGGCACTCAATCTCGAAGGTCTAGACCACTTGAAACGAAGGCAGAAGTCATCGTCATCGTAGGCCCGTACCCAAGAGTCCCTCCCTACGAGGAACTCAACAAGGGCAAATGTACCTTCAATCATAGGGTCATTCCTAGGGCAAGCAGAACAGAAAACCACCGAAACCATGTCGCCATGGTGAAACGTGGAGTTACGAGCAACATCGAGGACAGAATCACCGAAACTCATCCCGGGCAGGGGCACGTCCATCACAACGGGTGCGAGCAAGCTGATTTGCCGGTCAAGTAGATC	6.81311	246.952	5.17977	0.000202021	0.0050995
XLOC_005448	Locus_16970_Transcript_1/1_Confidence_1.000_Length_253:3-248	GCAATCATACACGAGAGTAAGATTGCTCCTCCCTCGATTACGCACTACGACCCAAACCCCCCATGAGTCATGACCGGCTGGCTGGCTGGCTGCACGTCGTCGGATCAGCACCCGGGCCCGACAACAGACGACTGGTCTTCCATGTTGAGCGCGGCGTCGGCGTCCACCTTGGCCATTTTGTTCTCGTCAGTTGCGGCAAGTTTAATCTTTGGAGAGAGCTTCTTCACTTCGTCCGAAGTATAAATGAAAATCT	8.45345	306.589	5.18062	0.000390959	0.00762436
XLOC_001830	Locus_12103_Transcript_1/1_Confidence_1.000_Length_225:2-225	ATCCCCTTCGCCATTAACGCGACCTCTCGATCTTGCTCAGACTGGATCTGCAGAATGGCGCCAACGGCACTGACGTCGAGATTCGAGCGCGCCTTCACTTCCGACGCGCTTCGGTCTTACCTCGCGGAGTTCATCTCCACCTTCTTCTTCGTCTTCGCGGTCGTCGGATCCGCCATGTCTTCTCGGAAGTTGATGCCGGACATGGCGGCTGACCCCTCCAGCCCC	11.3516	411.858	5.18119	0.000390389	0.00762436
XLOC_006526	Locus_2640_Transcript_1/1_Confidence_1.000_Length_1579:2-1489	CTCTCTTCCTCGCCTGCTCTGCCGCCATGTCTTCTCTGTCGAGGATCTCCCTGTTCCTCATACTAGCAGGAATCCTGGGAGGCGCATCAGCACACAACATCACCGCCATTCTCGCCTCCCACCGAGATCTCTCCCAGTTCAATGCCTACCTCACCCAGACGGGGCTCGCCGACGAAATTAATGCTCGCCAGACAATCACCGTCCTCGTCCTCAACAATACCGCCATGACCTCCTTTGTACGAAACCGCCCCCTCTCCGTCATTAAATCCGCCCTCAGCCTCCTCGTTCTACTCGACTACTTCGACTACGCCAAACTCAAGAACATCGTCGATACCAACACCACGACTCTCTACCAGACGACCGGGAAGGCAACCGGAAGCTCCGGCATGCTACACATCG…	8.22226	298.721	5.18312	0.000341037	0.00695309
XLOC_003838	Locus_14650_Transcript_1/1_Confidence_1.000_Length_478:20-462	CGAGTAATGATTTGAACATACGACTTCAAACTTGCCGCGGGCGGAAATAAGAACCGGCGTCCAGGCGGGGGGCGGGCGTCAACCTGCAAGGTGGTTTCGTTGTTCCCTCACCGGCCGCCATCGCTGATTTCTGCAAGATCCATGGCATCCAATTTCTTCCTCGTTGTCACTGTTTTCTCCGTCAACGTCATCGTCGCTGGAACTTCTCACGCCATAAATCGTTTATCGACTACTCCGCCCATGGCGTGTTGGAACAAGGTGATGAACTTGATCGATTGCCTCACATACATACAAACAAACAGCGTCATCGATAAACCTTCCAAGTCTTGTTGCGTCGCTTTCAATTCTTCCGTACGCGAAGACGTCAGCTGTCTCTGCCAGGCTTTGAACACCAGCAAT…	1.56686	56.9306	5.18326	0.000612508	0.0105045
XLOC_010241	Locus_6779_Transcript_1/1_Confidence_1.000_Length_567:55-567	ATTCAAACATGCAATATTCTTTACTCTTTCCTGCCGGGAAGATGCCGGAGAAGACGATGAAAGAAAATGTGAAAGAAGCGGCGACATCACGGACACGGAAGTGTTTCAGCGCTCCCGTTCCGGCGAAGTCACGGACCAAGAGGGCAAGAATGGGAGGGAGAATTTGGTCTTTTGGGCCGTCTTCTGCAAACGAAGCATCCTGCAATTCCGCGCCATCGGCTTCGTCGTCCTGCACCAGCCCCCTCACTCTCAGCCATTGGTTTGGCTCTCCCAATCCCATTTTTGACCCTGCAGAACCCATTTTAGATCGTCCCAATGAGCCAAGAAACAGACTGAGAAAGCCGCTCTCTCGGGTCAACGATGCCAAAGATGGTGGCGTTCTTCTTCTTCAACCTCGCC…	1.64669	59.9073	5.18509	0.000351074	0.00710803
XLOC_002372	Locus_12783_Transcript_1/1_Confidence_1.000_Length_683:27-683	GCTGCATTTCGAACAGGTACAGCCATGCCGGAAAATCGAGAGTTGAAGTCGAATCCTGCAGGGGCGAGGAAGAGGGTGGAGGCTGATGAAGGCACCAGTGCTGTCCATGGAAGCACCACCACTGCCATGATTCGTGCCAGGGACGGAAGTGCATTCGCCCGCTGCGAGGAGTGTAAGAAGGACGTGCCCGTAGTTCTTATTGGTATGCACAGCTGCAGCCTCGATGCGAAAATCAAGATGAATCTCGAGGCTCAAGTTACAGAGGTGCAGACGGAAGCAAAGAAAAAACCAGCAGAAAGCGGCAAAGCAAATTCAAGTGAGCCAAAGGCGAAGAAAGCAAAGAAAGTGAAGTCCAAAGATCCAAACTTGCCGAAACGCCCCCCCACCGCCTTCTTCCTG…	2.54537	93.4059	5.19757	0.000124725	0.00381276
XLOC_004698	Locus_1585_Transcript_1/1_Confidence_1.000_Length_473:18-471	GCATTTAGCCGGTCCCATTTTTTTCTCTTCGGGGGTGGGTTACGAATGTCGATGTCGAATCTATCTATCGAATCTAGTTCTAGTTAGAGCAAGTAAGCAAGTAAGATAGGAGACACTAATAGGAATCTAATGGTTTTCTCTTGTTATTTATCCGTAAAGTATAGTTCATAGAGGCATGGGTATGTCTCTCTAACGACGGTTAGTAGTTTCCTTCTATCGAGTATCTATCTATAAGCGTGTAAGACAATCTAGTTCTAGAGTCGAGAACGAGAGATCGAATAATAGAGTGAAAGTAGGGCTAGGGCAAAGATCTATTCGGTAAACAAGCCGGGAAAGTAAGTTGGAAAAACAGCCCCCGGCCCGCCCGGTATTTATGCATTAGTCACTTCGTCCCTTAGG…	3.10354	114.458	5.20476	0.000172823	0.00462262
XLOC_008993	Locus_5459_Transcript_1/1_Confidence_1.000_Length_615:0-615	TCCGTGTAACTGGGCATGGTTTTGGGGCATCGCCTCCAATTCCCAACTGTTCCCTTTCTGACACCAATGGCGCTCTGGACCACGTCGCTGTTCATGTATTTGTAGGACAGTGCATACCCGTATTCCCGGCAGCGCAGCTCCGGCAGAGAGGCGGCGGCGCCGGCCTGGGGGCGACGGTGGAGAAGCTCTGCGTGCGGGGATGAGAAGGCGCACTGCGGTTCCAGGATGTGGGTGAGTTTTAATTGAGAAAGGCACTGTTTGATGTTCTGAAGCACGATGCGGCACAGCGTGTTGTTCAGATTCACGTTCACGTATTCGCCATGGCAGTAGAGCTTCGCATCGTGGTAGTATTCGTCCGATATGAGCGACGTGCGGTGAACAAATTGCACCCTGGAGTTC…	2.40749	89.0978	5.20979	0.000133859	0.00396231
XLOC_009089	Locus_5557_Transcript_1/1_Confidence_1.000_Length_435:0-435	CTCAAATATGGGCTAATGACAGAAATGTGCGAGAAGCTCTTCATGTTCGAGAGGGAACAAAAGGATATTGGGTGAGGTGCAATATCAGTGACCTGGCTTACACACAAAATGTAGCCAGCTCTGTTCCTTATCATCGAAACCTCTCAAACACAAGCCTTCGAGCTCTGATCTACAGTGGTGATCATGATCTGTCTGTTCCGCACATTGGCACACAACAATGGATAAGCTCGCTGAATTTGACGCTTGCAGATACTTGGCGGGCATGGCACACTGATGGACAAGTTGCAGGGTATACAAAAAGATATACGAATGATGATTTCTCTCTTACATATGCAACTGTGAAGGGTGGTGGTCATGTAGCTCCAGAATACAAGCCCCGACAGTGTTATGCCATGATTA…	2.88191	106.754	5.21112	0.000208369	0.00521458
XLOC_011117	Locus_7805_Transcript_1/1_Confidence_1.000_Length_960:30-960	CGAGAGAGAGAGAGTACCTGAAGACGATACTTCACAGAATATATGGTAAATTCATGCTTCACCGTCCTTTTATTAGGAAAGCTACAAATAATATATTTTTTCAGTTCATTTATGAGACGGAAAGGCACAGTGGGATTGGAGAACTCTTGGAGATTCTGGGGAGTATTATAAATGGGTTTGCCTTGCCGATGAAAGAGGAACACAAACTATTTCTCATAAGGGCTCTTATACCATTACACAAGCCAAAACCCATAGCTGTCTACCACCACCAGCTGTCCTACTGCATAACTCAATTTGTTGAGAAGGATTACAAACTGGCAGACACGGTGGTGAGGGGATTGTTAAAATACTGGCCACTGACTAATTGTCAAAAGGAAGTACTGTTCCTCGGGGAACTTG…	3.17541	117.962	5.21524	0.000103741	0.0032698
XLOC_010871	Locus_7478_Transcript_1/1_Confidence_1.000_Length_266:9-255	CTTCCTCTGTATTTTCCAACTTCGTTCCTCTTGGGGCTACCTGAAGGAGAGTAGGATGGCTGTAGAACGTACCCGGCTTTGTCCGTACGGTCAGTATCTATCACAAATGTTCCTCCGTTGTTCGAACTGAGAGTGGACTCCACTAAAACGTATCCAGCGGCGCTTGTGCACACATTGGTGTCCGGGATCAGAAGGAATCGAAATCCAACTTCGTTGAAAGCATTAGTCTCACGCCATGCCTCTAGCCGTCCCCATGGAACCCAGGT	3.24684	121.119	5.22124	0.00183626	0.0209126
XLOC_007069	Locus_323_Transcript_1/1_Confidence_1.000_Length_808:0-808	CGGGCAGCTTGAAATTAAAATATTTAATTATATTTTGACGAAGAACAGAGGTAGCAACACGGAAATGAAACATTGGATACAAACAAAACAAGGAAACGGGAAGCAACCAGATCACGCTATCTTAACCTCGATGGTCCTGGGCTTCTTCGGTTCAGGAGGAGGCAGTTTGTCGATGGTGACGCTCAGCACCCCGTCCTGACAAACGGCAGAGATTGAATCAGTATTGGCGTTGTCTGGAAGAGTAAACTTGCGCATGAACTTCGCAACCCTGCGCTCCATCCTGATGTACCTCGCGCCTTCCTTCTCCTCCTCGCGCTTCCTCTCCCCGCTGATCAGCAGCAGGTTGTCGTCCTCCACCTGCACCTTAATGTCTCCAGACCGCAGTCCGGGCATGTCGAT…	66.2643	2492.25	5.23307	0.00103761	0.0147169
XLOC_005682	Locus_17378_Transcript_1/1_Confidence_1.000_Length_448:1-410	CAGGCGTGCTCTTCAGATTCTTTTGATCTTCTTTTGCCAAGAACGGATTGTGGTAACCTGGAGGAGTCTGAGCGATTCTTTTTTCCATGATTTATCAAATCAAATGAAACAATCTCACATTTCTCGGATTTCAAACTCTCGAGGGCACTTTCTTTAGGAAAACTATTTTCTGGATTGCTCATCTCATTCGAACATGAATCAACGATTTCAAACAAGAAGCCATTTTCGTTCCAACTAGAATTTGTCTCTTTCTCACAAGATAGATGGTAGTAATCTTGGCCTACACTTCCAGAGTGGTGTGCAATATACGCCATGTACTTCCCTGACAAACAACGAAGGGCATCCTCAGCTGCTAGTTGTTGAGCATCCTTTCGTGTTTTAGCCATTCCAACACCAATC…	1.16742	43.9909	5.23581	0.00116155	0.0155773
XLOC_007586	Locus_3835_Transcript_1/1_Confidence_1.000_Length_339:11-294	TGGCAATTCTCTGCACCGCAAAACTTCCTGCAATTCGACCAACAATGAGAAGGGTGGTCCTCTTGCTCGAAGAAGCTGAGCCATGTAAGTTGGCAAGCATTGTTGCAGCACATAACCCTTTCCCTACAAAGAAGAATCAGGTTGCTGTTCTAGGCCTTTAATCATTGCATAATATGTTATTGCACCTATCTATCTATGTAGCCTCTATATAGGGAGTTGTTGAGGCACTGTATTGCCATGCCACAAGTTGGAGCTAGGATTGGATTAGTTGTGAAATTAGCTTGCATTTGTAGTTATCATCTGGTTTCTGTTCCACGAGTTGAACTTTAAGTGACAAAC	2.77602	104.663	5.23659	0.00115958	0.0155773
XLOC_009206	Locus_5689_Transcript_1/1_Confidence_1.000_Length_654:0-647	CACGCAGCGTGCGAAGCGTACACGGAAGCAGCGGAGAGATGCCGCAGAGGCGACAACTGGTCCACGCTGGACATCTTGATCATGCTTCACGGGTTTCTCGGGAACGAGAAGAAGCTTCGCCGGGCCTGGGAGCTGGCGCAGGAGCCGAGCCACGTCCTCACCAACACTTACGTTATTGCGATTGAAGCGTTTGGGAGAGTGGGCGATCTCGACGGAGCCGAGGCGGTGTGGGAGGAGATGAAGCTGAAGAAAAAGCTCGAGTCAACGGCGCAGTTCAATTCCATCTTGTCTGTCTATTGCCGGCGCGGGCTCGTCAGGAAGGCAGCCAAGATCTTCCGTGAAATGGAGAAGAGCGGCTGCAAGCCAAATGGGATCACCCATCGCCATCTTGCTCTGGGC…	3.3819	128.372	5.24635	9.85347e-05	0.0031569
XLOC_006546	Locus_2663_Transcript_1/1_Confidence_1.000_Length_1170:0-1170	CGCCTCGGGAATTTCTGTTCCTTTTTTCATTTCAACAACAATCGGAGGGAAACGGCGCTGTTTTATACACATCTGCACCTCTGTTTCGGAATGGCTAGATGAGATTGGAAGAAGGTGTCAACATCTGCGCGATTGACCATCTCGAAGAAATCAATCTCGAATAGCTTCCTTTTACACAAAACAGCGGGTTTCGGCTTTCGAGGCGCCGCCGGACAGGTAACGACCGGCGGAATTTTGGATTCCTCCGATGTCGGCGTCTTGCACTCGTCTCCGTCACCTTCTTTTCCAGAGTTCCGTTCCGATTCGGTCTTCCTCGCCGGGTCCGGAGCCGGAGGCGCATCCTCAGGTTTCTGTCTCCGGCGATCGTCCTGCTTCCGATCTCGAATTTCTAGGGTTTCC…	5.27656	201.342	5.25391	0.000146877	0.00417775
XLOC_011006	Locus_7651_Transcript_1/2_Confidence_0.667_Length_608:0-606	CCAGCCGATCGGCCTTCAGCAATAGAGACAGGAACTAAGCTTTATATTTCAAATCTTGACTATGGCGTTTCAAACGAAGATATAAAGGAGTTGTTTTCAGAAGTTGGTGACCTCAAGCGGTTTTCAATTAATTATGATCGTAGTGGGAGATCAAAGGGAACGGCAGAAGTTGTCTTCTCTCGAAAAGTAGATGCCATTGAAGCCGTGAAGAAATACAACAATGTTCAGCTAGATGGAAAGCCAATGAATATTGAGATCGTGGGAACTAATCTAGCTACTACTGCTTCACTACCACCTTCTGATGTTGTTTTTGGAAGTCTCAGTGCTTTTCCCATACGAAGGCAAGGACTTAGCCCATGGCTCCGTGCTGGTGCTGGTTCTGGTGGATTTAATGGCAGC…	6.98417	268.041	5.26222	9.71944e-05	0.00314856
XLOC_009477	Locus_5979_Transcript_1/1_Confidence_1.000_Length_711:6-711	CTCTTGTAAACTCGTTGTCCCCAATCGTCCTCGCATTGAAGCGGAACGTTAGGGTTTTCAACATCATTTGATACATTTCGAAGACGCGATCGAAGCAAGATGAGTTCCAGTGGAGGTCCTTCTAAAGGCGGACGAGGAAAGAAGACAACCAAGTCTGTTTCACGGTCGCAGAAGGCTGGCTTACAGTTTCCTGTTGGTAGAATTGCGAGATTTCTGAAAGCCGGAAAGTATGCCGAGCGTGTTGGTGCAGGCGCTCCCGTTTATCTCTCTGCTGTTCTTGAGTATCTCGCTGCTGAGGTTTTAGAGCTTGCTGGAAATGCAGCTAGAGATAACAAGAAGAATCGCATTGTTCCTAGGCACATCCAACTAGCAGTGAGGAACGACGAGGAATTGAGCAAG…	16.4568	635.46	5.27105	0.00022467	0.00552765
XLOC_007630	Locus_3883_Transcript_1/1_Confidence_1.000_Length_498:0-496	ATTGTGTTCATCACTTAATTTCTGGCACAAAATCTACAGCTTCTTCATCCTGATAAGCCATTAGCCTGGCCTTTTTGTATCTGCTAGAGCTTCTCAACAGTTGGTCAAATGTCATTACTGAACATAATGGTTTTGTATCACTTGTTCCAGCAATGTCCCTTCTTTTAAAAGCATAAGATCCAGTTGTCATCAAGTTGGAATCGGGATTGTCTTCCTTGTTCGAGTTGTCGGAACACAAGGAATTGTCCGATGGCGTCGTGGTGCTCGCGCCTGAATCGTCGGATCCATTCTCCGACGACCTTACAAATTTCGCATCTTTGAACACCGCGCCGGACATTTCCACCGGACCCTTCTCCTGTAAACCAGCCGCCGTCTCCGTTGTACGGGCCTCCGGAGTTT…	3.83798	148.975	5.27858	0.000102365	0.00326168
XLOC_000607	Locus_10680_Transcript_1/1_Confidence_1.000_Length_726:1-726	GTGGCCAAAGTTTTGAAGAGCAGGGATATTTGTGTTCTGTAGGCATAGCTTGGCAAATTAAGGACTTGCTTGTTTCGGAGAGCAGTCGAAGGGCTATTTTGGCATCCCCAAGGCTGGGGGATTTGTTTCTTGCCTTGAAAGTTATTTCAGAGACAAGCATTTTGCAGTGTTGTTGCCTTGAGTTTGTAGATGCGTCACCCTTGTTGGCATATGCTGCTCTTGCCTTGCACATGACAGTGGATAAGGCAGACAAAAGCAAGGGCAAGTGTCCTAAACAGAATGGCAGGGCTGGGTCTGCAGAGTCGGTGCCAGAGCATGTGTTGAAGGAGACAATGGACCACCTGTTGAAGTGTGGCGAGAAGTTGTTTCAGGGAGGAGATGGCAGCTTGTCATTCAAGG…	3.75139	146.761	5.2899	8.50716e-05	0.00288403
XLOC_005184	Locus_16545_Transcript_1/1_Confidence_1.000_Length_676:0-676	CGCGCCGGGGGGGCATCGAGCTCCAATGCATGGAGCAAAGTGGCAAGCAAAACCGGAGACGATGTACGGATTTCTTCAAGGAAGAATCTAAATGATCTCGGAGAGCCAACTGGAATCATCTTGTGTGCTGTTTCTTCCATTTGGATGCCTGTTTCTCCCCTTAATCTGTTCGATTTCCTAAGAGATGAAGCGCATAGAAAAGAGTGGGATGCAACATCGAGATCGTGTGGTTCGACTGCTCAACCTGTGGCGAACCTTGCGAAAGGACAACATCGAGGCAACGCAGTGACCATTCACGCAATGAAGTCATCGGAGAGTGATGTGTGGATGCTCCAAGATAGTTGCATAAATGCTTATGAATCCATCATCGTCTTTGCTCCGGTTGACGTTAGCCAGATC…	0.566984	22.1817	5.28992	0.000861454	0.0131152
XLOC_011045	Locus_7703_Transcript_2/2_Confidence_0.750_Length_678:47-654	AACCCTAAATCTAGCATTAGAGACATAATTATGATTTTTCATCTTAATAGTAATGCCTTTCGTGGTCACGTTCACGATCTCGGTGGTGGGTTCTTTGATCATACACAAAATCATGCTCTCTCTCTCTATCTCTTGCCCTTCCTCTCTCCCTGCTACGGCTTCGATGCCCATCATCCTTGTAATGGTCCTTGTTTCTGCTTCTCTCTCTTCCGTTTAAATCCCTTCCTCTCTCTCTGCTACCTCTGTCTTCCTTGCCAACACCTATTTCCTCGACCTCCCATCCGGCGCGCCCTGCACCTGGAAGCACTCTTCCAACTTCAGCTTGTTGGGTTTTAGCACGAAACTTTTTCTTAATATTTCCAAACTCATCATACATCTCTCCGTCGTCTTCTTCGATCT…	3.45029	134.988	5.28996	8.99116e-05	0.00297883
XLOC_001977	Locus_12292_Transcript_1/1_Confidence_1.000_Length_651:76-651	GCACCACTTAAATGAAGTGAAACCAAGATTTGTCGTCAATGAGGCTGTTGAACAAGTAGCTTATGCTGATCGAATTATATTGAACAAGATAGATTTGGTGTCCAAGGATGAATTGGAAAGATTGAGTCATCGAATCAAGCATATCAATGGAATTGCTCCGGTTAAGCTTGCAGAACATGGTTCTGTTGACATGGACTTTGTCCTAGGGGTTGGTGGGTATGATATGGAAAGAATCGACTCTGAAGTACGTGTGGATTACTCTTGCAGCTCAGCAGACCACCAGCATGTAAATGAACAAGGACACCACCACAAGGAGCATGGTCATGGTCATGGTCATGGTCACACCCATGATTCCTCTGTCTCAAGTGTTAGTATTGTTTCGGAGGGAATGCTTGACCT…	1.22468	47.9147	5.28999	0.000333835	0.00687581
XLOC_010654	Locus_7231_Transcript_1/1_Confidence_1.000_Length_546:6-540	GCTACAACAAGGCCACCGGATTCGGCGGCACCGGAATTTACGTCAAGGCGCCGGGATTCTCTCAGATTCGCATCTTGAACAGTTACTTCGATTACACTGGCATTGTTGCGGAGGACCCCGTGCAGCTCCAAATCTCTGGGTGCTTTTTCCTCGGCAATGCTTTCGTTCTGATTAGATCCGTTAAAGGGGTCCTTTCCGGTGTCAATATCGTCGACAACATGTTTTCCGGCGACAACAAACACGTCCCTATCGTTCAGTTGGATCAAAAACGTGCTCCTTTCTCTTCAGTCAATCAGGTGGTGGTCGATCGAAATAACGCGAGAGGCATGACGGTCAAATCCACAGTCGCTAGAGGTTCAGTTCGGGGAAATGGAACAGCATGGACCGTTGATTTTTCTC…	2.1851	85.4927	5.29003	0.00015254	0.00429691
XLOC_007973	Locus_4282_Transcript_1/1_Confidence_1.000_Length_547:46-539	CGTTGAACAAACCAACTACACCACCCCCAATTCCTAGGGAATTTGTTTTGAAGATCAAGAAACGACAATCAAATTGCCAATCAACTAACAAATCAAATTTCCAATCGACTAACAAATCAAAATACCAACCAACTATTTGAAACAAGTGAATTTTAACTTAGGCATCTTGAAGCAGCTGCTTGCCTGCTAAACAATAACCCAACCAAAGTCACAATCACTGAGATAGAGTAGTGTGCAGGAAAAACACTTGCTTTTCAGGGGAAAGATAAGTCATCAAATGGCTTGGGCCACCACAACCACTGACCACCATTACCTCATCATGAAAATACTCCATGCCTACTCGAACACTCAAAGAGAACGAATCTACTTTTGGAGTTGCATAAAAGGGTGCATGAAACA…	0.738573	28.898	5.29008	0.00126885	0.0166136
XLOC_006725	Locus_2851_Transcript_1/1_Confidence_1.000_Length_212:6-208	TTCCAGAATTGGTGCGAGTCCTGCGAGCTTCTGGAGCGGCTGTACCTCCCAAACTTGCAAACTCACAGTGCCTGGCATTGCCCTCTTCCCCCACGATCGCCGACTGCCGGAGCCAGAGGAAACGGAAGCCTGATTTGTGAACCTGTTGTTGCATCGAACGAACCCTGGTGGGAAGAAGCTCAGCTGTGGTTTGAGCCCCAGGAGGGGTCGAT	4.35689	170.814	5.29298	0.00280192	0.0271054
XLOC_005485	Locus_17030_Transcript_1/1_Confidence_1.000_Length_536:0-536	CGCCGAAGTCGAGTCCGTTCTTGTCAGCCTATGCCGGGAAATTTTGCAGCAGTATATTGCGGCTTCCCGCTCTGGAAAGACCCGCGAATTTGCGTCGGCCCGTTGCTCCCCTTCGATGATTCCACCAGGTGCCGGAAAACGGAGGGAATTGGCGGCCCGTGCCCCTCTCGTTGTGTCGACCTTTCAGGCCTTGTCCAGTCTGGAAGACGCCTCCTTCGAGCGGAACCTGCCCGCCTTCTTCCCTCTCCTTGCCTGCCTGGTAGGCTGCGACCATGGTTCCGGCGAGGTCCAGTTGGCTCTCGGCGATCTGCTAAGTTCTTCTGTCGGTCCCGTTCTGCTTCGTTCATGCTGATCTCCCCGAGGCTGCATGCCAATTCTAGAAAAAACAAAGGCTGCTGT…	3.21781	127.996	5.31388	9.63126e-05	0.00313742
XLOC_009494	Locus_5995_Transcript_1/1_Confidence_1.000_Length_1050:3-1050	GGGGTGGCATAGAAAAATTTAAGTTCAAAATTATGGGATTTGGAGAATCACGTACCTCTTGCGGACTAACAATTAATGCCACATTCATCGACATTAGGACCAGTGACGCGGGTGGTGAAAGGGTCGATTCTGACCCACAACAGCGAGAAAATGGAAGCAAGAAGAACAGACCAGACGACAACGATGGTAGGGGTTCGGTTCTGACGGCCCATCAGACCTTTGAGGAACGGATACAAGTGCACGATCACCCAGAAAGCGAAGAACAGTTTTCCGAACAGTGGCCCCCACGACTGGTACCCACTGTTGATGGCGTAAGAAATTCCGGCGACGACGCCGACCAAGTTGATGATCAGTAACGTCGTCGGCGGGATGAGGAGCGTCGTCCACTTGAACATGTAG…	4.42194	176.716	5.32061	9.80746e-05	0.0031569
XLOC_011918	Locus_865_Transcript_1/1_Confidence_1.000_Length_1277:0-1271	TTTTTTTCAAGGAGATCAAAATACATAAAATTAAAATTATTAAAAGTACATAGTTTTATGAAGTAACAGATGCATGAAAGAAAAACTGACATGGTCGGAGAAAACAAGAGTTCCGAAGGATGTCCAGACAAGCATCAATGGCGTTTGCCAGCAGTAGCGAGGCCAAAATCAAATGGGAAAAGGGGATAATAGTGCTTGTCGCCGACGTTCATCGGCAACTGATCGGCCGTCTTGAACCATGTTCGAGGAAGTTTGCCGGTGAAGCCATAGTCGCCGAACAGAAGGTCGGCAACGCCTTGTCCTTCCGAACCAGGAAGCCAAGCTGCAACGAGCGCTCCTATATGCTGCAAGTATGGCTGGATCACGACGGGGCGACCTGTTATGAGGACGACAACGCAC…	4.85359	195.111	5.3291	0.00012653	0.00382277
XLOC_002273	Locus_12675_Transcript_1/1_Confidence_1.000_Length_284:5-284	GGAGGCTCGGCGCGCGCACTCAATTCCATCCTCCGCGCAGTAAACCGATCCCCGATCCCAACTCTCCGGGGATTCTCGGCGCCGGGCCGTCTGCAAATCGGTGTCTAATCAATGAGAGACCGCGTCGTCATGCTCATCATCCGACGGGATTTTCCCGGTGCCGGAACGCCCCCTCTGGCATCAAATGATGAACCAGCTTCTTCGCCGTCGAATGAAACACAACAAAACAAAAACAAGAAAATCTAGAAAAGAAAAGAAAGAGAGATTTTTGTTCTACTCGGAAG	7.7017	309.928	5.33061	0.000163979	0.0044733
XLOC_001368	Locus_11585_Transcript_1/1_Confidence_1.000_Length_687:0-686	GTTGAATCCGAAAACAAAGATGCCAAGCTCTTTAACTGCGTCCAGAGAGGGCACCAAAATTCACTTGAGATGCTGCCAGTTTTTTTCGTCATGATGATGCTAGGAGGAATTAAGCACCCTCTTACTTGTGCTATGTTGGGATCTTTATATGGCATTGCTCGCTTTTTTTATTTCACTGGCTATTCCTCTGGTGATCCTAAAAAGCGCCTTACCATTGGGAAGTATGGTTTCTTGGCTCTGTTGGGGCTCATGGGGTGCTCTGTTTCATTCGGGGCAGGCCTTGTTTGGGCATGAGCGTGTTCCTCCTTTTTCTTTCTCTTAACTTGCACTGCCCGCTTTTTGTTCATAAGGTGAGAGATGTACATATTTGACATCTACTTACACTCCACTTTTGCTTTT…	11.2166	452.574	5.33445	0.0001305	0.00392241
XLOC_012350	Locus_913_Transcript_1/5_Confidence_0.500_Length_793:145-776	CCTGCTCATACAACATCATATCTTATTTTTTATCATTTCTTAAAAATGATGGTTGAATGACACATAAACATGAAGTCCATGAGTTCGTGTTTATGTGCAAGAAAAAGAATAAAAAAAAGTTGGCATCAAACAAGTGAAACAATCTCACGATGTTTTCTCCATCAGTTGGATTGGGTTAAGGATGTTAGACTTGTTCGTCTCCACAATGCAACCATTCATGACCATCTCGTCCAGCATGAAATGTGCCTTCTCCAAATGGAACATGATGTCCAGCTCACACACATTCCCGAAGTGACGATCCATTGTTTCCACCAAGAGATGAATGAATTCTAAAATGGCAAGCTCGTTCTGCAACAAGTATGATTCTAATCACCAATAGCACTGCGCATTTAATCGGGA…	1.67761	67.9685	5.34039	0.000682817	0.011184
XLOC_012669	Locus_9522_Transcript_1/1_Confidence_1.000_Length_717:49-717	GCGTGTCGTTGTCTCATCATGCTAGTCACCATCACCCATGAGACGCCAACGCCTATGTGACTGTGGTCACATACGAGCAAGACTGAGCTGAATGCATAATTTGTTGTTCTATGTGTCAGCGTGTGAGGAAAGAATACAGTGGACCTCATGAGCGGCTTCTACGCACTGATTGTATCTTTCTTCTTTCTGATAACTGTATTAGTGCTCGTCATCGCCCAGATAATGAGCCTGGCAGATCTGGAGTTTGATTATGTCAATCTTTATGACTCTTCAGCACTGATAAACAGATTGGTTTTGCCGGAGTATATTGCACAAGGAGCTTTATTCCTACTTTATCTATTGACAGGGCATTGGTTTATGTCACTTCTTTGTGTTCCATATCTTTATTACAATGTGAGA…	2.13383	86.489	5.341	9.5051e-05	0.00311372
XLOC_000919	Locus_11049_Transcript_1/1_Confidence_1.000_Length_738:14-710	GATTACTCTGATTTATCAGAAGCTACAAAAACAGCTTTGTGTGGCACGATCTGGAAGAGAATGACTTCATCTCTCCACCTCACGGTCACGATGAGTACGTTCTGAAAGGAACAGAGCTAATAGGCACATGCACGAACCCTATCGTGCCACTGATTGAAACAAGACCGACTAGGATGTTACGTAAACGAGCAGAGGTTCAAAGGTTTTCATTTTCCGGCGAGGTTAGCAAGCAGAGGCAGGAGTTCAAGGTCTGCAAATCCGATGCGGGTTTCAATTCGTCGCGGAATCTTTCCGTCGACGCTTCGACTCAGACTGATGAGATCGAAGGATGGAAGAAAGAATCGCTGGTGATCTCGCCGCCATCCCCAAATTCGAGCGTAGAAACGTTAGATTCGTTGC…	1.46891	59.5952	5.34238	0.000133381	0.00396231
XLOC_008573	Locus_5005_Transcript_1/1_Confidence_1.000_Length_401:3-401	CAGAATGGAAGCCAACCGTGCTCTTTTCTTCTTCCATGATATTGCCCTTGGAAAGGATGTGAAAAAGTTTGTCATTGCTTCTGCTGGCTTATGGGTTATCTCACGACTGGGGAGTTGTGTTAGCTTTGTGACCTTGTCTTATATTTGCTTCATCTTGCTTCACACGGTGTTCGTTGTTTATGAGAGGCATGAAGACAAGGTTGATGTTTTTGCAGAGAGGGCAACAAGAGAGCTGAAGAGGCAGTGTGGCCGTGTTGGTGAAAATGTACCAAAGATGAACGAAATCGTATCCAAATTGCAGCTCAAGAGAAGATGATCCGATTTCTTTGTTTTTCATCTTCTGTCGGTGGTTGATTTCGAGTGATTTTGGTTTCTCATGATTGATGATGGATTGTTGAA…	2.19121	89.3202	5.34918	0.000324535	0.00675844
XLOC_000571	Locus_10638_Transcript_1/1_Confidence_1.000_Length_510:110-456	CTCAAATCGGTGAACTATGAGAAGTACCTGAGAAAATTGGGGTTTGGAAAGAAAGATCGCTATTTCTGGAAGCAAATCGGAAAGAGCCTGATATGCACCTACGCCATCTTCGGCGCAGCGTGGCTGTACAATGAAACATCTCCGCTCGGTTGGTGGACGTTGAAGCCAAGACCAAAGGAGGAGAGAGAGCTCGCCCATTTGTACGAGAGGCCAGAATATCCGTACCCGGGTGATACGGAAGCCATGGATGAATTCATTTCGAAAGGGGGCATGATCGGAACGGCAATCGGTCCAAAAGGAATGAATGAGACTGATGGAGATTCCATTAATTATCAAAAAGAGTTGCAGAACAAGAAATTCGAGCAGGAAGCTCAAAAACTTTGGACCAGGATGAGGAAC…	1.11143	45.9161	5.36851	0.0017798	0.0205913
XLOC_006870	Locus_3012_Transcript_1/1_Confidence_1.000_Length_627:3-614	TGCCATTCCCATCTTTCAATGCTTCACAGCTGATAGCAGCATTCAGTCGGCACGCATTCAGCGCACAGGAGATGGTTGCCCTATCCGGTAAGCAACACTCTTGAATTGAACATGCGGGGGTCCATGGAGGAGGATCATATGTGTGTGGGGTCGGGGTTGGGCAGGGGCACATACGCTGGGGATGGCTAGGTGCTCGTCGTTCATATCTGAAGTGAGCACCGACGATGGAACCCTAGATCTCAAGTTCGCAGAGGGATTGAAGAAGAGATGCAGCCAAGGAGGCAGTGGTGGCGAGGCGCAGGAGCCCTTGGACGTGAGCCGCAACACTTTCGATAATCTCTACTTCAAGATGCTGCTCCGTAAATCAGGACTCCTCTTCTCCGACCGAACCCTGTTGTA…	1.66244	68.9164	5.37347	0.000114803	0.00357977
XLOC_006058	Locus_2143_Transcript_1/1_Confidence_1.000_Length_1182:0-1165	TGGGGGAGGTAAAGAGTAGAGCTAGGTACCTGAAGAACGATGAGAGAGAGAGAGAGAGAGAGAGTTGGTATTTACGCAGCGCCCTCAACAAGTTTGTTTAATTTCTTGGCTCTGAGTCTCTCTGCATGCACCTCATTGCCTTGACATTCGCACTTGGATGGAGAAGTAAACAGAGGACTCAAGCCTTGTGAAAGTTTGATGGCTTTGTCCTCAGAATTAACAATCTCGTTGAAGCAGAAGTATCGCCCGCAGGTAGATTGATCCTCGAGAGCTCGAATATGAACATCGGCTAGGAAGTTCACGTCCACGTAGGCTAGGACTCCATTCTCATACATCTGCGGTGCTCCTTTGAGGTACGACATGATCGATGGAGAGTTGTGTTGCGCAACTCCAGGGCCC…	6.44848	267.545	5.37468	0.000136111	0.00397143
XLOC_007075	Locus_3245_Transcript_1/1_Confidence_1.000_Length_1394:28-1394	TCCACACACACACACACACATCTATGACACACACACACACACACACTCTCTCTCTCTCTCTCAGTACATCTATCTATAATTCTCTCTCTATAACTCTCTTTATCTCTCTATAACACACTCTCTCTATCTCTCTCTGAATTGCAGTTTTCAGAGTGGCTGGAAGAAAAGAAGCATCTTGAAATGGGAGAGAGGGATTATATTTCGCGCCTTGATTTGATTGCCAAGGTGAATGGGGTTCAGAAGGCGGAGCAGTACATAGTAAAGATACCGCAGTCTCATCGAAGCGAGATAATCTACAGAACGCTGCTGGCGAACTGTGTCTCGTCAAACAATCTGAAGAAATCGGAGGAAATATTCAACAAAATGCAGAGCATGGAGTTTCCGATCACGAGTTTCGCC…	3.25656	135.22	5.37582	8.71228e-05	0.00293373
XLOC_012787	Locus_9671_Transcript_1/1_Confidence_1.000_Length_681:0-678	ATCATTGCCGTCTCTCTTCTTTGCAAAATCGCCGCGTTGAGATCGTTCTCCCTCGAGAAACTTCAGTTCTGGAGAGAGAGTGCGGCCGGCATGAGCAGCCTGGCATATTTCCTTGCGAAGGACACGATGGATCTGTTCAACGTAATGGTGAAGCCGATGGTGTATCTTTCCATGTTCTATTTCTTCACAAATCCAAGATCTTCCTTCGCCGATAATTACGTCGTCCTGCTGTGCTTGGTCTACTGCGTCACTGGCATTGCCTACGCAATCGCCATCTTCTTCCAGCCAGGCCCTGCCCAGCTGTGGTCTGTTCTTCTTCCGGTTGTTTTGACGCTAATCGCAACGCGGCCGAAGGATGGGCACGTCGTGAAGTATATGTCTAACTTATGCTACCCTAAA…	0.903364	37.5505	5.37738	0.000303355	0.00652717
XLOC_003399	Locus_14092_Transcript_1/1_Confidence_1.000_Length_610:0-602	TTGAGATTCGACTATAACTCGGTTGAAACTGAGATTTTTATTGGCACAGAAAATAACAAAGAAAATTGGTGGATCGAAGGATTTTTCAATAGCAGAGGAGAGATACCATTCAGGCCTAGTCCAGCCGAGTCCCGATCTGTCCCGAGGGTCAGTAATGTTTGGCCAGAGGCTACTTCCTCTGAATCGGTTGAAATGTTTTTAAAATCTGCCGGCCAGCCAAAATTCATCCCGGGGAAAGCTGTCATTGCAGAATCAGATACATGTGATGAATTGGGCTGTATAATAAAGCACATGGATAGAAGCGTGGGGAGCATCTATGAATTGAATAGGGAAGTGCCGGCTCATGGGGAGCAATACCTGCAGGGCCGACATGGCCGAATGCTTCAACAGACTTGTGGT…	1.00771	42.0536	5.38308	0.000338223	0.00691992
XLOC_003793	Locus_14579_Transcript_1/1_Confidence_1.000_Length_479:49-437	ATTTGCTTCATCCAAAGCCTTTCTCTGCAACATTCGCATGGTTAACACAAGACTATCACGTGTTCGAGCATCATGAGCACTAAGAGAAAAAGATCTGCTTGAACATGTCAACACAAATTGGGCTGACAATCCAATAGGAAGCTTTATTGACAAATCATTCGAGTACTTCTCTTCCAGTACAATAGTATTTGAACCAATGTCCTTGATTTGGCATGTTAATTGTGTCAGAAGAAAAGTCATTGGAAACCAGTTCTCGGAAGAATCAGTCAGTAACAGAATGCTAAATGAAGCACCACGTTTAGAGATATAGGAGTCAATTTCCAGCTGCATATATGGATCACATTTTATCTTTTTATGGTCATTTGCAAAAAGGATAACTGGCTCCCCCTGACGGCCATG…	0.72125	30.1065	5.38343	0.00236173	0.0243739
XLOC_008351	Locus_4748_Transcript_1/1_Confidence_1.000_Length_457:61-444	TAACGTTCTTTGTTTTTGGGGTTGTTGCTATAAGAGAGAGATTGGAACCATCACTTGTGAGGTGGGCTTCTCCTCAGCTGCATGACATGGATGCATTGACGGGAATGGTTGATCCGTCACTGAATGGCATGTATCCTGCAAAATCTCTGTGGCGTTTTGCAGACATAATTGCTCAATGCATTCAGGCGGAACCAGAATTCCGCCCTCCCATGTCGGAGGTGGTGCAGGCTTTGATGCGGCTGGCGCAGAGGTCGGGCACGTTCAGAAGTTGTTCCAGCGTCGACGGCGGAGTGTCCTTCAGGACGCCTGAACACGACGCCGGTGATCTGCCTTTCTTCCTCCCCCACCGCCATGGAAAATCTGAATCGTCCTTCTGATTCCCCAACTCCCCCCAGATCG…	1.4819	61.8586	5.38345	0.000701264	0.0113902
XLOC_005701	Locus_1760_Transcript_1/1_Confidence_1.000_Length_675:0-667	CCGCGGGAGGAGATCACTCTCTTGATCGGAACTGAGCCCTCCTGGCTTCATCATCGGCAGCTGGGAAGAGCTCGACGTATCTGGGGCCAATTGTCATCTTGTCTCTGCTCATGGCTCTCTTGGCCTCCTCCGCAGAAACAAAGGCCACATAGGCCTCACCGGTGGCCTTCCCGTCGGGGCGGCAGGCGAGATGCACGTCGCCCTCGGCGACGTCGAAGCCATTAAAGAATTCGATAATCTGAGAGGCGGAAACATTGTACGGCAGGCCCCGCATCCTCAAGATCCTGGTGTATTCCAGCTGATCTCTGTCGTCGAGCTTCCGCTTGGTGGCACGGGAAGGGCTCGCGCGGAAATGATTGTCGTAAATTCCTTCGTAATTCACCTCCGCAGCAACGGCGG…	4.33463	182.394	5.39501	6.50529e-05	0.0023586
XLOC_003296	Locus_13956_Transcript_1/1_Confidence_1.000_Length_539:3-539	CTGCAATGGAGCCTGTGGCAACTTATTGATTCCTGTCTTCCCACGGGAGGCTTTGCTCACTCTATGGGCATGGAGGCAGGAATTCAGGCCCACATGATAAAGGGCGCCGATGACCTTGAAACTATTACCATTCAAATTCTGGAGAATACAGGAAGCCTGCTTCTCCCATTCGTGCGCTCTGCGGCGTCGTGCCCAAGTGCGGACAACTGGCTGCGGCTTGATGCTCTGCTGGACGCAACGCTGACCAACGAGTTCAGTCGGAAAGCTTCCATTGCGCAAGGTTCGGCACTCACGAGGGTCGCTGCGGCCATGTTCGTGCAACTCGCGTCTCTCAGGGCTACTAGGGATCGTGCTACACTTGCAGCTGCCGCGCCTTCTTTTCACCATGCTCCTGCCTTC…	1.68935	71.3421	5.40021	0.00017259	0.00462262
XLOC_009956	Locus_6475_Transcript_1/1_Confidence_1.000_Length_845:7-826	TAGCAAGGAACAAATAAGAATTAGCAGATTTCTAGTAAAGACGAGAAAATGGAAGATTAAAAGATGAAAATAGAAGAATTCTAGGAAGCCTCAAGAGGATGTAGTGGGTGCATCTTCCATGGATTCACGCCAGGCATGCTCACGGGCTCCATCTTTGTCGACAATCTTGATTACAAAGTTGGGTGGGGCGACAACCAGCCTAGATCGAATCTCCATTATGCACTTGTCGGCCAGGGCAGTGGCCTCTTCGACAGACATGCCACTGTGGTAGTACCTGTCCATCGTGGAGAGCGAGAAGTAGGACCCGTAGCCAAATGCTCCCTTATCAACCTTGTGGAGGGTCGCTATGTAGTCGATGTAGTAGAGAGATGGACCAGTCTCCTTGTCATAACCCGCCAG…	13.069	553.304	5.40386	0.000164172	0.0044733
XLOC_004987	Locus_16262_Transcript_1/1_Confidence_1.000_Length_251:14-242	CGCGAGGAACAAAGACGGGAAGTTGGGTGGGGCGATTGTGGAGAGAGGAAGGAGGAGGAGGCTGTTGGGAAAGGAGGGGGCCGCCAAAGAAGATAGAGCGTTCGGGGCACAGAATCTGGGGTTCACCTGCAGCACGGGCTGGGAGAGAGTCTCTAGCAGCAGGGAAGGAGCTGGAGACGAATCGGCTAGCCCCTGGATCCCAATAGACAGAACCCTGCTGGGGCTGGTCCAGTGCTGCCCCAGCGGGGCGC	2.35033	99.7616	5.40755	0.00290411	0.027715
XLOC_011120	Locus_7808_Transcript_1/1_Confidence_1.000_Length_525:41-525	GGAATTCCTAGTCCTGATGGGATTATGGGCCCCGAGCCATTCTTTTTCAAGTTTGATAGATTGGGAGTCAGGGTTCCAACTATCATGGTCTCTCCTTGGATACAAAAAGGATCAGTTGTACATGGGCCAACAGGGTCACCATTTCCAACATCAGAATACGAGCATTCCTCCATTCCTGCAACTGTGAAGAAGCTATTCAACCTTCCACACTCCTTCCTAACAAAAAGAGACGAGTGGGCTGCAACTTTCGAGCACATTGTCCAAAACCGAACCCAACCCAGAACTGATTGCCCTGAGCGGCTTCCAACTCCATCAAAAATTAGAGAGGGGGAAGCAAACGAAGAGGCCAAGCTTAGCATATTCCAGCAGGAGCTGCTGCAATTAGCAGCTGCGCTGGGG…	2.1911	93.1865	5.41039	0.000143643	0.00412603
XLOC_002238	Locus_12639_Transcript_1/1_Confidence_1.000_Length_596:0-549	AGTCTCAGGCTATCACGCTGACAACATAGCGCCGGCGATCATGGGCGGATTCGTACTGATCAGTCGTTACGACCCACTAGAATTGATGCGCGTAAAGCTGCCGGAAAACACAGAGCTCCTTTTCGTGCTGGTAACTCCCGTTTTCGAAGCTCCGACGAAGAAGATGCGTGCGGTGTTGCCTTCGGTGATCGGAATGAAGGAGCACGTGTGGAATAGCGGGCAAGTTGGAGCCCTGCTTGTTTCGGCAATGGAGGGAGATTTAGTGGGATTTGGGAAGGCATTATCATCGGACAAAATCGTGGAGCCTGCAAGGTCGCCATTGATTCCTGGAATGGAGGCCGTGAAGAAAGCTGCCATGGCAGCTGGTGCGTTTGGGTGTGCCATTAGCGGAGCTGGGCC…	1.54868	66.651	5.42752	0.000176103	0.00464734
XLOC_007366	Locus_3581_Transcript_1/1_Confidence_1.000_Length_958:5-958	CAGCAAAGTTTTTCAGATTCTAATGGCAACTCCATGGCAACGTCTGTCTTCTCTCCAATGCAGACTCTGATGCCACCGTATCACCAAGAAGAAGCAACCCATCTGGCGAGCTTGCCCAAATCAAACTCCTCCATCATCCCTTCTTCTACCTGGCCATCAAAACGAGCTGCCATTGATCCTCTGGTTTCCTCTGAGTACTTGAAAACTGTTCTCCCTCAAATCGATCACCACCATCATCATCACCATGATCAGCCACTGGGCCTCTTCCAATCCAGCTTTGCTCATGATTCAGCTTCTCTGCCACCTTTTCCTGCCACTTCTGCCAAGGACTGCGACATTGATCAAGATGCTGTTGATCCTCAAACCCACCTTCTTTTTGGCGTCAATATCGAACCCTCC…	1.57489	68.1436	5.43525	6.60242e-05	0.00237646
XLOC_000557	Locus_10617_Transcript_1/1_Confidence_1.000_Length_792:57-792	AAAATAATGAAAAAGGCACCAGAATTGACTCAGGTATGGAATATGTTCATCTCCTATTTTGTTTTCAGCAATTTGCAGATGGAACTCATAAAATGCAAGAAAAACTTATGATTGTGCATCTCACATTTTTCCTCTAGTCTCTCTTACCACAGGGGATGGCGCTGTTTGCAAAACAAGCAGATCCAAGTGATCCTCATCACCCGCAATGCTATGGGTATGAAACATTTGGATCACATTTTGATAAATCAAATCTCAAACAAGTCTATGGTTATGATTTTAAAAAGTTCTCCTCTCCTACTTCAGCAATGCATTTGGACTTTGAGCCTGTTGGATGGTTCGGAACATCATACCATGTAGTAGAAGAAAATAGAGGAAAATAGCCTCTTTTTTCTTTTTTTT…	1.56318	67.7299	5.43723	8.75439e-05	0.00293373
XLOC_004085	Locus_1497_Transcript_3/5_Confidence_0.545_Length_869:255-732	CCTTCTTCGACCAGTGGCAATAAATGCCAACCGTAGGCCGATCTTCATTAATGTAAACCACGCTTGTCTGCTTACCCCCACCGCACATTGTCTCTCAGTCTAATCCATCTATGTTTCTTCTATAAACGAACTACGGAGGTGAGCTGTCTGAAACAAAATCATTCTCTCACCTGCTCATCTACCACGCGGGGAAGGGGGAACAGCTAACGAAGCACAGGCGAAGAAGAAGGAAGAAGAGGAGGAGGAGAGGATGAGAATCAGGTGCGTAGTTTTCAATCTTGGCCTTGTCTTCTTCCTCTGGAGCTGTTCCATGAAGGTCGACGGCGCTTCTATGATCAGCGAGTGCAGTACCTACTTCCAGAATCTGACCATCTGCCTGAACTATGCCACTGCGAAAGA…	6.887	298.775	5.43904	5.80601e-05	0.00217018
XLOC_009697	Locus_6203_Transcript_1/1_Confidence_1.000_Length_400:26-353	CTCTTGGGACGTGCAGGAGAAGTACAAGAAGCATATGATCTCATAAAGACCATGCCAATCAACCCTGATTCTGTAATATGGGGAGCACTACTTGGCGCCTGCAGCTTCCACAATAACGTTGAGATTGCAGAGATCGCAGCTAGGGTTCTGTTTGAAATCGAGGCATGGAATCCTGGAAACTACGTGATTATGGCCAATACATATGCGGCCGCAGGCCATTGGAGGGAGGTTATGAAGCTTCGAAAGATGATCAGGGATGGCCATTTGGCCAAGGCTGCTGGATTTAGTGTTTTGGAAGTTAGAGGTGAAATTCATAAGTTTATGGTGGGTGATAAATACCATCCACAATGGGATGCAATCTATAAATTATTGGCTGAAATTTCTTCCATGATGAGGCGGC	0.635331	27.6309	5.44263	0.00425292	0.035983
XLOC_003141	Locus_13778_Transcript_1/1_Confidence_1.000_Length_202:5-200	GATTATTCCAACTGTTTCTGCTCCCCCCCCGCCGTCCATTCTCCGGCCGCCTTCACTGTTGGCCGACGCAAGCGAGAATGAATCGCGCACGAACAATCCGAGCTCCGGTGCACCTCAAGCTGATTTTTCATGGCGGATGCTAACCCTGTTATCAAGATGCAACGAAGTGGTGACCGCCATTGCAGGCGTCAATGGCCGCCCG	11.7656	512.643	5.44531	0.000440381	0.00838486
XLOC_010616	Locus_7189_Transcript_1/1_Confidence_1.000_Length_321:0-297	CGCGCCGGGACAGATTAATTGTCAGAGTAAAACCAATTTGTATGCCTTCATCTGCCTCCAACCAGAATATATACAGATTCTTTCTGCTCATTTATCTTCTTAAAGGATCTTCCTCTGAGAGCAAGGCTTTTATGGTGGCAGATGCTTATAGTTGGCCTCGCACATGCAGATTGATGCTTACCATGCAGTATATGCGTCAAAGAAGAAAGGCTTGATTTTGGTAGGAATGCTTTGCAGTATAATTGCATAGAATATGAGAGTAAATTACTGGTAGAATTGTATTTGTTCAATATAGGAGCCAATGGATTCCATAGCTGGAGG	1.35294	60.0273	5.47145	0.0019966	0.0219217
XLOC_009879	Locus_6395_Transcript_1/1_Confidence_1.000_Length_403:0-403	TTTTTTTTTTCTAATAATGTTCTTGAACTCTAGATTGCACAAATGAAATGTTTGAGCAAAGTGATTATTTGCAAAAAAAAAGTGCTCGAGGAGCCTTAATTGGTCTTTGATCTTGTGTTTGCAATTATATCTTCTGAGTGTTTCTGATGAGAAACTGAACTATGTGCGCTTGCAGGCGTTTGCATCTGCCGAAGCGAAGTATAATTCGCTAGTGCAACTTCCGAAAATACCGTCGTTCCATAAATTTGCAAGGCGAGAGCAGTACAGTCAAGCGGAGGAACAGCACCACCATTTAAGAAGGAAGTGGAGCGGAGGCGTGCTGGGAAGACAGGACTGCACGTCTGAAATCGATTCGAGGAACTGCAGGGTGAGGGATTGGTCGCTGGACTTTTCTGCCGC…	1.60279	71.4312	5.4779	0.00040875	0.00789213
XLOC_000528	Locus_10583_Transcript_1/1_Confidence_1.000_Length_645:16-645	TATCAGAGGCAGTGGTGCGAGAGCCACTTTCTACACGTCAAGGGATTAGAGAAGGCCCGGGAGGTGAGGTCGCAGCTGCTCGACATCCTGAAGATGCTGAGGATTCCCCTGACGTCGTCTTGGCCCGACACCGACATCGTGAGGAAGGCCGTCTGCTCTGCCTACTTCCACAATTCGGCCAGGCTGAAAGGCGTGGGGGAGTACGTGAACTGCAGGAACGGAATGCCATGCCATCTGCACCCCAGCAGTGCTCTCTACGGCATGGGTTGCATACCCGACTACGTTGTGTACCACGAGCTGGTCTTGACCGCAAAAGAGTACATGCAGTGTGCCACCGCCGTGGAGCCCCAATGGCTGGCCGAGCTCGGGCCCATGTTCTTCTCTGTCAAAAGCTCAGAC…	5.03482	224.883	5.48109	5.25e-05	0.0020049
XLOC_009905	Locus_6421_Transcript_1/1_Confidence_1.000_Length_673:2-672	CACGTCATAATAGCCTGTCCTTTTTTATCTGCTCGGAGTAACAAGCTTTCGTTCAAAAGTTCAACTGCCCATCAATGGAGGCTACCGGAAAGGTGAAGAAGGGAGCAGCCGGCAGGAAAGTCGGCGGTCCAAAGAAGAAAGGTGTTTCTCGCTCCATCAAGGCTGGCTTGCAGTTTCCAGTTGGAAGAATCGGACGATACCTAAAGAAAGGAAGGTATTCTCAGAGAGTTGGTACCGGAGCACCTGTCTATCTTGCCGCTGTTTTGGAATACCTAGCAGCTGAGGTTCTTGAGCTTGCTGGCAATGCCGCTCGCGATAACAAGAAGAATCGTATTGTTCCGAGGCACGTTCTTCTTGCCATCAGGAACGACGAAGAGCTTGGAAAGTTGCTTCATGGAG…	21.1036	942.822	5.48142	0.000169319	0.00458818
XLOC_012061	Locus_880_Transcript_4/8_Confidence_0.650_Length_1889:1010-1318	GTTTTTGAGCACAAAGCCGTGTATTCAAATCCGATTAACTAAACTTTTAATTTGCACCAAAAGTTCAAGTCTTGAACTATATGTTTAGAGATCGCAATAGTCTCACACTCTTATTAAATACTATCAGTATGGACACACATGCAGTTACCCACACATTAACAAACATATACGTTGGCTAGAAAGGCCTCCAATTTTGATTATCAGCATGGAGGCATGTCTGGAGGTGGAGGTAACAATTGTTCTGATGTGCCATGGCCGTCTTTTATGATGAATGCGGTGTCCATGCCCCATGATAGATGGCGCTCCAGGTGACAGTGCATGAACCAAACACCAGGGTTATCTGCTTTGAATCTGATGGCAGCCCATCCGTTCTTGGGAACGGCAATGGTGTTCTGAAGA…	2.21429	99.5209	5.49008	0.000670679	0.0110473
XLOC_011434	Locus_8147_Transcript_1/1_Confidence_1.000_Length_680:0-646	TCTCATGAGAAGGATCATCGGTTGTCAGCGCCACTGCCATGCCCGTCACAGCCCCAGCAACCAAGCTGTTTTTCCAGTCATGAGCTCCACGAGCCTCGCTCAGCCCATAAGTCAGACCAGAATACATCCCGGCGGCAAGTCCCCATTGTAAAGATTCTTTCCCAGCTTTCTTTACCAGAGATTCAAGAGATGTTCTGTTGGTTTCTCCTTTAAGACCGGGGAATTGATAACGCTTCTTTGGAACACCAGCGCTCTCGGACGTCACGCTCGACTCGATTGTATCTCCTTCTGTGGCTGTAAAATACACTTCTCTTGCCACCGCCTGAGCTGCGCCAATCCCAGCTGCCTTCACGAAGCTATGTGTGACACGGTTGAGGAGCGGATGGCCTAAGTCTACAA…	23.2424	1051.39	5.49939	0.000169962	0.00458818
XLOC_010425	Locus_6979_Transcript_1/1_Confidence_1.000_Length_401:0-401	CACCGTTAATGGCCATGAGTTCGTCAAGGGAGAACTCCTCTTCATCAGCTAGCACGCCATCTTTCCCATCCCATGGCTCAATCTTCAGGACCTCAACAGCACCTTCCAATGGCATGTTGCCCTTTCCTCCTCGCCCTGCCTGCTTCACAAAATCTACCACATGGTCAAGCTCAAAGGCACTCTTGAGGGGAGAAAAGGCCTTCTTCTTGATGTTCAGGGCAATGAGAGCTGGATACCCATATCCTCCCACGCCCACTTGCTTCTCAAGGTCTGGCTGCTTCCCCGCAGCCACCCACAAATAACTGTAAGGGCTGCTTTTGAACTTGTCTGCAACATCCAACAATTGGGCAAGATATCTCCCCCTTCCCTCCGCCCCAGAGTCCAAGATATCGGGCAAGA…	2.5631	116.136	5.50178	0.000161094	0.00445668
XLOC_000570	Locus_10637_Transcript_1/1_Confidence_1.000_Length_740:0-617	ACCGATTCAGAATCAATGGCAGCTCCGGTGAGACCTTCATGCTGCCGCTACCAGGCGTACGAGGTGAGACGAAGAAGCCCAGATCCAAAATCTTCAGTCCTATTGGTAATCGACGTGCAGAACTACTTTTCTTCCATGGCCAAACCCATCATCTCCAACATTCTGACCACAATCGATCTATGCAGAAAAGCGTCGATTCCAGTCCTGTTCACGCGACACAGCCACAAGTCGGTCGCCGACTACGGGATGCTGGGGGAGTGGTGGAACGGCGATCTAATCATCGACGGAACGGCTCCGGCCGACCTCATGCCGGAGATCCGACGGGTTGCTGGAAGGGACGAAGTGGTCGAGAAGAGCACGTATAGTGCGTTCGCCTCTACTGGCCTCCACGATCGTCTG…	3.04344	138.492	5.50796	5.27412e-05	0.0020049
XLOC_004638	Locus_15772_Transcript_1/1_Confidence_1.000_Length_332:23-328	TACAAAGTGGCCAAATTACGGAAAAAGCTGATGTGTATTCCTTTGGGGTTGTGCTGATAGAGCTTGTTACGGGACGGAAGGCAGTGGATCTAAATAGGCCTAAGGGAGAGCAATGTGTAACTGAATGGGCGCGTCCGCTTCTTCATGATCATGCCGTAGATAAACTGATAGATCCAAAGCTAGGTCCCCATTTCTCAAAGCCAGAGGTTTGTTGTATGCTTCATGCTGCATCTTTATGCTTACGCCGTGACCCACATTCTCGTCCTCGCATGTCACAGATTCTTAGAGTTTTAGAAGGCAGCGACATGGACTTTGACACAAATTGCATGGCA	1.00935	46.0976	5.51319	0.00238699	0.0245044
XLOC_004797	Locus_15985_Transcript_1/1_Confidence_1.000_Length_207:5-203	ACATGCAGCTCGACGGCTGCTTCGTGAAGTACGATACTTTTGCTTTTCTGGGCGTCGAAGATAAATCCCTGGTGTGGAGTCGATGCGGGCCGACGATATCTTCCGACCCAACGGCCTCGTCGAGGATTGACGGTGCGTTAAGCTGCTTGAGTGGTGGCGGGGGGCCGTCGTCGTCTTATCGGGCGGCTTTGGTGGAGGGGTTTTCTG	3.72607	170.451	5.51556	0.0023767	0.0244419
XLOC_007334	Locus_3544_Transcript_1/1_Confidence_1.000_Length_1007:4-990	TCTTCTTCTTCTTCCTAGAGACAGATCTAAATGAATAAATAACACCAGATCACAGGGATCAATTTCCTTATCAGCCTCGATTAAATGAAGCTCTGGTGCTCACTTCCGGTATTGTCCAAGAGAGCAAGCGGCCGTCGGAATCGCCGCTCAGTAACTGTTTGAGGTCGTACGAGACGTGGAGGGCGGAAACTGGATGCTTGTGCAACTTCATCACCCGGTGGAGAACAAACCGGTACTCCGGAACCTTATTTCCCAAGCTAAGCTCACAAGTCAGATTAGCGGTGGGCTTGCCAAGGGCGCTCTCTTGGCTGGCGGAATGAACCATCTGCCACACCCTGACAGCGCCAGACTGATGTCCGGTCACGTACCAATTTGTGTCCAGCCAGTCAGAGGACCTGC…	2.98296	137.258	5.52401	4.78595e-05	0.00191336
XLOC_010897	Locus_7509_Transcript_1/1_Confidence_1.000_Length_761:15-761	CAGCCATTGAAATGGTACAAGGCATTTTTTGATGTGGGTGCTGGTGGGAACGAGCCGCTGGCCCTGGACATGAGCAGCATGGGCAAGGGCCAAGTGTGGATTAATGGAGAAAGCATAGGAAGATACTGGACCACGTACGCCGTGGGGAACTGCAGCAGGTTCAGCTACAGTGGCACTTTCCGACCTCACAACTGCCAGATTGGTTGTGGCGAACCAACCCAAAAATGGTATCATGTTCCGAGATCATGGTTGAAACCAGAAAAAAATTTGCTGGTTATTTTTGAAGAGCTTGGTGGGGATCCAACAGAGATAAAGGTCGCGAAGAGGACGATTTCCAGTGCCTGTGTGAGCGCTCACGAGCATCACCCAATGATCGAGAACTACAGAGCAGAGAGCTCT…	3.80427	175.244	5.5256	4.66906e-05	0.00189065
XLOC_011136	Locus_782_Transcript_1/1_Confidence_1.000_Length_918:96-909	AATTTTTTATAGTGAGGCCCATGTCAAACAATTGGCCCAACTTGAGGCCCGTTAAGGACCTCGAGTTGGGCTGGCCCAGATTTCTGAATGTTTGTTCTTAGTTTTATGTGCAGGGAGGTTGTGACGGGGGAGAGAGTGTAGGTGAGAGCCACCGAGACCGACGAGGAACGCCGAAATGGCGAGGTACGACAGGGCGATAACAGTGTTCTCGCCGGACGGCCATCTCTTCCAAGTGGAATACGCGCTCGAAGCTGTTCGAAAGGGAAATGCTGCCGTTGCGGTTCGCGGCTCCGATTCTGTTGTCCTCGGAGTAGAGAAGAAATCCACTCCCAAACTCCAAGATTCTAGATCGGTTAGAAAGATAGTGAACTTGGATGATCATGTTGCTTTGGCTTGTGC…	4.795	222.003	5.5329	5.10827e-05	0.00198575
XLOC_001682	Locus_1193_Transcript_1/1_Confidence_1.000_Length_518:1-518	CACTTGGGAAAGTTATATCATTAGACAAGCCACAATTCTATTCCAGACGGAAAAGTAAACATTACTCAAACAGCTAATGGAGCAGAGACGCTACATAACATAAACATCTCACTTCACCACCATCCTTGCAATAAAATCCTCGTACAGGATCCTCCCATCAGAGCCGACATCAACTTCGCGAATCCATTCATCGAATTCTGCAGGCTCCAGCTTCTCCCCGATGCTAGTTAAGATGTGACGAAGATCAGCGACGGACACATACCCGGTTGAATCCTTGTCCAGAACTTTAAAGGCGTCACGGAGCTGGCGATCGAACGGCTCGGATTTCATGTGCTTGGCCATCAGACTAAGAAATCTAGGGAAATCGAAAGGCGTTGTTAAATTTTCTTCGGCGATTAT…	28.6586	1331.54	5.53798	0.000137123	0.00397794
XLOC_009650	Locus_6155_Transcript_1/1_Confidence_1.000_Length_311:8-311	GGCTGACGTTGCCGTCGCCAGGGCCGGCCATCCCGCCATGGCCATGGCCGGCTGCTTTGCCGGCCCCATGTTCAACATGCTCGTTGGCCTCGGGTCCGCCCTCGCCGTCCAGACCGCCGCCCTTTACCCTAAGCCCTACCAGCTTCGTTTTAACACGCGGATTGTGGTCGCCTTTGTCTTCCTGCTCTTGAGCCTCATGGGTTCCCTCCTCGTCCTCACGTGGTTTCGCTTTCGGGTTCCTCGCCCCTGGGGCTTCTGCTTGGTTGCCCTCTACCTTCTCTTCATGATCGTTAGCTTATTCATCTCCGATC	3.08038	144.034	5.54716	0.000348304	0.00707651
XLOC_001121	Locus_11317_Transcript_1/1_Confidence_1.000_Length_201:15-201	CGAAGGTGAAACGCAGGTATGTTCTTCGCAATCGTGTACAACTTGTTCTTGCGCCGTCTTGCGTGGTTGCATTTCTTAGGGATTCATTGTTTTTACTTGTTCATCGAGGCTAGTTTGAACGCGTTTTGAGTAATTATTTTTCCTCCAACAGACCCGGGAGCCTCCGGGCAGGAGCAGGATGCTATCTTCGTTCCCGTGGGG	5.75175	270.752	5.55683	0.00169378	0.0200333
XLOC_009143	Locus_5622_Transcript_1/1_Confidence_1.000_Length_580:27-579	CTGTAATTTTCACTTTTATTCATGTTAATAGCTGCCTATACAATGAACATTTTTGTGTGTATATGTGCGTGTGTGTGCGTGTGTTTGTGTATAAATGTTGAGGATATATAAACTTGAGTAAGCAGATCAAAGAAAGAAAATGTAACTCTATAATCCTTAGTGTTCAAGAGGATGGCAATGCAGAATCATAACACATACCAGGAGAATGGGGCCAATCAGGATGGGAAAACAATTTAGCCGTGCTTTGACAAAGAAGGGTTTTCCAGCTTTAGGCGGCAAAGTGCCTTCTCTGTTGGTCTCAGCCCAGAGCACGGGCCTGCTGCGCCCAGGGTCATGGCAAAGTAGAGATAGATCGTGCAGAGGAAGGCCAAGAGGGCCAGAGCTATTAAGAGAAAACGG…	11.4388	538.652	5.55734	6.01018e-05	0.00223219
XLOC_004349	Locus_15383_Transcript_1/1_Confidence_1.000_Length_409:12-408	GCGCTTAATAATAACTAGAGGTCTGATTTCCTGGATCCAGCACTCTTCCAAAAGAATTGCCAAGCAGCCACAAGAACAGTAGGAACAATCTCCTCTTTGGGCTCCTGGCTCCGGGCTCCAGGCTCCGGGCTCCTGGCTCCTTGCTCATGGCTCCTGGGTTATATGATGAGCAAAAAACCACGAACATTGGCCAGAAAAATGCAGAGATTTTTCCTGAACCTCTGATAATTGATGCGATCCAGAGTTGAAGAAAGCTGATTGGAGTTCGCCAAGGCCTGCCACGCATCCGACAGCCTTGCTCTGTGTTCTGGACACTGCTGCCTCTCAGTCAGCCCATTCGCGAATTCCTGGAACAAGGCTTGCTCGGAAAGGATCAATGGAAACAGTGCATCCGCAGCA…	1.10682	52.3361	5.56331	0.00071059	0.0114197
XLOC_009386	Locus_5885_Transcript_1/2_Confidence_0.750_Length_805:22-788	TGCTCGGTGACTCAGCCAACTCATCTCTACCGAATGCAGGTACTACCCATTTTTGTTTGTTTCACTTTCACAAACAAATGGTTGTGTTGGAAGATAAGCTTGGACGTGACTTTATAAACATGCTTTTGATTGCTGATGAATCCATGGATACAGTTGTTGCTGTGAAATTCAGGGTTGGAGCTTCATATGGCGAACAGACTTGATCGCGACACAAGCGGCGTGATGCTGATGACGAAGTCTCGCAGAGTAGCGTCGAAGCTGGTGAAGGCGTTTACAGAACACAAAGTGAGGAAGACATACATCGCCGTCTGCGACGGACTGATGCCGGAATGGGAAAACATGACGATAAAATCCGGCCATGGCCGATCAAAATGCGGAGTTTGGCGAATATACGCAGCG…	2.23035	106.213	5.57355	5.29505e-05	0.0020049
XLOC_004206	Locus_15162_Transcript_1/1_Confidence_1.000_Length_247:72-246	GACCGGTCGCATTTCTCGAGGGAGAGGAGCGATTGGTGAGTCGAAGAGTTTATTCGAGGACGAGGCCGAACTAAGTGACTGGGTCAGCGATTTGGAAACTAGTTCTCTCCGTCAACAACTTCCTCGGGAAGACGACTCGGACTCTGACATGGGCGGGAAAAGAAGAAAGAGTTTCAGCAGTAGAGAGAGTCAGAGAGACGGAGGTAGTCGAAGGGAGAGAAACACAGAGGGGGTTTCCTTTTCCTCG	4.33632	208.017	5.58408	0.00332516	0.0304799
XLOC_001470	Locus_11690_Transcript_1/1_Confidence_1.000_Length_880:4-797	CGGGCTCATGAATGTCTTGGTTTACAGGCCATCTGCTCAAGAAACTTTGTAAGAGAAACATGCTTTTGTGTCCACTGCTCAACAAATTTCTGTTCTTTAGCCTCAGCGTCCCTCCTAAGCGCTGCCAGTTGATCTTTGTACTCGTTTTCAATCCTATCAATACAAGATTTCTCTTCTTGTCTGAGAGCGTCTTTTTTCGCTTCAATCTCCTTCATCTTCTCTTTAATATGGCACGATTTCTCTGATTCAAGCTGCAGCTCAAGTCTTCTTAATCTCCAAGCAGATTCCTTCTTCTGTGCAGCCCAAGCTCGATGACCTTCTTCCAAATCCCTGCTGTACTCGACCAAACTGGATATCAACAACTTCTCGCTAGATGAAGGATCTGTGATCTGAGATGGT…	0.727661	34.9904	5.58755	0.000182488	0.0047717
XLOC_000556	Locus_10616_Transcript_1/1_Confidence_1.000_Length_433:8-433	CATCAACTCCGCAGTTGGTGCTCTTTTAGTCACCTTCACCGTCTACATCATCCCCGCTTTAGCTCACATGCTTACTTTTAGTAAAGCCTCTGCCCGCCAGAATGCAGCAGAAAAGCTGCCGTTCTTTATGCCTAGCTGGACGGGCATGTACGTGATGAACATCTTTGTGGTGGTGTGGGTCTTCGTCGTTGGGTTCGGGTTCGGTGGGTGGGCCAGCTTGACCAACTTCGTCAAGCAAATCGACACCTTCGGCTTGTTCGCCAAGTGCTACCAGTGCCACCCACCTCGTCCCCCGCCCCCACCTCTCTCTCCCATTCATCACCGATCACACTCCTAGCCAACCCTTAGCCAACCCTAGCCACACCTAGCAAACTCTAGCCAATCCAAGCCAAGACAGGC…	1.68611	81.687	5.59834	0.000231305	0.00556508
XLOC_012216	Locus_8988_Transcript_1/1_Confidence_1.000_Length_394:12-381	GTGGATCACAATGAAATACTGAAATTTTGCAAGTCGCAAGTAGATTACATCCTTGGTTCTAATCCAATGAATATGAGCTACTTGGTTGGTCACGGGCCCAACTATCCCACGCAGGTGCACCATAGAGGCGCCTCTATGGTGTCCTACAAAGAGTTCAAGGGGTTCATTGGGTGTACCCAAGGGTATGACTATTGGTATCATCGAAAGGCTGAGAATCCTAATGTTCTTGTTGGGGCGTTGGTCGGGGGTCCTGATTTTCAAGATCGTTTTGTAGATCATCGAGATAATTACAAGCAAACTGAGGCTTGCACATACAATACTGCACCATTAGTTGGTGTTTTTGCCATGCTTTCAAGAATGGAGAATAGAAAGACAAGCAAACCTACCCGGCGCG	1.76454	85.7965	5.60355	0.000359152	0.00724642
XLOC_009436	Locus_5937_Transcript_1/1_Confidence_1.000_Length_598:19-598	CTACGTTTAGAGAATGGAAATGGTGGGTCAAACTAAGAAGCAAGCAAGCACCAAGGCAATTGGGTTCAACAAATTGGTATGGTTCGAGCTCATCCAACTTCATGTTTTCTTGCTGCTAGCCTGCTTGCAGAAAGTTTTGTGGTTGAAATGAGGTTGGTCATGATACACATGGATAGGGTGATGAGCAATTGAGGATGAATGGAGAAACGAACAAGCCAGGCATGAAGGCAAACATTCCACAAGAAGATGCTGTAGGCATTAGAATTGTAACCCTTGAGTAGGGAAAAAGCAAGAACGAAACAAGGAAAGAAAGAAATATGGACAAAGCTCGAGTTGGCGAAAGCAGCATACAATCGCCATCCATCGAGTTCACAGAGGAGGTATAATGGAGAAGGAGAA…	5.83926	284.325	5.60561	3.6369e-05	0.00155932
XLOC_001966	Locus_1227_Transcript_1/1_Confidence_1.000_Length_1048:0-1043	CGCGCCGGGGTCCTACCAAAAGGTACCCAGATGCGTGTATGTTTCCACCGAATTGGACGAATATAGAGGCTTGGGTGGAAAATCTACACACCCCAAGCAACGTTTCTTCTCTTGGGGATCCAGATATTCCGAGAAGTATGTGGCAGACTTCTACATATCAGATTTCCAGTCGGGTTTGAGAGCGCTGGTGAAGGCGGGCTACGGAGCCAAGGTTGCACCATTTGTGCAGGTCACAACAGTGGTGAACGTCTTGAAGGGCAACAAGGAGTCCTGTCCCAACTTTTCTCAATGGCTAGCCGACCACGGGCTAACCAGCAGCAGCAGCATGATGCGACTCAAAGAAGGGTACATACAAGAAGGGAGCACCGTCAGTGTGATGGGCATGATTAGGAGGCACGA…	1.08677	53.3504	5.61738	4.93915e-05	0.00193414
XLOC_012152	Locus_8913_Transcript_1/1_Confidence_1.000_Length_411:51-410	CATGTTGAAATTATCAGTTTTATCAGCGACTCGGGACTCTCTGCCTCAAGGCTCTGAGATGGAAGTTAATTCAGTTTAGGTTACCAGCGATAGCTAAGAGTCATCTACAAGATGGAGGTGAGGGGTGTGGCTGTGCTGCCAACATTGCCAGTAATGCGGGTGTCCCTCGCCGCATCTCCTATCTGTTCTCCTTCCACTTCACGCATTTCTATGTAATCCAGCCTGTAATCCGCTTTCTCGGTCTTATCAACAATCCTGCAACTCTCCGCTTCTGCAACTAATCCCTTCCCTCCCTCCGCGGTATCACTTTCGTTGTCAATGGATTCCTGTCCTTACGTACGCCTTGCTATAGGCAATCTTGGGCTCCATGTCCCATTGTCTACTAAGCCCGATTCTGCT…	2.21504	108.917	5.61975	0.000253474	0.00584191
XLOC_009752	Locus_6262_Transcript_1/1_Confidence_1.000_Length_1478:131-1478	CAGAAAACAAGGCGTTCACTTAGAGAAAACATGGCACAGAGCTCAGCTTAAAAGGTTCACTTAAACACACGAGCAGCAAAATCTAAAACAAAGTTAACTCCAACAGCACAAAACAAAAACTGAGGCAACACAGACACACACGCGCGCACACAAACACACACACACACACAGACAGAGATGAGTATGAGAGGAGAAAAACAGACTGCCGGCATCAGCTTGAAGGGTAACATCCATTAAGAAGGTTTATTGGAATGGCAGACGAAAGCCACTGATAAAATAGCCTAAACTACTACTGGAGAGGGTTGGAGAAGAGTATTCTGGCCATGCATAAACTTACCTCCGGTCAGGCGACATATCTTCATAAGCAACGAGGCCTTTCTTTCGGTCAGGACTGGGAGA…	7.6073	375.041	5.62352	0.000109587	0.0034355
XLOC_011869	Locus_8608_Transcript_1/1_Confidence_1.000_Length_409:3-409	GGAGATTTTTGTGGCGAGGAGCTTTTGACGTGGGCGTTGGATCCGAAGGTGTTGGTGAGCCTCCCGTCGTCTACCCGCACGGTGAAGGCTCTGACGGAGGTGGAGGGCTTTGCCTTGACTGCCGAGGAGTTGAAGTTCGTGGCCAGTCAGTTTAGGCGGCTTCACAGCAGGCAAGTGCAGCATACGTTCCGCTTTTACTCACAGCAATGGAGGACTTGGGCTGCCTGCTTTGTCCAGGCAGCTTGGCGGCGATATGTCAGGAGGAAGAACATGGACCTCCGGCGAAAGGAAGTAGAAGAAGATGATGATGACTATGATAATGGAGGCTACTCGGGTGGGCCTCATGGTAGTCCGGGAAGTAGCGCTCACAGTCTCCGTACCACTTTTCTGGTTTCCAAA…	3.15868	156.223	5.62813	7.65247e-05	0.00265604
XLOC_002827	Locus_13403_Transcript_1/2_Confidence_0.667_Length_596:0-595	AATGGTGGTATGGCTGACGCCGACGAGCAGATCGTGGGCGACGGGTGAAGCGGTAAGTTTCTACAAGTTTTCTTTGATCTTCCTGAGGAGCCTCTGCGATGTTTCTTCGTCATCCGGCGCGTCATCTGTTTCTGATAACCCGGCGGCAAAGAGTAAGAAGAGGAAGAAGAAGAAGAATCTAATGGAGGTGTTGAAGTTTCTGCCGAATTGGGGCATTGGCTACCACGTGGCTAAATCGCATTGGGAAGACGTCTCCTACGAAGTTACCAAAATCAATCTTTACAGGGGCGGAGGACATGGAAAGGCATGGGGAATTGCTTATAAGAAAGGCGTGCCGGCAGATGCTCCAAGGAGGATAGGCGGGGTGAACAAGAGATGCTGGAGGTACATTCCAAATGT…	10.2565	515.857	5.65237	4.88069e-05	0.00193414
XLOC_009595	Locus_6093_Transcript_1/1_Confidence_1.000_Length_469:4-469	TTTTTTTTTTGTTTGTGTTTGTTGTAAGCAGATACCAGTTGAGATCAAAGGTGGAGATGGAAAACGTGACTGGTGATTTTAGCTGCTGGCAACGGTTTGGGGGGTGCGTAGCAGACATATCTAGAGATATGGAGGAACCAGAGGCAGCCAGTGTTGGCTGGGGACCCAGCATCGACCGGACCAGGTGGACCACAAGGGTTGGCCATGCCACTTGGGTACAATCTGGCCAGCTTGAACACAATAAGCTTAAATAAAGGTTGCTGCGTGGGCCAAGAGTTTGTCACTCGCACACACCACGGCAGCTTAGTCTGTGCAGGATTAGAGGTGCCCGACTCGACCTCTGGGAAAAAAGTTGGGGTGGTGAGGACTGCAATTGCCGATCGAGCAATGGATCTTTTA…	1.53211	77.2668	5.65626	0.00017562	0.00464734
XLOC_000662	Locus_10745_Transcript_1/1_Confidence_1.000_Length_620:37-620	GGTTTACAAAACAAAACTGAAATATTTTATATATTGAGATTTGGGCATTTTTATTATATGTTATTCTAACCATTATGCTAACACTTGGGTCATTGGGTTCTGGTTGATTGGAATCTACATTAATTAGAAATTGAGATTAGGAGAAAATTGATGCTAGGCCAAGGTGATGATGGCACGCCCTCTGATTTTGCAGCCTCCGACGACGCGCCCAAGTTGCAAAGATCAAGGCACCGTACACACAAGTCGTCGTACAAGAACAGTGGCAGATCTTTGTCCGGCGATTCGCAGTCGAAGGGATCTGTTTCGGCCCCAAGTGGGCCATCGAATCTAGATCTCAGCAAATTGGAGACGTCCTCGCTGTGGAGATATTGGAGACATTTTAACCTGGTGGATGCTATA…	2.11585	108.535	5.68077	4.79078e-05	0.00191336
XLOC_001070	Locus_11244_Transcript_1/1_Confidence_1.000_Length_503:1-474	TTGCTGATGGCTAGTAATTCTTGAGGTTGAAGATGACTCTTGGTTGATGTCCTGGCGGTTATTGTTCTTCTTCTTCAAATTCACAGTTTTAGGGAAGAACTGTGATCTGAAACAAAGAAGCAGAATTGGAAGGAGAAAAGAGAAAACGAACAAGGAGACCCAGACACAGAACGTCCATTTCCAGTTCCTCACGATTTGTTTCTTCCATGGTAACTGCGATTTCACAATCATCTCTGCTTCGTAGAGCTGCGGCAGAGAGGACGTTCCTGCTCGTGGAATCATTGTAATTCTAATAGCGCTGCTTCTTCTCTCGTACCCTTCCTTGTGTTTCAGCACCTGCAGAGTGAGCCTCTGTGATTCTTCTAAAATTCCTAAAACCAATGGCACGCACATGATTAC…	1.89625	97.2961	5.68116	0.000229712	0.00556508
XLOC_002141	Locus_12523_Transcript_1/1_Confidence_1.000_Length_400:0-378	CGCGCCGGGAAACTGTTCGAGGATGTTCCTGCTATCTTAGACGATCACCTAGCTCGCATTTTTCAGTCTCCCTCCGTTTTAAAACTCGGTTACAGTGTGCAGTGCGATGTAAATGCATTATCATTTTCTTATAAAATTCTAAGGTGCTTCAAGCATTATGAAATGTTGTTGGACATTCAAAAGGTAGTTGGTTATCGTAAAGGTGGCCTTTCAGCACTCTCAAAGAAAATTTTAGGGGTGGATTTGAAGAAGAATATTAGGTTCTCTGACTGGGAGATAAGGCCTCTCAGCCAGGATCAATTGGAGTATGCTGCCGCTGATGCAGTTGTCCTAATTCCAATATTCGATCATTTATGTCATTCTTCCTCTATTCGAGAACTACAAGTGCAAGGAAAAAATG	0.457032	23.8475	5.7054	0.0026821	0.0262405
XLOC_012843	Locus_9751_Transcript_1/1_Confidence_1.000_Length_376:2-355	CCTTGACTTAGAGTGAGGATCATTCCGCAATCCATGACAGTAGGGAGCCGGTGAGCGACAGTAATGACGGTGCAACTGGCACATTCGGCGCGAATGGTTTTCTGCACGATCAAATCGGTCGCCGTGTCGACCGAAGCAGTTGCTTCGTCGAGCACGAGTATTTTGCTCCGCCGCAGCAGCGCGCGTCCAAGGCAGAACAGCTGCCGCTGCCCCATGCTCCAATTGGCGCCATCTTCCTCGACAAAGGAGAACAGGCCGTGTTCTTTGTCAAGCACAGTTTCTCGCAGCTGACACTTGCGCAGTACCTCCCATATCTCCTGGTCCGTATGCTGGGACGAAGGGTCTAGGTTTGATCTCACGGTTCCATGGAATAGAG	0.884772	46.1701	5.70551	0.00126722	0.0166136
XLOC_004154	Locus_15097_Transcript_1/1_Confidence_1.000_Length_282:4-271	CCTGGCTGCCTTCTCCTGCTCTCGCTTCTTCATCGCCTGCAATCTGCAGCCTCACGTTTCTGTTCAAATGTGCCGCAAACCCTGGGTTTTCGTTTCTAATTCTCATGTCCGGCATGAGTTTCTTCTTCGCCCGAACAGGTCGGATTGCTTTTCCGACGAGATCGTCGGAAGCAGCTTCGCTCCTGAAGAGGTTGAAATCGCCATTGTCGCGCTTGTCCAGCTCGAAACAGTGCGAGTCGCTGCACTCCGATTCCTCCCCATCGGCGGCGTCTCGTGGTGCGC	2.5455	132.904	5.70629	0.00067287	0.0110521
XLOC_000526	Locus_10581_Transcript_1/1_Confidence_1.000_Length_632:3-629	GGCGTGGGTTCGAGGCTGACTCCTACAGCAGAACTAGAAGAATTTCTCTGGTAGAGACTTACACACAGTTGAGGGCACGGGACGGGCTAGCCGGAGTTGGATCACATTTACAAGGTCTAACACAGAGTGCTGATGTCTATTACAATTTCTAAGGGAGAGAGGAGAGAGGGCTCAGCAATAAAACATAACCCGCTTCACCCTCTCCTTCAATGGAGGAAGCGGCTTCACCTTGGACCCGACCGCCTGCATGCTGAACGTGCCACTTCCACGACCAACACCGCTCACCATCGACTCGCCCTCCGATGGCTCCGACTCCATGTAGAAGCGAGCTCGAAATGCAGCCAGATGAGCATAATATGCCGGAGGAACTATGGAGACAGATCGAGTGCACCTTGCATA…	2.40845	126.461	5.71445	3.45937e-05	0.00151666
XLOC_011019	Locus_7667_Transcript_1/1_Confidence_1.000_Length_375:0-362	CCATCAACTGGTTGTGGCTCGGGCCTGAGCATTATAAGCCGGCTAGCCAATGAGCTCGAGCAGCGGGCCCGGGTCTTCGGAGACGACGCCTGTTTCTTGGTGGAAGTCAAGTCAGGTCAGGTCGATGCCAGTCTGAATCCAGACCAAGAGCTTAAAAGACTGAAACAAATGTTCGAAGCCTGGAAGAAAGACTATGGCGCCAGGCTTCGTGAAACCAAGGTGATCTTGAATAAGCTTTGCACCCAGCAAGCTTCTGCTGACAGCGTCAAGAAGAAGTGGTGGGGGAGGAGAAATAGTAGCAGAGCTGTTTAACTTTTTCTTTTTTTCCCCCCCCTTCTTTTCTGCTTGTTTGATTCAATTAGCCTGTGCTATTAT	3.84731	209.487	5.76687	5.74937e-05	0.00216287
XLOC_006678	Locus_2801_Transcript_1/1_Confidence_1.000_Length_739:8-732	ATGGGCGCCCGTGATCAAATCCTAAAGCGGTTAAAAGAACGTCATGTCATAGAAGATGGTTCACAATTATTTGCTGCATCTTGTTATGCTGCTGAAACCACCTTAACGGCATTAGGGCAGATGTTTAAGGGTGCAAGAAACATAATGCATTGGCTTGGTGAATGTGCGAAGGTGATATCCTTAAAGAATGAGGCTGTTCAATGGATTACTCCTGTTGGATTACCTGTTGTTCAACCTTATCGTTACCATGGAAAACGCACGATCAAAACATCCCTTCAGTTGCTGACAATAAACACAGAAACTGATAAGATCATGGTGAGGAAGCAAAAGACAGCATTCCCCCCAAATTTCGTCCACTCACTTGATAGTTCTCACATGATGATGACAGCCATTGCTTGC…	2.31693	127.57	5.78294	2.59196e-05	0.00124562
XLOC_008097	Locus_4434_Transcript_1/1_Confidence_1.000_Length_477:16-469	TTGGAGAAAGTAATTCACAATCTGATCAGATCGAAGCCGTCAGGCTGGTGGAACAAGTGATAGATGAACTCGAAGATGATAATGCGAAGGTACAGCTGATCATGAGTGACGAATCTGGTGAGAAGGTGAAGAAATCATGGCGCAACATCAAAAAACTCATCATTCTGCAGAGATTCGTTGCGGCATTAGAAAACCAAAACAAGGTTGATCTGCCAAACCACGAAGAACAAGCAAAGGATGTTGTGCTAAGCCATCAGCAGGTGGAAGAGAGAAGAAGTGCTGACGAATGGATGCTCGATCATGCTCTGCAACAGGTCGTCGCCAAGTTGACTCCAGCCAGAAAACGAAAGGTTGCTTTGCTCGTCGAAGCATTCGAATCGGTCGTTCCTCCAGCGACAA…	3.63864	202.396	5.79764	3.0523e-05	0.00139022
XLOC_006841	Locus_2978_Transcript_1/1_Confidence_1.000_Length_531:9-531	GAGTCTCTCAGCTGGTGCGAGGGGCAGAAGGGGCAGGGCCATCTCATGTGTCCCATTCCAATGCCTTTCAAGACCCCGAGGTAGGTGCATCAAAGGCATTCACTGAGGCAGGAGACACTTTCAGCTTTGGGGTTTTCCTTTTGGAGCTTATTTCGGGACAAGAAGCATCCCGGAGTGACTTGGAATCAAATGAAACCTTAACGAAATGGGTGTCTTCTCGACTTAATTCAAATAACCTTGTTGACCATCGGCTCAATGGTAGCTACACCACAGATGGAATAAGAGATATAATTAGGGTAGCACTACAATGCGTGAGCTTTCCCGCAGCAAGGCGGCCAAAGATGGAAGTGGTTGTGGTGGAACTTGATAGGATTCTTGAAAAAGAAATGACCCTCACAA…	0.923581	51.4661	5.80024	0.000227992	0.00556244
XLOC_009825	Locus_6338_Transcript_1/1_Confidence_1.000_Length_761:0-759	CCCGCCGAGCATCGATCGTATCGATGTATTGTTCGTTATGGCTACCGTGACGTGCACCAGGACGTGGATTCCTTCGAAACCGAACTTGTTGCTAGACTGGCCGATTTCATCAACTACGATTGGAATAAAATTGATCTGTCCGCCAATTCCTCCCGACGCACTGAATCTTCGAGTGAGAGCAGGCTGACGGTAATCGGAACGATTGGATTCTTCCGTGCGCCGGCGTACGAAATTGTCGAGAGCATGGAGTCGCCATGCGTATCTTTTGGTTTTCCGACGACGGGCAGCGTGCGGGATGTTATAGAAATGGATGCCATGGAAGAACGAAGAACAGTTAGGTTTGCGGCCATGGATGAACAGTTGGAGGATCATTCAGGAGCTAACATGCACCTTCAGCTG…	3.13648	175.875	5.80925	2.23138e-05	0.00110999
XLOC_000037	Locus_10040_Transcript_1/1_Confidence_1.000_Length_416:0-390	CAGTGGTATCAACGCAGAGTGGCGCGCCGGCATGGAGAGCGGCAGGCATGACGTACATAACTTACTCGAATTTGTGCGCCAGTTTGCTGAGGAACTGCCTGAAAGAGCCGTACAGATCTGAAGCCCTAGCTCGCGAGAAGGTTCATTTTTCCATTTCCAAGTGGATCGACGGCAAGCCTGAAAAACCTACTGTGCGCTCATTCGAGCACGATCAAGTCTCTCCTCCATGAAGCTACGAGGAATCCATCCTTGGCTTTGTTTTGCTTTCCTCATCTACATATCAGAACATGATCAGATCACATCCTGTTTCACCTTGTGAACATGTGATTACAAGTCATTTGCAGTTGCTTGTGTTCTTGTTGTTAATAAAGCAATTCTCCCTTCTTTTTGTGGTATCAA…	41.9627	2371.97	5.82083	6.43324e-05	0.0023586
XLOC_000704	Locus_10799_Transcript_2/3_Confidence_0.667_Length_918:4-918	CAAACGAGCTGTTCCGGAAGGGGTTGGACTCGGCCCGCGCCAACTGTCGGACACATCGTCTCCTGGTTGCATCTGCGTCGCCTCCACATGGAGCTTCAACCTGTCCCGGCAACTCTGCAAGTCGCTGCTAACGAGGTAGCGGAGCTCTTCTCCGTGCAGCCAGATGCCATCGATGCCGTCCGCATAGGTCCTGATCGGATTGTCCAGATCACAAGAATCGTATTCCGTCTTCGACTTCGGTTCTGTTATATTTCTCTCTGCGTGCGAGTACATGAACCCTAGATTCGTAGATTGGCCAGGCGAGTACGCAAATGATCAAAGAATTGCATAGATCTATAATTAGGGCTAATTGAAACTGTTTCCTGTTTCCGGAAATAGACGATGAGAAGAAGAACTCAC…	3.73753	212.18	5.82706	2.38086e-05	0.00116662
XLOC_012060	Locus_880_Transcript_3/8_Confidence_0.500_Length_1716:0-470	GGCTAGAAAGGCCTCCAATTTTGATTATCAGCATGGAGGCATGTCTGGAGGTGGAGGTAACAATCGTTCTGACGCACCATGGCCGTCTTTTATGATGAATGCGGTGTCCATGCCCCATGATAGATGGCGCTCCAGGTGGCAGTGCATGAACCAAACACCAGGGTTATCTGCTTTGAATCTAATGGCAGCCCATCCGTTCTTGGGAACGGCGATGGTGTTCTGAAGAGGAGGATCAACAAGATTATATTTCAATGGATCTTTCTTCCCATCATGGTTACCCAATCCCCAACCAACAACATAAAAGCTTGTTCCATGAATATGAATGGGATGATCAGTTCCCCCAACCAGATTCGTTCCCTGTAACACAATCTCTACCGTCGTACCAAACTCTAAAACATT…	6.34834	361.482	5.8314	2.10632e-05	0.001068
XLOC_007205	Locus_3387_Transcript_1/1_Confidence_1.000_Length_551:33-538	CGCGTCGACCGAGTTGAACCGGGCGTCGTTTCTTGCACCTTCAGGGTCCCTCCTTGCGTCATCGTCCGTTGTTCATCCAAATCCCTCAAAAGCGCCGTCTCTGTGCGTCTGCCTCGGCCTGGCTAGTTGTTCGTCCTGAACGTGGCTTTTTCTGGCAGGATCGAAGAGGAAAGCTAGCGACGAGCACGATTGCGAACCTGGTTGACGAAGTGGGAGCCGCTGTGGCATACGCCGAGGGTCTACCGGCGAATATTTCAGTCGACATGCCCATCTCCTTCCTCTGTGCTGCAGAACTTGACGATGAGTTGGAGATAACTTCTAGGATTTTGGCACGGAAAGGCGGCTCTGCGGCTGTGGCTGTTTTCGTGAGAAACAAAGTAACAGGGGAGTTGATTGCTG…	2.63791	151.45	5.8433	7.74546e-05	0.00267241
XLOC_010620	Locus_7194_Transcript_1/1_Confidence_1.000_Length_840:5-750	CCTATCCAATCTGTATGGTAATGGTTGCCGCGGAAGTGGAAGGGTAGCGTATCTTCATAACGACGACGGCGACGGCGACGGCGTCGGTTGATAAAGATACGAGTAGTTCTTCTTCGCTTTATCTTCCACGACATTTAGTGATTGGTGTGAGTAAAGACTAAATTCCGACAGGACAAGTCGTCGGACCAGCAGAACCGGAGTAAATGCCCATGCCTCCATGCGCAGAGGAAAACCTTGGAAGTTGGCAGTTGAAAGTTTTAAAAGAGGTAACGTCTGGGGAAGAAGCGGGCGGAGAAAGCAACGAAGAAACAGAACTATTATGGTTAGTTGATGATGAGGACGAAGAACCAAAGCAGCGACCCGAGAATTCTGCAGACGACGCAAATGGGCTATCGGGCA…	1.23743	71.6467	5.85548	3.94393e-05	0.00166645
XLOC_002815	Locus_13386_Transcript_1/1_Confidence_1.000_Length_963:50-900	GTTCCGTTAAATAAGAATGCAAAAATGTAAAGTGTTTATAATTTTACAGCATCTGATAAATGATGGAAGATATAAGCATACACTCATGGTTGTTGTGGGCACCATACACTTAATCTACAAGCGGAGAATGGTTCTGAGAGTGTCGGAGAGATTTTGAATAGTCTGTTGCTGCTGCGTTGCCTGCAATTCTTGCAGTGGCATCTCCTCGAAACACATCTTGTGGTAGGCTAATGCCCGTGCCATATTTGATAATGTGGAACTCATTGTTAGCCTTCGGTGGACACTTGGAGGAAGGTGTATCTCACTTTGTGTCCGCCGCCCATTATTTGACCATCCTTCGCCATTAAAAAGCTCCTGCACAGCTTCCAAGGAGACGCACCGACCATGATCCCGTCCCCT…	1.16144	67.6131	5.86332	3.23505e-05	0.00142906
XLOC_006857	Locus_2998_Transcript_1/1_Confidence_1.000_Length_1016:1-961	GCTAGCAGTCCTGAAAGTGCCATTATCATATGGCAGGAAAAGGCGAAGTTGATGATTCTAACAGAATTACTTGACGGTGAAGTTCTTGGAGAAAGGACGGTTCCGGTGCTGGGTGCGTTTACGGAAGATGGTGAGATATCACTATCGGCAACAGGGCCTGCAACGTGAGCAGGTGCCGGAGTTGGTGTTGGAGAAATTTCAGTCGGAAAGATTGCCTCCGGCAAGATAACCTTATCTACTTGATAAACTGCAACAGGTTTAGTGGAATACACACTGCTGCTAACTTCTGTTTTAGTCCGCCCAGAATCAATGCTTGCCGTCCCAGAATCATCTGTGACATTTAGAGCAAAATCGTTCGAACCTGCAAAAGTGGGGACTGGGCTTTCGCGGCTAAGGTTC…	9.36212	554.451	5.88808	4.94231e-05	0.00193414
XLOC_005391	Locus_16874_Transcript_1/1_Confidence_1.000_Length_390:145-383	ATGGTGGCTCCGTACCGGAGTGTCCCTGGCCGGGGATTCAAAGGATCGTCGCTTGGATCCGTCACTTCGTAGTTGATAACATTCTTCCCGACGTTATAACCCATCTTTCCGGCAAATCCTACAGAGCAAGTCGCCAATTGGCCTCGATTCCTTGCCCAGTTAGGGTTTCGTCGCCAACATCGATCGATGGCGTTCAATCTCTGGGAGAGGCATGGATTGGAACCTAGAACGCAAAGAATAACAGCTTGAAGAGCTGCCACGATCAGACGCCTTGTCGTAGCCATCTTTGATCCTCTTCCAACAGTATGCCGGTGCCCGTGGCTTAGGGCAGGCTGAACTTCTTCTATCCGGCGGAAAGAAGGTGCCCATCTGTTACTGCTGGCAGTTTGT	2.5675	154.22	5.90848	0.00084672	0.0129385
XLOC_007210	Locus_3390_Transcript_1/1_Confidence_1.000_Length_817:3-815	TGAAAAAAACAAGGAGAACTGTTAAAAAAGAAGACGAAGACACTTTTAAGCTGCAAGAAATGGTGAAGACAATCACTATTTGGCGCGCAAGCCAGGAATATTTCTAAGGCCCATTTTGCCAAGGACGAGTTTTGGAATAGCAGGGGGGTTGTCGAGCCCCATGCTCCTGCTGAACTCGTTGGCAAGCTCAACGAGCTTATACTTGTCGCGACCAATATTCTTGTTCGAATTATAATAGCCCAGCCATGCTTGGTATGCTGCTTCTTTGTTATTAAGCTGCACATGGCTCAGAGCACGTTCCACCTGCTTCTTAATCTCTGCGTCTACGAGGGGCACATCGTGCTTCGATAATGGCAAATCCTTGATGGCAGACAAGAAGAATTGTTCCCATGGCGACAG…	1.14564	68.9509	5.91135	3.18857e-05	0.00141928
XLOC_009977	Locus_6497_Transcript_1/1_Confidence_1.000_Length_454:0-449	CACCCACACACACACACACACTCACACCCACACACACACACACACACTCACACCCACACACACACATGAAGGAAGAAACAAGTCAAACAGTATTTATGGTATCGGTAAGGCATCGCATGATGCATCCCAAGCCTGCACGTTCAGTCAACTTTTCGTGTATTCTCAAGCACTGATCACATGTTGGCCGATCTCCCGTAGACAAGCCCCTATATAAGTACTTCATGAGAATATCGTAGTACTCAGGGTCAAGAGAAGAGAACATTGAATCTACGTCTTTGATAGCCATGACGGCCCTGTGCACCACGATCCAATTCGCAGACTTGCAGCGTTCATCTGTGGTTTTGGGAGGGGACCCTTCGAGAGCCGTTCTCAGAGCATGAACTGGTTTTGACTGCTGCA…	2.8275	170.21	5.91165	3.18564e-05	0.00141928
XLOC_009026	Locus_5491_Transcript_1/1_Confidence_1.000_Length_466:8-463	GTGTGTATGTGCGTATGTGGGTATATGGGGCACTTACTCAGGTTGTGCCAGAGAGAGCATAGGTAAGGGCAGAGTGGAGATCTAGAGCAGTTTGAGCTTCGGCTCTCTGCAAGTCTGTAGAGGCAGAGTTGAGCTTGAGGGTGAACTCCGAGAGGCGACGCTCGACCAGGCCAGGATCAATTCGATCGAGTGGCACGGCCTCGACTGCAATTATGTCTGTAATAGAATTTGAATGGATGAAAGCAAAGCCACCGCTTATAAAATACTTCTTCACCTCATTTTCCGTGTGCACCACTGATACAACGCCTGGCTTCAACTCCGTGATCGTCTCTATGTGCCCTGGAAGAACACCCATCTGCCCCGTAGTGGCAGGAAGCATCACCATCTCCACCTCTGCAT…	4.45929	270.037	5.9202	1.86189e-05	0.000974511
XLOC_011823	Locus_8552_Transcript_1/1_Confidence_1.000_Length_290:10-286	GTTGCATCATCTACAGCAACATTTCCGGTGGATCTGGTGCGGCGGAGAATGCAATTAGAAGGTGCAGCTGGTCGAGCCAGGGTGTACACAAGTGGTGTGTTTGGGACATTCCGGCACATACTACAGACGGAAGGGCTAAAGGGACTGTATAGAGGAATTCTACCCGAATACTATAAGGCAGTTCCTGGCGTGGGGATCGTCTTCATGACTTATGAAACACTCAAAATGTTAATGTCAAAGTCGCCTGCTGACAACTAGATGATGATGCAGAATACTACCGGAACAGAAGC	0.992393	60.4445	5.92855	0.00179294	0.0206445
XLOC_005526	Locus_17094_Transcript_1/1_Confidence_1.000_Length_253:51-214	TGCCTCTCGAACACGAACACCATCACAGTATCCAGGAGCAACGCGGAGGCCAAGCCTAAATTTTCTGCTCCTTATCCAACTGGAATTATCAGTGAAAGTGAGCTCTCCTAGTGTCCCTACGCCTTCCTTGAGCATCACCTGCAGTTCCCCTGTTAAGAGCGGCCTCTTCCCTTCACGCTCCTTCACAACGTGGCTCTCGAAGAGCTCCGGCGCCCAGTCTTCTTCATCCTCGTTATTGAAGTCGCCTTCCAGC	5.43618	332.107	5.93291	0.001779	0.0205913
XLOC_005384	Locus_1685_Transcript_1/1_Confidence_1.000_Length_656:4-656	CTCTTTTCGTGTGGGATCTGCTTTCAACACTTCAACTTCAACACTCTCTCAGTCGCGAATTCGAAGATTGCTGTTCACCATGGCAGATACGATGGTTGATGTGCCTGCTGGGCAGCAGAAGAAGAGGACATTCAAAAAGTTCAGCTACAGAGGTGTGGATTTGGAAGTGCTCCTCGACATGAATTTAGAGCAGCTTGTCGAGCTCTTCCCCGCCGCTCCTCGCCGAAGGTTTAAAAGGGGTATGAAGAGGAAGCCCTTAGCCCTTGTGAAGAAGTTGCGTCAAGCAAAGAGGGTGGCTCAGCCAGGGGAGAAGCCAGTGCCCGTGAGAACCCATCTCAGAAACATGATCATTATACCCGAAATGATTGGTGGCATAGTTGGCGTGTACAATGGAAAGGC…	2.74714	168.223	5.9363	1.70384e-05	0.000937272
XLOC_006948	Locus_3100_Transcript_1/1_Confidence_1.000_Length_403:54-396	TGGCGTATATGGCGACGGAATAGAAAATCACGTGTGTGGCGCCCGAGTTCTGATTGACAAGTGCCGAACCACTTCTAGTACGGCAGCGGGGCTGGGTTCGGATCTGGGTTCGATATATGGTTTAGAAAACATGCACCACGTGTCGGTGGAGTTGATCAACCCTAAGCCAGCTTCCGTGGTTGTTAAACCACAGCAAATTCTTACTAGAACAGAAAGTGGTGCTCGTGTTGGAGTTCTTAAAAGATGCACCAGCTCAAGCTGCAACATTGATGGTGGCGTAGGAGTTGATTGGCAATAGCACATGTCGTGTTAGTGTTTTTTTTCTTTTTTTTCTCCTTCAATCATCGTTTCTTTTGAATTTTAAGAATTGATCTGTTCAACAGGATTCTGCAGGAGTAG…	0.951514	59.586	5.9686	0.000750294	0.0119232
XLOC_003924	Locus_14762_Transcript_1/1_Confidence_1.000_Length_452:51-441	GTTGCCACATCAATATTTCAGAGCAGTCTGGTCCACGAATTCCTTTAACCGTTGTTTCATCTTCAAGAAATATGTGCTCCACGAATCGGGTCGAGTTCTGCAAAAGAAAATGAACAGGAGAAGAGGGCCATCTTTGAGGGTCCCAAAGAAGAGAGCTGTTAAAGGCAAAGCTTGAAATATGAATCTGACGGCTATTATGAAATTCATGGCTAACTTGCTGTAGGCCTAGGGGCCATCCAACGGCATGGGAGAACCTACAAACTGCCCTCGCCCAAGAACCAAGTGCCTGGATGCGTCGGAGCTCGTCGAAGAATTTCAAATCGTAAACATTACAGATCTGAGCAAAATGGACGACGCCAGCAATCTGGTGGAGGCGGATGTGGCGGAGGGCGACGTTGA…	0.856382	53.9929	5.97837	0.00051206	0.00927273
XLOC_001139	Locus_11339_Transcript_1/1_Confidence_1.000_Length_523:12-523	CTCTGAGAAAATGATATTTGGCGTGCCAGGGATCGATCCTCATAGAAGAGATGAGCTTATACAGTTGTTGGATATTGATCTCTCATGGAGGATGCACAAGGTTTCTGACGGACAAAGAAGAAGAGTGCAAATTTGCATGGGCCTCCTCCAACCCTTCAAGGTTCTTCTTCTTGATGAAATTACAGTTGATCTTGATGTCCTGGCAAGAGTAGATCTAATGGAGTTCCTGAAGGTGGAGTGTGAGGAACGAGGGTCGACCATTGTTTATGCAACGCATATATTTGATGGGTTAGATGGTTGGCCAACCCATGTGGCTTATCTTGTTCGTGGAAAGTTGCAGATGGCAATGTCGATCCAACAAGCGAAGGAGATGATGTCCAACTTGTCGCTGATGAGATG…	2.95624	187.107	5.98396	1.84924e-05	0.000974511
XLOC_009627	Locus_6130_Transcript_1/1_Confidence_1.000_Length_695:0-695	TGTTGCACTCCCTCATGATCTCCTCCATGCTGCTAAACCTCTCTATGATCAGCTTCCTCCTCTGGAGAACACAAGCAGCTATAGCGTAGAGCAGGAGATCATCGTTTGGGGGAGCTCGCATCCTCATTCTTCCCCAAGAAGAATGGGCTATTCCTGCTCGGATGGCGGCCTGATCCGCCCACATCACCTCCCAAAGGCAGAGGGTTTGCTCCCAGTCCAGCTCCCTCCGCAACAGAACAACCAGCATCCTGTAAACGAAGGAGCAGTCCTCCACTCGAAGCTTCTCCAGGTGCCGGTAGAGATGGACGTCCTTGCACTTGATGATCTTGGAAATGATGCCCAGTTGCCGGCGGATGCCTGCCTCGTCGAGCCGGAAGTTGTGCCGCGCCTTGTTCATGA…	3.70698	236.02	5.99252	1.39575e-05	0.000813862
XLOC_010706	Locus_7287_Transcript_1/1_Confidence_1.000_Length_608:80-608	GGTATCAACGCAGAGTAAGCAGTGGTATCAACGCAGAGTAAGCAGTGGTATCAACGCAGAGTCTCGCTAATTTTTTTGTAGATTCATTGATGGCCGAACCAGATGTCTTCACTGTCTCGCAAGTTGCGCAACACCGCTCCAAGAATAATTATTGGCTTGTGATAGATGGCAAAGTAGTCGACGTGAGCAAGTTCTTGGAAGAGCACCCTGGAGGAAGTGAGGTGCTGGTGGAGGTAGCCGGAACGGATGCAACGAAGGAATTCAAAGATGTTGGGCATAGCAAGGAAGCGCAGAATATACTTCTTAACTACCAGATTGGAGTTCTGAATGGCTATCGGTTTGAAAACCAAGAAACGAGCAAAGATTTGGATTATTTGACGGAATCAGCCAACCAGGAAG…	2.06045	132.21	6.00373	2.66245e-05	0.00125199
XLOC_012972	Locus_9894_Transcript_1/2_Confidence_0.667_Length_356:6-352	TGAAGCGTCGGTTCGTCGATGACGACGGGTCGATGACGATGCTGTCTTCGTTCTTATTTTCAACGTCGGTGTCGGCGTCGGGGAGGTTGCAGGAAGAATTGGCGGAACTCAACGAGAAGCCGATTCCCGATTGTTTTGCTGGACCAATCGGCGATAATCTGTATAATTGGATTGCAATCGTTATTGGCCCTCCAGGCACGCCGTATGAAGGTGGTGTGTTTTTCATTGAATTCATCTTTCCAAATGATCATCCATTCAAACCACCTAAGGTAGTATTCAAAACTCGAATCTTCCATTCAAACATTGACATTGTTGGCAATCTTGGTTTGGATATCTTGGAGGATAAATGGAGTCCC	5.92763	383.037	6.01389	1.81846e-05	0.000972793
XLOC_011943	Locus_8684_Transcript_1/1_Confidence_1.000_Length_694:3-611	AAATTCCTTAGCCTTCTTCATTATCTCTTTATAAGCCAAGGGTTCTTTTTCTTTCAAGATGTTCCATAATATTCCACCACCTGTACGATGGCGACCCCCATCAGCCGTCATCTGCCCTCCACAAGATTGAATTGCATCCACCTCGTTTAATAGACTGCTTAAAGCAGATATTCCTAGACAACCTACTGCAGTATATACCATGTAGGATTTCTTTTCTTTCAGAAACTTGCACGTATCTATTACAAACCGGTGTATGTCAGTAATATTTGAGTGCGATCCTCTTCTCTTTCTCCTAGTTTTCTTGTTCTTTGCTCTTCGTCTGTTTTGTTTTCTTTGGGAACCCTGACAGTCACTTCCACAGGTATTATGTTTCAAACCAATTGTCCCCTTCTGATCAAC…	5.42745	351.312	6.01633	1.37329e-05	0.000808856
XLOC_002634	Locus_1311_Transcript_1/2_Confidence_0.667_Length_689:3-677	AGATCGAGTACTAAATTCGTTAATGGCGGAAGTAGGAAGAAGGAAGGCGGAGGGGCTGATATGATGACCGCAGTGGTGAAGCCAATTCGAGAGCCGCGCGTGGTGGTCCAGACGGTGAGCGAAGTGGACATACTGGACGATGGCTACAAGTGGCGCAAGTACGGGCAGAAAGTGGTGAGGTGCAACCCCAATCCAAGGAGTTACTACAAGTGCACCCATCCCGGCTGCTCCGTCAGAAAGCACGTCGAGAGGGCATCCCATGACCCCAAGGCGGTCATCACCACGTACGAGGGGAAACACCTTCACGAGGTGCCCATGGTGCGGACCCATGCCAGAACCACGACAGGCCCGATCCGAACAACGTCGGCCGCACTGGCGCCGCCGGAGACACAGACTCTT…	3.98569	259.14	6.02276	1.29771e-05	0.000788225
XLOC_012394	Locus_9188_Transcript_1/1_Confidence_1.000_Length_742:33-742	GTTGAAAATAGCCTAACATGTTAGCTAAGCTGGTGGGCGAACACATAATCTTTGTTCAAAAGAACCCACTTATGGAGATTCATAAGAAGTTTGATCTGAAATAGCTGCTAAATTTCTCTCTGTATGCAGATTCATAAGAACACGATGAACAGTGCAGAAGAACGCACTGATCCTAAAAAAATATTTAGACCAGTAATTGTTTGTATAAAAGAAAAACCATGAAATCCTACCTCGATTGACCAAGGACACCTTTTGGAACCCTAATCTGACGAGGAACAACACTAGTTCCAATTCCAGTTCCATCTAGATGCGTAATTTGAGGAAGATGATGCCCTGTACCTATGGAAATCGTCCTCGCATACATCCCCTGACTGATTCCACGAGTTCCTTCCTGCTCCC…	1.69632	110.605	6.02687	1.75641e-05	0.000954645
XLOC_012382	Locus_9176_Transcript_1/1_Confidence_1.000_Length_533:30-531	CCTTGAACAAAAAATCAAAATTTTAGACTTTTTTTTTTTTCTTCTGAAACTCGAGACAAATTTGCAAGAACAAGGAGGGGGAAGGAAGAATCGGTTATCAGTCGAACACGGCTAGATTTTGATATTCTTCTCCGGAAATAGCAGCTTCCATGACAGCTTCTGGGTTAAGAGCACCACCATCATCGTGGCTCAAGAACAGCTTCATCAGATTCTTGGAAAACCCACTTACAAGAGCAACTCCCTGCTGCGATGAAGGAACGGGGGTGGCCATGGAATCTCTGAGATTCCAGAAAACAATCTGTGGAATGGCACTTCCATAGCCCCTCTCGGCGAACTTCTTCTCTATCACTCGATAATCAGTTTCCCATGGATTCGTCGACGCTTCATCGAACTCCATGT…	0.98839	64.4537	6.02704	0.000133866	0.00396231
XLOC_000992	Locus_11145_Transcript_1/1_Confidence_1.000_Length_650:0-650	GGCCCATAGAAAGAAAACTCGTACAGATTTATTACAGCATGGCACAAACAACGTAAAACAAGAGAGACGATGAAAACCAGAACCAACACGCACAAACAGATGATGTCGGCAGACAAACAAAGTGAAACAGGAGAGAAGGATTGAATCACAACCAAACAGAACGCAAAACAGAGATCATGGAACTGAGCTTCACTAATTAACATTGCTTCGTGCAGAAGCATCGACGGCGAAGGCCACGGCATATCCCACCGTGGAATCCCTCAGTCAGGCAAACAGCAGCACAGTTGTCATTTTGAACACAGGCTCCTTTGAAACGATGGCTCCGCGACTCACAAATCCGAGCTTCGACCGCCATCGGACCCATCCCTGGAGTGAAGGAGAGAAGAAGCACAATGAATA…	7.43981	490.819	6.04378	9.68581e-06	0.000674691
XLOC_001867	Locus_12145_Transcript_1/1_Confidence_1.000_Length_1152:1-1152	CGGGGGCATGTATGAGGGAGGTGCTCGCATCATCGTTGCAGTCGTGTTGCCGTCCCTAACGATAAGTACAGTATCCATTCCCCAGCTAGCATGACGCTCCAAGTGACAATGAATAAACCAAACCCCGGGGTTATCGGCGGTGAATCGGATGGCAGCCCATCCATTCCGAGGAACGCCTATGGTATTTACTTCCGGCGGATCGACCAAGTTGTATTTCAACGGATCTGTAGTAACGTTGAAATTTCCTTTGTCTTTCCCAACTAAGTAGAAGCTATAACCGTGGAGATGCATTGGGTGATTTTCAGCAGCTCCAAGATTAGTACCTTGAAAAACTATCTCCACTGTTTCACCATAATTTATCAGTAAAGCCTTGGTCCCTTGGCTTGTGTACAATGTGAT…	2.12454	140.363	6.04586	1.24183e-05	0.000770332
XLOC_000870	Locus_10988_Transcript_1/1_Confidence_1.000_Length_287:2-285	CCCCCGTTGACAAATAAGATCAGAAAATTATTGGCAAGCGATAATTGAAGAAAGAAGAGCTCGTCGGAGGAGGCGATGGGGGATCGGAAAGATCAGATCAGATCAGATAGAGGAAGTCAACGTTGGAGGCGATGGATGGCGGAAAATGAAGTCTTTGATGAGAAAGTTGATCTCCTCTGGTTTTTCTTGGTTACAGAAGTGATGAACACCTTCCAGCACCACAACTTGTTCCAGATGGGGCACTCGTGACTTGAATTGTTCGCCGTGGACTATTTCCTTCATCATCG	5.86048	390.472	6.05806	3.932e-05	0.00166645
XLOC_007393	Locus_3619_Transcript_1/1_Confidence_1.000_Length_592:0-592	GAGTGATGGTGTTTCCGCGTGTGCAGAGACTCGTGTTGGTGTACCAGAACCTGGGGAATTGGTCGCTCTCCTACTATCCTCTTCCCGGCTATACATTTCTTGCTCCGGTCCTGGGTCTTCTTGCTTACAGCGCGCAGAATCTATCGGCGACGGGGTTGCCTGAGTTGCACATCGAGGCGTCTGGCAAACCCATGTCTATTACGTTTCAGAATGTGCCACCTCCCTCGAATGGTGGTTCCGCCTCCATGCCCAAGTGCGTTTGGTTCAACCTAAGCGGCGCTCCGAGTTTTACCAATCTCCTCTCTGGCGACACATGCTCGACAACCCAACAGGGGCATTTTTCGGTGGTCGTTTTTGCGGAGGCAGCCACGCCTTCTTCTTCTCCAGCTCCTCTTCCCC…	1.92926	129.394	6.06758	1.87181e-05	0.000974511
XLOC_010154	Locus_6687_Transcript_1/1_Confidence_1.000_Length_380:0-374	CGGGAGGGGCGTTGCTGCGGCAGCAGTCACGAAATCTGGCGCCAGCAGATGCCCTCGCTTTCCAGCTCATGCATCTCGAGGCAGCGTCGTGAATGCGAATCTGAAAGCCAAGGTGGCGCCCTCTCCTTCAAGCGAGCTCGGGAAGTTCCTTGGTCTTCCTGATCCTCCTCGTTCCGATCTGTCTAAACTCGTCTCTAAGTTCGTCAGGCTTAACAATCCTCAGAGTCCTGGAATCAAGAAAGACTTCCGGTGCGAGGAGAAGCTGAGGGCTTTGCTGGCTGGGAAAAGCAAAGTTGGGGCGCCAGAGATCGCAACCTTGCTCTCGCATCAGTTCATAAGAGGTCGCTGAAAGAACGTTCCTTCATCCTCTTCGATGTGGG	5.14245	345.578	6.07041	1.50949e-05	0.000838269
XLOC_009115	Locus_5586_Transcript_1/1_Confidence_1.000_Length_754:3-749	ATTGATTTTCTGCAATTGCTTGAATGCGCCAAGAAAGTGAATCCAAAGTTGTTGGTTGATTTCTTATGTTCTGCAAATAATAATCCAAAGTGAACTGATCGCTGATGACATTGCTAGTGATGGTTTCTTCTACGAGTTTAATAGCAGCCATTTGAGAGAGGTGAAGCTTCTCTGCAATGGCTTGTAATTTTCTTGCTACTTCTTCTTCCCCTAGCATCAAGAGAGAGAGCAACAAAGATTTAAGATGGCACTTGGATTCTGCTGTTGGAGCCATGCTTTTCAGATGCTCTGCCAGTCCAGTTTCTTCTTCAGGACTCCCAGGCCGTATTTTCCCACTGTTCCTCCGAAGTTTTTTGCTGCTTGCCTTGCTCATTCTATGCGAACTCATAGAAGTGGCTG…	3.11259	209.391	6.07194	1.12948e-05	0.000718575
XLOC_008274	Locus_4656_Transcript_1/1_Confidence_1.000_Length_601:4-594	GTACTTACAAGATCACGTTTCGTACTGTCAGGATGAGGGCTTTACGTGCTCCCCCAGGGATGTTGGAAACATTATAACAAGGCACTTGCAAGATAGATGAGTGCTCTGACCCTAAGAACACGAGTTTAATCCCCATGGATGTGAGGTGTTTAACTAGGATGCTTTCCAGATCACCTATCTTGCAGTTGGGACGATCATACCTTCCGCAATAAACATGATTTCTTTATAAATAATAGGATCAAGAGAGTTCTGTGAGTAAACAATGGCACTTGTCCTCCAAGATCTTCACTGCTTCTACGAACAAAGCTTCAGGCGGCAATGCACCAGTAGATTCAATGGTAAAAATGAAATGGTGCCGAACACGGCGCAAAGACACACGCTTCTGCCACACTTGTCCAT…	0.969597	65.9336	6.08748	7.0561e-05	0.00251498
XLOC_010948	Locus_7568_Transcript_1/1_Confidence_1.000_Length_583:0-575	CGCGCCGGGGAGAGACGTGGGATGCAAGTGGGTTATTCTAGGGCATTCTGAGAGAAGGCACGTATGCGGTGAGAATAATCTATTCATTGGAAAAAAGGTTGCTTATGCGTTAAGTGAAGGCCTCGGTGTCATTGCTTGTGTTGGTGAACTTCTACGAGAAAGAGAGGCAGGTAGAACATTTGATGTTTGTTTTGAGCAATTGAAGGCAATTGCGGATGTTAATCCTAGCTGGGATAATATGGTAATTGCTTATGAGCCTGTGTGGGCTATTGGCACTGGTAAAGTGGCTACCCCTCTTCAAGTAGAGGAAGTACATGTGGCTCTTCGCCATTGGCTCAAACACAACATTTCTACCGAAGTTGCTTCTAGAACACGTATAATTTATGGAGGATCTGTAAA…	1.15264	78.9184	6.09735	5.15562e-05	0.00199089
XLOC_007923	Locus_4222_Transcript_1/1_Confidence_1.000_Length_447:4-442	TTTTTTTTTTTTTTTTTTTTTTGGCGAGCAAATTGGTGTTATTTTGAAATTACTTCACGAGGACTAATCATTGACCATGATTCTTGGACCATCGGTCAACCAAGATTTCTATACAATGAGCTGATTAGGCTACAAGAAAAAGGAAAGGGGGAGATTGGATCAGTGAAAATTGCACTGGCGCAGAAGAGGATGAGAATAATCAACGTATCTCTGCCAAATATGCTTGTACTTGTCCATGGCAATCTTCAACCATGGCTTGGAGTTTCCGTTGAAGTGGAGCACTGCGGCATTCTGTATCAAGTGCGGATCAATGGTGGTGTAGCCCAACCCCAACAGGTGCCATGAAGGATCCAGAGGTTCCGTCAACCCGTAAAACGTCAAAAGTCCCGGCGGCAGCGT…	8.99124	623.482	6.11569	1.0589e-05	0.000692751
XLOC_011418	Locus_8130_Transcript_1/1_Confidence_1.000_Length_765:47-727	GAAACATGCCAAGGATCACACGAACATCAAACAAACATGAAATCAAAGACAAATCAGATGAGTATGAGATCCAAAGTATTGCAGCAAGAGCGAGATTTTTGACAGAACTAAACCCTAATCGTTTAGAAATATGATTTCAAAACATATAACAAGCCTGCGATAGAAACATAAACTACATATCACAAAAGGGGACACCTAAGAACTAGTAAACTTGGTAACGGCCTTGGTTCCCTCCGAAACAGCATGCTTCGCGAGTTCTCCGGGAAGAACAAGCCTGACAGAAGTTTGGATCTCCCTAGAGGTGATTGTTGGCTTCTTCGTGTACCTCGCAAGCTTGGAAGCTTCTTGAGCTAGCTTCTCAAAGATGTCGTTGATAAACGAGTTCATGATTCCCATTGC…	7.70271	539.639	6.13048	1.50388e-05	0.000838269
XLOC_011029	Locus_7679_Transcript_1/1_Confidence_1.000_Length_1107:0-1106	CAGAAAAGTACAGTGATGGGTTTGGGATTGGGGAGGAAGATGAAGAAAAGAAGAAGCATGGAAAAAAAACAAAAAAAAAAAAACAAAACACGCTAGAAGATCATGATCAGGAGGATGTGCAATTCTCACGAGACACGCCAACCCTAGAATTGAGCATGTCAAAGAGAACCCTGTGGTTCTGCAGCTGCATGCTGGCAATGACGTTGAGCACGGAGTCCACGCTACTGGCGGGCGAGGCGGCCATGGCCAAGCAGACGATGTTCTTGGTCGCGCTTTCGATGATGAAGTTCTCCGGAGGCAACGTCATGTTCATTCTGACGAACATGAACGTTATCGTCGGCAGGAGAGCCGGCGGTTTCGCAAAGCAAGTGTCGAATCCACCGAGACGGGTGAAATTGG…	2.05185	143.858	6.13158	9.8121e-06	0.000674691
XLOC_000154	Locus_10166_Transcript_1/1_Confidence_1.000_Length_449:14-446	GGTGTATGTGTGTGTGTGTGTGTATAGGTATATGTATATGAGAGTACCATGGTGTTAGCGTAAAATTGCATACCTTTGAGTCAATTGTGGCCTTGGACCCAATTGTGGGTTCTACTTGTAGAACACCTTTGGGTTGGAGGGCTAGCCGAAACGCGTCAATGGTTAGCACGATTGGATCTAGCTTGTTTCTAACAGAGGCACCTCTCTATTGCAGATTTCACAGTTATGGGAGGTTCCCATTGTGATGGTCTTGAAGCTCACGATTCCTCAATCGGCACCGTCACAGTGGAACAGGTTCTACCTCTCGGCCAACATTGCGCTGTGCCCGCTGGCTCTGCTGTGCGCCTGCAGTTCTCTGGTGTCGCCGAACCATGCAATTCCGTTCATCTTCTCCGGCGC…	2.45234	172.118	6.1331	2.62753e-05	0.00124562
XLOC_007418	Locus_3647_Transcript_2/4_Confidence_0.556_Length_704:106-704	TATCAACGCAGAGAAAGCAGTGGTATCAACGCAGAGTAAGCAGTGGTATCAACGCAGAGTAAGCGTGGTATCAACGCAGAGTAAGCAGTGGTATCAACGCAGAGTGGCGCGCCGGCTATTGCTTATTGTCTCATCTTCTGGGATGACTCTTAGCCTTTTATTAGTTGCCATTTCCTTCTTTCTAAAGGATTTTGTGTCCAAGAGCTCAAGTTTATATGGGGCACTAGGGGTATTGTCCGTGGTTGGAGTTGTGGCCATGGTTGTTACATTTTCACTAGGAGTTGGTGCCATTCCTTGGGTTATGATGTCCGAGATTCTGCCGGTCAGCATAAAGGGGCTGGCAGGAAGCATAGCCACGCTAGCCAACTGGTTCTGTGCGTGGGTGGTCACCATGACGGC…	7.60018	533.632	6.13367	1.25549e-05	0.000770604
XLOC_003208	Locus_13853_Transcript_1/1_Confidence_1.000_Length_218:28-216	TCCGGACGGGATTTCCTCGGGGGCGATATCGCCGTTAATGCTTTTGCAGATTTCTCTTTTGATTTGCCGTTGAAGTGGTGCAAAGCAAATGGAATCCATGGCCACGTCTTCGCTTCTGCGGGGAATGTTGATAAGCTAACGGAAGGTGCTTACAAGAGGTTCTCTTTTCGGAAGTTCGCAGATTCTTTTAGGAGTTCTGTCGGTGCTGGGATTATTCT	2.21862	159.543	6.16815	0.00604367	0.0448691
XLOC_006564	Locus_2682_Transcript_1/1_Confidence_1.000_Length_590:3-589	GACGGCTTTTTTATACAGGAGAGGCAGAGAGCAGAAAATCTGGGAGAAATCTCTGAAGCAATATCCCGCAAAAAGGGCAAAATGGGGTCGCCGAATTTTCTTCCATCAACGACTCAAGATCCGTAGGGCAGAAGGAACTGGACATTCTGAAAAAGGCCTCCGGCGCCAATCTGGATGCCCACCTGCAACAACACTTGCAATGCCACAGGGGAGCAACAACGGGGCAAATGCGCATGGAAACAGAGCAGCGCAGCAGTTTATGCTTGGCGGCAGCTACATTTGAGCTTCGACAAAAGGCAACTTCTGGGGAATCAAAAGGCACAGATTCGGAGCAATAGCTGCACAGCTCTTCTGCTCCATGGCCCTGTTGGTAATTCTTTCGCACTTCTGACGCAAGAA…	5.52825	403.371	6.18914	8.82841e-06	0.000643481
XLOC_000521	Locus_10574_Transcript_1/1_Confidence_1.000_Length_242:20-237	GTTCGTAGATATGATATGATATCCATGTCTGAATGATTTCCGCAGATACTAGTTGGATACAAATGTGCCTACGTATCCAACTCCAATGACAAGGAAGGCTGCAGCTTGAAGTAAAAGATAGACGAAGAAATGATCTTTTCCGAAGAGTATGTCGTAGATTGCACAGTAAAGCATGTATATCGCCATTGTCAGCTCCAGAGCATGAATCCTCCCTCTGATACCAGATCGATGTTTTTTCAAGA	4.13167	305.848	6.20995	0.000313138	0.00659172
XLOC_005425	Locus_1693_Transcript_1/1_Confidence_1.000_Length_1410:0-1396	GGCTGGCATTTGCAGATTTGTGGGGATTTATCAAGCTTTCTTTGGCATCTGCTGTCATGCTATGGTAAGCAATCATCTTCTTCAATCATGTTGCCTCCTCCCATCCCTCTTCATCCACGATGCTGATGATGATGTATGTTCTTGTATTTGACGTTGCAGCTTGGAGTTTTGGTACCTAATGGTGTTGGTGGTGATAACAGGACGCCTGTCTAACCCACTAATACCAGTTTGCGCAATATCCATTTGGTAAACCCTAAATTCCAGCGTTGGCATGAAGAATTATAGATCTGAATCACATAGTCAATACTTAAATGCATGCGTTCCTTTGCCAATGTGTATTCAGCATGAACATACAAGGATGGGATGCCATGATCGCCCTCGGATTCAATGCTGCAATAA…	6.52406	483.661	6.21208	1.43148e-05	0.000826433
XLOC_000635	Locus_10712_Transcript_1/1_Confidence_1.000_Length_585:6-585	GGGGCAGTCTTGGCCGTTATCCTTTTCGCAGGGTCCAAGCAGAGCATTTTAGTTAGGAGGTCGACTCCAGCAGATTCAAGGGCGGGAACCACGGTGGCCAGATCCTTTGGAGGCCATTTTGGGAATGTACATTTGAAATCTGGCAGCGAAGTTACCTCAGGCCATATGTCCTCGTTTGGAGTACCAAGGACTCTGAAAATCCTGAACAATTCATCAATCTCCGAGTCCCCCGGGAATAATGGCCGCTGGTTGGCCATCTCCGCAAATATGCACCCTACCGACCAGATGTCAACTTGCGTCGAGTAATGGTGCGAGCCAAGGAGAATTTCCGGCGCCCTGTACCAAAGAGTGACCACCTCGTGCGTAAACGTCCGGACCGGTATGTGAAAAGATCGGGCC…	0.784039	58.5611	6.22287	8.39673e-05	0.00286324
XLOC_000619	Locus_10693_Transcript_1/1_Confidence_1.000_Length_360:0-342	CGCGCCGGGGGATGCGCGGTGTGCAGAGCAGCAGAGGAGTCCAACGAGGTGATTACCAGAAATTCATTTTCTGGCGAACTTTGGCAGCTGGTTTGGAGGCCTTCACATGCTCTAATTCTAATTGAACTTGGTATGCTGGAATTGCGTTGGAAATGACCCATTGAAGAGGAAAATTACAAATGGTGTGTTTAAAGAATCACTCGGATAATGAAGAAGATAATATGCAGTTAGAACATGTTGCACGTATGTACATTATATCTCATGCTTATGATTAGGTTTTTTTGAAAGTATGGGTTGGAACTGATGTGATAGAGAATTCCAACCATCCAGAGCAATGCAAAGTTGGCAGAGGAAAGATGG	0.761211	57.1032	6.22913	0.000595316	0.0102701
XLOC_007486	Locus_3724_Transcript_1/1_Confidence_1.000_Length_466:0-466	CGCGCCGGGCCGGCATTTGGTGGAGGGCGGCGAACACCGCCGGTACTTCGCCCTCAAGACCGTGTTCCGGGGAGTCGTTGAATTCGAAGTTTTGAACCAGAGGGAGTACGATCTGTGGACCGACGGTGTCGCTCGACTGCTTTATCTTGCAGCACAACGGAATTACGGTCACCGTCGTTAACTTCTTTTTGAGTGTGGAAGTGGCAGAAACACGTGGTCGGTCAAAAGGAGACGATTTCAGGATTCAGGAATAATGGAGGTAGATCGAGACGTTGCCTGATTCCATTTCGATTTGTTTTTTGTTTGACTATTTTCACAGTTTATCTGTCCGTTGTGAACATCGTCGTTCTCCCCCTGTCTCATCGTCGTTCTCCCCCTGTCTCATCGTCGTTCGCCCCC…	1.52631	115.462	6.24122	4.13867e-05	0.00171568
XLOC_007088	Locus_3259_Transcript_1/1_Confidence_1.000_Length_794:20-775	TGGGAGGAAAAAAAAAGAAATTGCAGATAGTTGCAAAACATGAACTGCAGATATAGAAAAGGAATTAGAGAGAAGAAAAGAGAGGGATGCCCGGCAAGGTGGCCCCGGAGTCTACAATGAAGACATTGCCAGAAATGTAGGCAGAAGAGTCGTGGACAAGGTAACGGAGGAGAGACGTCAATGCAGGATCCAACGACCCGTAGGTCCTCAGGGGAACAATTTTCCGTGCAACACCAGCCAGCCACTCCTCTTCCACGAGTTTCTGTGTTATCTCTGATTTAAAAAGCCCCGGAGATATGGAGTTCACTCTTATGTTGTAAACCCCCAGTTCCATGGCCATTATCTTTGTGAGTGTATTTACGGCTGCCTTGGAACAAGTGTAGGCAACAGCACCAGGAA…	1.50668	114.717	6.25057	9.95085e-06	0.000674691
XLOC_006466	Locus_2581_Transcript_1/1_Confidence_1.000_Length_562:1-562	CCAAAGATATTTCAGCATCTTGGACTTGAGTATGATGAGAAGGTGCTGCCGTCGATTGGAAATGAAGTGTTGAAGGCAGTGGTGGCTCAGTTCAATGCGGATCAGCTTCTCACAGAGCGCCCTGCAGTGTCTGCATTGGTTCAGGATTCGCTGATCAAGCGAGCCCAAGACTTTAATCTTGAGCTAGTGGACGTTGCCATTACCCACTTGTCTTATGGGGTAGAGTTTTCGAGAGCCGTAGAGCAGAAGCAGGTAGCTCAGCAGGAGGCAGAGAGGTCCAAGTTTGTGGTCATGAAGGCAGATCAGGAAAGAAGGGCTGCCATAATCAGGGCAGAAGGTGAGAGTGATGCTGCCAAGCTGATTTCGGAGGCAACAGAAAAGGCTGGCATGGGATTAATC…	2.61966	202.058	6.26924	8.31421e-06	0.000629612
XLOC_012768	Locus_9648_Transcript_1/1_Confidence_1.000_Length_616:1-616	TGGGCCTCAACCTCAAACTAGCAGACCTGCAAAGCAGAGGATCATCTTCCTAACAGGAAACTAGGTGGTTTTGCAACATAGCTGCAGCGCCAAACTGAAAGGATATAGTTGCCAAGGTTATAAAGTAGCCAATGCGGTAGGGAGGAAAAGTGCCAGAAATCGTTGAATTTGATGAAGGGACCAGCGCAGTGTTGTTGGCCAACAGGCCGATTCCGCCAGAACTTCCGGGAAAAGTACAAGAACCATGACTTGGGTCTCTGGTGGAAACAATTGCTACCCCATGGAAATCGCAAGTTCCCTGAAATTTAGTCGTGCGTTGGAAATAAGCATTGAATGCGTATGTGGAATGGGCAATCACGTTATCGGGTTCGTAGCAAGTTTGTCCTTGCTGCAATGGGG…	1.23628	95.8862	6.27725	2.22623e-05	0.00110999
XLOC_010319	Locus_6863_Transcript_1/1_Confidence_1.000_Length_734:82-734	AGAGTAAGCAGTGGTATCAACGCAGAGTAAGCAGTGGTATCAACGCAGAGTGGCGCGCCGGGCGATAATAGATGTCGTTCTGGTCAGCTCCGGCAAGGTCATGGGCACGATTTCGCTGGCTTTCGCGGCACTCAACACCGCCGCGCTTCTCCATCCAGTGTAGCAGTGGGTTTCGCTGTATCTCCACCGGCTTGGAAGAGGCTGACTCTGTGACTGCAAAGATACGAAGTCAATTGCTTAACATGGACATCAATTCTCAGGCAGGAAGATGCATGCCACTGAGCGCATTGAGAATGGGCACGATAATTCACAATATCGAGATGAACCCAGGCCAAGGTGGCAAGTTGGTTCGAGCCGCGGGCACATGCGCCAAGATAGTCAGAGAGCCCACGCCGACGC…	7.70394	601.24	6.2862	9.86964e-06	0.000674691
XLOC_011166	Locus_7868_Transcript_1/1_Confidence_1.000_Length_488:0-322	CGCGCCGGGGAGAACATGGTATTACTCAGAATCAATTATCCAGGAAGCTTGGAAAGCAAGGGAATGATTTGTTTTATATAGTTCGAAGCCTTGAATGTCGTGGCTTGATTGTGAAGCTACCCGTCTCTATGAAGTCGAAAGAAGCTGGTGTAGGGGACGGAAAAGGCAGTTCAATTGTAAACACCAACTTGATTTGCTTGCAGAGGTATGCAAAACATTTGGCAGCACAGAAAGTCCTAGAAACAAGCAAGGGTGCATGCTCCAAGTCGTTTGGGAATGCAGAGGAAATTCAAGTTGGAGAAGATGATTCGATGAGAAAAAATGTAGAAGAAAATGTGCTTATAAGGGATTATTTACCAGCAATGAAAATTATTTGTAATAAACTTGAAAATGCCACTG…	0.439871	34.4352	6.29066	0.00508745	0.0401964
XLOC_008188	Locus_4541_Transcript_1/1_Confidence_1.000_Length_827:21-817	GTGTTTTGATTGAGCCTACCAGTGGGAACACTGGGATTGGGCTGGCATTCATGGCTGCCGTCAAGGGCTACAAGCTCATAATTACAATGCCTGCCTCAATGAGTTTAGAAAGAAAGATGGTCCTTTTGGCTTTTGGTGCCAAGATTGTTCTTACTGATCCAGCCAAGGGCATGAAAGGTGCCGTTCAGAAAGCAGAAGAGATTAAAGAAAAAACACCCAATTCTTATATTCTGCAGCAATTTGAAAACCCTGCAAACCCAAAGATCCACTATGAGACTACTGGGCCAGAGATTTGGAATGGATCTTGTGGCAAGGTTGATGCCCTTGTCTCTGGAATAGGGACCGGAGGGACAGTAATGGGTGCAGGGAAGTATCTAAGGGAGAAAAATCCTGATATAA…	1.40273	110.932	6.3053	8.57814e-06	0.000641271
XLOC_003352	Locus_14023_Transcript_1/1_Confidence_1.000_Length_393:3-391	TTTTTGTTTTAAACTTTTTCTCAGTTAAATCCAAATGAAAGCAATGCTTTCTACATATGACAATTATTTGACTTCCAAAATACTTGGTATTCCTACAAATGCTGTGTCCATGACTTAATAAAAACATGGTTTTGACTTGGCACTCATAATATGCCTGCTGCCATTTTCCAATCACACTAGTACGTGTATGATCATCAGAGCATGGTTGGGTGGCCAGACTGCAGTATCCTCTTGATAATATCCACCCCGAATGCAGAATCAGAAGAGCTTGGGATGGTGATTTCGTGAGGAAAATAGATGACACCATCAGAAATAGGTGGAATGTGATCTTTTTTCTTGTTGACAAAATTTATTATTTGGAACAAAACATCGATAATTGATTCTTCTAGCGCT	4.18325	336.817	6.3312	8.72391e-06	0.000643481
XLOC_011099	Locus_7775_Transcript_1/1_Confidence_1.000_Length_450:39-383	AGAGAAAGGCAATGAGTATGGGATGGTGCCGTATATGTAAGATTGACTGTGAAACTGTTGAAGGTCTAGATGTGCATTCACAGACACGGGAGCACCAAAAGATGGCGATGGACATGGTGATGGCCATCAAGCAGAATGCTAGGAAGCAAAAATTTGTTTCTGGTGATGGGTTGTCGCTTGATGGTGCAAGCAATTTCAGAAATGTAGGTTTTGAGGCACATGGAAATAGGCTTTGAGTTATTGTCAGATAGAGAATAGCATCATCTTGCAGGATTGTATTGGCTTCACTGCTGATTTTAGTGTTGTGCTTATTTTCATCCTTGTTGAGTCTCTTGGGATGCCTAGTTGAATCTCACTAATCTGCCTCTATTTGTTCTTATCATTAGGGTGTGTTGAACT…	0.750956	61.232	6.34941	0.000467026	0.00878461
XLOC_004912	Locus_16142_Transcript_1/1_Confidence_1.000_Length_273:0-265	CCAAGTGTGAGGCCGATTCGTGCACTCCTTCCGAGTTCCTGCGCCATCAGAAGTCTGTCATGAAGAGCCAACGCAACGCGTTGCTCATAGCGTCCGCGCTGGTGTTTTACTGGCTGCTCTATTCCGTGACTAGGATGGTCGTACGGATCGAGGAGCTTAATCGAAGGATCGAAAGGCTAAAGAGTAAGGAATGATAGAGCTTTCTTCCCTTGCTGATCTTCGTTTTTTTTTTTCTTTTTTTGATGTTATGCGTGAATTTTTTGTCCATTTCGT	9.47712	785.897	6.37375	9.52698e-06	0.000674691
XLOC_008042	Locus_4364_Transcript_1/1_Confidence_1.000_Length_544:1-503	CACGAAGAAGAAGCTTTCACGGGAGCCTCCGATTTCAGGCTTCAGCATAAGCAAACCACCCACCTGTGCCATCGCCTCGATCATGAGCACGCCAGGCATAATCGGGCGCTCTGGAAAATGCCCAGGAAAGAAGTTATCATTTATCGTGACGTTCTTTATCCCGACGATCGAAACCCCAGGATTGATCTCTATGATCCTGTCCACCAGAAGAAAAGGAAACCTGTGAGGTAGTACACTACGAATTTGATTCACGTCCATCACTGTCGGAAACGCAGAGGGAGCAATCTCTATGGGGGATTCCTTCGTAGTGTTCATTGAGGTCGCGGAGCTTGAAGCGACCTTAATCGCCTTGAATTGTGGAGTGGCGCGAAGAGGAAGGCGCAGAGAAGGCGCGAAGGA…	0.447772	37.3754	6.38318	0.000320178	0.00669161
XLOC_002006	Locus_12337_Transcript_1/1_Confidence_1.000_Length_491:0-490	CACGAAACCACACCTCAAGTTCCCGTCATCTACGTGCGATCCGTCTCTCTCTCGTCCTCACCTCTCGCCGGACAAGAAAAACCACCGCCTGTGGTCCTCTAACACATGGCTCTCCCACGTCTCCTCGTTCGCCGCATTCTTTAGCAAAGTTCGAAGTTTTGGCCTTCTCCATAATCACTCCAAGGTTCTCTGCGCATCTGCCGGCGCCGGGCACGAAGTCAGGGCGTTATTGAACATGGGCATCCGTGATGTTACCGGGGTCGAGTTGGTCGATTTCTTGCCGCTCGTGAGACGGGCTGACCCAAATAACCTGCCATTTTTTGACGGAGCTTTTGATTTGGCATTCACTTCGCATTTGGTAGACGCGCTGTTTCCCTTGCGGGTGGCGTCAGAATTGCA…	1.5858	136.261	6.42502	1.947e-05	0.00100205
XLOC_004688	Locus_15845_Transcript_1/1_Confidence_1.000_Length_448:0-446	GAGCCGGGAAGTGATGGACGAGGTAAATGCGTGCGATCCAATCCGAGTCGCCGTGTCCGTGGAGTCGGCCATGTTTCAGAAGCTGGGCCGGTCGAACGGGACCCAGAAGGTCAAGTACCGGTCCATCATGTTCAACATGAAGGACCCGAACAACCCTGACCTTAGGAGGAAGGTTCTCGTGGGAGCGGTGAAGCCGGAGAGGCTCATCCGGATGACCGCCGAAGAAATGGCCAGCGAAAAGCGTCAGCAAGAGAACGACGAGATCAAGGCCAAAGCTCTCTTCGAATGCGAGCGCAGCGACGCCATGGAGGCCACCACCGCTGAGTTTCAGTGCAAGCGATGCTTCCAGCGCAAGTGCACCTACTATCAGTTGCAGACCAGGAGCGCCGACGAACCGAT…	4.18325	361.833	6.43456	4.97232e-06	0.000397172
XLOC_006547	Locus_2664_Transcript_1/1_Confidence_1.000_Length_635:0-618	CCCCTGTAATCAAAGACATGGCCAAGTTCACGCTTGAGGGGACATTTGGTGTCAGAGAAGGACCAACTAGGAGACTTGGCAAGACTGTAATGAGATCGATGTTATCTTCCTTAGCAGACTTCCATGCTTCTTTCTCAGCCAGCAGCTTTGAGGCAGCATACCCCCAAGTAGGAGGTTTCTCAGAATTCAAGAAATCCATGTCCGTCCAATTTTCTTCATTCACGATCAAACCTGTTCCACTAAGCTTGTTGATCGTAACAGCAGCAGCAGACGATGTCAAGATCACCCTTGTAACTGTCTTTGCTTTTGCACAAGCTTTCAATACGTTATGTACTCCTTCAATTGCTGGCTTGATCATATCATTCTCTGGATCCTTGGAAGAGAAATTAACAGGTGAGG…	2.00255	173.541	6.4373	5.9942e-06	0.000466029
XLOC_003383	Locus_14067_Transcript_1/1_Confidence_1.000_Length_546:0-529	TTTTTTTTTTTAACTGTAAAATTTAGCAAAAATATTCGAGTGAATTCAGAACAAGAAGAAAACAGAGAGATAAACCATTCGATAGAGAACCAAAAACGAACGTATGAACAGGAAATCCAATGATTGTAACACGAACGTCACGCACCAGGAGCAGCGTCTTTGACCTTGCTCTGTAAGTATCCACTGTACTCCCTGGCGTAATCCTTCACCTGATTTGCAGTATTGTAGATTCTGTTTCGAGCAGAGATAAACCGGTCAGATCCAGGCGGATTCATGCCCCTGAGGTATCTATAGATCCAAGATGGCACGAACACCGTCAGAAACCCTAGGCCGCAGACGAACAGCAGTCCGGCTGCGGTGACGAACAAAAAGACGGCGATCGGGAACCAAATCGGACTG…	1.23249	107.16	6.44204	2.49006e-05	0.00120996
XLOC_008264	Locus_4644_Transcript_1/1_Confidence_1.000_Length_558:10-523	AGCTGCTGTTTATGGACCTAAGTCTGGAACACCAAAGAATGAGAATCCGGAGAAGGCTAGCATAGAAGTTATCTGGAATCCTAAAACAGGTCAAATCGGGAAATTGGAGAAAGAGTGTGAGATGATAGTCAAAAGGACTATGCAAAGCATATGTATTTTGGCTATGAACCCAAACACAACAACATCAATTGTAATCCAGGTTGTTCATGATGATGGTGCTCTTTTACCATGTGCCCTGAATGCAGCATCTGTTGCTCTTGTTGATGCTGGAATTCCCATGAAGCATCTTTCTGTTGCGGTATGTTGTTGCTTGACAGAAGATGGGAAAATTATACTTGATCCGACCAAGTTGGAAGAACAGAAAATGAAAGGCTTGGCATACTTGGCTTTCCCCAATAA…	1.03667	90.1355	6.44206	4.09545e-05	0.00171568
XLOC_000806	Locus_10917_Transcript_1/1_Confidence_1.000_Length_485:19-465	CGGGCAAATCTTGTTCTCTTCGGCCATGAGCCTTTGAGCACAGTCATAGCAGGTGGCACAATGCCCGCAAGGGACAAAAAAGCAGTTACGTTGATCATCATAGCAGATCACACAGAGCTTTGCATCGTACAGATCATCTGAAGAACTACTCGACAATCTCTCTTCTTCGTCGTCGGCACTGGTTCCATAGAAACGAATTGACTTGTCTTCCACGGCCAGTGTTGTTTCATCAACCCTAATTGGTTCCTCCATTGTGTTCATCGTCATCTCGTCTTCGTAAACTCCCAGGTATTTTAGAATGACCAGGATGACAACGATTATAAATCCTAGAATTCCAATGTACGTCAGAACACGAGCCACGAAAGATAGTTCAATGTACCATCCACCAGTATCACCATC…	0.660514	57.4339	6.44217	0.000189578	0.00484838
XLOC_007068	Locus_3239_Transcript_1/1_Confidence_1.000_Length_809:0-768	CAAGAAGGTAGGAAATGGAAGCTGGGTGTTCCACCATCTGCTGAAGACATCGAGCAAGTATCCATGGCTGATGCTCTACCTGAGGTCTGATGCTGCAGCAGGGCTCTCTGGTGGGTACCATTACAGAACAAGAGGAATGACGAAGATAATACCCAGAACACCAGATTTCAAAGTGAAGTTCAGGCTAGAAGTCAAGCGAGGAGGGGGACCCAAGAGCCAGTTTTATCTTCTCGACATCGGCGGATGCTGGAAGAACAGCGGCGAGCCGTGCGACGGCGACGTCACGACCGACGTGACACGATACAGCGAGATGATCATCAACCCGGACGTCAAGCCGTGGTGTGGGCCTGACAACCTTGCTGAGTGCCCACCACACCACACCCTCCCGAACGGGACCAG…	3.18161	281.137	6.46537	4.20391e-06	0.000350186
XLOC_007729	Locus_4002_Transcript_1/1_Confidence_1.000_Length_617:2-617	TTTGAAAAGCAATCTCACCCGTCTTCTTGCACGAGTACAAAAGGTAAGAGATGAAATTGAGCATCTGTTGGATGATGATGAAAATATGGCAGACTTATACCTGACAAGGAAATGGGTGCACAACATGGCCTCTGCGCCACATCATCAGTCACCACAAGGTTCCAATAGGAGCTCAAGTCTGGTGACTTTGACGAGCAATTATTTCTATCATAATGATGTGGAGGATTTGGAAATGTTGCTCGAGTCTTATTTCATGCAGCTGGATGGAACACGCAACAAGATCCTATCAGTTCGGGAATACGTGGATGACACGGAGGACTACGTGAACATACAGCTGGACAACCAGAGAAACGAACTGATTCAGCTCCAGTTGGTGCTGACCATCGCGTCGTTCGCCAT…	2.14722	190.924	6.47438	5.05103e-06	0.000398008
XLOC_007534	Locus_3777_Transcript_2/2_Confidence_0.667_Length_592:88-533	TTTTTTTGCAACATGATTCGTATTAAGAACAAATGAGGGTTCAAGTGTTCGTATAAGAAAAATTGATATTAAGTAACTCGTGTTTGTGCCACATTTTAATTCAAAACTACGGAATTGGAGAAATTCAACACGATCGGAAAGAACAAATTAGGGTTCTTAAACTCGTTGTACATCAAATTTTGCGAATCAAAAACGCTATAGGAGACTGACGCTGTTTTCGCATGCCAATTGTACAACAGAGAATTCATGTTCACGCAAATTTCAATTCGGTATCAAGGAAAAGGAGAAATTCAACGATAATTCCCTACATCGAGTTCTGCGAATCAAATGTACTGTGGCAGAAGAACACGGATGATAATATTAGACAGTTCCAACCTAAGAACCTATGTAGACGTGAAT…	2.3213	207.612	6.48281	1.04038e-05	0.000689368
XLOC_000393	Locus_10429_Transcript_1/1_Confidence_1.000_Length_979:20-937	CGGCAATTCAAAAACATAATGGAGCAGCAATATCTATGTAAAAAGAGAGGTTTTATTCAAATATTACAAACGTTGAGAAACAATAAATGGGAAAACAAGCATCTCCTTTCCATGGTGCTGCAAGCTAACAAGAAGAATGATGAACAAGAAACTACGCTACACGGTGGTGGCCGTTGAGATCCGACGCAGGCTGAGCCGCTGGTACGTTACTTGCATGTATGAACTTGGCTGTGGTTTTGAACCACCGCAAAAGGCTCCTGTGCTCCTTCACGTAGAGCCATGCTCGAAGAAAGTCGAAGAGATTCTCATTCACACCTCGCTCCTCAATGTAACCATGGAAGGCATCTCTCATCTTCTCATCTAATTCCTCAAAAAGTGGGCCGGAAAAGGTAGACGGGC…	2.51883	229.919	6.51222	3.7419e-06	0.000316217
XLOC_007328	Locus_3537_Transcript_1/1_Confidence_1.000_Length_383:1-366	AGCCAGTTCCATGGCTTCTTCTTCCTTTTTTCCTGGGGATTTCTTGAGTTCCTGCTGTTACTGCAGCAACAAGTTGGAAGCTGGAAAAGATATTTACATCTACAGGGGCGAGAAATCTTTTTGCAGTCCTTTTTGCCGCTCAATGGAGATCATGATTGACGAAGAATCAGATAATCTTATGGCACACAACCTGTTCGACAAATTTCCAGACACCAACAAACATCACATCTTCGAGCCAGGCCTGTGCCTCGCACGGTGAGGGTGAGCCCTCCCCCCTCCATTTCCCACTTTCCCATCCATAACATTCCCATCACACTCACTCACACACACACGCACACACACACGCGCACACACACACACACACGCAGTCACATATATACGCA	0.821332	75.0013	6.51281	0.000243873	0.00572494
XLOC_005646	Locus_17325_Transcript_1/1_Confidence_1.000_Length_253:7-242	ACCATGGACCGGCAGTATCGATGGAAGTGGATGATGCAGGCTCGCCGGAAATTTATGGCGAAGGCATTGTAAATGCTGATAACAAACTGGCCGACGCTGATTTCTTCAACAGTTTCGAGGACGATTTCGACGATTCCGATATCTACTGATCTCCGTTCTCGATCTCTCTATGGTAGTATGAACGAATGTTTTTATTAATCTTGATTTAGTTCCTGTTTCTGATGTATTGTTCAACACTGGTGCTTCCAAACAG	5.8762	537.142	6.51428	4.14871e-05	0.00171568
XLOC_012777	Locus_9658_Transcript_1/1_Confidence_1.000_Length_248:53-204	GTCCTCGTTCATGCCAAAGAATTCCCGGAACATAGCCGTCCAGAGATCCATGGCGCGCCATTCTGGATCCATGGTCTTGACTATGAGATGGCGGAGGAGGGACTGATACGGAAGTTGATTCTCCAGCAGCAACACGTCCTGATGTATCCTGCTCAGATCCTGGTACCTGATGTTGAACTTCTCGAGGGGGAAGCCGAAGCAAACGCACAGAATAACGTAAGAGAGTAAAGCGCACCCGTCCAGCATCA	4.73264	434.067	6.51913	0.00366934	0.0325166
XLOC_005390	Locus_16873_Transcript_1/1_Confidence_1.000_Length_493:0-492	CAAATCGCTAGCAGAGGCAAGAGGATCGCCATGAAAGGAGGCAAGTCGAAGCCGGAATCAAACAACAAGAAGATATCAGTGGCGAAAGGAGCAAGGAAAGTAAGTAAAAAATCGCCGAAGGCAGTGAAGGATCCGAACAAGCCTAAGAGAGCTCTGTCCTCTTTCTTAATTTTCATGGAGAAATTTAGGGAGCAGTACAAGAAGGAACATCCTAATAATAAATCTGTTGCTGCGGTCGCGAAAGCTGGCGGAGAGAAATGGAAATCCATCTCCGAAGCCGAAAGAAAGCCATATGTGATGGAGTGCGAGAAAAGGAAGAAGGAGCGCGAGAAGCAGCAGGCCATCGATAGCAAAAAGGTGACAAACAAGAACGGAGAGGATTCAGAGAAATCCATGTCG…	1.20432	111.157	6.52825	2.77663e-05	0.00128496
XLOC_004479	Locus_1555_Transcript_1/1_Confidence_1.000_Length_657:47-657	GGGAGGAGGAGGCGGAATTTGAAAATGTATTTCAAATGGTAATAGTCAAGGAGTGACGCAAAGATCCAACATGAAGAACATGTTTTCCAAATGCAACTCTGTGGTATCCAGCTTCATCGACAACACTCAGATCTTTACAAACATCCACTCTGAACTTCATTTTTGTTTCAGTATGAGCTTTCAAAAACACCTTCTTGAAACCCATTAATTTCTTTTTGGGTGAATTATGCGCGGCAGGTGGGGTCGAGAAGAACAAAACCGTGTGGCTTCCGCTCATAAATCCACTGTTCTTAACTTTCAGTTTCAAATCAAACACCAAGTCTCGACAAGTGCGCTTATTTGCGATGAGTGAAACGCATTCTGATGTGTGACAGAGATGATCTTCTTCCAATGGGATTT…	1.25142	115.958	6.53389	1.13375e-05	0.000718575
XLOC_004270	Locus_15261_Transcript_1/1_Confidence_1.000_Length_240:53-239	TGAATCTTGTGATCCTTATACTCGTGAGCCATTCATTTCAATGCATGTAGTAGTTGTTTTACCTCTACGGTGAAATCTTCTTGCGGTTCACCATATCGCCTTTTGATAGCAACAAAGGTATCATAGAGCAAACCTTTAAAAACTTGCCCAAAACTTCCATGCCCAATTAGATTGCTCTGGTTGAATTGCTTCGTTGCGTGCTCCAACTCTTCCATGGTGAACTGCTTTGCAGGTCCAAAC	4.6014	436.211	6.56681	0.000299271	0.00648718
XLOC_002727	Locus_13252_Transcript_1/1_Confidence_1.000_Length_377:0-374	AGAAGAACCAACTTGCTGAGATGGTTCACACCAGATCGAGATGTGTCAGCCTCCGTCGAATCTGGATGGGTGAACCTTGCGGAGGTTCGGTTATCTGAATTGGGTTCGCTCTCCGGCGACAGCAAAACTTCCTGCGGAGAATTCACGACTGCGATATTCTGGTTCTTACCGAACAATTCTTTCGGCAACAAAACGCGAGAAACGCCGAAAATAGCTACCGGATTCTGATCCAACACCGTCTGGGTGACCGACGCTAGGTCAATCCCTGTGCCGATCGCAAGTGTCCCATTGATCCGAGATATGTTAAGCGTATAACTTCCGGCGCCGACCTTCTCCGTCGCGAGCGTCGGCTGGATCGGATTCACAATAGACTCGAG	1.24665	119.936	6.58806	7.136e-05	0.00252182
XLOC_009529	Locus_6028_Transcript_1/1_Confidence_1.000_Length_426:4-409	ACCAAATTTGTTTAAGAATGACGAATCAAAATTGGAATAAAGCGAAGCAATGAGCCAGTATCTTCATCACCTTGACCTTGAGCTCGAAGCAAAGAAGTGAAAAAGAAGAACAATGGGCGAAGCTACAGTACTCTATCTCATGTGAACGTGAGGGCTCGTTAAGAGGCTTCAATCTCGCCTTCTCTAGCTTCGTTTGCTGCCTGCTGCATCCTATTTTCTCCTTGTTCTCCATTTTCTACCAGAACTCACTTTCTTTCTCACCAAAGCAAAGAGAAGAAGAGGCGAAAAGAAACCAGGCTTATTCAATGGCTGGCTGATCAATCTCTCAAACATTCAGTCCATCAAACCCGCATTGTTTGCTTAGCAGAGTCTTCCTCTTTGGACTTACCGCAATTGTAC…	0.661284	63.8305	6.59283	0.000205883	0.00517458
XLOC_006951	Locus_3106_Transcript_1/1_Confidence_1.000_Length_1025:1-1024	TGTTCCGATTTGTTTTTTTTTTTTTGTTCATTTTCTTTCATCGATGAAGGTGGATTCAAGAGTTAGAGATGGATCTAGAAGCCTTACGGGAGAAAAATAGTGGAATGATCACCATCCGTCCATTCTACAAGTCCAGGAGGAGTCCAGAAAGCTCGATCAACTGGATCAGCAACATCAAACACGTGGTTACCAGTTACCTGCCAATCAAACGGTTGGAATCCGCCGGCGACCGGCGAATCGATCTGAAGTACTGTTTGATCGATCAACGGCGGGAGCCAGTGATTCTGTCTGAAGGGAAACTCTCCGACGTCGGAGAAACTCCAGCTGTTCGATCCCTGCGCTAGACACTCGGAAAACGTCTGACATTCAGCCGGAGGAGTCGTAGTCGTCAGATTGGAG…	12.442	1247.12	6.64724	1.50382e-05	0.000838269
XLOC_004182	Locus_15137_Transcript_1/1_Confidence_1.000_Length_507:0-507	CCCTTACTTATTGTTCTTCTTCCTTTTCTGTTTTCTCCGACTGCCCTTACTTATTGTTCTTCTTCCTTTTCTTCTCCAAGTAAAGGCTCAAAAGAGAGAAAGAAATGGCACTATTTAACACGGTATTGAAAATCCAGGCGCCAATGCCATTACAACCACCATTCGTGAACTGCAGAAAGAGCACCGAAACATGACCTAACAGATTGAATCCCATCAAAGCAATCCTGCAGTTCACAATGAATGGAAAGGTCGCCTGGCGTAATCCAATGGATGTCCAGAATCTGTATCCATTGACGAGAGCGTAGTAGAGAGTCGCCAACAAAATCGCCATGACCTGGTACGACTGGGAGAATTCAAGCCACAGGAAGGACATCAAGGTGAGTACAGACGTGTTGAAAA…	1.62754	163.215	6.64794	1.47123e-05	0.000838269
XLOC_005032	Locus_1631_Transcript_1/1_Confidence_1.000_Length_863:3-863	CTGCTGCGGTACTGTGATGCGCGATGAACTGTTAGATTTGGTGGAATGAGCATTCTGATGGGTTCGATGGAGTTCACTAGGTGTCGTAGTGATGTCTGAAGATTTCAATCGTGATTCGTCACTTTTCTGAAGGGGAAGAAACGGAGATGTCAAAGAAAACGATTACGAGAGAAGAATGGGAAAAGAAGCTCAACGCTGTAAAAATTAGGAAAGAAGACATGAATAAGCTGGTGATGAACTTTCTGGTTACTGAGGGTTACGTTGACGTTGCTGAGAAATTTCAGTTGGAATCTGGAACCAAACCTGATATAGATCTGGCCACGATAATGGATCGAATGGCTGTTAAGAAAGCAGTACAATGTGGCAATATCGAGGAAGCAATTGAAAAAGTAAATGCTT…	3.92159	394.721	6.65325	3.25473e-06	0.000285435
XLOC_011053	Locus_7716_Transcript_1/1_Confidence_1.000_Length_473:39-423	TCTGGAGTTTTCTTTCATTTGGTCATTCTCCAACCAAAATGAATAGACTTTATATTAAGGGTCCAGGAGGGCACGGAGAGGTCGAAGTTGCTGTTTCTGCTGTCATTGATAAAAAGCAGCAGGAATTTTGGGCATCTCCTCTTCCAGTTCTATCAAAAGGAGGATTTTGTGTTGGTTCATTAGTTCGAAAAACAGCATCTATTGCTTCTATCGCAGCAGAACATGCATATGGACTTGCCTCCATCTCTACACCTCCTGATGCTGATAATTTACCATTGAAGTGCTGCTTGATGTCCATATCAATGCCTTGGGAACATATTGCTTATGATTTGTTGTTCAAGGTAAGGCCTCCGCTGAATATTTAATTGCCTTGCTGTCACTTGATGAGAGCATGCTAAT…	0.589543	59.6	6.65957	0.000247014	0.00573839
XLOC_012885	Locus_9803_Transcript_1/1_Confidence_1.000_Length_1315:8-1315	TCGGTGATCATTCCGCTCCAACACATTGACAGTTTACCCGTCAACGGAACTCCGTTGGAGATCTTCCATCTTCGACTCAAGCGGGATGCAGACAGAGTGAAAAAACTCAATTCCCAAGTCTCCTACGCTACGTCGGCTTCTTCAGGATCACGTGGCGCGACTCGAACGCGTAAGGATGCCGTTAAAGCGAATGTGACGTCGGGGATCTCACTTCACAGTGGGGAGTACTTCGCACGCATCGCAATAGGCACTCCTCCGATGGAACTCTACTTTGTGTTGGACACGGGAAGCGATCTCCCATGGCTACAGTGCGCTCCCTGCAAGAACTGTTATTCTCAGGTGGACCCGATCTTCCATCCCAGAAAATCAAGTTCCTTCGTTTCTGTGTCCTGCGACTCA…	2.48156	252.203	6.66719	3.28184e-06	0.000285435
XLOC_008248	Locus_4616_Transcript_1/1_Confidence_1.000_Length_607:6-604	CAAATGGCCAAGACAGACATGGCAGTCGCGTCCGCTGCCACATTGGTCGCCGCCCAGTGCGTAGAAGCGGCAGAGGCAATCGGTGCGGAGCGGGAACACCTTGCTTCTGTCGTGAGTTCTGCAGTTAATGTACGATCTGCAGGAGATATCTTGACATTAACAGCTGCTGCTGCAACAGCTCTGCGCGGTGCTGCAGCATTGAAAGTTAGAGCTCGGGGACTCAAGGAAGTATGGAATATTGCAGCTGTTATTCCAGTGGAAAAGGGAATGGGCGGGGATGGGGGACATCATGGCAGCCATGACTATTCGAACGGGAGTTTAAGCCATGAAGTTGTGCCGGGAGAGAATTTTTTGGGGATCTGCAGCAGAGAATTATTGGCCAGAGGTTGCGAACTTCTC…	0.746446	76.9917	6.68852	2.70887e-05	0.00126363
XLOC_002018	Locus_12354_Transcript_1/1_Confidence_1.000_Length_379:3-379	AAAAAATTAGATCTTGAGGGAACAATGGAAGATATATAATAAGAAGGCTCACATGTCCTCGGGTGGTGGTGGTGATGGTGGTGCACAAATAAAGTCGTTGGTTTCCCTGCTTTCCGAACACTTCAATCTCTGAATGGCCTTCTCGACCTCGGCGTTCCAGTTTGTTCTTGCGGTAAGAAAGAGCAGCGCCGCGGTTTGCAGGAGAACTCCAATGATCATGCCCCACCAGATCCCCTGCACAAGCAACCATCAACGTGTATCTCCCGGCGATGCGACCCAGGGAAGAAGCCAATCTAGTTTGCAGCGACAAGCTTACCATGACTCCGAGGCTAGTTTTGAAGCCAAGAACACAGCCAATCGGGAGACCCACCATGTAATA	3.40347	353.092	6.69689	1.18015e-05	0.000739942
XLOC_008690	Locus_5137_Transcript_1/1_Confidence_1.000_Length_264:5-259	GGAGTGAACAATGGGCTTGTAGCGGGACGGGTGCTGGAGAGCATGAAAATCAAGGGAACAGAGCCTGATTTTGTGCTCTGCATTGGAGATGACTGGTGTGACGAGGACATGTTCGAGGTGATAATGAACGCCAAGGGAACCGCCCTTCTCTCTCCGGTTGCGCAGGTCTTTGCTTGCACCGTTGGCCAGAAGCCGAGCAAGGCGAAGTACTTTCTCGAGGACTCGACCGAGATCTTGCGCATGCTTCAGGCTCTTGCAGATGCT	2.10561	225.405	6.74214	0.000149698	0.00423733
XLOC_006432	Locus_2543_Transcript_1/1_Confidence_1.000_Length_464:0-460	GTCGGTGTTTCCAAAACCCTTACTAAGACCTTCGTTTTTCTCTCGATTTTTACATTTGTCCGCAAAAGTTTCTTCGTTAGGTCGTTGTTTTAGTGTTGGCACAATGGCGTCCATTGAAGCATGCGAGCCTTTCACGAAGATACAGATTCAGAGAGGCGATGCTGCGTTTGACGCTTATGTGGTTGGCAAGGAAAACGCGCCGGGCATTGTTGTGCTCCAAGAGTGGTGGGGCGTAGACTATGAGGTCAAGAACCATGCGCTGAATATTTCTAAAATGGAACCTGGATTCAAGGCTCTCATCCCGGATTTATATAGAGGAAAAGTTGGTCTCGACGTGAAAGAAGCCGAACATTTGATGAACTCTCTCAGTTGGGAGGGTGCAGTTGAGGATATTCGTGC…	7.91297	873.185	6.78592	2.04303e-06	0.000205395
XLOC_002963	Locus_13566_Transcript_1/1_Confidence_1.000_Length_552:0-551	CTTTTCCCGAGGTTACGGATCCATTTTGCCGACTTCCCTTGCCTACATTGTTCCATCGACCAGAGGCTGTTCACCTTGGAGACCTGATGCGGTTATGAGTACGACCGGGCGTGGGAGGCACTCGGTCCTCCGGATTTTCATGGGCCGTCGAGGGCGCACCGGACACCACGCGACGTGCGGTGCTCTTCCAGCCGCTGGACCCTACCTCCGGCTGAGCCGTTTCCAGGGTGGGCGGGCTGTTAAACAGAAAAGATAACTCTTCCCGAGGCCCTCGACGACGTCTCCGGACTCCCTAACGTTGCCGTCAGCCGCCACGTCCCGGTTCAGGAATGTTAACCCGATTCCCTTTCGATGCTCGCGTGCATGCACGCTATCGGACGGGCTTCCCCCGTCTCTTAG…	2.54068	281.644	6.79251	2.13604e-06	0.00020613
XLOC_001808	Locus_12075_Transcript_1/1_Confidence_1.000_Length_588:0-574	TGGTCGGACTGATTGCAGTGGCTCGCTGCACCTGGGTTCGCCGGACCGTCGCCTCCGATGGTCCTTCGGCCTCTTCTTCCGCGAACAAAGGCCTGAAGAAGAAGATTGTGCAGTCGCTGCCGAAATTCACCTACACCGGCACCATGCAAGTACAAGTTTCAGCCAGGTTCGCGTCTCTGGAATGCTCCATTTGTCTGGGAGAGTATGCGGAAGGGGAAGAGATCAGGATTTTGCCACAGTGCGGCCATGGATTCCATGTAGGCTGCATAGATATCTGGTTGAGTGCTCACTCATCTTGCCCCTCTTGCCGACAAATCCTGGTGGTCAGTAGATGTCACAAGTGCGGAGAGTTCGCTGCTGCGTCCGCCGCTCCTTCCACCTCTTCATCTTCTTGCCATG…	2.31148	258.116	6.80306	2.14413e-06	0.00020613
XLOC_005011	Locus_16290_Transcript_1/1_Confidence_1.000_Length_417:0-416	ATTGGTAGAAGGCCAATTGCTGTCGATGAGAGGCCATGCAGAAAGATTTGGCTTGCCGTCTCCTCCCAGACGAATAATAGCAACAGGGGGAGCTTCTGCAAATCACAGCATATTGAAGGCCATGGCATCTATATTTGGCTGTGATGTCTACACCGTCCAACGGCCCGATTCTGCATCGTTAGGAGCAGCTCTGAGGGCCGCCCATGGTTGGCTGTGCAGTAAAGAAGGCAGGTTCTTACCAATTTCGTCGTGCCTGTATCAAAGCGAACGTGAATCGCGATCACTCGGCTGCAGGATATCAGCGAAACCAGAGAATCCACAACTCGCTTCTGATTATGCCATGTTAGTTAGCAAGAGGATGGCTATCGAGAATCATCTTGTTCAAAATTTTGGTCGATG…	1.63133	183.322	6.81219	1.35674e-05	0.00080726
XLOC_005164	Locus_16515_Transcript_1/1_Confidence_1.000_Length_233:9-207	GCCGCAATTTCCTGGTACGTCACCAAACCGGCGAACAAATCAACGGCGATGTGGTACAGGCTGTCGCCCCTTGCGGTGGTGTAGACTGGCCTGCCGTCGGTGACGCCGGTCCCGTTGCGACAACGGCAACGTATGGGAATTCTGGTGGTTTCGCCGGCGCGCACAATTTGTTTCGGCGAGGTGATGGCTGGGAAGTTGTTCGCGCCCAGAACAGAGCGGTGGGTCTTCACCTG	5.58911	633.103	6.82368	8.15872e-05	0.00279844
XLOC_006781	Locus_2910_Transcript_1/1_Confidence_1.000_Length_808:0-808	GTTGGATAATGGAATTGGAAATAATTTGGTTCGTTCTCTCTGAAGGGTGGAAGGCATCCCAAAATACATATTTGCTAGCATTTGAGCATGTGGTTGAATCTTCATTACATAGGTAACTCATTTCAAAAGTTCCAGTTGCACAGCATGCTACTTTGGATACCTCAAATCCAAACAAGAATGGTTCTTCAATTATGCGATGGAAAAGCTCATAGACACTAGTAGCGAAGACAATCTTGATTCCATGAAGCTTGGTATTCAGCTTAGACACCATGATCTTCAATTTGTTGTTAAATTCTAAAGCCACTTTGTTATATTCCAACATACACCCATGATGTCCTATCAGATTTCTTGCTCTCTCCAATGGCAGACAGCCCATGGGGGGTACGCCAGTGAAGGATA…	2.43945	282.829	6.85723	1.50179e-06	0.000162938
XLOC_009383	Locus_5878_Transcript_1/1_Confidence_1.000_Length_1013:11-1003	AAAAACTGTGGAGTTTTGGAGAGCATGATGAAGAAGCAGGCTGCAAATGGGCGGCTTTTTGCTGCAATTTGTGCTTCTCCTGCTGTTGTGCTTGGTTCATGGGGTTTACTGATGGGGTTGAAGGCAACTTGTTATCCATCATTCATGGAGCAATTACAGTCTTTTGCAACAGCAGTTGACTCAAGAGTACAACAGCATGGCAAAGCTGTCACAAGTGCTGGTCCTGACACTGCTTTGGAGTTCGCAATTGTGTTGGTTGAACATTTGTTTGGGAAAGAAAAGGCTGTTGAAGTTTCCGTGCCTCTGGTAATGCGAACAAATCATGCTAATGAATTCACTTTTGAAGAACTAAATTCGATGAACTGGACGTTTGACAGTGTTCCACTGGTTCTTGTACCT…	10.5482	1226.83	6.86179	6.3661e-06	0.000488431
XLOC_005517	Locus_17084_Transcript_1/1_Confidence_1.000_Length_304:0-281	GTTTGTGGAACGAGAATTGGCGCTGATCAAGGTCGCCGTAAATGACGTTACGAGGCGTGATGTCCGTGACATCGCGACTGATTTTCGAGCGAAGCTTGTTGATAGATCTGACCATACGATGACTCTTGAGCTTAGCGGCGACTTGGAGAAGATGGTTGGATTACAAACCTTGCTGGAACCTTACGGCATTTGTGAGGTTGCTAGAACTGGGAGGATAGCTTTGATTCGTGGATCAGGTGTTAATTCAAAGTGTCTTCAAGGATGAACCTTGCCTATGCCCAATGGAGATGCAGTCATCACCGGT	2.83117	336.653	6.89372	2.62554e-05	0.00124562
XLOC_011324	Locus_8034_Transcript_2/2_Confidence_0.750_Length_1260:0-1260	GGGAAAAGTAGCTGAGGGAATTGACTTTGATCAACACTATGGTAGGCTTGTGATCATCTTTGGAGTTCCTTTCCAGTATACGTTGAGCAAAATTTTGCTTGCGCGGTTGGAGTATCTACGGGATACATTTCAAATAAAGGAAGGAGATTTTCTTACATTTGATGCATTGAGGCAAGCTGCTCAATGTGTTGGCAGGGTTATTCGTTCCAAGGCTGATTATGGAATGATGATATTTGCTGACAAACGATATAGTCGTCATGACAAGAGATCTAAATTGCCTGGGTGGATCTTATCTCATTTACATGATGCGCATCTAAATCTGAGCACAGACATGGCTTTACATATTGCACGAGAGTTTCTGCGGAAGATGGCCCAGCCTTATGATAAGACTGGTTCCAG…	3.9893	479.596	6.90954	2.61408e-06	0.000241948
XLOC_003938	Locus_1477_Transcript_1/1_Confidence_1.000_Length_525:0-521	TTTGTGTAAGAGGTTTTTTCTATGCATTTTGTCAGCTATAATGCAATAGGAGCATGATTGAAGATGAGTTGGAAGGTAGATTCAAATGATAGCATAGAATACATGCAGAAATTCCAATAAGAAAAAAAAGAAAGTTCTACTTCTTGCCTCCACGCAGCTTCACGGAGAGGGCCCTTTCCAGTTTAGTAATTATCTGTTGATTGGGAATGGCTCTACCAGATTCATATTCTTGGATCACCTGCGGCTTCTCGTTGATCATCTGTGCCAGTTGAGCCTGAGTCAGTTTCTTGTCCATCCGACCCTGCATGATGGCTTTCTTGAGCTCCAACGGCACCCGTTCATGAGAGAGGTTCTCTGTTTCTTCATCAAGCTTCCTTGTATTCAGAGAAGTGCTACTAG…	11.3704	1388.45	6.93205	2.15639e-06	0.00020613
XLOC_010829	Locus_7430_Transcript_2/3_Confidence_0.600_Length_1049:4-1049	CCCGCTTTCCACAATCACTCAGTCACGAAGCGCCATCGTTTCGTTCCCTCTGTCTTCCTCTGCGCATGTTACTTTCAATGATGGCTGCTCTTACTCTTCTTCTCCGCATTGTTCCTTTCGTTTTGCTTTTCCTCCTCGCCGAATCGAAGATTCATGGAGTCTACGTTGCTGGAAGATGGCAAGCTGCGCATGCCACATTCTATGGTGGCAGCGACGCCTCTGGAACCATGGGAGGCGCATGTGGATATGGAAATCTGTACAGCCAAGGTTACGGCGTGAACACGGCGGCTCTGAGCACAGCGCTGTTCAACAACGGGCAAACCTGCGGTGCTTGCTTTGAGATCAAGTGCGCCAACGATCCTAGGTGGTGCAAGTCTAGCAGTCCCTCTATTTTCGTCA…	2.54041	332.233	7.03099	1.15065e-06	0.000136927
XLOC_007447	Locus_3678_Transcript_1/1_Confidence_1.000_Length_1053:0-1045	TTTTTTTTTTTTTTTTTTTTTTTTTTCGAACTCAGAAGCTACTTGGCAACAACTTGAAAAACAAAAGCGATGCTAGTTAGTCACAAGCAACCCCAATGAAAAACAATGTGGCAGGATGAACACCAGAGCAAATTCATCATCTTTACACGAACAAAAAGAAAAAATAAACAACTTGTTTTCCTGATCCTAACCACACCCGAGAAGCAGAAAGCAGGTGGAGGAAAGGGTCAATTTGGTCACTTAGTCATCTCCCCCATCATTCAAGAAGCTTTGCTTTTATCTGCTTGTATATCAGCAACACGATGATGCTCTAGCTCTTCTTCTTCCATCACAGTACAGAGATCCATCACATCCTTCTTCTCAATATCGTGGATCACCTGATCCGCACCATCACCACTC…	1.21174	158.743	7.03346	1.00822e-06	0.000130136
XLOC_006885	Locus_3027_Transcript_1/1_Confidence_1.000_Length_393:0-392	GTGAACTGGTTGAAGGCAAATGGTTCAAAAAAGGTTGGAGTTACTGGATTTTGTATGGGGGGTGCTCTCTCCATTGCTAGTTCCGTTTTAATACCACAAGTTGATGCTGTTGTTGCCTTTTATGGTGTTCCTCCATCAACGCTTGCCGATCCTTCTCAGGCTAAAGTGCCTGTTCAGGCTCATTTTGGAGAGTTGGATAGCCATATTGGCTTTTCCGATATAACGGCAGCAAGGATGTTGGAGAAGAAGTTGAAGGAGTCGGGTGTTGCAAATGAGGTTCACATTTACGCAGGCAATGGGCACGCCTTCATGAACAGGACTCCGTATGGCATCTCGAGGAGGAAGAAGATGGGTTTGCTTGATGAAGATGTGGTGGCGGTGCGACTCGCTTGG	10.1694	1346.79	7.04915	1.04894e-06	0.000130136
XLOC_004371	Locus_15415_Transcript_1/1_Confidence_1.000_Length_331:0-331	GGATGGCGATGTCTGGCCTGGAAGGAGTCGTAGAACACGGCTTATTCTTGAATATGGCCACGGCTGTGATCGTCGCCGGAAAGAGCGGCGTGCAAGTGAAAACGAAGTGAATCCGGCGTCTGCCGATCAGGCGATCCCGATCAACCACCATTCCCTCTTGTTTATTTGTCGTGTTTGTTGTTGGGCTTCGAGTCCAATCCAAGTCGTGATTAGCTGTGTAATTTTAAAAAAGATTTCTAAGGAAGAATAATTAATGAAATATCACACACACACACACACACCCACACACACCCACACACACACACCCACACACACACCCACACACACACCC	6.99154	929.619	7.05489	1.02938e-06	0.000130136
XLOC_002365	Locus_12771_Transcript_1/1_Confidence_1.000_Length_483:56-431	GACGGCGAGCAGAGTGATGAGGACCATGTTGGAGAAAGGGGTGAAGAAGAACATGGACTTGGTCGAGAAAACCCTGGAAGCTCTTTTTACGAGAGGCCATGTGGAGGAAGCTCTTGGGCGCGTTCATCTTCTAACTCAAGAGGGTTGTGTTGTAGATCTCGATCGTCTTCTTCACGTCCTCTCAGATAAAGGAAAAACACTTGCCGCCCTCAAACTGTTGGATTTTGGGTTGGAGTGGAACTTGAACATCGACTTCAAAAGCTATCACAAAGTGTTGGATTCCCTTTTGGGAGCTGGGAAAACCCTAAACGCATATTCTTTATTATGCAAGATCATGGATCGTGGACCTGCCCCCGACTGGAGCAGCTGCGAGGATTTGATTCGCAGTCTTGAGCAAGA…	0.929673	127.338	7.09773	4.40167e-05	0.00179599
XLOC_001695	Locus_11952_Transcript_1/1_Confidence_1.000_Length_424:34-424	CTCGTGAGCCAGGGAAGATCAATAGAGGCTTGTGAGTACTTGGATGAGATGAGAGACAGAGGAATGAAAACTCCTCAACTTGACTGGGATAGACTGGTGTCTACCTTGACCCAGTTAGGGAGGCTTGATATACTGGAGGAGTTTGCTCACAAGATGGAGTTCTATGGCGAGCACAAAGCACAACATCATGCCTTAGCTAGGTGTGCCAATTTGACAAAAAGGAGAGTTGACATTGAAAATGTTACTGACAAACAGCGGCACTCTGATTACAGTTTGGGCAATGTTGAATAGCTTGACGATCAGTAGAGTATAAATGCCAATATTTCATGTTCGACAAACTTTCTGTTCACCTGGATGTGATCAATATCAATCTTCCTTTTATTGATGTATTATTTTTTT…	2.56915	355.609	7.11286	2.76858e-06	0.000248363
XLOC_012973	Locus_9894_Transcript_2/2_Confidence_0.667_Length_356:6-356	TGAAGCGTCGGTTCGTCGATGACGACGGGTCGATGACGATGCTGTCTTCGTTCTTATTTTCAACGTCGGTGTCGGCGTCGGGGAGGTTGCAGGAAGAATTGGCGGAACTCAACGAGAAGCCGATTCCCGATTGTTTTGCTGGACCAATCGGCGATAATCTGTATAATTGGATTGCAATCGTTATTGGCCCTCCAGGCACGCCATATGAAGGTGGTGTGTTTTTCATTGAATTTATCTTTCCAAATGATCATCCATTCAAACCACCAAAGGTAGTATTCAAAACTCGAATCTACCATTCAAACATTGACATTGTTGGCAATCTTGGTTTGGATATCTTGGAGGATAAATGGAGTCCC	4.14962	577.838	7.12154	1.53689e-06	0.000162938
XLOC_002406	Locus_12820_Transcript_1/1_Confidence_1.000_Length_866:18-855	CTAAGCAACAAGCCAGATCACCAATAATCTTTGCAAGAACAAGTTCCATTCTTGAAATGGTGGAATCGTTTGACATCTCTCAAAACGACCTCTCTTCCACTCATATCGCTCACACACTTCATCAAACAATGGCAATCACCGCACACTCTAAGGTTCTTCACGATCCTAATCAACGTTCCAGGAGGAGAGCGGATCAGGGCGAAAGAGAGGGCCAGCTTCTCGCTATGAGTCGCCAAGGAATCTCCCATCTCTTCTTCTTCTACGTTATGCAGGACCCATTCTGTCGCCGGCGCATAGCCACGTGTTCTCGCAGCTGCCACTGTTTCTTCGAGTTTCAGATATATCTCCTCCGAACATTCGTGGGCACGATCTCCCGCAACGAAGCTGTGAATTCTTCCC…	3.13234	437.165	7.12479	8.79564e-07	0.000119273
XLOC_009105	Locus_5575_Transcript_1/1_Confidence_1.000_Length_587:31-587	TAAAAATCTAAATTTACTCTAGTTGGGTTTAGTTTCCTCTAGTTACTCGACCAAATTTGCTTCCCTAGTTCTTGCTAGTCTGGTCGACGATCTGCTTCGATTGCGAAAAACGGGCGTCGGCGTCGGTTCCGGTGAACGCCTCGCCGGCGAAGAGCACAGAACCAGTTTTTTCTCCTGCCTTATACGAAGTAGACGATGGATTGGAAAGGACAGAAGCTAGCAGAGCGGCTGATGCAGATGTTGCTGGTGGCGTCCGCAGTGGTGGCGTTTGTCGTGGGCTATGCAATCGGATCGTTTCAAGCCATGATTCTATTTCTTGCAGCCGGGGTGGTTCTCACTTCTCTCATCACCATCCCTAACTGGCCTTGCTTCAACTCCCACCCCCTCCAATGGTTAGAC…	31.1965	4506.05	7.17434	4.35193e-06	0.00035741
XLOC_001471	Locus_11691_Transcript_1/1_Confidence_1.000_Length_686:0-683	CGCGCCGGGTGAGAGTGAAGGAAATTCGGAATGTAAGGAGTTGAATGTATCTGAACAGGATTTTGGAGTCCAGTCTTCAGAAGAGATGGTTAGGAAACCAGAAAGCTCCTGCACTGAACTTGAAGAAGAAACCACAAGTGAGATTGCACCTGATGAGAACTCCAACGGAAAACAACGAAGCGAGTTACAGAACGTGCTAGATCTTGGTGGATCAACTGCATGCGGGGAGGAGTTAGGTACTCATGAGGTAACTGAGCTGTTGGACACCGATTTGGATTCTCCCATTGATTCTCCATCTTTAGATTCCGATGAAGATAGTAAATATGGTATTCCTCTTGAATCTCGGTGGAAGAGAGGGGTGGTTTCTCTGTACGCTCATGTGAAAGAAGCAAATACGTT…	0.977789	142.084	7.183	2.46547e-06	0.000231873
XLOC_007681	Locus_3945_Transcript_1/1_Confidence_1.000_Length_482:1-474	ATGCCGAGCCCTCTGCTTCCCATAACTAGCGAGTCCAACTTCAAATCAGACACTGCATCGATTATCTTTTCTCTCGCATCCCCTTCAAAGTATACTTTGGCTACCACCTTCACCTCTTTCTGCCTGGAAACAGTGTCGAGCATGTCTAGAACTTCAATGTCTGGCTTGAGACCGAACTTTTTAGAGACCTCCGGTTCTCTGAACTCGGATAGAGGAATCAGAAGAGAGCCAGACTTTCCGAAGGGCTGCAGAACAGATTCGTCGACGCTGTTCGCGTGATGAACGACGTGGATGACGAACAGCATGTCGCCCTTGCCGCACAGGTTGTCGATCGCCCACTGCAGAGCGTCCTTGCTGCTTTTCGAGAAGTCTACGGCCACACCTATCCTCCTGTCCGCG…	2.18082	321.929	7.20572	1.34724e-06	0.000151072
[truncated: 53 more rows]
