# Supplementary material for: Perigone Lobe Transcriptome Analysis Provides Insights into Rafflesia cantleyi Flower Development
Source: PLoS One. 2016 Dec 15;11(12):e0167958. doi: 10.1371/journal.pone.0167958 (PMC5158018; doi:10.1371/journal.pone.0167958)
Supplement: S8 Table — (XLSX) [file pone.0167958.s009.xlsx]

## Sheet: non-redundant database
Gene ID	Query name	% Identity	E value	Acc. no.	Putative ID	Organism
XLOC_006859	Locus_2_Transcript_1/1_Confidence_1.000_Length_1361	76.8374	0	XP_002278300	PREDICTED: cytochrome P450 83B1	Vitis vinifera
XLOC_008567	Locus_4_Transcript_1/1_Confidence_1.000_Length_685	40	3e-24	XP_002512876	Conserved hypothetical protein	Ricinus communis
XLOC_009499	Locus_59_Transcript_1/1_Confidence_1.000_Length_2538	62.1212	0	XP_002306141	Predicted protein	Populus trichocarpa
XLOC_011487	Locus_81_Transcript_1/2_Confidence_0.667_Length_720	69.0141	7e-19	XP_002322766	Predicted protein	Populus trichocarpa
XLOC_000627	Locus_106_Transcript_1/1_Confidence_1.000_Length_1364	83.9207	0	XP_002319130	Predicted protein	Populus trichocarpa
XLOC_003567	Locus_142_Transcript_1/1_Confidence_1.000_Length_1257	72.3529	1e-139	XP_002533372	Cysteinyl-tRNA synthetase, putative	Ricinus communis
XLOC_004103	Locus_149_Transcript_4/5_Confidence_0.500_Length_598	32.1429	1e-10	XP_001744185	Hypothetical protein	Monosiga brevicollisMX1
XLOC_004236	Locus_151_Transcript_1/1_Confidence_1.000_Length_1324	67.8191	1e-142	XP_002518553	ATP binding protein, putative	Ricinus communis
XLOC_004808	Locus_159_Transcript_1/2_Confidence_0.750_Length_1078	80.4416	1e-141	XP_002514510	Succinyl-CoA ligase [GDP-forming] subunit alpha-2, mitochondrial precursor, putative	Ricinus communis
XLOC_004953	Locus_161_Transcript_2/2_Confidence_0.750_Length_1799	77.7778	0	XP_002298672	Predicted protein	Populus trichocarpa
XLOC_005899	Locus_196_Transcript_1/1_Confidence_1.000_Length_507	77.9661	6e-48	XP_002534014	Conserved hypothetical protein	Ricinus communis
XLOC_005948	Locus_201_Transcript_1/2_Confidence_0.750_Length_1030	87.5	8e-79	BAF95941	SEPALLATA1 homolog	Citrus unshiu
XLOC_006553	Locus_266_Transcript_3/3_Confidence_0.500_Length_827	75.7396	2e-71	XP_002321781	Predicted protein	Populus trichocarpa
XLOC_006581	Locus_269_Transcript_1/1_Confidence_1.000_Length_1828	77.7015	0	XP_002513877	Sulfate transporter, putative	Ricinus communis
XLOC_006621	Locus_273_Transcript_1/1_Confidence_1.000_Length_2677	59.1781	0	XP_002306785	Predicted protein	Populus trichocarpa
XLOC_006977	Locus_313_Transcript_1/1_Confidence_1.000_Length_627	73.3333	6e-36	ABL63125	MYB transcription factor	Catharanthus roseus
XLOC_006986	Locus_314_Transcript_1/1_Confidence_1.000_Length_729	43.4146	7e-34	XP_002334703	Predicted protein	Populus trichocarpa
XLOC_007243	Locus_342_Transcript_1/1_Confidence_1.000_Length_1599	61.0667	1e-128	XP_002528705	Kinase, putative	Ricinus communis
XLOC_007394	Locus_361_Transcript_1/1_Confidence_1.000_Length_2430	67.4107	0	CBI36047	Unnamed protein product	Vitis vinifera
XLOC_007616	Locus_386_Transcript_1/1_Confidence_1.000_Length_1823	77.0202	1e-175	XP_002307145	Hypothetical protein POPTRDRAFT_760228	Populus trichocarpa
XLOC_007635	Locus_388_Transcript_1/1_Confidence_1.000_Length_2452	77.7018	0	XP_002531134	Alanyl-tRNA synthetase, putative	Ricinus communis
XLOC_007893	Locus_418_Transcript_1/1_Confidence_1.000_Length_1110	75.6364	1e-121	ABK94761	Unknown	Populus trichocarpa
XLOC_008238	Locus_459_Transcript_1/1_Confidence_1.000_Length_458	90	1e-24	XP_002521738	Mitotic control protein dis3, putative	Ricinus communis
XLOC_008785	Locus_523_Transcript_1/1_Confidence_1.000_Length_1977	68.9796	0	XP_002310957	Predicted protein	Populus trichocarpa
XLOC_009084	Locus_554_Transcript_6/7_Confidence_0.353_Length_734	81.3333	2e-32	XP_002308989	Predicted protein	Populus trichocarpa
XLOC_009741	Locus_624_Transcript_1/1_Confidence_1.000_Length_1206	51.7857	1e-101	XP_002309282	F-box family protein	Populus trichocarpa
XLOC_011220	Locus_792_Transcript_1/1_Confidence_1.000_Length_915	62.4183	1e-105	XP_002328156	Predicted protein	Populus trichocarpa
XLOC_012641	Locus_948_Transcript_1/1_Confidence_1.000_Length_2278	67.3591	0	XP_002281426	PREDICTED: eukaryotic translation initiation factor 3 subunit C-like	Vitis vinifera
XLOC_003018	Locus_1362_Transcript_1/1_Confidence_1.000_Length_2509	70.944	0	XP_002322206	Predicted protein	Populus trichocarpa
XLOC_004933	Locus_1616_Transcript_1/1_Confidence_1.000_Length_1348	63.0814	1e-130	XP_002312510	Predicted protein	Populus trichocarpa
XLOC_005004	Locus_1627_Transcript_1/1_Confidence_1.000_Length_533	72.8814	7e-74	XP_002515012	Cytochrome P450, putative	Ricinus communis
XLOC_005084	Locus_1639_Transcript_9/11_Confidence_0.115_Length_700	81.1224	4e-91	XP_002321781	Predicted protein	Populus trichocarpa
XLOC_005264	Locus_1667_Transcript_1/1_Confidence_1.000_Length_1234	74.0741	1e-127	XP_002516770	Vacuolar proton atpase, putative	Ricinus communis
XLOC_005730	Locus_1790_Transcript_1/2_Confidence_0.667_Length_1319	78.4848	1e-151	XP_002516421	Conserved hypothetical protein	Ricinus communis
XLOC_006312	Locus_2412_Transcript_1/1_Confidence_1.000_Length_1923	25.814	3e-19	XP_002524736	ATP binding protein, putative	Ricinus communis
XLOC_006555	Locus_2671_Transcript_2/3_Confidence_0.600_Length_3576	68.9911	0	XP_002513693	Tripeptidyl peptidase II, putative	Ricinus communis
XLOC_006918	Locus_3068_Transcript_1/1_Confidence_1.000_Length_791	70.6349	1e-100	XP_002531440	Protein kinase APK1A, chloroplast precursor, putative	Ricinus communis
XLOC_007234	Locus_3419_Transcript_1/1_Confidence_1.000_Length_754	51.6484	7e-41	XP_002514694	Synaptosomal associated protein, putative	Ricinus communis
XLOC_008263	Locus_4643_Transcript_1/1_Confidence_1.000_Length_737	85.5263	1e-114	XP_002299469	Predicted protein	Populus trichocarpa
XLOC_008302	Locus_4695_Transcript_1/1_Confidence_1.000_Length_1168	45.7317	4e-23	XP_002525113	Splicing factor u2af large subunit, putative	Ricinus communis
XLOC_008320	Locus_4711_Transcript_1/1_Confidence_1.000_Length_1391	76.1307	1e-178	XP_002274708	PREDICTED: acyl-[acyl-carrier-protein] desaturase, chloroplastic-like	Vitis vinifera
XLOC_008377	Locus_4781_Transcript_1/1_Confidence_1.000_Length_497	76.1905	3e-47	XP_002307476	Predicted protein	Populus trichocarpa
XLOC_008441	Locus_4858_Transcript_1/1_Confidence_1.000_Length_2116	62.2642	0	XP_002517029	Serine-threonine protein kinase, plant-type, putative	Ricinus communis
XLOC_008452	Locus_4872_Transcript_1/1_Confidence_1.000_Length_1433	68.9944	1e-140	XP_002319415	Predicted protein	Populus trichocarpa
XLOC_008558	Locus_4990_Transcript_1/1_Confidence_1.000_Length_1721	82.4299	0	ADL27918	Phosphate transporter 1	Hevea brasiliensis
XLOC_008568	Locus_5000_Transcript_1/1_Confidence_1.000_Length_1101	84.5361	1e-135	AAG28503	Hexokinase	Citrus sinensis
XLOC_008579	Locus_5011_Transcript_1/1_Confidence_1.000_Length_818	42.8571	4e-10	XP_002327235	Predicted protein	Populus trichocarpa
XLOC_008670	Locus_5113_Transcript_1/1_Confidence_1.000_Length_670	43.7908	7e-35	XP_002513697	Monovalent cation:proton antiporter, putative	Ricinus communis
XLOC_008770	Locus_5224_Transcript_1/1_Confidence_1.000_Length_1441	73.0361	0	XP_002276172	PREDICTED: coatomer subunit delta	Vitis vinifera
XLOC_008877	Locus_5341_Transcript_1/1_Confidence_1.000_Length_823	42.4	8e-39	XP_002513363	Serine/threonine protein kinase, putative	Ricinus communis
XLOC_008893	Locus_5357_Transcript_1/1_Confidence_1.000_Length_1552	67.5439	0	XP_002323757	Predicted protein	Populus trichocarpa
XLOC_009040	Locus_5503_Transcript_1/1_Confidence_1.000_Length_1549	71.0183	1e-168	AAN87573	Delta 12 oleic acid desaturase FAD2	Vernicia fordii
XLOC_009151	Locus_5632_Transcript_1/1_Confidence_1.000_Length_1348	70.1005	1e-163	XP_002326693	Predicted protein	Populus trichocarpa
XLOC_009181	Locus_5664_Transcript_1/1_Confidence_1.000_Length_490	64.486	2e-29	XP_002864906	Predicted protein	Arabidopsis lyratasubsp. lyrata
XLOC_009243	Locus_5727_Transcript_1/1_Confidence_1.000_Length_2762	77.7368	0	XP_002314209	Endoplasmic reticulum [ER]-type calcium ATPase	Populus trichocarpa
XLOC_009400	Locus_5900_Transcript_1/1_Confidence_1.000_Length_1204	75.6598	1e-149	ABK95166	Unknown	Populus trichocarpa
XLOC_009470	Locus_5972_Transcript_1/1_Confidence_1.000_Length_459	55.4688	2e-33	XP_002529885	Gamma-soluble nsf attachment protein, putative	Ricinus communis
XLOC_009609	Locus_6110_Transcript_1/1_Confidence_1.000_Length_1079	63.3663	1e-105	XP_002329012	Predicted protein	Populus trichocarpa
XLOC_009739	Locus_6248_Transcript_1/1_Confidence_1.000_Length_663	70.3488	1e-64	XP_002325965	Predicted protein	Populus trichocarpa
XLOC_009880	Locus_6396_Transcript_1/1_Confidence_1.000_Length_1241	52.9915	5e-90	XP_002531283	Ring finger protein, putative	Ricinus communis
XLOC_009946	Locus_6465_Transcript_1/1_Confidence_1.000_Length_1173	65.8602	1e-148	XP_003537196	PREDICTED: vacuolar amino acid transporter 1-like	Glycine max
XLOC_010225	Locus_6760_Transcript_1/1_Confidence_1.000_Length_694	90.5556	2e-91	XP_002280606	PREDICTED: rab GDP dissociation inhibitor alpha	Vitis vinifera
XLOC_010569	Locus_7138_Transcript_1/1_Confidence_1.000_Length_1098	38.1924	6e-43	XP_002328539	Predicted protein	Populus trichocarpa
XLOC_011196	Locus_7903_Transcript_1/1_Confidence_1.000_Length_724	62.8378	1e-49	XP_002514321	Conserved hypothetical protein	Ricinus communis
XLOC_011232	Locus_7942_Transcript_1/2_Confidence_0.750_Length_843	42.3529	5e-28	XP_002528053	Conserved hypothetical protein	Ricinus communis
XLOC_011242	Locus_7951_Transcript_1/1_Confidence_1.000_Length_971	83.7209	1e-103	XP_002969983	Hypothetical protein SELMODRAFT_231406	Selaginella moellendorffii
XLOC_011306	Locus_8015_Transcript_1/1_Confidence_1.000_Length_804	49.3878	9e-63	XP_002518554	ATP binding protein, putative	Ricinus communis
XLOC_011332	Locus_8042_Transcript_1/1_Confidence_1.000_Length_482	64.7059	9e-36	XP_002511757	Glycerate dehydrogenase, putative	Ricinus communis
XLOC_011341	Locus_8053_Transcript_1/1_Confidence_1.000_Length_505	67.2727	7e-39	XP_003545754	PREDICTED: peptide methionine sulfoxide reductase B2, chloroplastic-like isoform 1	Glycine max
XLOC_011808	Locus_8537_Transcript_1/1_Confidence_1.000_Length_578	52.3077	1e-09	XP_003610313	Hypothetical protein MTR_4g130810	Medicago truncatula
XLOC_011825	Locus_8554_Transcript_1/1_Confidence_1.000_Length_616	59.3333	2e-47	XP_002284578	PREDICTED: MLP-like protein 34	Vitis vinifera
XLOC_012006	Locus_8756_Transcript_1/1_Confidence_1.000_Length_572	73.0159	1e-74	XP_002268724	PREDICTED: phytochrome C	Vitis vinifera
XLOC_012203	Locus_8975_Transcript_1/1_Confidence_1.000_Length_1065	37.1981	1e-26	XP_002510090	Conserved hypothetical protein	Ricinus communis
XLOC_012459	Locus_9265_Transcript_1/1_Confidence_1.000_Length_2031	80.7619	0	XP_002512485	Importin alpha, putative	Ricinus communis
XLOC_012857	Locus_9769_Transcript_1/1_Confidence_1.000_Length_803	93.3673	1e-103	XP_002308488	Predicted protein	Populus trichocarpa
XLOC_012915	Locus_9834_Transcript_1/1_Confidence_1.000_Length_508	64.5161	3e-51	XP_002316866	Predicted protein	Populus trichocarpa
XLOC_012969	Locus_9891_Transcript_1/1_Confidence_1.000_Length_591	55.7895	2e-21	XP_002516311	ATP binding protein, putative	Ricinus communis
XLOC_013001	Locus_9925_Transcript_1/2_Confidence_0.750_Length_505	76.7442	1e-33	XP_002516460	Pollen specific protein sf21, putative	Ricinus communis
XLOC_013063	Locus_9987_Transcript_1/1_Confidence_1.000_Length_1896	77.3832	0	XP_002512965	Vacuolar proton atpase, putative	Ricinus communis
XLOC_000214	Locus_10226_Transcript_1/1_Confidence_1.000_Length_1038	74.6032	8e-77	XP_002515452	Conserved hypothetical protein	Ricinus communis
XLOC_000953	Locus_11094_Transcript_2/2_Confidence_0.750_Length_640	56.1798	4e-18	XP_002300669	Multicopper oxidase	Populus trichocarpa
XLOC_001217	Locus_11428_Transcript_1/1_Confidence_1.000_Length_833	73.2283	1e-102	XP_002317073	Predicted protein	Populus trichocarpa
XLOC_001218	Locus_11429_Transcript_1/1_Confidence_1.000_Length_244	91.4286	2e-12	XP_002313828	Predicted protein	Populus trichocarpa
XLOC_001313	Locus_11525_Transcript_1/1_Confidence_1.000_Length_1068	95.1923	1e-169	XP_002326923	Predicted protein	Populus trichocarpa
XLOC_001994	Locus_12317_Transcript_1/1_Confidence_1.000_Length_715	49.5413	2e-12	XP_002304148	Predicted protein	Populus trichocarpa
XLOC_002149	Locus_12533_Transcript_1/2_Confidence_0.667_Length_600	84.7458	6e-21	AEA11211	AGAMOUS-like protein	Jatropha curcas
XLOC_002999	Locus_13608_Transcript_1/1_Confidence_1.000_Length_338	73.913	3e-11	CAA06199	Rudimentary enhancer	Glycine max
XLOC_003503	Locus_14229_Transcript_1/1_Confidence_1.000_Length_802	46.4646	1e-13	XP_002523101	Indole-3-acetic acid-induced protein ARG2, putative	Ricinus communis
XLOC_003874	Locus_14701_Transcript_1/1_Confidence_1.000_Length_417	51.6393	5e-21	XP_002514994	Conserved hypothetical protein	Ricinus communis
XLOC_003918	Locus_14752_Transcript_3/3_Confidence_0.571_Length_489	78.125	3e-21	XP_002283837	PREDICTED: ADP-ribosylation factor-like protein 5	Vitis vinifera
XLOC_004665	Locus_15819_Transcript_1/1_Confidence_1.000_Length_463	48.75	2e-10	XP_002283709	PREDICTED: uncharacterized protein LOC100263186	Vitis vinifera
